# Supplementary material for: A new Trypanosoma cruzi genotyping method enables high resolution evolutionary analyses
Source: Mem Inst Oswaldo Cruz. 2021 Aug 30;116:e200538. doi: 10.1590/0074-02760200538 (PMC8405150; doi:10.1590/0074-02760200538)
Supplement: Supplementary file 2 [file 1678-8060-mioc-116-e200538-s2.xlsx]

## Sheet: normalized counts
ranking	k-mer	DTU I a	DTU I b	DTU II a	DTU II b	DTU III a	DTU III b	DTU IV a	DTU IV b	DTU VI a	DTU VI b	average	position	% similarity	HSP span
137	TGGTCCTTTCAGTGCCTTCG	1823	1811	792	704	1058	1123	1345	1362	946	968	1193	21	100	20
194	TGGTCCTTTCAGAGCCTTCG	616	624	694	713	598	565	476	405	605	550	584	21	95	20
582	TGGAACTTTCAGAGCCTTCG	0	1	1	0	273	299	246	227	156	182	139	21	85	20
961	TGGTCCTTTCAGTGCCCTCG	59	82	162	156	18	9	31	39	151	167	87	21	95	20
1017	TGTTCCTTTCAGTGCCTTCG	100	88	102	88	93	89	0	2	132	130	82	21	95	20
1368	TGGTCCTTTCAGAGTCTTCG	0	1	156	154	0	1	104	138	45	40	64	21	90	20
1753	TGGTCCTTTCAGAGACTTCG	23	24	161	153	0	0	0	0	90	59	51	21	90	20
1754	TGGAAATTTCAGAGCCTTCG	0	0	100	84	18	17	0	0	146	147	51	21	92.857	14
1798	TGGTCCTTTCAGTGTCTTCG	41	36	52	33	62	64	58	41	64	53	50	21	95	20
1858	TGGAACTTTCAGTGCCTTCG	0	1	1	0	109	103	34	28	109	103	49	21	90	20
2323	TGGTTCTTTCAGTGCCTTCG	49	41	0	0	70	79	4	10	69	85	41	21	95	20
2324	TGGTCCTTTCAGAGCCCTCG	1	1	91	74	42	29	9	19	68	74	41	21	90	20
2445	TTGGTCTTTCAGTGCCTTCG	60	49	17	24	27	39	46	85	28	13	39	21	95.238	21
2446	TGGTGCTTTCAGATCCCTCG	0	0	138	185	0	0	0	0	36	36	39	21	80	20
2638	TGGTCCCTTCAGAGCCTTCG	0	0	69	66	46	32	8	3	68	66	36	21	90	20
2698	TGGTCCCTTCAGAGACTTCG	0	0	95	116	0	0	1	0	76	66	35	21	85	20
2778	TGGTCCTTTCAAAGCCCTCG	11	11	90	96	54	53	0	3	12	14	34	21	85	20
2779	TGGTCTTTTCAGTGCCTTCG	16	14	1	0	20	23	116	133	11	10	34	21	95	20
2911	TGATCCTTTCAGAGCCTTCG	19	13	10	6	1	2	154	121	1	1	33	21	90	20
3008	TGGTCCTTTTGGTGCCTTCG	0	0	0	0	101	104	0	0	63	55	32	21	90	20
3009	GGGTGCTTTCAGATCCCTCG	0	0	104	108	0	0	0	0	47	56	32	21	78.947	19
3234	TGGTCCTTTCAAAGCCTTCG	18	18	11	12	39	30	26	27	56	59	30	21	90	20
3331	TGGTCCCTTCAGTGCCTTCG	38	42	54	56	14	27	20	11	14	16	29	21	95	20
3612	TGTTCCTTTCAGAGCCTTCG	26	20	41	30	18	17	16	14	41	48	27	21	90	20
3750	TTGGTCCTTCAGTGCCTTCG	62	71	30	25	14	9	11	14	11	10	26	21	95.238	21
5007	TGGTCCTTTCACTGCCTTCG	0	0	33	24	0	6	22	9	51	52	20	21	95	20
5008	TATTCCCTTCAGAGTCTTCG	0	0	0	0	0	0	71	133	0	0	20	21	82.353	17
5258	TTGTCCTTTCAGTGCCTTCG	62	45	43	37	1	0	0	2	0	0	19	21	100	18
5259	TAGTCCTTTCAGAGCCTTCG	1	0	74	83	1	0	0	0	17	13	19	21	94.444	18
5260	GGTCCTTTTCAGAGCCTTCG	6	9	11	10	4	12	5	72	3	56	19	21	90	20
5786	TGGGTCTCTCAGTGCCTTCG	0	0	0	0	0	0	92	78	0	0	17	21	89.474	19
6172	TGGTACTTTCAGAGCCTTCG	34	30	0	1	8	6	44	35	1	0	16	21	90	20
6505	TGGTCCTTTCAGTGTCCTCG	0	0	22	33	34	26	0	0	10	22	15	21	90	20
6909	TGGTCCTTTCAGCGCCTTCG	8	11	2	5	23	19	11	7	26	25	14	21	95	20
6910	TGGTACTTTCAGAGCCCTCG	0	0	1	1	38	41	0	0	28	36	14	21	85	20
6911	TAGTCCTTTCAGTGCCTTCG	34	21	15	10	20	14	1	0	12	17	14	21	100	18
6912	TGGTTCTTCCAGAGCCCTCG	0	0	45	43	0	0	0	0	25	27	14	21	80	20
6913	TGGTCCTTTCACTGCCCTCG	0	0	32	43	0	0	0	0	36	27	14	21	90	20
7434	TGGTCCTTTCAGTGACTTCG	0	0	79	33	0	0	1	0	10	9	13	21	95	20
8402	TTGGTCTTTCAGAGCCTTCG	5	6	29	27	0	1	1	2	19	20	11	21	90.476	21
8603	GGTCCTTTCAGTTGCCTTCG	9	13	6	4	4	8	2	39	4	12	10	21	95	20
8824	TGGTCCTCTCAGTGCCTTCG	23	27	1	1	12	9	0	0	3	1	8	21	95	20
8825	TGGTCCTTTCAGTTCCTTCG	8	7	0	0	10	13	0	0	31	9	8	21	95	20
8956	TGGTTCTTTCAGAGCCTTCG	22	21	0	0	0	0	0	1	13	10	7	21	90	20
132	TTGGTCCTTTCAGTGCCTTC	2269	2256	923	854	1254	1308	1774	1681	1078	1100	1450	22	100	20
183	TTGGTCCTTTCAGAGCCTTC	618	591	688	717	717	695	679	595	684	620	660	22	95	20
505	GGTCCTTTCAGTGCCTTCAA	248	230	66	78	118	126	273	218	129	131	162	22	100	18
508	TGGTCCTTTCAGTGCCTTCA	248	230	66	78	118	126	270	217	127	131	161	22	100	19
561	TTGGAACTTTCAGAGCCTTC	27	25	1	0	272	297	255	237	157	183	145	22	85	20
740	GGTCCTTTCAGTGCCTTCCA	130	147	91	95	138	125	175	124	34	28	109	22	100	18
748	TGGTCCTTTCAGTGCCTTCC	130	145	91	95	138	124	175	121	34	28	108	22	100	19
809	TTGTTCCTTTCAGTGCCTTC	128	115	135	127	102	106	0	3	150	148	101	22	95	20
913	TTGGTCCTTTCAGTGCCCTC	62	89	161	156	18	10	31	39	161	181	91	22	95	20
981	TTGGTCCTTTCAGAGTCTTC	5	4	160	163	0	1	194	227	53	43	85	22	90	20
1135	GGTCCTTTCAGAGCCTTCAA	93	68	40	40	69	67	104	97	92	79	75	22	94.444	18
1136	TGGTCCTTTCAGAGCCTTCA	93	68	39	40	69	67	103	97	91	79	75	22	94.737	19
1590	TTGGAAATTTCAGAGCCTTC	0	0	100	84	18	17	0	0	168	177	56	22	80	20
1629	TTGGTCCTTTCAGTGTCTTC	41	36	52	33	63	65	83	61	64	54	55	22	95	20
1755	TTGGAACTTTCAGTGCCTTC	10	13	1	0	110	103	34	28	110	103	51	22	90	20
1756	TTGGTCCTTTCAGAGACTTC	23	24	162	154	0	0	1	0	89	59	51	22	90	20
1799	TTGGTCCTTTCAGCGCCTTC	29	23	122	131	26	24	24	11	60	47	50	22	95	20
1903	TTGGTTCTTTCAGTGCCTTC	76	62	0	0	83	92	4	10	70	85	48	22	95	20
2061	TTGGTCCTTTCAGAGCCCTC	1	1	92	76	49	31	18	26	78	82	45	22	90	20
2127	GTTGGTCTTTCAGTGCCTTC	65	58	17	26	28	43	52	102	29	16	44	22	95.238	21
2128	TTGGTCCCTTCAGAGCCTTC	29	20	71	68	45	32	16	16	70	68	44	22	90	20
2201	TTGGTCCTTTCAAAGCCTTC	23	29	11	12	68	79	29	31	69	77	43	22	90	20
2503	TTGGTCCTATCAGTGCCTTC	0	0	0	1	161	148	0	0	42	24	38	22	95	20
2585	GGTCCTTTCAGAGCCTTCCA	13	13	7	5	53	64	101	98	10	10	37	22	94.444	18
2586	TGGTCCTTTCAGAGCCTTCC	13	13	6	5	53	64	101	97	10	10	37	22	94.737	19
2639	TTGGTCCCTTCAGAGACTTC	0	0	99	119	0	0	1	0	77	66	36	22	85	20
2640	TTGATCCTTTCAGAGCCTTC	19	13	10	6	18	19	155	122	1	1	36	22	90	20
2780	TTGGTCCTTTCAAAGCCCTC	11	11	89	96	54	52	0	3	12	14	34	22	85	20
2781	TTGGTCTTTTCAGTGCCTTC	16	14	1	0	20	23	117	132	11	10	34	22	95	20
2782	TTGGTCCTTTCACTGCCTTC	0	0	72	83	5	6	22	9	70	73	34	22	95	20
2783	GGTCCTATCAGTGCCTTCCA	0	0	0	0	161	147	0	0	17	13	34	22	94.444	18
2784	TGGTCCTATCAGTGCCTTCC	0	0	0	0	159	147	0	0	17	13	34	22	94.737	19
2912	TTGGTCCTTTTGGTGCCTTC	0	0	0	0	102	105	0	0	64	55	33	22	90	20
2913	GGTCCTTTCAGCGCCTTCAA	0	1	122	126	3	5	12	4	34	22	33	22	94.444	18
2914	TGGTCCTTTCAGCGCCTTCA	0	1	121	126	3	5	12	4	34	22	33	22	94.737	19
3134	CTGGTCCTTTCAGTGCCTTC	47	37	26	22	59	63	1	1	28	27	31	22	100	19
3235	TTGGTCCCTTCAGTGCCTTC	38	40	54	58	15	28	28	11	14	16	30	22	95	20
3332	GTTGGTCCTTCAGTGCCTTC	70	84	29	25	16	9	12	23	11	10	29	22	95.238	21
3466	TTGTTCCTTTCAGAGCCTTC	26	21	45	31	18	17	17	14	42	49	28	22	90	20
4048	TTGGTACTTTCAGAGCCCTC	0	0	47	47	39	41	0	0	29	36	24	22	85	20
4477	GGTCCTTTCAGTGCCTTCTA	116	108	0	0	0	0	0	0	0	0	22	22	100	18
4478	TGGTCCTTTCAGTGCCTTCT	116	107	1	0	0	0	0	0	0	0	22	22	100	19
4738	TGGTCCTTTTCAGAGCCTTC	6	10	12	11	5	12	7	83	4	61	21	22	90	20
4739	TTGGTCCTTTCGGAGACGTC	0	0	76	92	0	0	0	0	29	18	21	22	80	20
4740	GGTCCTTTCGGAGACGTCAA	0	0	75	92	0	0	0	0	29	18	21	22	77.778	18
4741	TGGTCCTTTCGGAGACGTCA	0	0	75	92	0	0	0	0	29	18	21	22	78.947	19
4742	TTAGTCCTTTCAGTGCCTTC	44	36	19	19	18	14	1	0	26	31	21	22	95	20
4743	TTATTCCCTTCAGAGTCTTC	0	0	0	0	0	0	71	134	0	0	21	22	81.25	16
5261	TTTGTCCTTTCAGTGCCTTC	61	45	42	37	3	0	0	1	0	0	19	22	95	20
5262	GGTCCTTTCAGAGTCTTCAA	0	0	4	8	0	0	91	89	1	0	19	22	88.889	18
5263	TGGTCCTTTCAGAGTCTTCA	0	0	4	8	0	0	90	89	1	0	19	22	89.474	19
5264	TTAGTCCTTTCAGAGCCTTC	1	0	74	83	1	0	0	0	17	13	19	22	90	20
5499	ATGGTCCTTTCAGAGCCTTC	87	91	0	0	0	0	0	0	0	0	18	22	94.737	19
5500	CTGGTCCTTTCAGAGCCTTC	16	23	50	41	1	1	1	3	21	19	18	22	94.737	19
5787	TTGGGTCTCTCAGTGCCTTC	0	0	0	0	0	0	92	78	0	0	17	22	85	20
6173	TTGGTACTTTCAGAGCCTTC	34	30	0	1	8	6	45	36	0	1	16	22	90	20
6174	TTGGTCCTTTCAGTGACTTC	0	0	79	33	15	16	2	0	10	9	16	22	95	20
6175	TTGTTCCTTTCAAAGCCTTC	48	60	0	0	15	14	0	0	14	9	16	22	85	20
6176	GGTCCTTTCACTGCCTTCAA	0	0	39	60	5	0	0	0	29	31	16	22	94.444	18
6177	TGGTCCTTTCACTGCCTTCA	0	0	39	60	5	0	0	0	29	31	16	22	94.737	19
6506	GTTCCTTTCAGTGCCTTCAA	13	13	34	38	5	9	0	1	18	18	15	22	100	16
6507	TGTTCCTTTCAGTGCCTTCA	13	13	34	38	5	9	0	0	18	18	15	22	94.737	19
6914	TTGGTCCTTTCAGGGCCTTC	0	1	51	46	5	1	5	2	11	20	14	22	95	20
6915	TTGATCCTTTCAGTGCCTTC	15	18	18	20	1	2	14	8	19	26	14	22	95	20
6916	TTGGTTCTTCCAGAGCCCTC	0	0	45	43	0	0	0	0	25	27	14	22	80	20
6917	TTGGTCCTTTCACTGCCCTC	0	0	32	43	0	0	0	0	36	27	14	22	90	20
7435	TTGGTTCTCTCAGTGCCTTC	0	0	0	0	0	0	52	81	0	0	13	22	90	20
7911	GGTCCTTTCAAAGCCTTCAA	4	10	0	0	29	49	0	1	12	19	12	22	88.889	18
7912	TGGTCCTTTCAAAGCCTTCA	4	10	0	0	29	49	0	1	12	18	12	22	89.474	19
8403	GTTGGTCTTTCAGAGCCTTC	6	7	29	27	0	2	1	2	19	20	11	22	90.476	21
8604	TGGTCCTTTCAGTTGCCTTC	9	13	6	4	4	8	3	39	4	12	10	22	95	20
8826	TTGGTCCTCTCAGTGCCTTC	23	27	1	1	12	8	1	0	3	1	8	22	95	20
8827	TTGGTCCTTTCAGTTCCTTC	8	7	0	0	10	13	0	0	31	9	8	22	95	20
8957	TTGGTTCTTTCAGAGCCTTC	22	21	0	0	0	0	0	1	13	10	7	22	90	20
118	GTTGGTCCTTTCAGTGCCTT	3028	2987	1212	1135	1696	1747	2273	2094	1590	1630	1939	23	100	20
167	GTTGGTCCTTTCAGAGCCTT	859	814	928	959	1032	1053	832	718	912	820	893	23	95	20
264	GTCCTTTCAGTGCCTTACAA	742	699	342	326	287	277	463	405	353	387	428	23	100	16
265	TTGGTCCTTTCAGTGCCTTA	754	718	321	305	295	289	422	351	382	428	426	23	100	19
270	GGTCCTTTCAGTGCCTTACA	725	683	335	319	287	277	462	405	342	377	421	23	100	17
285	TGGTCCTTTCAGTGCCTTAC	723	679	258	251	285	274	422	349	329	365	393	23	100	18
381	TTGGTCCTTTCAGAGCCTTA	236	232	272	289	340	351	136	82	283	262	248	23	94.737	19
403	GTCCTTTCAGAGCCTTACAA	195	196	184	197	333	347	136	82	293	292	225	23	93.75	16
408	GGTCCTTTCAGAGCCTTACA	195	195	181	197	328	342	136	82	289	287	223	23	94.118	17
425	TGGTCCTTTCAGAGCCTTAC	195	194	143	163	327	341	136	82	244	235	206	23	94.444	18
551	GTTGGAACTTTCAGAGCCTT	27	26	1	0	276	299	257	238	159	186	147	23	85	20
589	GTTGTTCCTTTCAGTGCCTT	180	164	137	127	150	156	8	11	210	224	137	23	95	20
951	TTGGTCCTTTCAGTGCCTTT	36	37	37	28	154	160	79	79	134	133	88	23	100	19
962	GTTGGTCCTTTCAAAGCCTT	48	58	82	76	99	118	111	117	78	81	87	23	90	20
969	GTTGGTCCTTTCAGAGTCTT	5	3	160	162	2	5	190	223	57	50	86	23	90	20
994	GTTGGTTCTTTCAGTGCCTT	76	62	0	0	208	209	5	10	132	139	84	23	95	20
1193	GTCCTTTCAAAGCCTTACAA	25	29	85	72	139	148	59	69	47	50	72	23	87.5	16
1214	GTTGGTCCCTTCAGAGCCTT	45	29	72	68	160	150	27	25	64	66	71	23	90	20
1322	GTTGTTCCTTTCAGAGCCTT	80	81	104	82	61	54	17	15	85	82	66	23	90	20
1397	TGTTGGTCTTTCAGTGCCTT	93	93	20	31	42	58	74	141	47	29	63	23	95.238	21
1415	TGGTCCTTTCAGTGCCTTTG	8	4	20	12	118	114	68	54	108	115	62	23	100	18
1437	GTTGGTCCTTTCAGTGTCTT	46	39	65	44	61	64	83	65	79	62	61	23	95	20
1465	GTTGGAAATTTCAGAGCCTT	0	0	114	96	19	17	0	0	169	180	60	23	80	20
1591	GTTGGAACTTTCAGTGCCTT	11	13	1	0	116	110	55	45	110	105	56	23	90	20
1716	TTGGTCCTTTCAAAGCCTTA	25	29	85	72	37	43	82	86	33	32	52	23	89.474	19
1717	GTTGGTCCTTTCAGCGCCTT	30	21	122	131	26	25	31	19	63	51	52	23	95	20
1718	GTTGGTCCTTTCAGAGACTT	30	28	161	151	2	1	1	0	88	59	52	23	90	20
1904	GGTCCTTTCAAAGCCTTACA	25	29	85	72	37	42	59	69	33	32	48	23	88.235	17
1905	TGGTCCTTTCAAAGCCTTAC	25	29	85	72	37	42	59	69	33	32	48	23	88.889	18
1967	TTTGGTCCTTTCAGTGCCTT	56	61	68	51	59	67	30	30	18	32	47	23	100	19
2008	TTTGGTCCTTTCAGAGCCTT	7	21	69	90	29	8	36	22	89	89	46	23	94.737	19
2129	TGTGTGCCTTTCAGAGCCTT	0	0	0	0	197	137	0	0	68	38	44	23	92.857	14
2130	GTGTGCCTTTCAGAGCCTTA	0	0	0	0	195	136	0	0	67	38	44	23	92.857	14
2202	TGTGCCTTTCAGAGCCTTAC	0	0	0	0	194	136	0	0	67	37	43	23	92.857	14
2203	TGCCTTTCAGAGCCTTACAA	0	0	0	0	194	136	0	0	67	37	43	23	92.857	14
2204	GTGCCTTTCAGAGCCTTACA	0	0	0	0	194	136	0	0	67	37	43	23	92.857	14
2504	GTTGGTCCCTTCAGTGCCTT	49	50	55	58	25	34	46	20	22	22	38	23	95	20
2505	GTTGGTCCTATCAGTGCCTT	0	0	0	1	168	150	0	0	42	24	38	23	95	20
2641	GTTGGTCCTTTCACTGCCTT	0	0	81	97	5	6	22	9	70	73	36	23	95	20
2642	GTTGGTCCCTTCAGAGACTT	0	0	102	119	0	0	1	0	77	66	36	23	85	20
2643	TTGGTTCTTTCAGTGCCTTA	0	0	0	0	125	119	0	0	63	53	36	23	94.737	19
2699	GTTGGTCTTTTCAGTGCCTT	20	15	1	0	18	23	117	134	11	10	35	23	95	20
2700	GTTGATCCTTTCAGAGCCTT	19	13	12	8	1	1	164	127	1	2	35	23	90	20
2785	GCTGGTCCTTTCAGTGCCTT	59	52	26	22	61	64	1	1	28	27	34	23	100	18
2786	GTTCTTTCAGTGCCTTACAA	0	1	0	0	114	109	0	1	63	53	34	23	93.75	16
2787	GGTTCTTTCAGTGCCTTACA	0	0	0	0	114	109	0	0	63	53	34	23	94.118	17
2788	TGGTTCTTTCAGTGCCTTAC	0	0	0	0	114	109	0	0	62	52	34	23	94.444	18
2915	GTTGGTCCTTTTGGTGCCTT	0	0	0	0	104	104	0	0	64	55	33	23	90	20
3010	TGTTGGTCCTTCAGTGCCTT	72	85	29	25	15	15	19	26	16	15	32	23	95.238	21
3011	TTGGTCCTTTCAGTGCCTTG	59	74	0	2	60	61	28	14	15	5	32	23	100	19
3012	GTTGATCCTTTCAGTGCCTT	50	52	18	19	27	31	43	29	21	26	32	23	95	20
3013	TGGTCCTTTCAGAGCCTTAG	9	8	114	106	10	8	0	0	39	27	32	23	94.444	18
3014	GTCGGTCCTTTCAGTGCCTT	16	17	77	69	1	3	45	58	21	16	32	23	95	20
3135	TGGTCCTTTCAGTGCCTTGC	58	73	0	0	60	59	28	14	14	4	31	23	100	18
3136	GTCCTTTCAGTGCCTTGCAA	56	73	0	0	60	59	28	14	14	4	31	23	100	16
3137	GGTCCTTTCAGTGCCTTGCA	56	74	0	0	60	59	28	14	14	4	31	23	100	17
3236	GTTAGTCCTTTCAGTGCCTT	62	52	25	26	18	14	1	0	50	50	30	23	95	20
3237	TTTGTCCTTTTAGAGTCTTA	0	0	127	129	0	0	0	0	23	18	30	23	78.947	19
3238	TTGTCCTTTTAGAGTCTTAG	0	0	125	130	0	0	0	0	23	18	30	23	81.25	16
3613	TGGTCCTTTCAGTGCCTTAG	36	39	44	42	5	7	0	2	43	55	27	23	100	18
3614	TTGTTCCTTTCAGAGCCTTA	26	29	63	51	12	14	0	0	40	31	27	23	89.474	19
3751	CGGTCCTTTCAGTGCCTTAC	0	0	77	67	0	3	40	54	12	10	26	23	100	17
3752	TCGGTCCTTTCAGTGCCTTA	0	0	77	67	0	3	40	54	12	10	26	23	100	17
3888	TTGGTCCTTTTCAGAGCCTT	8	11	17	12	6	17	7	94	7	70	25	23	90	20
3889	GTTAGTCCTTTCAGAGCCTT	27	30	74	83	1	0	0	0	18	16	25	23	90	20
4049	TTCCTTTCAGAGCCTTACAA	62	65	11	13	14	14	0	2	32	25	24	23	93.333	15
4050	TAGTCCTTTCAAAGCCTTAC	0	0	0	0	102	107	0	0	14	17	24	23	87.5	16
4051	AGTCCTTTCAAAGCCTTACA	0	0	0	0	102	107	0	0	14	17	24	23	87.5	16
4052	TTAGTCCTTTCAAAGCCTTA	0	0	0	0	102	106	0	0	14	17	24	23	84.211	19
4053	GTTAGTCCTTTCAAAGCCTT	0	0	0	0	102	104	0	0	14	17	24	23	85	20
4250	GTTGGTACTTTCAGTGCCTT	63	55	11	10	6	4	58	22	0	1	23	23	95	20
4479	GCTGGTCCTTTCAGAGCCTT	18	23	50	41	25	21	1	3	21	20	22	23	94.444	18
4480	TTGGTCCTTTCAGAGCCTTT	16	12	36	40	3	13	14	24	36	26	22	23	94.737	19
4481	GTTTGTCCTTTTAGAGTCTT	0	0	91	91	0	0	0	0	19	18	22	23	80	20
4482	GTTGGTTCTCTCAGTGCCTT	0	0	0	0	0	0	104	114	0	0	22	23	90	20
4744	GTCCTTTCAGAGCCTTGCAA	26	30	0	0	25	23	59	48	1	0	21	23	93.75	16
4745	TTGGTCCCTTCAGAGCCTTA	13	8	1	0	88	71	9	10	6	6	21	23	89.474	19
4746	GTTATTCCCTTCAGAGTCTT	0	0	0	0	0	0	71	134	0	0	21	23	75	20
5009	GTTTGTCCTTTCAGTGCCTT	62	45	39	35	2	1	0	1	8	8	20	23	95	20
5501	GATGGTCCTTTCAGAGCCTT	90	92	0	0	0	0	0	0	0	0	18	23	94.444	18
5502	GTCGGTCCTTTCAGAGCCTT	0	0	39	34	0	4	2	0	54	52	18	23	90	20
5503	TTCCTTTCAGTGCCTTGCAA	1	0	0	0	48	56	0	0	35	37	18	23	100	15
5788	TTGTTCCTTTCAGTGCCTTG	1	0	0	0	42	54	0	0	34	36	17	23	94.737	19
5789	GTTGGGTCTCTCAGTGCCTT	0	0	0	0	0	0	92	78	0	0	17	23	85	20
5790	CGGTCCTTTCAGAGCCTTAC	0	0	38	33	0	0	0	0	45	52	17	23	94.118	17
5791	GTTCCTTTCAGTGCCTTGCA	1	0	0	0	42	53	0	0	34	36	17	23	100	15
5792	TGTTCCTTTCAGTGCCTTGC	1	0	0	0	42	53	0	0	34	36	17	23	94.444	18
5793	TCGGTCCTTTCAGAGCCTTA	0	0	38	33	0	0	0	0	45	51	17	23	94.118	17
6178	GTTGGTCCTTTCAGGGCCTT	1	1	53	47	5	1	15	11	13	15	16	23	95	20
6179	GTTGGTCCTTTCAGAACCTT	27	29	5	5	8	8	1	0	34	40	16	23	90	20
6180	GTTCCTTTCAGAGCCTTACA	26	29	9	13	13	14	0	1	32	24	16	23	93.333	15
6181	TGTTCCTTTCAGAGCCTTAC	26	29	9	13	12	14	0	0	32	24	16	23	88.889	18
6182	GTTGGTACTTTCAGAGCCTT	35	31	0	1	6	6	45	37	0	1	16	23	90	20
6183	TGGTCCTTTCAGTGCCTTTA	9	17	16	13	35	39	2	2	18	13	16	23	100	18
6184	GTTGTTCCTTTCAAAGCCTT	49	61	0	1	15	14	0	0	14	9	16	23	85	20
6185	GGTCCTTTCAGAGCCTTGCA	0	1	0	0	25	23	59	48	1	0	16	23	94.118	17
6186	TGGTCCTTTCAGAGCCTTGC	0	1	0	0	25	23	59	48	1	0	16	23	94.444	18
6508	GGTCTTTCAGTGCCTTACAA	20	26	1	8	8	13	23	34	12	8	15	23	94.118	17
6509	GTTGGTCTTTCAGTGCCTTA	23	27	2	6	8	13	18	35	14	8	15	23	95	20
6510	TGGTCTTTCAGTGCCTTACA	20	27	1	8	8	13	18	33	12	8	15	23	94.444	18
6511	TTGGTCTTTCAGTGCCTTAC	20	26	1	8	8	13	18	33	12	8	15	23	94.737	19
6512	GGTCCTTTCAGTGCCTTTAA	9	10	16	13	35	39	0	0	19	11	15	23	100	17
6513	GTCCTTTCAGTGCCTTTAAA	9	10	15	12	35	39	0	0	19	11	15	23	100	16
6918	TTGGTACTTTCAGTGCCTTA	38	32	0	0	6	4	47	13	0	1	14	23	94.737	19
6919	GTTGGTCCTTTCAGTGACTT	0	0	64	29	15	16	2	0	10	9	14	23	95	20
6920	GGTACTTTCAGTGCCTTACA	38	31	0	0	6	4	46	10	0	0	14	23	94.118	17
6921	TGGTACTTTCAGTGCCTTAC	38	31	0	0	6	4	46	10	0	0	14	23	94.444	18
6922	GTACTTTCAGTGCCTTACAA	38	31	0	0	6	4	46	10	0	0	14	23	93.75	16
6923	GTTGATCCCTTCAGTGCCTT	0	0	0	0	1	0	96	45	0	0	14	23	90	20
6924	TTGATCCCTTCAGTGCCTTA	0	0	0	0	1	0	95	45	0	0	14	23	89.474	19
6925	TGATCCCTTCAGTGCCTTAC	0	0	0	0	1	0	95	45	0	0	14	23	88.889	18
6926	GATCCCTTCAGTGCCTTACA	0	0	0	0	1	0	95	45	0	0	14	23	93.333	15
6927	ATCCCTTCAGTGCCTTACAA	0	0	0	0	1	0	95	45	0	0	14	23	93.333	15
6928	GTTGGCCCTTTCAGAGCCTT	20	19	21	29	16	18	0	1	9	4	14	23	90	20
6929	GTTGGTGCTTTCAGTGCCTT	0	1	17	21	0	0	18	18	25	38	14	23	95	20
7436	TTGTTCCTTTCAGTGCCTTA	52	50	1	1	4	0	8	8	1	1	13	23	94.737	19
7437	TTGGTCCTTTCAGAACCTTA	21	24	0	0	8	6	0	0	34	40	13	23	89.474	19
7438	GTTGGTTCTTTCAGAGCCTT	15	11	0	0	5	10	57	13	14	10	13	23	90	20
7439	GTTGGTCCTTGCAGAGCCTT	0	0	23	31	0	0	18	18	23	13	13	23	90	20
7913	GTTCTTTCAGAGCCTTACAA	15	17	0	0	5	10	57	12	0	1	12	23	87.5	16
7914	GGTTCTTTCAGAGCCTTACA	15	17	0	0	5	10	57	12	0	0	12	23	88.235	17
7915	TTGATCCTTTCAGTGCCTTA	34	34	1	0	1	0	29	21	1	0	12	23	94.737	19
7916	GATCCTTTCAGTGCCTTACA	34	34	0	0	1	0	29	21	1	0	12	23	100	15
7917	ATCCTTTCAGTGCCTTACAA	34	34	0	0	1	0	29	21	1	0	12	23	100	15
7918	TGATCCTTTCAGTGCCTTAC	34	33	0	0	1	0	29	21	1	0	12	23	94.444	18
7919	TGTTGGTCTTTCAGAGCCTT	7	7	30	27	1	2	1	3	25	20	12	23	90.476	21
7920	GGTCCTTTCAGAACCTTACA	21	24	0	0	2	4	0	0	31	34	12	23	88.235	17
7921	TGGTCCTTTCAGAACCTTAC	21	24	0	0	2	4	0	0	31	34	12	23	88.889	18
7922	GGTCCCTTCAGAGCCTTAAA	1	0	0	0	57	53	0	0	6	6	12	23	88.235	17
7923	TGGTCCCTTCAGAGCCTTAA	1	0	0	0	57	53	0	0	6	6	12	23	88.889	18
8404	TTGGTTCTTTCAGAGCCTTA	15	15	0	0	5	10	56	12	0	0	11	23	89.474	19
8405	TGGTTCTTTCAGAGCCTTAC	15	15	0	0	5	10	56	12	0	0	11	23	88.889	18
8406	GTCCTTTCAGAACCTTACAA	21	23	0	0	2	4	0	0	31	34	11	23	87.5	16
8407	TTGGTCCTTTTCAGTGCCTT	10	15	3	0	4	6	8	56	7	4	11	23	95	20
8605	TTCCTTTCAGTGCCTTACAA	22	29	1	1	20	12	8	8	1	1	10	23	100	15
8606	TTGTTTCCTTTCAGTGCCTT	7	20	11	14	25	14	0	0	5	9	10	23	90.909	22
8732	GTTTGTCCTTTCAGGGCCTT	45	45	0	0	0	0	0	0	0	0	9	23	90	20
8733	TGGTCCTTTCAGTGCCTTTC	19	15	1	3	1	8	9	21	8	6	9	23	100	18
8828	GTTGGTCCTCTCAGTGCCTT	24	27	1	1	12	9	1	0	3	1	8	23	95	20
8829	GTTGGCCCTTTCAGTGCCTT	33	26	0	0	2	9	5	7	1	1	8	23	95	20
8958	GTTGGTCCTTTCAGTTCCTT	8	6	0	0	9	13	0	0	31	8	7	23	95	20
8959	GTTTGTCCTTTCAGAGCCTT	0	0	32	17	6	6	0	0	1	3	7	23	90	20
9098	TTTGGTTCTTTCAGAGCCTT	22	26	0	0	0	0	0	0	0	0	5	23	89.474	19
9190	GGCCCTTTCAGTGCCTTACA	19	17	0	0	0	0	1	1	1	0	4	23	94.118	17
9191	TGGCCCTTTCAGTGCCTTAC	19	17	0	0	0	0	1	1	1	0	4	23	94.444	18
9192	TTGGCCCTTTCAGTGCCTTA	19	17	0	0	0	0	1	1	1	0	4	23	94.737	19
9193	GCCCTTTCAGTGCCTTACAA	19	17	0	0	0	0	1	1	1	0	4	23	100	14
116	TGTTGGTCCTTTCAGTGCCT	3051	3024	1220	1143	1710	1756	2239	2041	1590	1651	1943	24	100	20
164	TGTTGGTCCTTTCAGAGCCT	873	831	953	988	1080	1089	851	762	927	836	919	24	95	20
511	TGTTGGAACTTTCAGAGCCT	28	27	0	0	285	302	298	285	162	191	158	24	85	20
598	TGTTGTTCCTTTCAGTGCCT	179	165	138	128	146	156	8	11	203	212	135	24	95	20
845	TGTTGGTCCTTTCAAAGCCT	48	59	111	100	100	120	111	120	93	99	96	24	90	20
970	TGTTGGTCCTTTCAGAGTCT	5	3	165	161	2	5	190	222	56	50	86	24	90	20
982	TGTTGGTTCTTTCAGTGCCT	76	62	0	0	211	211	5	10	132	140	85	24	95	20
1174	TGTTGGTCCCTTCAGAGCCT	45	29	75	69	164	152	28	26	68	71	73	24	90	20
1298	TGTTGTTCCTTTCAGAGCCT	80	82	104	84	63	53	19	14	86	81	67	24	90	20
1438	CTGTTGGTCTTTCAGTGCCT	83	90	16	29	40	54	79	149	39	30	61	24	95	20
1466	TGTTGGTCCTTTCAGTGTCT	46	38	66	44	61	62	83	65	79	62	60	24	95	20
1567	TGTTGGAACTTTCAGTGCCT	11	13	1	0	116	111	56	45	112	105	57	24	90	20
1719	TGTTGGTCCTTTCAGCGCCT	30	21	122	132	27	27	31	19	64	52	52	24	95	20
1720	TGTTGGTCCTTTCAGAGACT	30	28	162	151	2	1	1	0	88	59	52	24	90	20
1721	GGTTGGAAATTTCAGAGCCT	0	0	116	99	0	0	0	0	156	153	52	24	78.947	19
2131	GTTGGTCCTTTCAGAGCCTC	45	46	43	49	59	48	38	61	28	25	44	24	94.737	19
2132	GTGTGTGCCTTTCAGAGCCT	0	0	0	0	197	137	0	0	68	38	44	24	92.308	13
2386	TTGGTGCTTTCAGATCCCTC	0	0	139	187	0	0	0	0	36	36	40	24	84.211	19
2447	GTTGGTGCTTTCAGATCCCT	0	0	137	182	0	0	0	0	36	36	39	24	85	20
2448	TGTTGGTCCTATCAGTGCCT	0	0	0	1	168	151	0	0	42	24	39	24	95	20
2506	GTTGGTCCTTTCAGTGCCTC	29	44	37	32	37	33	57	65	21	28	38	24	100	19
2507	TGTTGGTCCTTTCACTGCCT	0	0	87	100	5	6	23	9	71	76	38	24	95	20
2644	TGTTGGTCCCTTCAGAGACT	0	1	103	119	0	0	1	0	76	65	36	24	85	20
2701	TGTTGGTCCCTTCAGTGCCT	31	33	56	58	25	35	48	20	22	22	35	24	95	20
2702	TTTTGGTCCTTTCAGTGCCT	37	38	57	44	46	57	22	16	12	24	35	24	100	18
2703	TGTTGGTCTTTTCAGTGCCT	20	15	1	0	18	23	118	135	12	10	35	24	95	20
2704	TGTTGATCCTTTCAGAGCCT	19	13	14	10	1	1	165	126	1	3	35	24	90	20
2789	TTGGTCCTTTCAGAGCCTCG	29	32	37	35	31	27	32	50	36	31	34	24	94.444	18
2790	TGCTGGTCCTTTCAGTGCCT	61	52	26	22	61	63	1	1	28	27	34	24	95	20
2916	TGTTGGTCCTTTTGGTGCCT	0	0	0	0	105	104	0	0	64	55	33	24	90	20
3015	TGTTGATCCTTTCAGTGCCT	49	53	19	19	27	31	44	29	21	26	32	24	95	20
3016	TTTTGGTCCTTTCAGAGCCT	1	0	53	65	1	0	19	12	93	81	32	24	94.444	18
3017	GTGGGTGCTTTCAGATCCCT	0	0	105	109	0	0	0	0	47	56	32	24	80	20
3018	TGGGTGCTTTCAGATCCCTC	0	0	105	109	0	0	0	0	47	55	32	24	82.353	17
3019	TGTCGGTCCTTTCAGTGCCT	16	17	78	69	1	3	45	58	18	15	32	24	95	20
3239	TGTTAGTCCTTTCAGTGCCT	61	52	25	26	19	14	1	0	49	50	30	24	95	20
3333	CGTTGGTCCTTTCAGTGCCT	4	4	28	24	4	4	90	117	14	5	29	24	100	19
4054	TGTTAGTCCTTTCAAAGCCT	0	0	0	0	103	104	0	0	14	17	24	24	85	20
4251	TGCTGGTCCTTTCAGAGCCT	18	24	51	46	25	21	1	3	23	22	23	24	90	20
4252	TTGGTCCTTTCAGTGCCTCG	12	26	37	33	22	13	14	35	19	20	23	24	100	18
4253	TGTTGGTACTTTCAGTGCCT	63	54	11	10	6	4	58	22	0	1	23	24	95	20
4483	TGTTGGTTCTCTCAGTGCCT	0	0	0	0	0	0	107	115	0	0	22	24	90	20
4484	TGTTTGTCCTTTTAGAGTCT	0	0	91	91	0	0	0	0	19	18	22	24	80	20
4747	TTGTTGGTCCTTCAGTGCCT	51	61	25	27	3	0	7	4	15	15	21	24	95.238	21
4748	TGTTATTCCCTTCAGAGTCT	0	0	0	0	0	0	71	134	0	0	21	24	75	20
5010	GTTGGTCCTTTTCAGAGCCT	7	10	14	10	5	19	4	66	6	57	20	24	90	20
5011	CGTTAGTCCTTTCAGAGCCT	0	0	77	87	0	0	0	0	18	16	20	24	89.474	19
5265	TGATGGTCCTTTCAGAGCCT	98	96	0	0	0	0	0	0	0	0	19	24	90	20
5504	TGTTGGTCCTTTCAGGGCCT	1	2	59	56	5	1	17	13	14	17	18	24	95	20
5505	GTTTGGTCCTTTCAGAGCCT	7	22	24	32	30	8	19	12	10	20	18	24	94.444	18
5506	TGTTGGTACTTTCAGAGCCT	36	31	0	1	6	8	49	44	1	1	18	24	90	20
5507	TGTCGGTCCTTTCAGAGCCT	0	0	39	34	0	4	2	0	54	52	18	24	90	20
5794	TGTTGGTCCTTTTAGAGCCT	1	0	44	54	7	5	0	0	31	31	17	24	90	20
5795	TGTTGTTCCTTTCAAAGCCT	49	62	1	1	17	15	0	0	15	10	17	24	85	20
5796	TGTTGGGTCTCTCAGTGCCT	0	0	0	0	0	0	92	78	0	0	17	24	85	20
6187	TGTTGGTCCTTTCAGAACCT	29	29	5	5	7	8	1	0	34	40	16	24	90	20
6188	TTGGTCCTTTCAGTGCCTCA	17	20	0	0	18	18	44	33	3	7	16	24	100	18
6514	GTTGGTCCTTTCAGTGTCCT	1	1	22	33	36	26	1	1	13	22	15	24	95	20
6515	TTGGTCCTTTCAGTGTCCTC	0	0	22	33	34	26	1	0	12	22	15	24	94.737	19
6516	TGTTGGTCCTTTCAGTGACT	0	0	64	30	16	16	2	0	10	9	15	24	95	20
6930	TGTTGGTTCTTTCAGAGCCT	15	12	0	0	6	10	57	13	14	11	14	24	90	20
6931	TGTTGGCCCTTTCAGAGCCT	20	20	21	29	18	20	0	1	9	5	14	24	90	20
6932	TGTTGATCCCTTCAGTGCCT	0	0	0	0	1	0	96	45	0	0	14	24	90	20
6933	TGTTGGTGCTTTCAGTGCCT	0	1	17	21	0	0	18	18	25	38	14	24	95	20
7440	TGTTGGTCCTTGCAGAGCCT	0	0	23	31	0	0	19	23	23	13	13	24	90	20
7924	CTGTTGGTCCTTCAGTGCCT	22	25	5	0	13	15	13	24	1	2	12	24	95	20
7925	TGTTGGTCCTTTTATTACCT	54	69	0	0	0	0	0	0	0	0	12	24	85	20
7926	CGTTGGTCCTTTCAGAGCCT	29	27	1	2	3	4	19	16	14	8	12	24	94.737	19
7927	TCCTTTCAGTGCCTCACAAT	1	1	0	0	18	18	44	33	3	6	12	24	100	14
7928	TGGTCCTTTCAGTGCCTCAC	1	0	0	0	17	18	44	33	3	6	12	24	100	17
7929	GGTCCTTTCAGTGCCTCACA	1	0	0	0	17	18	44	33	3	6	12	24	100	16
7930	GTCCTTTCAGTGCCTCACAA	1	0	0	0	17	18	44	33	3	6	12	24	100	15
7931	TGTTGGTCCCCTAAGAGCCT	0	0	0	0	41	47	0	0	16	19	12	24	80	20
7932	GTTGGTCCCCTAAGAGCCTC	0	0	0	0	41	47	0	0	16	19	12	24	78.947	19
7933	TTGGTCCCCTAAGAGCCTCT	0	0	0	0	41	47	0	0	15	19	12	24	77.778	18
7934	TGGTCCCCTAAGAGCCTCTG	0	0	0	0	41	47	0	0	15	19	12	24	76.471	17
7935	GGTCCCCTAAGAGCCTCTGA	0	0	0	0	41	47	0	0	15	19	12	24	75	16
8408	GGTCCTTTTATTACCTCACA	48	61	0	0	0	0	0	0	0	0	11	24	81.25	16
8409	GTCCTTTTATTACCTCACAA	48	61	0	0	0	0	0	0	0	0	11	24	80	15
8410	TCCTTTTATTACCTCACAAT	47	61	0	0	0	0	0	0	0	0	11	24	78.571	14
8411	TGGTCCTTTTATTACCTCAC	48	61	0	0	0	0	0	0	0	0	11	24	82.353	17
8412	TTGGTCCTTTTATTACCTCA	48	61	0	0	0	0	0	0	0	0	11	24	83.333	18
8413	GTTGGTCCTTTTATTACCTC	47	61	0	0	0	0	0	0	0	0	11	24	84.211	19
8414	CGTTTGTCCTTTCAGTGCCT	62	45	1	0	0	0	0	0	0	0	11	24	94.737	19
8415	GTTTGGTCCTTTCAGTGCCT	17	21	4	6	6	12	8	17	7	8	11	24	100	18
8734	CGTTTGTCCTTTCAGGGCCT	45	46	0	0	0	0	0	0	0	0	9	24	89.474	19
8830	TGTTGGTCCTCTCAGTGCCT	24	27	1	1	13	9	1	0	3	1	8	24	95	20
8960	TGTTGGCCCTTTCAGTGCCT	29	23	0	0	2	9	5	7	1	1	7	24	95	20
8961	GGTTGGTCCTTTCAGTGCCT	4	6	1	1	19	19	4	4	7	2	7	24	100	19
9020	TGTTGGTCCTTTCAGTTCCT	0	0	0	0	8	13	0	0	31	8	6	24	95	20
9099	TTTTGGTTCTTTCAGAGCCT	22	25	0	0	0	0	0	0	0	0	5	24	88.889	18
129	CTGTTGGTCCTTTCAGTGCC	2518	2524	702	688	1391	1406	1829	1634	1114	1150	1496	25	100	19
186	CTGTTGGTCCTTTCAGAGCC	595	559	644	661	654	627	614	512	591	560	602	25	94.737	19
226	TTGTTGGTCCTTTCAGTGCC	519	527	672	604	321	353	472	463	605	642	518	25	100	20
299	TTGTTGGTCCTTTCAGAGCC	278	277	410	404	406	445	298	296	416	360	359	25	95	20
495	TTGTTGGAACTTTCAGAGCC	28	26	0	0	285	301	330	326	162	192	165	25	85	20
649	CTGTTGTTCCTTTCAGTGCC	180	161	141	125	122	133	8	11	187	183	125	25	94.737	19
782	TGTTGGTCCTTTCAGTGCCC	90	116	160	155	23	16	67	63	163	185	104	25	100	19
810	GTTGGTCCTTTCAGTGCCCT	91	116	159	155	23	16	54	52	163	183	101	25	100	18
933	CTGTTGGTCCTTTCAAAGCC	30	37	201	193	65	82	48	46	94	98	89	25	89.474	19
1439	GCTGTTGGTCTTTCAGTGCC	83	94	16	29	40	54	81	149	39	30	61	25	94.737	19
1467	TGTTGGTCCTTTCAGAGCCC	9	14	103	82	46	32	73	57	87	92	60	25	94.737	19
1528	CTGTTGGTTCTTTCAGTGCC	34	22	0	0	125	131	19	32	102	117	58	25	94.737	19
1529	TTGTTGGTCCCTTCAGAGCC	0	0	70	69	173	163	4	2	54	49	58	25	90	20
1568	TTGTTGGAACTTTCAGTGCC	9	13	1	0	115	111	56	45	112	106	57	25	90	20
1592	GTTGGTCCTTTCAGAGCCCT	9	14	103	81	46	31	48	44	87	93	56	25	94.444	18
1722	TGGTTGGAAATTTCAGAGCC	0	0	116	99	0	0	0	0	156	153	52	25	77.778	18
2133	TGTGTGTGCCTTTCAGAGCC	0	0	0	0	197	137	0	0	68	38	44	25	80	20
2261	CTGTTGTTCCTTTCAGAGCC	54	50	36	34	48	51	18	12	55	60	42	25	89.474	19
2262	TTGTTGGTCCTTTCACTGCC	0	0	111	135	5	3	0	0	84	78	42	25	95	20
2705	TTGTTGGTTCTTTCAGTGCC	43	40	0	0	103	98	0	0	34	31	35	25	95	20
2791	GTTGGTCCTTTCAAAGCCCT	10	11	90	96	56	52	0	3	12	14	34	25	88.889	18
2792	TGTTGGTCCTTTCAAAGCCC	10	11	90	96	56	52	0	3	12	14	34	25	89.474	19
2793	TTGTTGATCCTTTCAGAGCC	19	13	9	7	0	1	165	126	1	1	34	25	90	20
2917	TTGTTGGTCCTTTCAAAGCC	0	2	1	3	80	86	63	75	7	13	33	25	90	20
3020	CTGTTGGTCTTTTCAGTGCC	4	1	0	0	18	23	118	131	12	9	32	25	94.737	19
3138	CTGTTGGTCCTTTTGGTGCC	0	0	0	0	103	101	0	0	59	50	31	25	89.474	19
3240	TTTTTGGTCCTTTCAGAGCC	1	0	54	73	0	0	19	11	73	73	30	25	90	20
3241	CTGTCGGTCCTTTCAGTGCC	16	20	78	67	1	3	41	55	14	10	30	25	94.737	19
3334	GTTGTTGGTCCTTCAGTGCC	79	87	24	25	1	0	5	5	30	34	29	25	95.238	21
3467	CTGTTGGTCCTTTCAGCGCC	29	21	27	39	21	24	18	15	44	39	28	25	94.737	19
3615	CTTTTGGTCCTTTCAGTGCC	37	38	25	22	45	57	22	16	1	4	27	25	100	17
3616	TTGTTGTTCCTTTCAGAGCC	27	31	42	35	33	28	1	2	39	29	27	25	90	20
3753	CTGTTGATCCTTTCAGTGCC	49	53	37	33	22	24	0	0	20	26	26	25	94.737	19
4055	TTGTTGGTACTTTCAGAGCC	1	0	0	0	40	45	48	44	28	37	24	25	90	20
4056	TTGTTGGTCCTTTCAGCGCC	1	0	95	92	5	2	13	4	20	13	24	25	95	20
4057	TTGTTAGTCCTTTCAAAGCC	0	0	0	0	102	104	0	0	14	16	24	25	85	20
4058	TGTTGGTACTTTCAGAGCCC	1	0	47	47	40	41	0	0	29	36	24	25	89.474	19
4059	GTTGGTACTTTCAGAGCCCT	0	0	47	47	40	41	0	0	29	36	24	25	88.889	18
4254	CTGTTGGTCCCTTCAGAGCC	45	29	5	1	27	23	24	24	24	28	23	25	89.474	19
4485	CTGCTGGTCCTTTCAGTGCC	58	52	0	0	53	53	1	1	0	0	22	25	94.737	19
4486	CCGTTGGTCCTTTCAGTGCC	2	3	27	20	4	4	54	86	14	5	22	25	100	18
4749	TTGTTGGTCCTATCAGTGCC	0	0	0	0	89	71	0	0	37	19	21	25	95	20
5012	CTGTTGGTCCCTTCAGTGCC	30	29	9	10	25	34	35	19	7	6	20	25	94.737	19
5013	TGTTTGGTCCTTTCAGAGCC	7	21	25	36	34	10	20	12	10	20	20	25	94.118	17
5014	TGTTGGTCCTTTTCAGAGCC	7	9	14	10	5	18	4	69	6	56	20	25	90	20
5015	CCGTTAGTCCTTTCAGAGCC	0	0	77	88	0	0	0	0	18	16	20	25	88.889	18
5266	CTGATGGTCCTTTCAGAGCC	97	96	0	0	0	0	0	0	0	0	19	25	89.474	19
5508	CTGTTGGTCCTTTCAGGGCC	1	2	58	55	4	2	17	13	13	17	18	25	94.737	19
5509	ATGTTGGTCCTTTCAGTGCC	95	85	0	0	0	0	2	1	0	0	18	25	100	19
5510	TTGTTGGTCCCTTCAGTGCC	1	5	47	47	0	1	32	21	15	16	18	25	95	20
5511	TTGTTAGTCCTTTCAGTGCC	1	0	31	29	24	14	0	0	43	39	18	25	95	20
5797	CTGTTGGTACTTTCAGAGCC	36	31	47	47	5	4	1	0	2	0	17	25	89.474	19
5798	CTGTTGTTCCTTTCAAAGCC	48	62	0	1	17	15	0	0	15	10	17	25	84.211	19
5799	CTGTTGGTCCTATCAGTGCC	0	0	0	1	80	80	0	0	5	5	17	25	94.737	19
5800	TTGTCGGTCCTTTCAGAGCC	0	0	38	33	0	0	1	0	47	51	17	25	90	20
5801	TTGTTGGGTCTCTCAGTGCC	0	0	0	0	0	0	92	78	0	0	17	25	85	20
6189	GTGTTGGTCCTTTCAGAGCC	1	3	2	5	77	59	2	2	6	8	16	25	94.737	19
6517	GCTGTTGGTCCTTCAGTGCC	28	34	12	6	13	15	14	24	1	2	15	25	94.737	19
6518	GTGTTGGTCCTTTCAGTGCC	8	5	6	7	23	19	3	6	34	45	15	25	100	19
6519	CTGTTAGTCCTTTCAGTGCC	61	52	1	0	0	2	1	0	14	19	15	25	94.737	19
6520	CCGTTGGTCCTTTCAGAGCC	29	27	1	2	1	3	32	30	14	7	15	25	94.444	18
6934	TTGTTGGTACTTTCAGTGCC	48	36	11	10	1	0	22	10	0	0	14	25	95	20
6935	TTGTTGTTCCTTTCAGTGCC	0	5	2	3	24	22	0	0	39	42	14	25	95	20
6936	TGTTGGTTCTTCCAGAGCCC	0	0	45	45	0	0	0	0	25	27	14	25	84.211	19
6937	GTTGGTTCTTCCAGAGCCCT	0	0	45	44	0	0	0	0	25	27	14	25	83.333	18
6938	TTGTTGATCCCTTCAGTGCC	0	0	0	0	1	0	96	45	0	0	14	25	90	20
6939	GTTGGTCCTTTCACTGCCCT	0	0	32	43	0	0	0	0	36	27	14	25	94.444	18
6940	TGTTGGTCCTTTCACTGCCC	0	0	32	43	0	0	0	0	36	27	14	25	94.737	19
7441	CTGTTGGTCCTTGCAGAGCC	0	0	23	31	0	0	19	23	23	14	13	25	89.474	19
7442	TTGTTGGTTCTCTCAGTGCC	0	0	0	0	0	0	65	63	0	0	13	25	90	20
7936	CTGCTGGTCCTTTCAGAGCC	1	2	36	33	0	0	0	1	22	21	12	25	89.474	19
7937	TGTTGGTCCTTCAGTGCCCT	35	39	7	6	0	0	1	2	15	20	12	25	94.737	19
7938	TTGCTGGTCCTTTCAGTGCC	0	1	26	22	7	10	1	0	28	28	12	25	95	20
7939	TTGGTCCTTTCAGAGCCCTT	0	0	36	37	0	0	0	1	23	26	12	25	94.118	17
7940	TGGTCCTTTCAGAGCCCTTG	0	0	36	37	0	0	0	0	23	26	12	25	93.75	16
8416	ACGTTTGTCCTTTCAGTGCC	62	45	1	0	0	0	0	0	0	0	11	25	94.444	18
8417	TGTTTGGTCCTTTCAGTGCC	17	21	7	7	7	12	9	19	7	8	11	25	100	17
8418	CTGTTGGTCCTTTCGGTGCC	1	4	13	13	8	1	28	38	0	0	11	25	94.737	19
8735	CTGTTGGTCCTCTCAGTGCC	24	27	13	10	5	5	0	0	3	1	9	25	94.737	19
8736	TGGTCCTTTCAGTGCCCTAC	21	21	0	0	5	6	24	14	0	0	9	25	100	16
8737	GTCCTTTCAGTGCCCTACAA	21	21	0	0	5	6	24	14	0	0	9	25	100	14
8738	GGTCCTTTCAGTGCCCTACA	21	21	0	0	5	6	24	14	0	0	9	25	100	15
8739	TTGGTCCTTTCAGTGCCCTA	21	21	1	0	5	6	24	14	0	0	9	25	100	17
8740	TTGTTGGTCCTTTTATTACC	40	47	0	0	0	0	0	0	0	0	9	25	85	20
8741	ACGTTTGTCCTTTCAGGGCC	45	46	0	0	0	0	0	0	0	0	9	25	88.889	18
9021	ATGTTGGTCCTTTCAAAGCC	28	30	0	0	0	0	0	0	0	0	6	25	89.474	19
9194	GTGCTGGTCCTTTCAGAGCC	17	22	0	0	0	0	0	0	0	1	4	25	89.474	19
9195	TTTTTGGTTCTTTCAGAGCC	15	20	0	0	0	0	0	0	0	0	4	25	85	20
130	GCTGTTGGTCCTTTCAGTGC	2520	2524	702	687	1367	1383	1816	1605	1123	1158	1489	26	100	18
187	GCTGTTGGTCCTTTCAGAGC	592	563	651	672	650	618	617	510	586	558	602	26	94.444	18
260	GTTGTTGGTCCTTTCAGTGC	436	437	589	520	298	337	323	305	565	600	441	26	100	20
306	GTTGTTGGTCCTTTCAGAGC	276	271	405	399	381	420	293	301	410	349	350	26	95	20
496	GTTGTTGGAACTTTCAGAGC	28	26	0	0	284	302	331	321	165	191	165	26	85	20
613	GCTGTTGTTCCTTTCAGTGC	180	161	141	124	159	169	9	11	193	187	133	26	94.444	18
1175	TTTGTTGGTCCTTTCAGTGC	85	85	86	88	22	11	122	149	44	43	73	26	100	19
1398	TGCTGTTGGTCTTTCAGTGC	87	91	16	33	41	55	81	152	39	31	63	26	90.476	21
1530	GCTGTTGGTTCTTTCAGTGC	34	22	0	0	125	131	19	32	102	118	58	26	94.444	18
1531	GTTGTTGGTCCCTTCAGAGC	0	0	69	68	174	161	0	2	55	49	58	26	90	20
1593	GTTGTTGGAACTTTCAGTGC	9	13	1	0	114	111	57	42	111	106	56	26	90	20
1723	GTGGTTGGAAATTTCAGAGC	0	0	116	100	1	0	0	0	155	153	52	26	75	20
2134	GTGTGTGTGCCTTTCAGAGC	0	0	0	0	197	137	0	0	68	38	44	26	78.947	19
2263	GCTGTTGTTCCTTTCAGAGC	54	50	36	34	48	51	18	13	55	61	42	26	88.889	18
2325	GTTGTTGGTCCTTTCACTGC	0	0	108	132	5	3	0	0	83	78	41	26	95	20
2794	GTTGTTGATCCTTTCAGAGC	19	13	9	7	0	1	160	128	1	1	34	26	90	20
3021	GCTGTTGGTCTTTTCAGTGC	5	2	0	0	18	23	118	131	12	9	32	26	94.444	18
3139	TGTTGTTGGTCCTTCAGTGC	85	94	24	29	1	0	7	8	31	34	31	26	95.238	21
3140	GCTGTTGGTCCTTTTGGTGC	0	0	0	0	104	101	0	0	60	50	31	26	88.889	18
3242	GCTGTCGGTCCTTTCAGTGC	16	20	78	67	1	3	41	55	14	10	30	26	94.444	18
3335	GTTTTTGGTCCTTTCAGAGC	1	0	48	67	0	0	19	10	70	73	29	26	90	20
3468	GCTGTTGGTCCTTTCAGCGC	30	21	27	39	21	24	18	15	44	39	28	26	94.444	18
3617	GCTGTTGATCCTTTCAGTGC	49	53	40	33	22	24	0	0	20	27	27	26	94.444	18
3618	TGTTTGTACTGTGGGTGCTT	0	0	78	84	0	0	0	0	48	55	27	26	72.222	18
3619	GTTGTTGTTCCTTTCAGAGC	27	31	42	37	33	27	1	2	39	29	27	26	90	20
4060	GTTGTTGGTTCTTTCAGTGC	43	39	0	0	52	44	0	0	34	31	24	26	95	20
4061	GCTTTTGGTCCTTTCAGTGC	27	27	25	21	45	57	22	16	1	4	24	26	100	16
4062	GTTGTTGGTACTTTCAGAGC	1	0	0	0	40	43	48	44	28	37	24	26	90	20
4063	GTTGTTGGTCCTTTCAGCGC	1	0	95	92	5	2	13	1	20	13	24	26	95	20
4255	GCTGTTGGTCCCTTCAGAGC	44	30	5	1	27	23	24	25	24	27	23	26	88.889	18
4487	GCTGCTGGTCCTTTCAGTGC	58	52	0	0	53	54	1	1	0	0	22	26	94.444	18
4488	GCCGTTGGTCCTTTCAGTGC	2	2	27	20	4	4	55	86	14	5	22	26	100	17
4750	GTTGTTGGTCCTATCAGTGC	0	0	0	0	87	71	0	0	37	19	21	26	95	20
5016	GCTGTTGGTCCCTTCAGTGC	30	29	9	10	25	34	35	19	7	6	20	26	94.444	18
5017	GATGTTGGTCCTTTCAGTGC	103	96	0	0	0	0	2	1	0	0	20	26	100	18
5018	GCCGTTAGTCCTTTCAGAGC	0	0	77	88	0	0	0	0	18	16	20	26	88.235	17
5267	GCTGTTGGTCCTTTCAGGGC	1	2	59	55	5	2	17	13	15	19	19	26	94.444	18
5512	GCTGATGGTCCTTTCAGAGC	88	93	0	0	0	0	0	0	0	0	18	26	88.889	18
5513	GTTGTTGGTCCCTTCAGTGC	1	5	46	47	0	1	32	21	15	16	18	26	95	20
5514	GTTGTTAGTCCTTTCAGTGC	1	0	30	29	24	11	0	0	44	39	18	26	95	20
5802	GCTGTTGGTACTTTCAGAGC	33	30	48	49	5	4	1	0	2	0	17	26	88.889	18
5803	GCTGTTGGTCCTATCAGTGC	0	0	0	1	80	80	0	0	5	5	17	26	94.444	18
6190	GTTGTCGGTCCTTTCAGAGC	0	0	36	30	0	0	1	0	47	51	16	26	90	20
6191	GTTGTTGGGTCTCTCAGTGC	0	0	0	0	0	0	85	78	0	0	16	26	85	20
6192	GTTGTTGATCCCTTCAGTGC	0	0	0	0	1	0	112	48	0	0	16	26	90	20
6521	TGCTGTTGGTCCTTCAGTGC	27	33	12	6	13	15	12	24	1	2	15	26	90.476	21
6522	CTGTTTGGTCCTTTCAGAGC	6	17	18	24	30	6	15	9	8	18	15	26	93.75	16
6523	GCTGTTAGTCCTTTCAGTGC	61	52	1	0	0	2	1	0	14	19	15	26	94.444	18
6524	GCCGTTGGTCCTTTCAGAGC	29	28	1	2	1	3	32	30	14	7	15	26	94.118	17
6941	GTTGTTGGTACTTTCAGTGC	48	36	11	10	1	0	22	10	0	0	14	26	95	20
6942	GTTGTTGTTCCTTTCAGTGC	0	5	2	3	24	22	0	0	39	42	14	26	95	20
6943	CTGTTGGTCCTTTTCAGAGC	5	7	7	5	3	14	3	54	4	36	14	26	89.474	19
6944	GGTGTTGGTCCTTTCAGAGC	0	0	0	0	74	54	0	0	5	6	14	26	94.444	18
7443	GCTGTTGGTCCTTGCAGAGC	0	0	23	31	0	0	20	24	23	14	13	26	88.889	18
7444	GTTGTTGGTTCTCTCAGTGC	0	0	0	0	0	0	65	63	0	0	13	26	90	20
7941	TTTGTTGGTCCTTTCAGAGC	2	7	13	13	25	23	7	12	9	13	12	26	94.737	19
7942	GCTGCTGGTCCTTTCAGAGC	1	2	36	33	0	0	0	1	22	21	12	26	88.889	18
7943	GTTGCTGGTCCTTTCAGTGC	0	1	25	22	7	10	1	0	28	28	12	26	95	20
7944	TCTGTTGGTCCTTTCAGTGC	2	1	1	0	1	4	54	57	1	0	12	26	100	18
8419	GACGTTTGTCCTTTCAGTGC	65	46	1	0	0	0	0	0	0	0	11	26	94.118	17
8420	GCTGTTGGTCCTTTCGGTGC	1	4	13	13	8	1	30	39	0	0	11	26	94.444	18
8607	CTGTTTGGTCCTTTCAGTGC	17	21	2	2	6	11	8	19	6	7	10	26	100	16
8608	TGTTGGTCCTTTCAGTGCTT	16	17	4	3	5	6	14	23	6	4	10	26	100	18
8742	GCTGTTGGTCCTCTCAGTGC	24	27	13	10	5	5	0	0	3	2	9	26	94.444	18
8743	GACGTTTGTCCTTTCAGGGC	46	46	0	0	0	0	0	0	0	0	9	26	88.235	17
9196	TGTGCTGGTCCTTTCAGAGC	17	22	0	0	0	0	0	0	0	1	4	26	88.889	18
128	TGCTGTTGGTCCTTTCAGTG	2462	2475	753	714	1457	1460	1826	1609	1164	1186	1511	27	95	20
247	TGTTGTTGGTCCTTTCAGTG	465	458	663	561	309	355	351	329	619	659	477	27	100	20
580	TGCTGTTGTTCCTTTCAGTG	175	155	140	124	180	197	9	11	208	201	140	27	90	20
1440	GTGCTGTTGGTCTTTCAGTG	87	91	16	35	42	56	80	135	40	32	61	27	90.476	21
1532	TGCTGTTGGTTCTTTCAGTG	34	21	0	0	125	131	19	32	102	119	58	27	90	20
1594	TGTTGTTGGAACTTTCAGTG	9	13	1	0	114	111	57	42	111	106	56	27	90	20
1859	TTTTGTTGGTCCTTTCAGTG	80	65	63	54	4	5	58	88	39	38	49	27	100	18
2326	GCTGTTGGTCCTTTCAGTGT	42	33	14	10	85	70	54	40	37	22	41	27	100	17
2327	CTGTTGGTCCTTTCAGTGTC	42	33	14	10	86	70	54	41	37	22	41	27	100	17
2328	TGTTGTTGGTCCTTTCACTG	0	0	109	132	5	3	0	0	83	78	41	27	95	20
2706	TTGTTGGTCCTTTCAGTGTC	5	5	74	65	11	18	29	25	55	62	35	27	100	18
2707	GTTGTTGGTCCTTTCAGTGT	5	4	74	65	10	18	29	25	55	61	35	27	100	19
3022	TGCTGTTGGTCTTTTCAGTG	5	2	0	0	17	23	118	133	10	9	32	27	90	20
3141	TGCTGTTGGTCCTTTTGGTG	0	0	0	0	104	101	0	0	60	50	31	27	85	20
3243	TGCTGTCGGTCCTTTCAGTG	16	20	78	67	1	3	41	55	14	10	30	27	90	20
3890	TGCTTTTGGTCCTTTCAGTG	27	27	25	21	46	57	23	16	1	4	25	27	90	20
4064	TGTTGTTGGTTCTTTCAGTG	43	39	0	0	52	43	0	0	34	32	24	27	95	20
4256	TGCTGTTGATCCTTTCAGTG	49	52	21	19	22	24	0	0	20	27	23	27	90	20
4257	GTTTGTTGGTCCTTTCAGTG	5	21	23	30	18	6	62	60	6	4	23	27	100	18
4489	TGCTGCTGGTCCTTTCAGTG	58	52	0	0	55	54	1	1	0	0	22	27	90	20
4490	TGCCGTTGGTCCTTTCAGTG	2	3	27	20	4	5	55	86	14	5	22	27	100	16
4751	CTGTTGTTGGTCCTTCAGTG	38	52	19	24	0	0	7	8	31	34	21	27	95	20
4752	TGTTGTTGGTCCTATCAGTG	0	0	0	0	87	71	0	0	37	19	21	27	95	20
5019	TGCTGTTGGTCCCTTCAGTG	30	29	9	10	25	34	35	19	7	6	20	27	90	20
5020	TGATGTTGGTCCTTTCAGTG	103	94	0	0	0	0	2	1	0	0	20	27	95	20
5515	CGCTGTTGGTCCTTTCAGTG	62	49	0	1	0	2	44	25	1	1	18	27	100	17
5516	TGTTGTTGGTCCCTTCAGTG	1	5	46	47	0	1	32	21	15	15	18	27	95	20
5517	TGTTGTTAGTCCTTTCAGTG	1	0	30	29	24	10	0	0	44	39	18	27	95	20
5804	TGCTGTTAGTCCTTTCAGTG	68	60	1	0	5	6	1	0	14	19	17	27	90	20
5805	TGCTGTTGGTCCTATCAGTG	0	0	0	1	79	81	0	0	5	5	17	27	90	20
6193	TGTTGTTGGGTCTCTCAGTG	0	0	0	0	0	0	85	78	0	0	16	27	85	20
6194	TGTTGTTGATCCCTTCAGTG	0	0	0	0	1	0	111	48	0	0	16	27	90	20
6525	GTGCTGTTGGTCCTTCAGTG	27	34	13	6	13	15	12	22	2	2	15	27	90.476	21
6526	TGTTGGTCCTTTCAGTGTCC	1	1	22	33	36	26	0	1	13	22	15	27	100	17
6945	TGTTGTTGGTACTTTCAGTG	48	36	11	10	1	0	22	10	0	0	14	27	95	20
6946	TGTTGTTGTTCCTTTCAGTG	0	5	2	3	23	22	0	0	39	42	14	27	95	20
7445	TGTTGTTGGTTCTCTCAGTG	0	0	0	0	0	0	66	62	0	0	13	27	90	20
7945	GGCTGTTGGTCCTTTCAGTG	37	34	2	1	9	8	9	16	4	2	12	27	100	17
7946	TGCTGTTGGTCCTTTCGGTG	1	4	13	14	8	1	34	46	0	0	12	27	90	20
7947	TGTTGCTGGTCCTTTCAGTG	0	1	26	22	7	10	1	0	28	28	12	27	95	20
7948	GTCTGTTGGTCCTTTCAGTG	1	1	1	1	1	3	54	57	0	1	12	27	100	17
8421	TGACGTTTGTCCTTTCAGTG	65	46	1	0	0	0	0	0	0	0	11	27	93.75	16
8609	GTGTTGTTGGTCCTTCAGTG	47	43	5	5	1	0	0	0	0	1	10	27	95.238	21
8610	GCTGTTTGGTCCTTTCAGTG	17	21	5	2	8	12	8	19	6	7	10	27	100	15
8744	TGCTGTTGGTCCTCTCAGTG	24	27	12	10	5	5	0	0	3	2	9	27	90	20
131	GTGCTGTTGGTCCTTTCAGT	2440	2453	684	654	1465	1471	1698	1521	1125	1124	1464	28	95	20
357	CTGTTGTTGGTCCTTTCAGT	191	196	579	479	94	93	296	269	369	362	293	28	100	19
491	GTGTTGTTGGTCCTTTCAGT	260	254	80	78	197	249	38	50	215	251	167	28	100	20
577	GTGCTGTTGTTCCTTTCAGT	176	158	140	124	180	197	12	17	211	201	141	28	90	20
1416	TGTGCTGTTGGTCTTTCAGT	87	91	16	35	43	55	81	136	40	31	62	28	90.476	21
1533	GTGCTGTTGGTTCTTTCAGT	27	21	0	0	125	131	19	32	102	119	58	28	90	20
1595	CTGTTGTTGGAACTTTCAGT	9	13	1	0	111	111	57	42	112	105	56	28	89.474	19
1724	CTGCTGTTGGTCCTTTCAGT	8	6	59	50	0	1	162	137	45	55	52	28	94.737	19
3023	GTGCTGTTGGTCTTTTCAGT	5	2	0	0	17	23	119	139	10	8	32	28	90	20
3891	GTGCTTTTGGTCCTTTCAGT	27	27	25	21	46	57	23	16	1	4	25	28	90	20
4065	GTGCTGTTGATCCTTTCAGT	49	53	21	19	22	24	0	0	20	27	24	28	90	20
4066	ATTTTGTTGGTCCTTTCAGT	71	54	0	0	0	0	49	70	0	0	24	28	100	17
4067	TGTTTGTTGGTCCTTTCAGT	5	21	23	30	18	6	62	62	6	4	24	28	95.238	21
4258	GCTGTTGTTGGTCCTTCAGT	38	52	26	32	0	0	7	9	30	34	23	28	94.737	19
4259	GTGCCGTTGGTCCTTTCAGT	9	8	27	20	4	5	55	85	14	5	23	28	90	20
4491	GTGCTGCTGGTCCTTTCAGT	58	53	0	0	55	55	1	1	0	0	22	28	90	20
4753	GTGCTGTTGGTCCCTTCAGT	30	29	9	10	26	34	38	20	7	6	21	28	90	20
4754	GTGCTGTCGGTCCTTTCAGT	16	20	77	67	1	3	0	2	14	10	21	28	90	20
5021	GTGATGTTGGTCCTTTCAGT	104	94	0	0	0	0	2	1	0	0	20	28	95	20
5268	TGCTGTTGGTCCTTTCAGTT	13	14	3	5	12	19	25	52	31	17	19	28	94.737	19
5518	GCGCTGTTGGTCCTTTCAGT	62	49	0	1	0	2	43	25	1	1	18	28	100	16
5806	GTGCTGTTAGTCCTTTCAGT	68	61	1	0	5	6	1	0	14	19	17	28	90	20
5807	TTGTTGTTGGTCCTTTCAGT	2	1	7	5	14	11	18	17	38	54	17	28	100	19
5808	GTGCTGTTGGTCCTATCAGT	0	0	0	1	79	81	0	0	5	5	17	28	90	20
5809	CTGTTGTTGGGTCTCTCAGT	0	0	0	0	0	0	85	84	0	0	17	28	84.211	19
6195	CTGTTGTTGGTCCCTTCAGT	1	5	35	37	0	1	33	21	15	15	16	28	94.737	19
6196	CTGTTGTTGATCCCTTCAGT	0	0	0	0	1	0	111	48	0	0	16	28	89.474	19
6527	TGTGCTGTTGGTCCTTCAGT	27	34	15	6	13	15	12	22	4	3	15	28	90.476	21
6528	TTGCTGTTGGTCCTTTCAGT	11	14	11	10	23	22	9	4	26	24	15	28	94.737	19
6947	GTGTTGTTGGTCCTATCAGT	0	0	0	0	65	56	0	0	12	8	14	28	95	20
7446	CTGTTGTTGGTTCTTTCAGT	41	38	0	0	3	1	0	0	26	17	13	28	94.737	19
7447	CTTTTGTTGGTCCTTTCAGT	0	0	50	37	0	0	0	0	23	24	13	28	100	17
7448	CTGTTGTTGGTTCTCTCAGT	0	0	0	0	0	0	66	63	0	0	13	28	89.474	19
7949	TGTCTGTTGGTCCTTTCAGT	1	1	1	1	1	3	54	61	0	1	12	28	95	20
8422	GTGACGTTTGTCCTTTCAGT	65	46	1	0	0	0	0	0	0	0	11	28	85	20
8423	TGCTGTTTGGTCCTTTCAGT	17	21	5	2	10	13	7	20	7	8	11	28	90	20
8611	TGTGTTGTTGGTCCTTCAGT	47	43	5	5	1	0	1	0	0	1	10	28	95.238	21
8745	GTGCTGTTGGTCCTCTCAGT	25	27	12	10	5	5	0	0	3	1	9	28	90	20
105	TGTGCTGTTGGTCCTTTCAG	3068	3047	1431	1413	2124	2100	2330	2101	1795	1760	2117	29	95	20
181	TGCTGTTGGTCCTTTCAGAG	604	576	816	834	643	614	715	643	640	614	670	29	94.444	18
185	GTGCTGTTGGTCCTTTCAGA	611	582	730	741	657	633	612	565	633	608	637	29	94.737	19
227	GCTGTTGTTGGTCCTTTCAG	286	293	1061	956	215	232	500	467	617	540	517	29	100	18
279	TGTTGTTGGTCCTTTCAGAG	276	270	565	552	335	387	364	371	478	390	399	29	100	18
344	TGTGTTGTTGGTCCTTTCAG	428	418	130	131	372	458	125	131	420	440	305	29	100	20
414	CTGTTGTTGGTCCTTTCAGA	94	98	410	401	124	146	227	230	256	198	218	29	100	18
463	TGTGCTGTTGTTCCTTTCAG	202	177	198	185	221	238	30	29	254	244	178	29	90	20
497	TGTTGTTGGAACTTTCAGAG	28	26	0	0	284	302	330	322	165	190	165	29	88.889	18
519	GCTGTTGTTGGAACTTTCAG	37	38	1	0	193	189	376	355	168	182	154	29	88.889	18
562	GTGTTGTTGGTCCTTTCAGA	175	170	51	54	182	217	87	81	226	208	145	29	100	19
832	CTGTTGTTGGAACTTTCAGA	28	25	0	0	82	79	318	313	56	76	98	29	88.889	18
866	TGTTGTTGGTCCCTTCAGAG	0	0	168	187	174	162	0	2	129	115	94	29	94.444	18
934	GCTGCTGTTGGTCCTTTCAG	8	6	145	150	0	0	251	210	59	64	89	29	94.444	18
1030	GCTGTTGTTGGTCCCTTCAG	1	5	162	183	97	91	33	23	112	101	81	29	94.444	18
1194	GTGTGCTGTTGGTCTTTCAG	97	101	40	58	44	59	87	143	48	38	72	29	90.476	21
1233	CTGTTGTTGGTCCCTTCAGA	0	0	127	146	115	107	0	2	107	96	70	29	94.444	18
1323	TGTGTTGTTGGAACTTTCAG	0	1	0	0	207	224	0	0	108	115	66	29	90	20
1348	TGTGCTGTTGGTTCTTTCAG	42	31	4	5	131	140	19	32	115	131	65	29	90	20
1349	GTGTTGTTGGAACTTTCAGA	0	1	0	0	202	223	0	0	108	115	65	29	89.474	19
1489	CTGTTGGTCCTTTCAGAGTC	5	3	120	119	1	2	102	136	52	48	59	29	100	15
1490	GCTGTTGGTCCTTTCAGAGT	5	3	120	119	1	1	101	136	52	48	59	29	100	15
1725	TGTGGTTGGAAATTTCAGAG	0	0	116	99	1	0	0	0	155	153	52	29	77.778	18
1906	GCTGTGGTTGGAAATTTCAG	0	0	106	87	1	0	0	0	145	140	48	29	77.778	18
1907	CTGTGGTTGGAAATTTCAGA	0	0	106	87	1	0	0	0	144	139	48	29	77.778	18
1968	GTGCTGTTGTTCCTTTCAGA	54	50	58	60	48	51	18	12	56	62	47	29	89.474	19
1969	TGCTGTTGTTCCTTTCAGAG	54	50	58	60	48	51	18	12	56	61	47	29	88.889	18
2009	GTTGTTGTTGGTCCTTTCAG	2	1	116	106	27	23	70	77	26	17	46	29	100	18
2062	TGTGCTGTTGGTCCCTTCAG	73	59	19	14	53	56	62	46	32	32	45	29	90	20
2264	TTGTTGTTGGTCCTTTCAGA	0	0	109	101	28	24	52	60	26	18	42	29	100	18
2449	CTGTTGGTGCTTTCAGATCC	0	0	137	184	0	0	0	0	36	36	39	29	93.333	15
2450	TGTTGGTGCTTTCAGATCCC	0	0	137	183	0	0	0	0	36	36	39	29	93.333	15
2508	TTGTTGGTCCTTTCAGAGAC	1	0	123	117	0	0	0	0	84	54	38	29	100	16
2509	GTTGTTGGTCCTTTCAGAGA	1	0	117	113	0	0	2	6	84	54	38	29	100	17
2587	GCTGTTGTTGATCCTTTCAG	19	13	9	5	5	8	167	133	2	6	37	29	94.444	18
2645	TTGTTGGTCCCTTCAGAGAC	0	0	102	119	0	0	0	0	75	65	36	29	93.75	16
2646	GTTGTTGGTCCCTTCAGAGA	0	0	99	119	0	0	0	0	75	65	36	29	94.118	17
2795	TGTGCTGCTGGTCCTTTCAG	58	55	36	33	55	55	1	2	22	21	34	29	90	20
2796	TGTGCTGTTGGTCTTTTCAG	5	2	7	10	17	23	120	139	10	8	34	29	90	20
2797	TGTTGTTGATCCTTTCAGAG	19	13	9	7	0	1	159	129	1	1	34	29	94.444	18
2918	TGTGCCGTTGGTCCTTTCAG	37	36	2	3	5	8	88	113	28	12	33	29	90	20
2919	CTGCTGTTGGTCCTTTCAGA	0	0	59	65	0	0	104	79	15	9	33	29	94.444	18
3024	TGTGCTGTTGATCCTTTCAG	49	53	55	46	23	24	1	0	33	37	32	29	90	20
3025	TGTACTGTGGGTGCTTTCAG	0	0	106	110	0	0	0	0	48	56	32	29	80	20
3026	GTACTGTGGGTGCTTTCAGA	0	0	106	110	0	0	0	0	47	56	32	29	86.667	15
3027	GCTGTTTTTGGTCCTTTCAG	1	0	69	74	0	0	19	10	65	80	32	29	94.444	18
3028	TACTGTGGGTGCTTTCAGAT	0	0	106	110	0	0	0	0	47	56	32	29	86.667	15
3029	CTGTGGGTGCTTTCAGATCC	0	0	105	110	0	0	0	0	47	56	32	29	86.667	15
3030	ACTGTGGGTGCTTTCAGATC	0	0	105	110	0	0	0	0	47	56	32	29	86.667	15
3031	TGTGGGTGCTTTCAGATCCC	0	0	105	109	0	0	0	0	47	56	32	29	86.667	15
3469	TGCTGTTGGTCCTTTCAGCG	30	21	27	39	21	24	18	15	44	39	28	29	94.444	18
3470	TTGTTGGTCCTTTCAGAGTC	0	1	45	42	1	4	89	87	4	2	28	29	100	16
3471	TGTGCTGTTGGTGCTTTCAG	11	12	55	73	0	0	18	18	45	48	28	29	90	20
3472	CTGTTGTTGATCCTTTCAGA	19	13	9	5	0	1	124	103	1	1	28	29	94.444	18
3620	TGCTGTTGTTGGTCCTTCAG	45	63	29	34	5	4	18	9	30	34	27	29	94.444	18
3621	TGTGCTGTTATTCCCTTCAG	0	0	0	0	0	0	115	153	0	0	27	29	80	20
3754	GTGCTGTTTGGTCCTTTCAG	22	38	23	28	40	19	24	29	16	27	26	29	90	20
3755	TGTGCTGTTGGTACTTTCAG	47	46	52	52	11	8	37	11	2	0	26	29	90	20
3756	TTTGCTGTTGGTCCTTTCAG	10	13	56	55	23	22	2	4	34	42	26	29	94.444	18
3757	TGTTTTTGGTCCTTTCAGAG	1	0	43	56	0	0	19	10	65	68	26	29	94.444	18
3892	TGTGCTTTTGGTCCTTTCAG	26	27	25	21	46	57	23	19	3	5	25	29	90	20
3893	TATTTTGTTGGTCCTTTCAG	71	54	0	0	0	0	51	73	0	0	25	29	100	16
4068	TGTGTTGTTGTTCCTTTCAG	27	36	42	37	28	27	0	1	23	23	24	29	95	20
4069	TGTTGTTGGTACTTTCAGAG	1	0	0	0	40	43	48	44	28	37	24	29	94.444	18
4070	CTGTTTTTGGTCCTTTCAGA	1	0	43	56	0	0	19	10	56	59	24	29	94.444	18
4071	TGTTGTTGTTCCTTTCAGAG	27	31	43	37	20	14	1	2	39	29	24	29	94.444	18
4072	TGTTGTTGGTCCTTTCAGCG	1	0	95	92	5	2	13	0	20	13	24	29	100	18
4073	GTGCTGTTGGTCCCTTCAGA	43	31	9	4	27	23	24	25	25	27	24	29	89.474	19
4260	GTGCTGTTGGTCCTTTTCAG	14	19	10	6	8	20	7	97	9	44	23	29	90	20
4261	GTTGTTGGTCCTTTCAGAGT	0	1	45	41	1	4	70	64	4	2	23	29	100	17
4262	TGTGTTGTTGGTCCCTTCAG	0	1	39	39	59	55	0	0	22	19	23	29	95	20
4263	TGTGCTGTTAGTCCTTTCAG	95	88	1	1	5	6	1	0	14	19	23	29	90	20
4264	TGCTGTTGGTCCCTTCAGAG	43	31	6	1	27	23	24	25	25	27	23	29	88.889	18
4265	TGTGCTGTCGGTCCTTTCAG	16	20	79	68	1	7	1	2	21	11	23	29	90	20
4266	CTGTTGTTGGTCCTTTCAGC	0	0	94	92	1	0	12	2	17	9	23	29	100	18
4492	TGTGCTGATGGTCCTTTCAG	87	93	0	0	1	0	18	17	0	0	22	29	90	20
4493	TGCGCTGTTGGTCCTTTCAG	80	62	2	2	2	2	44	26	1	1	22	29	90	20
4494	GTGCTGTTGGTCCTTTCAGC	31	21	1	5	21	25	18	14	44	39	22	29	94.737	19
4495	TGTGATGTTGGTCCTTTCAG	111	101	0	0	1	0	2	1	2	0	22	29	95	20
4496	GCTGCTGTTTGTCCTTTTAG	0	0	92	90	0	0	0	0	19	18	22	29	83.333	18
4497	CTGTTTGTCCTTTTAGAGTC	0	0	92	90	0	0	0	0	19	18	22	29	86.667	15
4498	GCTGTTTGTCCTTTTAGAGT	0	0	92	90	0	0	0	0	19	18	22	29	86.667	15
4499	TGCTGTTTGTCCTTTTAGAG	0	0	92	90	0	0	0	0	19	18	22	29	83.333	18
4500	CTGCTGTTTGTCCTTTTAGA	0	0	91	90	0	0	0	0	19	18	22	29	83.333	18
4755	GTGTTGTTGGTCCCTTCAGA	0	0	27	28	59	55	0	0	22	18	21	29	94.737	19
5022	TGTGTTGTTGGTACTTTCAG	30	21	0	0	40	43	0	0	28	37	20	29	95	20
5023	GCTGTTGTCGGTCCTTTCAG	0	0	48	42	0	0	1	1	55	58	20	29	94.444	18
5024	TGTGCCGTTAGTCCTTTCAG	0	0	76	89	0	0	0	0	18	16	20	29	85	20
5025	TGCCGTTAGTCCTTTCAGAG	0	0	77	88	0	0	0	0	18	16	20	29	92.857	14
5026	GTGCCGTTAGTCCTTTCAGA	0	0	77	88	0	0	0	0	18	16	20	29	84.211	19
5027	GTGCTGTTATTCCCTTCAGA	0	0	0	0	0	0	72	133	0	0	20	29	78.947	19
5028	TGCTGTTATTCCCTTCAGAG	0	0	0	0	0	0	72	133	0	0	20	29	77.778	18
5029	CTGTTATTCCCTTCAGAGTC	0	0	0	0	0	0	71	133	0	0	20	29	80	15
5030	GCTGTTATTCCCTTCAGAGT	0	0	0	0	0	0	71	133	0	0	20	29	80	15
5031	GTGCTGTTGGTGCTTTCAGA	0	1	55	72	0	0	0	0	36	37	20	29	89.474	19
5032	TGTGCTGTTGGCCCTTTCAG	31	21	2	4	60	57	4	7	9	5	20	29	90	20
5033	GCTGTTGGTGCTTTCAGATC	0	0	55	72	0	0	0	0	36	36	20	29	93.333	15
5034	TGCTGTTGGTGCTTTCAGAT	0	0	55	72	0	0	0	0	36	36	20	29	88.889	18
5035	TGTACTGTTGGTGCTTTCAG	0	0	83	113	0	0	0	0	0	0	20	29	85	20
5036	GTACTGTTGGTGCTTTCAGA	0	0	82	113	0	0	0	0	0	0	20	29	93.333	15
5269	GTGTGCTGTTGGTCCTTCAG	29	35	15	9	13	16	18	24	17	16	19	29	90.476	21
5270	TGCTGTTGGTCCTTTCAGGG	1	2	60	55	5	2	17	14	15	19	19	29	94.444	18
5271	ACTGTTGGTGCTTTCAGATC	0	0	82	112	0	0	0	0	0	0	19	29	93.333	15
5272	TACTGTTGGTGCTTTCAGAT	0	0	82	112	0	0	0	0	0	0	19	29	93.333	15
5273	GTGTTGTTGTTCCTTTCAGA	27	31	42	36	20	14	0	1	10	6	19	29	94.737	19
5274	TGTGGTGTTGGTCCTTTCAG	0	0	0	0	77	61	0	0	22	28	19	29	95	20
5519	GTGCTGATGGTCCTTTCAGA	88	93	0	0	0	0	0	0	0	0	18	29	89.474	19
5520	TGCTGATGGTCCTTTCAGAG	88	93	0	0	0	0	0	0	0	0	18	29	88.889	18
5521	GCTGTTGGTCCTTTCAGAGA	30	28	49	46	2	2	1	0	10	8	18	29	100	15
5522	CTGTTGGTCCTTTCAGAGAC	30	28	49	46	2	1	1	0	10	8	18	29	100	15
5523	TGTGCTGTTGGTCCTTTTAG	33	15	41	51	8	9	0	0	11	8	18	29	90	20
5524	CTGTTGTCGGTCCTTTCAGA	0	0	44	40	0	0	1	0	47	51	18	29	94.444	18
5810	TGCTGTTGGTACTTTCAGAG	31	30	48	49	5	4	1	0	2	0	17	29	88.889	18
5811	GTGCTGTTGGTACTTTCAGA	31	30	48	49	5	4	1	0	2	0	17	29	89.474	19
5812	TGTGCTGTTGGTCCTATCAG	0	0	0	1	79	80	0	0	5	5	17	29	90	20
5813	GCTGTTGTTGGGTCTCTCAG	0	0	0	0	0	0	85	84	0	0	17	29	83.333	18
5814	TGTTGTCGGTCCTTTCAGAG	0	0	36	30	0	0	1	0	47	51	17	29	94.444	18
6197	CGTGCTGTTGGTCCTTTCAG	9	5	22	24	24	26	9	6	14	19	16	29	94.737	19
6198	TGCTGTTTGGTCCTTTCAGA	6	16	18	25	30	6	17	11	9	18	16	29	89.474	19
6199	GCTGTTTGGTCCTTTCAGAG	6	16	18	25	30	6	18	11	8	18	16	29	100	13
6200	GCTGTTGGTCCTTTTCAGAG	5	8	9	5	3	14	3	65	4	38	16	29	93.75	16
6201	GCTGTTGTTGGTACTTTCAG	19	15	1	1	1	1	70	54	0	0	16	29	94.444	18
6202	GCTGTTGTTGATCCCTTCAG	0	0	0	0	1	0	111	48	0	0	16	29	88.889	18
6203	GTGCTGTTGGCCCTTTCAGA	17	13	2	4	58	49	0	0	9	5	16	29	89.474	19
6529	GTGCTGTTGGTCCTTTCAGG	1	4	44	38	5	2	18	14	11	11	15	29	94.737	19
6530	TGTGTTGTTGGTTCTTTCAG	1	2	0	0	32	25	56	21	5	7	15	29	95	20
6531	TGCTGTTGGTCCTTTTCAGA	5	7	9	5	3	14	3	65	4	38	15	29	89.474	19
6532	GTGTTGTTGGTACTTTCAGA	1	0	0	0	40	43	0	0	28	36	15	29	94.737	19
6533	TTGTTTGTTGGTCCTTTCAG	0	0	3	3	1	0	74	72	0	1	15	29	95	20
6534	TGCCGTTGGTCCTTTCAGAG	29	28	1	3	1	3	32	30	14	6	15	29	100	14
6948	GCTGTTGTTGGTTCTTTCAG	41	39	0	0	3	1	0	0	35	23	14	29	94.444	18
6949	TGCTGTTGGTCCTTTTAGAG	1	0	33	50	7	5	0	0	24	20	14	29	88.889	18
6950	GTGCCGTTGGTCCTTTCAGA	28	28	1	3	1	3	32	29	14	6	14	29	89.474	19
6951	CTGTTTGTTGGTCCTTTCAG	1	5	38	46	8	0	15	15	4	6	14	29	95	20
6952	TGTGTTGTTGGTCCTATCAG	0	0	0	0	66	57	0	0	12	8	14	29	95	20
6953	TGTGCTGTTGGTCCTTTAAG	0	0	30	46	5	5	0	0	28	25	14	29	90	20
6954	TGTGCTGTTGGTCCTTGCAG	1	0	24	30	0	0	21	24	22	14	14	29	90	20
7449	TGTGCTGTTGGTCCTCTCAG	37	37	12	12	14	11	0	0	3	1	13	29	90	20
7450	TGCTGTTTTGGTCCTTTCAG	0	0	37	30	2	0	0	2	37	26	13	29	94.444	18
7451	GCTGTTGCTGGTCCTTTCAG	0	0	40	36	1	0	1	1	25	28	13	29	94.444	18
7452	GCCGTTGTTGGTCCTTTCAG	1	0	10	15	43	33	0	1	16	11	13	29	100	17
7453	GTGCTGTTGGTCCTTGCAGA	0	0	23	30	0	0	21	24	22	14	13	29	89.474	19
7454	TGCTGTTGGTCCTTGCAGAG	0	0	23	30	0	0	21	24	22	14	13	29	88.889	18
7455	GCTTTTGTTGGTCCTTTCAG	0	0	50	37	0	0	0	0	23	24	13	29	100	16
7456	GCTGTTGTTGGTTCTCTCAG	0	0	0	0	0	0	66	63	0	0	13	29	88.889	18
7457	TGTGACGTTTGTCCTTTCAG	55	31	25	11	0	0	0	0	1	3	13	29	85	20
7950	CGTGACGTTTGTCCTTTCAG	57	61	0	0	0	0	0	0	0	0	12	29	84.211	19
7951	CGTGCTGTTGTTCCTTTCAG	24	28	1	0	8	10	0	0	21	30	12	29	89.474	19
7952	TGTTGTTGGTCCTTTCAGAA	21	23	5	4	1	0	1	0	29	34	12	29	100	18
7953	GTTGTTGGTCCTTTCAGAAC	21	23	5	4	1	0	1	0	29	33	12	29	100	17
7954	TTGTTGGTCCTTTCAGAACC	21	23	5	4	1	0	1	0	29	33	12	29	100	16
7955	GTTTGTTGGTCCTTTCAGAG	2	7	19	19	10	5	24	30	4	3	12	29	100	16
7956	TGCTGCTGGTCCTTTCAGAG	1	2	36	33	0	0	0	1	22	21	12	29	88.889	18
7957	GTGCTGCTGGTCCTTTCAGA	1	2	36	33	0	0	0	1	22	21	12	29	89.474	19
7958	TGTTTGTTGGTCCTTTCAGA	1	7	19	18	10	4	24	30	4	3	12	29	95	20
7959	GTGTCTGTTGGTCCTTTCAG	2	1	1	1	1	4	54	62	0	0	12	29	95	20
7960	TGGTGTTGGTCCTTTCAGAG	0	0	0	0	70	51	0	0	2	1	12	29	94.444	18
7961	GTGGTGTTGGTCCTTTCAGA	0	0	0	0	70	51	0	0	2	1	12	29	94.737	19
7962	TGCTGTTGTTGATCCTTCAG	0	1	1	0	1	1	43	76	0	1	12	29	88.889	18
7963	CTTGTTGTTGGTCCTTTCAG	0	0	1	1	16	12	0	0	37	53	12	29	100	18
8424	TGTACTGTTGGTCCTTTCAG	2	4	18	15	35	35	1	1	0	0	11	29	90	20
8425	GCTGTTGTTGGTGCTTTCAG	0	1	19	22	0	0	2	1	24	43	11	29	94.444	18
8612	GTGTGTTGTTGGTCCTTCAG	47	43	5	5	1	0	1	0	0	1	10	29	95.238	21
8613	GTGGCTGTTGGTCCTTTCAG	15	21	4	3	12	8	10	17	12	3	10	29	90.476	21
8614	TGTGCTGTTGGTCTTTCAGA	9	10	25	22	3	3	7	9	9	5	10	29	90	20
8615	GTGCTGTTGGTCTTTCAGAG	9	9	25	22	1	3	7	9	9	6	10	29	89.474	19
8616	GTGCTGTTGTTTCCTTTCAG	8	18	12	10	25	14	0	0	6	8	10	29	86.364	22
8746	GTGACGTTTGTCCTTTCAGG	47	46	0	0	0	0	0	0	0	0	9	29	84.211	19
8747	TGACGTTTGTCCTTTCAGGG	46	46	0	0	0	0	0	0	0	0	9	29	92.857	14
8748	TGTGCTGTTGCTCCTTTCAG	12	14	0	0	39	30	0	0	1	0	9	29	90	20
8831	TATGTTGTTGGTCCTTTCAG	44	39	0	0	0	0	0	0	0	0	8	29	100	18
8832	GCTGTTGTTGGCCCTTTCAG	15	14	19	25	0	2	1	1	1	0	8	29	94.444	18
9100	GTGTGTGCTGGTCCTTTCAG	20	23	0	0	1	1	0	0	0	1	5	29	90.476	21
9197	GTGTGCTGGTCCTTTCAGAG	17	22	0	0	0	0	0	0	0	1	4	29	89.474	19
9198	TGTGTGCTGGTCCTTTCAGA	17	22	0	0	0	0	0	0	0	1	4	29	90	20
99	GTGTGCTGTTGGTCCTTTCA	3034	3036	1551	1541	2217	2205	2391	2153	1887	1852	2187	30	95	20
192	TGCTGTTGTTGGTCCTTTCA	304	313	1161	1091	278	297	549	528	709	637	587	30	100	17
336	GTGTGTTGTTGGTCCTTTCA	435	426	131	131	395	483	137	148	431	449	317	30	100	20
434	GTGTGCTGTTGTTCCTTTCA	249	237	198	185	237	253	33	32	263	252	194	30	90	20
520	TGCTGTTGTTGGAACTTTCA	37	38	1	0	192	189	376	355	168	181	154	30	88.235	17
824	TGTGCTGTTGGTCCTTTCAA	59	69	151	150	106	115	78	61	104	101	99	30	94.737	19
920	TGCTGCTGTTGGTCCTTTCA	8	7	145	149	0	0	254	210	59	64	90	30	94.118	17
935	GCTGTTGGTCCTTTCAAAGC	30	37	200	193	65	82	48	46	94	98	89	30	100	14
983	GTGCTGTTGGTCCTTTCAAA	31	37	144	140	95	108	51	54	96	94	85	30	94.444	18
1031	TGCTGTTGTTGGTCCCTTCA	1	5	162	183	96	91	33	23	113	102	81	30	94.118	17
1094	TGCTGTTGGTCCTTTCAAAG	30	37	144	140	66	82	48	46	88	93	77	30	94.118	17
1176	TGTGTGCTGTTGGTCTTTCA	98	102	41	58	45	60	88	146	50	38	73	30	90.476	21
1324	GTGTGTTGTTGGAACTTTCA	0	1	0	0	208	224	0	0	108	115	66	30	90	20
1350	GTGTGCTGTTGGTTCTTTCA	42	31	4	5	131	136	19	32	115	131	65	30	90	20
1908	TGCTGTGGTTGGAAATTTCA	0	0	106	87	1	0	0	0	145	140	48	30	76.471	17
2010	TGTTGTTGTTGGTCCTTTCA	2	1	117	106	27	23	66	73	27	17	46	30	95.238	21
2063	GTGTGCTGTTGGTCCCTTCA	73	59	19	14	54	56	62	47	32	32	45	30	90	20
2510	GCTGTTGTTGGTCCTTTCAC	0	0	109	133	0	0	0	0	70	71	38	30	100	17
2511	CTGTTGTTGGTCCTTTCACT	0	0	109	132	0	0	0	0	70	71	38	30	100	17
2588	TGCTGTTTTTGGTCCTTTCA	1	0	69	74	5	6	19	10	85	104	37	30	94.118	17
2589	TGCTGTTGTTGATCCTTTCA	18	13	9	5	5	8	167	134	2	6	37	30	94.118	17
2647	TGTTGTTGGTCCTTTCAAAG	15	15	1	3	79	86	61	77	7	13	36	30	100	17
2708	GTGTGCTGTTGGTGCTTTCA	27	19	64	90	0	0	18	18	52	57	35	30	90	20
2798	GTGTGCTGCTGGTCCTTTCA	58	55	36	33	55	55	1	2	22	21	34	30	90	20
2799	GTGTGCTGTTGGTCTTTTCA	5	2	7	10	17	23	121	139	10	8	34	30	90	20
2800	GCTGTTGTTGGTCCTTTCAA	21	23	1	3	65	65	51	62	23	29	34	30	100	17
2920	TTGTGCTGTTGGTCCTTTCA	98	90	48	42	1	0	1	1	24	24	33	30	94.737	19
2921	GTTGTTGGTCCTTTCAAAGC	0	2	1	3	79	86	61	77	7	13	33	30	100	16
2922	GTGTGCCGTTGGTCCTTTCA	37	36	2	3	5	8	88	113	28	12	33	30	90	20
3032	GTGTGCTGTTGATCCTTTCA	49	53	55	46	23	24	1	0	33	37	32	30	90	20
3033	TTGTACTGTGGGTGCTTTCA	0	0	106	110	0	0	0	0	48	55	32	30	78.947	19
3142	GTGCGCTGTTGGTCCTTTCA	61	50	57	54	2	2	44	25	9	7	31	30	90	20
3473	GTGTGATGTTGGTCCTTTCA	139	132	0	0	1	0	2	1	2	0	28	30	95	20
3474	GTGTGCTTTTGGTCCTTTCA	26	27	39	31	46	58	23	19	7	6	28	30	90	20
3475	TGTGCTGTTTGGTCCTTTCA	24	40	23	28	42	22	27	29	17	28	28	30	90	20
3476	GTGTGCTGTTGGTACTTTCA	47	46	57	63	11	8	37	11	2	0	28	30	90	20
3477	GTGTGTTGTTAGTCCTTTCA	0	0	0	0	117	114	0	0	21	24	28	30	95	20
3622	GTGTGCTGTTATTCCCTTCA	0	0	0	0	0	0	115	153	0	0	27	30	80	20
3758	CTGTTGTTGGTCCTTTCAAA	0	1	0	3	61	62	51	61	6	11	26	30	100	17
3894	GTTTGCTGTTGGTCCTTTCA	10	12	55	55	23	22	1	4	34	38	25	30	90	20
3895	GTATTTTGTTGGTCCTTTCA	71	54	0	0	0	0	51	73	0	0	25	30	90	20
4074	GTGTGTTGTTGTTCCTTTCA	27	36	42	37	28	27	0	1	23	23	24	30	95	20
4075	TGTGTTGTTAGTCCTTTCAA	0	0	0	0	102	107	0	0	15	16	24	30	94.737	19
4076	GTGTTGTTAGTCCTTTCAAA	0	0	0	0	102	106	0	0	15	16	24	30	94.444	18
4077	GTTGTTAGTCCTTTCAAAGC	0	0	0	0	102	104	0	0	14	16	24	30	93.75	16
4078	TGTTGTTAGTCCTTTCAAAG	0	0	0	0	101	104	0	0	15	16	24	30	94.118	17
4267	GTGTGTTGTTGGTCCCTTCA	0	1	39	39	59	55	0	0	22	19	23	30	95	20
4268	GTGTGCTGTTGGCCCTTTCA	30	21	2	4	79	71	4	8	9	5	23	30	90	20
4269	GTGTGCTGTCGGTCCTTTCA	16	20	80	68	1	7	2	2	21	11	23	30	90	20
4501	GTGTGCTGATGGTCCTTTCA	87	93	0	0	1	0	18	17	0	0	22	30	90	20
4502	GTGTGCTGTTAGTCCTTTCA	90	84	1	1	5	6	1	0	14	19	22	30	90	20
4756	TGCTGTTGTCGGTCCTTTCA	0	0	48	44	0	0	1	0	55	58	21	30	94.118	17
5037	GTGTGTTGTTGGTACTTTCA	30	20	0	0	40	43	0	0	28	37	20	30	95	20
5038	GTGTGCCGTTAGTCCTTTCA	0	0	76	89	0	0	0	0	18	16	20	30	85	20
5039	TTGTACTGTTGGTGCTTTCA	0	0	82	113	0	0	0	0	0	0	20	30	84.211	19
5275	GTGTGGTGTTGGTCCTTTCA	0	0	0	0	77	61	0	0	22	28	19	30	95	20
5815	GCGTGCTGTTGGTCCTTTCA	9	5	23	24	24	26	18	11	14	19	17	30	94.444	18
5816	TGTGCTGTTGTTCCTTTCAA	47	62	0	1	16	15	3	3	15	10	17	30	89.474	19
5817	GCTGTTGTTCCTTTCAAAGC	47	62	0	1	17	15	0	0	15	10	17	30	92.857	14
5818	TGCTGTTGTTCCTTTCAAAG	47	62	0	1	17	15	0	0	15	10	17	30	88.235	17
5819	GTGCTGTTGTTCCTTTCAAA	47	62	0	1	17	15	0	0	15	10	17	30	88.889	18
5820	GTGTGCTGTTGGTCCTATCA	0	0	0	1	79	80	0	0	5	5	17	30	90	20
5821	TGCTGTTGTTGGGTCTCTCA	0	0	0	0	0	0	85	84	0	0	17	30	82.353	17
6204	TGCTGTTGTTGGTACTTTCA	19	15	1	1	1	1	70	54	0	0	16	30	94.118	17
6205	TGCTGTTGTTGATCCCTTCA	0	0	0	0	1	0	112	48	0	0	16	30	88.235	17
6535	GTGTGTTGTTGGTTCTTTCA	1	2	0	0	32	25	56	21	5	7	15	30	95	20
6536	TGCTGTTGCTGGTCCTTTCA	0	0	40	35	1	1	1	1	36	37	15	30	94.118	17
6537	GTTGTTTGTTGGTCCTTTCA	0	0	0	3	0	0	74	70	0	1	15	30	94.737	19
6955	TGCTGTTGTTGGTTCTTTCA	41	39	0	0	3	1	0	0	35	23	14	30	94.118	17
6956	GCTGTTTGTTGGTCCTTTCA	1	5	42	47	8	0	16	14	4	6	14	30	94.737	19
6957	GTGCTGTTTTGGTCCTTTCA	0	0	37	30	2	0	0	2	42	26	14	30	90.476	21
6958	GTGTGTTGTTGGTCCTATCA	0	0	0	0	66	57	0	0	12	8	14	30	95	20
6959	GTGTGCTGTTGGTCCTTGCA	1	0	25	30	0	0	21	24	22	14	14	30	90	20
7458	GTGTGCTGTTGGTCCTCTCA	37	37	12	11	14	11	0	0	3	1	13	30	90	20
7459	TGCCGTTGTTGGTCCTTTCA	1	0	10	15	43	33	0	1	16	11	13	30	100	16
7460	TGCTTTTGTTGGTCCTTTCA	0	0	50	37	0	0	0	0	23	24	13	30	100	15
7461	TGTGTCTGTTGGTCCTTTCA	2	1	1	1	1	4	54	62	0	0	13	30	95	20
7462	TGCTGTTGTTGGTTCTCTCA	0	0	0	0	0	0	66	63	0	0	13	30	88.235	17
7463	GTGTGACGTTTGTCCTTTCA	55	31	25	11	0	0	0	0	1	3	13	30	85	20
7964	GCGTGACGTTTGTCCTTTCA	57	61	0	0	0	0	0	0	0	0	12	30	83.333	18
7965	GCGTGCTGTTGTTCCTTTCA	24	28	1	0	8	10	0	0	21	30	12	30	88.889	18
7966	TGTGCTGTTGGTCCTTTCAC	5	9	16	18	1	5	14	4	23	25	12	30	94.737	19
7967	GCGCTGTTGGTCCTTTCAAA	0	0	55	53	0	0	0	0	7	5	12	30	100	14
7968	TGCGCTGTTGGTCCTTTCAA	0	0	55	52	0	0	0	0	7	6	12	30	89.474	19
7969	CGCTGTTGGTCCTTTCAAAG	0	0	55	53	0	0	0	0	7	5	12	30	100	14
7970	GCTTGTTGTTGGTCCTTTCA	0	0	1	1	16	12	0	0	37	52	12	30	100	17
8426	TGCTGTTGTTGGTGCTTTCA	0	1	19	22	0	0	2	1	24	43	11	30	94.118	17
8617	TGTGGCTGTTGGTCCTTTCA	14	21	5	3	12	8	10	16	12	4	10	30	90.476	21
8618	TGTGTTGTTGGTCCTTTCAA	15	14	1	1	18	26	12	17	1	1	10	30	100	19
8619	GTGTTGTTGGTCCTTTCAAA	15	14	1	1	17	25	10	16	1	1	10	30	100	18
8620	TGTGCTGTTGTTTCCTTTCA	8	16	12	10	25	14	0	0	6	8	10	30	85	20
8749	GTGTGCTGTTGCTCCTTTCA	12	13	0	0	39	30	0	0	1	0	9	30	90	20
8833	GTATGTTGTTGGTCCTTTCA	44	38	0	0	0	0	0	0	0	0	8	30	95	20
8834	TGCTGTTTTTGGTTCTTTCA	14	18	0	0	18	14	0	0	7	8	8	30	88.235	17
8835	TGCTGTTGTTGGCCCTTTCA	15	14	19	25	0	2	1	1	1	1	8	30	94.118	17
9022	TGTGATGTTGGTCCTTTCAA	29	31	0	0	0	0	0	0	0	0	6	30	94.737	19
9023	GATGTTGGTCCTTTCAAAGC	28	30	0	0	0	0	0	0	0	0	6	30	100	14
9024	GTGATGTTGGTCCTTTCAAA	28	30	0	0	0	0	0	0	0	0	6	30	94.444	18
9025	TGATGTTGGTCCTTTCAAAG	28	30	0	0	0	0	0	0	0	0	6	30	94.118	17
9101	TGTGTGTGCTGGTCCTTTCA	20	23	0	0	1	1	0	0	1	1	5	30	90.476	21
95	TGTGTGCTGTTGGTCCTTTC	3010	3018	1620	1633	2211	2190	2426	2209	1909	1871	2210	31	95	20
202	GTGCTGTTGTTGGTCCTTTC	295	303	1116	1057	279	297	503	492	690	617	565	31	95	20
347	TGTGTGTTGTTGGTCCTTTC	430	422	130	133	384	471	82	84	428	445	301	31	100	20
447	TGTGTGCTGTTGTTCCTTTC	249	236	198	186	238	252	33	32	218	195	184	31	90	20
533	GTGCTGTTGTTGGAACTTTC	37	38	1	0	192	189	366	343	166	180	151	31	85	20
936	GTGCTGCTGTTGGTCCTTTC	8	7	145	149	0	0	254	210	58	64	89	31	90	20
1032	GTGCTGTTGTTGGTCCCTTC	1	4	161	184	96	92	32	23	113	102	81	31	90	20
1177	GTGTGTGCTGTTGGTCTTTC	98	101	41	58	44	59	88	152	50	38	73	31	90.476	21
1299	TGTGTGCTGTTGGTTCTTTC	42	31	4	5	131	134	19	32	132	142	67	31	90	20
2387	GTGCTGTTTTTGGTCCTTTC	1	0	82	84	5	6	19	10	85	104	40	31	90	20
2451	TGTGTGCTGTTGGTCCCTTC	74	59	19	14	38	43	62	47	16	13	39	31	90	20
2512	CGTGTGTTGTTGGAACTTTC	0	0	0	0	123	144	0	0	56	55	38	31	89.474	19
2590	GTGCTGTTGTTGATCCTTTC	18	13	9	5	5	8	167	134	2	6	37	31	90	20
2709	GTGTGCTGTTGGTCCTTTCG	2	5	78	96	19	9	35	51	31	19	35	31	94.737	19
2710	GTGTTGTTGTTGGTCCTTTC	2	1	93	84	5	2	58	67	22	15	35	31	95.238	21
2801	TGTGTGCTGCTGGTCCTTTC	58	55	36	33	55	55	1	2	22	21	34	31	90	20
2802	TGTGTGCTGTTGGTCTTTTC	5	2	7	10	17	23	121	139	10	8	34	31	90	20
2803	TGTGTGCTGTTGGTGCTTTC	26	19	64	90	1	0	18	18	52	57	34	31	90	20
2923	TGTGCTGTTGGTCCTTTCGG	1	4	78	95	19	7	34	50	29	17	33	31	94.444	18
2924	TGTGTGCCGTTGGTCCTTTC	37	36	2	3	5	8	88	113	28	12	33	31	90	20
3034	TGTGTGCTGTTGATCCTTTC	49	53	55	46	23	24	1	0	33	37	32	31	90	20
3035	TTTGTACTGTGGGTGCTTTC	0	0	106	110	0	0	0	0	48	55	32	31	77.778	18
3143	TGTGCGCTGTTGGTCCTTTC	61	49	57	54	2	2	44	25	9	7	31	31	90	20
3478	TGTGTGCTTTTGGTCCTTTC	27	27	39	31	46	58	23	19	7	6	28	31	90	20
3479	GTGTGCTGTTTGGTCCTTTC	23	39	23	28	42	22	28	30	17	29	28	31	90	20
3480	TGTTTGCTGTTGGTCCTTTC	10	12	66	67	23	22	1	4	34	38	28	31	90	20
3481	TGTGTGCTGTTGGTACTTTC	47	45	57	63	11	8	37	11	2	0	28	31	90	20
3482	TGTGTGTTGTTGGAACTTTC	0	1	0	0	85	79	0	0	53	62	28	31	90	20
3483	TGTGTGTTGTTAGTCCTTTC	0	0	0	0	118	114	0	0	21	24	28	31	95	20
3623	TGTGTGATGTTGGTCCTTTC	138	131	0	0	0	0	2	1	2	0	27	31	95	20
3624	TGTGTGCTGTTATTCCCTTC	0	0	0	0	0	0	115	153	0	0	27	31	80	20
3896	TGTATTTTGTTGGTCCTTTC	72	54	0	0	0	0	51	73	0	0	25	31	90	20
4079	TGTGTGTTGTTGTTCCTTTC	27	36	42	37	27	27	0	1	23	23	24	31	95	20
4080	TGCTGTTGGTCCTTTCGGAG	0	1	76	94	11	7	0	1	29	18	24	31	93.75	16
4081	GTGCTGTTGGTCCTTTCGGA	0	1	76	94	11	7	0	1	29	17	24	31	94.118	17
4270	TGTGTGCTGTCGGTCCTTTC	16	20	80	68	1	7	2	2	21	11	23	31	90	20
4503	TGTGTGCTGTTAGTCCTTTC	90	84	1	2	5	6	1	0	14	18	22	31	90	20
4757	TGTGTGCTGATGGTCCTTTC	87	93	0	0	0	0	18	17	0	0	21	31	90	20
4758	GCTGTTGGTCCTTTCGGAGA	0	0	76	93	0	0	0	0	29	17	21	31	100	13
4759	CTGTTGGTCCTTTCGGAGAC	0	0	76	93	0	0	0	0	29	17	21	31	100	13
4760	TGTTGGTCCTTTCGGAGACG	0	0	76	92	0	0	0	0	29	17	21	31	100	13
4761	GTTGGTCCTTTCGGAGACGT	0	0	76	92	0	0	0	0	29	17	21	31	100	12
4762	GTGCTGTTGTCGGTCCTTTC	0	0	48	44	0	0	1	0	55	58	21	31	90	20
5040	TGTGTGTTGTTGGTACTTTC	30	20	0	0	42	43	0	0	28	37	20	31	95	20
5041	TGTGTGCTGTTGGCCCTTTC	15	8	2	4	79	71	4	8	9	5	20	31	90	20
5042	TGTGTGCCGTTAGTCCTTTC	0	0	76	89	0	0	0	0	18	16	20	31	85	20
5043	TTTGTACTGTTGGTGCTTTC	0	0	82	113	0	0	0	0	0	0	20	31	83.333	18
5525	CTGCTGTTGTTGGTCCTTTC	0	0	44	35	0	0	34	25	21	22	18	31	100	16
5822	GTTGTGCTGTTGGTCCTTTC	89	77	1	1	0	0	1	0	0	1	17	31	94.444	18
5823	TGCGTGCTGTTGGTCCTTTC	9	5	24	24	24	26	18	11	14	19	17	31	90	20
5824	TGTGTGCTGTTGGTCCTATC	0	0	0	1	79	80	0	0	5	5	17	31	90	20
5825	GTGCTGTTGTTGGGTCTCTC	0	0	0	0	0	0	85	85	0	0	17	31	80	20
6206	TTTGTGCTGTTGGTCCTTTC	9	14	48	41	1	0	0	1	24	24	16	31	94.444	18
6538	TGTGTGTTGTTGGTTCTTTC	1	2	0	0	32	25	57	22	5	7	15	31	95	20
6539	TGTGTGTTGTTGGTCCCTTC	0	1	39	39	19	15	0	0	22	19	15	31	95	20
6540	GTGCTGTTGCTGGTCCTTTC	0	0	40	35	1	1	1	1	36	37	15	31	90	20
6541	TGTGCTGTTTTGGTCCTTTC	0	0	39	36	2	0	0	2	42	26	15	31	90.476	21
6542	GGTGTGTTGTTGGTCCTTTC	1	1	0	0	10	9	55	64	4	4	15	31	100	19
6543	TGTTGTTTGTTGGTCCTTTC	0	0	0	3	0	0	74	70	0	1	15	31	90.909	22
6960	GTGCTGTTGTTGGTTCTTTC	41	39	0	0	3	1	0	0	35	23	14	31	90	20
6961	TGCTGTTTGTTGGTCCTTTC	1	5	42	47	8	0	16	14	4	6	14	31	94.444	18
6962	GTGCTGTTGTTGATCCCTTC	0	0	0	0	1	0	97	47	0	0	14	31	85	20
6963	CGTGTGGTGTTGGTCCTTTC	0	0	0	0	77	61	0	0	1	1	14	31	94.737	19
7464	TGTGTGCTGTTGGTCCTCTC	37	37	12	11	14	11	0	0	3	1	13	31	90	20
7465	GTGCCGTTGTTGGTCCTTTC	1	0	10	15	43	33	0	1	16	11	13	31	100	15
7466	GTGCTTTTGTTGGTCCTTTC	0	0	50	37	0	0	0	0	23	24	13	31	90	20
7467	GTGCTGTTGTTGGTTCTCTC	0	0	0	0	0	0	66	63	0	0	13	31	85	20
7468	GTGTGTCTGTTGGTCCTTTC	3	1	1	1	1	4	54	62	0	0	13	31	95	20
7469	TGTGTGACGTTTGTCCTTTC	55	31	25	11	0	0	0	0	1	3	13	31	85	20
7971	TGCGTGACGTTTGTCCTTTC	58	61	0	0	0	0	0	0	0	0	12	31	80	20
7972	TGCGTGCTGTTGTTCCTTTC	24	28	1	0	8	10	0	0	21	30	12	31	85	20
7973	GGTGTGCTGTTGGTCCTTTC	24	21	1	1	24	21	9	5	6	7	12	31	94.737	19
7974	TGTGTGTTGTTGGTCCTATC	0	0	0	0	66	57	0	0	0	0	12	31	95	20
8427	GTGCTGTTGTTGGTGCTTTC	0	1	19	22	0	0	2	1	24	43	11	31	90	20
8428	GTGCTGTTGTTGTTCCTTTC	0	0	9	13	16	8	1	1	38	27	11	31	90	20
8621	GTGTGGCTGTTGGTCCTTTC	14	21	5	3	12	8	10	16	12	4	10	31	90.476	21
8622	GTGTGCTGTTGTTTCCTTTC	8	16	12	10	25	14	0	0	6	8	10	31	85	20
8750	TGTGTGCTGTTGCTCCTTTC	12	13	0	0	39	30	0	0	1	0	9	31	90	20
8836	TGTATGTTGTTGGTCCTTTC	44	38	0	0	0	0	0	0	0	0	8	31	95	20
8837	GTGCTGTTTTTGGTTCTTTC	14	18	0	0	18	14	0	0	7	8	8	31	85	20
8838	GTGCTGTTGTTGGCCCTTTC	15	14	19	25	0	2	1	0	1	1	8	31	90	20
9102	GTGTGTGTGCTGGTCCTTTC	20	23	0	0	1	1	0	0	1	1	5	31	90.476	21
92	GTGTGTGCTGTTGGTCCTTT	2937	2935	1672	1708	2278	2317	2385	2228	1974	1980	2242	32	95	20
199	TGTGCTGTTGTTGGTCCTTT	297	305	1100	1056	293	324	502	510	680	629	570	32	95	20
356	GTGTGTGTTGTTGGTCCTTT	399	395	132	133	381	469	74	74	436	461	295	32	100	20
458	GTGTGTGCTGTTGTTCCTTT	248	236	183	174	238	253	33	36	210	190	180	32	90	20
525	TGTGCTGTTGTTGGAACTTT	37	38	2	1	188	185	366	366	166	179	153	32	85	20
855	TGTGCTGCTGTTGGTCCTTT	8	7	154	162	0	0	254	216	71	76	95	32	90	20
995	TGTGTGCTGTTGGTCCTTTT	61	57	51	58	142	158	7	98	89	115	84	32	94.737	19
1018	TGTGCTGTTGTTGGTCCCTT	1	4	163	188	96	93	32	24	113	104	82	32	90	20
1534	CTGTGTGCTGTTGGTCCTTT	92	103	1	0	111	89	18	29	69	64	58	32	94.737	19
1569	GTGTGTGCTGTTGGTTCTTT	43	31	4	5	118	128	19	33	83	100	57	32	90	20
2265	TGTGCTGTTTTTGGTCCTTT	1	0	82	85	6	6	19	12	88	117	42	32	90	20
2452	GTGTGTGCTGTTGGTCCCTT	74	60	19	15	37	44	64	50	10	13	39	32	90	20
2453	TGTGCTGTTGTTGATCCTTT	18	13	9	5	5	7	167	153	2	7	39	32	90	20
2513	GTGTGCTGTTGGTCCTTTTG	0	0	0	0	126	128	0	0	67	64	38	32	94.444	18
2514	GCGTGTGTTGTTGGAACTTT	0	0	0	0	123	144	0	0	56	55	38	32	88.889	18
2648	GTGTGTGCTGTTGGTCTTTT	6	3	7	11	18	26	121	148	10	9	36	32	90	20
2804	GTGTGTGCCGTTGGTCCTTT	37	37	3	3	5	10	88	114	29	16	34	32	90	20
2925	GTGTGTGCTGTTGATCCTTT	49	53	55	46	25	26	1	0	36	37	33	32	90	20
3036	TGTGTGCTGTTTGGTCCTTT	24	39	25	30	41	23	29	58	17	33	32	32	90	20
3037	GTGTGTGCTGTTGGTGCTTT	16	8	64	89	1	0	18	18	52	57	32	32	90	20
3038	TGTGCTGTTGGTCCTTTTGG	0	0	0	0	103	102	0	0	62	52	32	32	94.118	17
3144	GTGTGCGCTGTTGGTCCTTT	61	49	57	54	2	2	44	26	9	8	31	32	90	20
3145	GTGCTGTTGGTCCTTTTGGT	0	0	0	0	104	100	0	0	60	50	31	32	93.75	16
3244	GTGTTTGCTGTTGGTCCTTT	10	12	76	76	23	22	1	4	40	38	30	32	90	20
3484	GTGTGTGCTTTTGGTCCTTT	27	27	39	31	46	58	23	19	7	7	28	32	90	20
3485	GTGTGTGTTGTTGGAACTTT	0	1	0	0	85	80	0	1	53	65	28	32	90	20
3486	GTGTGTGTTGTTAGTCCTTT	0	0	0	0	120	114	0	0	21	24	28	32	95	20
3625	GTGTGTGATGTTGGTCCTTT	138	132	0	0	0	0	2	1	2	0	27	32	95	20
3626	GTTTGTACTGTGGGTGCTTT	0	0	78	84	0	0	0	0	48	55	27	32	75	20
3627	TGTGCTGCTGTTTGTCCTTT	0	0	112	107	0	0	0	0	26	26	27	32	85	20
3628	GTGTGTGCTGTTATTCCCTT	0	0	0	0	0	0	115	153	0	0	27	32	80	20
3759	GTGTGTGCTGTTGGTACTTT	47	45	57	63	11	8	27	3	2	0	26	32	90	20
3760	GTGTATTTTGTTGGTCCTTT	76	59	0	0	0	0	52	74	0	0	26	32	90	20
4082	TGTGCTGTTGGTCCTTTTCA	15	19	11	6	8	21	7	98	10	43	24	32	94.118	17
4083	GTGTGCTGTTGGTCCTTTTC	15	18	10	6	8	21	7	98	10	43	24	32	94.444	18
4084	GTGTGTGTTGTTGTTCCTTT	27	36	42	37	27	27	0	1	22	23	24	32	95	20
4085	GTGTGTGCCGTTAGTCCTTT	22	18	76	89	0	0	0	0	18	20	24	32	85	20
4271	GTGTGTGCTGCTGGTCCTTT	59	55	2	1	56	55	1	2	0	1	23	32	90	20
4272	GTGTGTGCTGTCGGTCCTTT	17	20	81	68	1	8	2	2	21	12	23	32	90	20
4504	GTGTGTGCTGATGGTCCTTT	87	96	0	0	0	0	18	17	0	0	22	32	90	20
4505	GTGCTGCTGTTTGTCCTTTT	0	0	92	90	0	0	0	0	19	18	22	32	84.211	19
4506	TGCTGCTGTTTGTCCTTTTA	0	0	92	90	0	0	0	0	19	18	22	32	86.667	15
4763	GTGTGCTGTTGGTCCTTTTA	46	39	41	51	8	9	0	0	11	8	21	32	94.444	18
4764	GTGTGTGCTGTTAGTCCTTT	90	86	1	2	5	6	1	0	10	11	21	32	90	20
4765	GTGTGTGCTGTTGGCCCTTT	15	8	2	4	79	72	4	8	9	5	21	32	90	20
4766	TGTGTTGTTGTTGGTCCTTT	2	1	28	27	5	2	58	68	6	7	21	32	95.238	21
5044	GTGTGTGTTGTTGGTACTTT	30	20	0	0	42	43	0	0	28	37	20	32	95	20
5045	TGTGCTGTTGTCGGTCCTTT	0	0	48	43	0	0	1	0	54	58	20	32	90	20
5526	GTGCGTGCTGTTGGTCCTTT	8	5	24	24	25	26	18	11	14	23	18	32	90	20
5826	TGTTGTGCTGTTGGTCCTTT	90	78	1	1	0	0	0	0	0	1	17	32	90.476	21
5827	TGTGCTGTTGTTGGTTCTTT	41	39	0	0	18	17	0	0	36	24	17	32	90	20
5828	CGGTGTGTTGTTGGTCCTTT	0	0	0	0	16	14	55	65	12	8	17	32	100	18
6207	GTGTGTGTTGTTGGTTCTTT	1	2	0	0	32	25	57	31	5	8	16	32	95	20
6208	TGTGCTGTTGCTGGTCCTTT	0	0	42	38	1	1	1	2	40	40	16	32	90	20
6209	GTTTGTACTGTTGGTGCTTT	0	0	72	92	0	0	0	0	0	0	16	32	80	20
6210	GTGTGTGTTGTTGGTCCCTT	0	1	39	39	19	15	1	0	22	20	16	32	95	20
6544	GTTTGTGCTGTTGGTCCTTT	9	14	45	38	1	0	0	1	23	22	15	32	90	20
6545	GTGCTGTTTGTTGGTCCTTT	1	5	42	48	9	0	16	14	4	10	15	32	90.476	21
6546	GTGTGCTGTTTTGGTCCTTT	0	0	40	37	2	0	1	2	42	30	15	32	90.476	21
6547	GCTGCTGTTGTTGGTCCTTT	0	0	44	35	0	0	21	11	21	22	15	32	100	15
6548	TGTGCTGTTGTTGATCCCTT	0	0	0	0	1	0	97	54	0	0	15	32	85	20
6549	CGTGTTGTTGTTGGTCCTTT	0	0	66	58	0	0	0	0	16	8	15	32	95	20
6550	TGTGTGCTGTTGGTCCTTTA	0	1	32	48	5	5	1	0	29	26	15	32	94.737	19
6551	GTGTTGTTTGTTGGTCCTTT	0	0	0	1	0	0	75	70	0	1	15	32	90.909	22
6964	TGTGTGCTGTTGGTCCTTTG	0	0	0	1	34	55	0	0	18	35	14	32	94.737	19
6965	GTGTGCTGTTGGTCCTTTAA	0	0	30	47	5	5	0	0	28	25	14	32	94.444	18
6966	GCGTGTGGTGTTGGTCCTTT	0	0	0	0	77	61	0	0	1	1	14	32	94.444	18
6967	CGTGCTGTTGTTGGTCCTTT	0	0	47	33	0	0	1	0	31	24	14	32	94.737	19
7470	GTGCTGTTGTTGGTCCTTTT	2	2	26	21	0	6	0	18	21	39	13	32	94.737	19
7471	TGTGCCGTTGTTGGTCCTTT	1	0	10	15	43	33	0	1	16	11	13	32	90	20
7472	TGTGCTTTTGTTGGTCCTTT	0	0	50	37	0	0	0	0	23	24	13	32	90	20
7473	GTGTGTGACGTTTGTCCTTT	55	31	25	12	0	0	0	0	2	3	13	32	85	20
7975	GTGCGTGACGTTTGTCCTTT	58	61	0	0	0	0	0	0	0	0	12	32	80	20
7976	ATGTGTGCTGTTGGTCCTTT	29	24	28	29	1	0	2	3	1	1	12	32	94.737	19
7977	GTGCGTGCTGTTGTTCCTTT	24	28	1	0	8	10	0	0	21	30	12	32	85	20
8429	TGTGTGGCTGTTGGTCCTTT	15	21	5	3	13	9	10	16	12	5	11	32	90.476	21
8430	TTGTGTGCTGTTGGTCCTTT	14	14	2	3	1	2	28	47	2	1	11	32	94.737	19
8431	TGTGCTGTTGTTGTTCCTTT	0	0	9	13	16	8	1	1	38	29	11	32	90	20
8432	TGTGTGCTGTTGTTTCCTTT	8	18	15	13	25	14	0	0	4	8	11	32	85	20
8433	TGTGCTGTTGTTGGTGCTTT	0	1	19	22	0	0	2	1	24	44	11	32	90	20
8623	TGTGTGTTGTTGGTCCTTTT	33	39	1	1	2	2	0	1	7	15	10	32	100	19
8624	GTGTGTGCTGTTGCTCCTTT	12	13	0	0	39	31	0	0	1	0	10	32	90	20
8751	GTGTGTTGTTGGTCCTTTTA	33	37	0	0	5	6	0	0	9	4	9	32	100	18
8839	GTGTATGTTGTTGGTCCTTT	44	38	0	0	0	0	0	0	0	0	8	32	95	20
8840	TGTGCTGTTTTTGGTTCTTT	14	18	0	0	18	14	0	0	7	8	8	32	85	20
8841	TGTGCTGTTGTTGGCCCTTT	15	14	19	24	0	2	1	0	1	1	8	32	90	20
8842	GTTGTTGGTCCTTTTATTAC	35	43	0	0	0	0	0	0	0	0	8	32	100	14
9103	CTGTGTGTTGTTGGTCCTTT	14	20	0	0	6	5	0	0	0	0	5	32	100	19
94	TGTGTGTGCTGTTGGTCCTT	2871	2883	1767	1814	2177	2229	2324	2187	1925	1955	2213	33	95	20
189	GTGTGCTGTTGTTGGTCCTT	342	369	1118	1078	300	329	550	546	706	656	599	33	95	20
354	TGTGTGTGTTGTTGGTCCTT	432	425	128	129	374	463	81	85	418	446	298	33	100	20
459	TGTGTGTGCTGTTGTTCCTT	249	235	188	178	237	252	33	36	203	189	180	33	90	20
512	GTGTGCTGTTGTTGGAACTT	37	38	2	1	203	192	373	368	175	188	158	33	85	20
757	TGTGTGTGCTGTTGGTCTTT	102	104	49	68	56	84	202	294	63	48	107	33	90	20
867	GTGTGCTGCTGTTGGTCCTT	8	7	154	162	0	0	248	218	71	76	94	33	90	20
1137	GGTGTGTGCTGTTGGTCCTT	70	59	9	4	117	112	118	100	95	69	75	33	94.737	19
1535	TGTGTGTGCTGTTGGTTCTT	27	21	26	24	118	129	18	26	96	95	58	33	90	20
1800	GTGTGCTGTTGTTGATCCTT	18	14	9	5	6	8	210	225	2	7	50	33	90	20
2266	GTGTGCTGTTTTTGGTCCTT	1	0	84	86	6	6	19	12	88	117	42	33	90	20
2515	GTGTGTGCTGTTGGTCCTTC	29	36	55	58	18	32	40	39	32	38	38	33	94.737	19
2516	TGCGTGTGTTGTTGGAACTT	0	0	0	0	123	148	0	0	56	55	38	33	85	20
2591	TCTGTGTGCTGTTGGTCCTT	1	1	0	0	111	88	18	29	65	62	37	33	94.444	18
2649	TGTGCTGTTGTTGGTCCTTC	45	64	38	39	8	5	48	36	37	41	36	33	94.737	19
2926	TGTGTGTGCTGTTGATCCTT	49	52	55	46	25	26	1	0	36	37	33	33	90	20
2927	TGTGTGTGCCGTTGGTCCTT	36	36	3	3	5	10	83	105	29	16	33	33	90	20
3039	TGTGTGTGCTGTTGGTGCTT	16	8	64	90	0	0	18	18	52	57	32	33	90	20
3146	TGTGTGCGCTGTTGGTCCTT	61	48	57	55	1	2	44	26	9	7	31	33	90	20
3147	GTGTGTGCTGTTTGGTCCTT	24	37	25	30	40	23	29	51	17	33	31	33	90	20
3148	TGTGTGTGTTGTTGGAACTT	0	1	0	0	91	100	0	1	58	64	31	33	90	20
3245	TGTGTTTGCTGTTGGTCCTT	10	12	76	76	23	22	1	4	40	38	30	33	90	20
3487	TGTGTGTGATGTTGGTCCTT	139	131	0	0	3	2	0	0	2	0	28	33	95	20
3488	TGTGTGTGCTTTTGGTCCTT	27	27	39	31	46	58	23	19	7	7	28	33	90	20
3489	TGTGTGTGTTGTTAGTCCTT	0	0	0	0	120	114	0	0	21	24	28	33	95	20
3629	GTGCTGTTGTTGGTCCTTCA	45	63	29	33	5	4	19	9	30	34	27	33	94.444	18
3630	GTGTGCTGCTGTTTGTCCTT	0	0	111	107	0	0	0	0	26	26	27	33	85	20
3761	TGTGTATTTTGTTGGTCCTT	76	59	0	0	0	0	52	75	0	0	26	33	90	20
3897	TGTGTGTGCTGTTGGTACTT	47	44	53	62	5	4	26	4	2	0	25	33	90	20
4086	TGTGTGTGCCGTTAGTCCTT	22	18	76	88	0	0	0	0	18	20	24	33	85	20
4273	GTGTGCTGTTGTTGGTTCTT	41	39	22	24	18	16	0	0	42	34	23	33	90	20
4274	TGTGTGTGCTGCTGGTCCTT	59	54	2	1	55	55	1	3	0	1	23	33	90	20
4275	TGTGTGTGCTGTCGGTCCTT	17	20	80	68	1	8	2	2	21	12	23	33	90	20
4507	TGTGTGTGCTGATGGTCCTT	87	96	0	0	0	0	18	17	0	0	22	33	90	20
5046	TGTGTGTGTTGTTGGTACTT	30	20	0	0	42	43	0	0	28	37	20	33	95	20
5047	GTGTGTTGTTGTTGGTCCTT	2	1	28	27	5	2	58	68	6	7	20	33	95.238	21
5048	GTGTGCTGTTGTCGGTCCTT	0	0	48	43	0	0	1	0	54	58	20	33	90	20
5276	TGTGTGCTGTTGGTCCTTCA	29	36	15	9	13	15	18	24	16	16	19	33	94.444	18
5277	TGTGTGTGCTGTTGGCCCTT	3	2	2	4	79	71	4	9	9	6	19	33	90	20
5278	TGTGTGTGCTGTTAGTCCTT	74	76	1	2	5	6	1	0	9	11	19	33	90	20
5527	TGTGCGTGCTGTTGGTCCTT	8	5	24	25	25	26	18	11	13	23	18	33	90	20
5528	TGTGTGTGTTGTTGTTCCTT	28	31	20	20	27	27	0	1	13	17	18	33	95	20
5829	GTGTTGTGCTGTTGGTCCTT	90	78	1	1	0	0	0	0	0	1	17	33	90.476	21
5830	GCGGTGTGTTGTTGGTCCTT	0	0	0	0	16	14	55	65	12	8	17	33	100	17
5831	TGTGTGTGTTGTTGGTTCTT	1	2	1	0	39	30	55	33	5	8	17	33	95	20
6211	GTGTGCTGTTGCTGGTCCTT	0	1	42	38	1	1	1	2	40	40	16	33	90	20
6212	TGTTTGTACTGTTGGTGCTT	0	0	72	92	0	0	0	0	0	0	16	33	80	20
6552	TGTGCTGTTTGTTGGTCCTT	1	5	42	49	9	0	18	13	4	10	15	33	90.476	21
6553	TGTGTGCTGTTTTGGTCCTT	0	0	40	37	2	0	1	1	42	30	15	33	90.476	21
6554	TGCTGCTGTTGTTGGTCCTT	0	0	44	35	0	0	21	11	21	22	15	33	100	14
6555	GCGTGTTGTTGTTGGTCCTT	0	0	66	58	0	0	0	0	16	8	15	33	94.737	19
6556	TGTGTTGTTTGTTGGTCCTT	0	0	0	1	0	0	75	70	0	0	15	33	90.909	22
6968	TGTGCGTGCTGTTGTTCCTT	24	28	1	0	8	10	0	0	31	39	14	33	85	20
6969	GCGTGCTGTTGTTGGTCCTT	0	0	47	33	0	0	1	0	31	24	14	33	94.444	18
6970	GGCGTGTGGTGTTGGTCCTT	0	0	0	0	76	61	0	0	1	1	14	33	94.118	17
6971	GTGTGTGCTGTTGGTCCTTG	1	0	25	30	0	0	20	24	22	14	14	33	94.737	19
6972	TGTGTGCTGTTGGTCCTTGC	1	0	25	30	0	0	20	24	22	14	14	33	94.444	18
7474	GTGTGCCGTTGTTGGTCCTT	1	0	10	15	43	33	0	1	16	11	13	33	90	20
7475	GTGTGCTTTTGTTGGTCCTT	0	0	50	37	0	0	0	0	23	24	13	33	90	20
7476	TGTGTGTGACGTTTGTCCTT	55	32	25	12	0	0	0	0	2	3	13	33	77.273	22
7978	TGTGCGTGACGTTTGTCCTT	58	61	0	0	0	0	0	0	0	0	12	33	80	20
7979	GTGTGTGTTGTTGGTCCTTC	47	43	5	5	1	0	8	12	0	1	12	33	100	19
7980	CCTGTGTGCTGTTGGTCCTT	56	63	0	0	0	0	0	0	0	0	12	33	94.444	18
7981	TTTGTGTGCTGTTGGTCCTT	13	14	10	13	1	1	28	32	2	1	12	33	94.444	18
7982	GTGCTGTTGTTGATCCTTCA	0	1	1	0	1	1	42	73	0	1	12	33	88.889	18
7983	TGCTGTTGTTGTTGGTCCTT	0	0	25	29	21	20	8	6	5	3	12	33	94.444	18
8434	GTGTGTGGCTGTTGGTCCTT	14	21	5	3	13	9	11	15	12	5	11	33	90.476	21
8435	GTGTGCTGTTGTTGGTGCTT	0	1	19	23	0	0	2	1	24	45	11	33	90	20
8436	GTGTGTGCTGTTGTTTCCTT	8	19	15	14	25	14	0	0	4	8	11	33	85	20
8437	GTGTGCTGTTGTTGTTCCTT	0	0	9	13	16	8	1	1	38	29	11	33	90	20
8625	TGTGTGTTGTTGGTCCTTCA	47	43	5	5	1	0	1	0	0	1	10	33	100	18
8752	GGTGTGTGTTGTTGGTCCTT	14	11	8	10	8	6	0	1	16	13	9	33	100	19
8753	GTGTGCTGTTGTTGGTCTTT	22	19	9	14	0	0	1	11	8	6	9	33	90	20
8843	TGTGTATGTTGTTGGTCCTT	44	38	0	0	0	0	0	0	0	0	8	33	95	20
8844	GTGTGCTGTTGTTGGCCCTT	15	14	19	24	0	2	1	0	1	1	8	33	90	20
9199	CGGTGTGTGTGCTGGTCCTT	20	24	0	0	0	0	0	0	1	0	4	33	89.474	19
9200	TGTGCGTGCTGTTGGCCCTT	23	17	0	0	0	0	0	0	0	0	4	33	85	20
9272	TCTGTGTGTTGTTGGTCCTT	14	20	0	0	0	0	0	0	0	0	3	33	100	18
106	GTGTGTGTGCTGTTGGTCCT	2712	2726	1415	1467	2137	2205	2255	2140	1831	1851	2074	34	95	20
195	TGTGTGCTGTTGTTGGTCCT	341	367	1074	1033	317	338	549	543	672	595	583	34	95	20
352	GTGTGTGTGTTGTTGGTCCT	405	397	127	126	445	522	76	79	394	416	299	34	100	20
462	GTGTGTGTGCTGTTGTTCCT	261	242	186	175	233	246	33	35	195	184	179	34	90	20
768	ATGTGTGTGCTGTTGGTCCT	149	146	295	295	14	6	52	24	40	38	106	34	94.737	19
963	TGTGTGCTGCTGTTGGTCCT	8	7	118	128	0	0	247	217	68	77	87	34	90	20
1215	CGGTGTGTGCTGTTGGTCCT	56	53	7	4	118	109	112	90	90	66	71	34	94.444	18
1678	GTGTGTGTGCTGTTGGTTCT	27	21	4	5	118	129	27	48	75	78	53	34	90	20
1801	TGTGTGCTGTTGTTGATCCT	18	14	9	5	5	7	210	224	1	7	50	34	90	20
2064	CTGTGTGTGCTGTTGGTCCT	40	43	68	62	54	47	12	1	63	60	45	34	94.737	19
2267	TGTGTGCTGTTTTTGGTCCT	1	0	84	87	6	6	19	12	88	117	42	34	90	20
2517	GTCTGTGTGCTGTTGGTCCT	1	1	0	0	111	89	18	29	65	62	38	34	90	20
2650	TGTGTGCTGTTGTTGGTTCT	41	39	22	24	17	16	66	63	42	33	36	34	90	20
2928	GTGTGTGTGCTGTTGATCCT	49	52	55	46	25	26	1	0	37	36	33	34	90	20
3149	GTGTGTGCGCTGTTGGTCCT	61	48	57	54	1	2	44	26	9	7	31	34	90	20
3150	TGTGTGTGCTGTTTGGTCCT	24	38	24	30	41	22	29	48	17	33	31	34	90	20
3151	GTGTGTGTGCTGTTGGTGCT	16	8	61	83	0	0	18	18	52	57	31	34	90	20
3246	GTGTGTTTGCTGTTGGTCCT	10	12	76	76	23	22	1	4	40	38	30	34	90	20
3336	GTGTGTGTGCCGTTGGTCCT	29	30	3	2	5	10	71	100	29	15	29	34	90	20
3490	GTGTGTGTGCTTTTGGTCCT	27	27	39	31	46	58	24	19	7	7	28	34	90	20
3491	GTGTGTGTGTTGTTAGTCCT	0	0	0	0	120	114	0	0	21	24	28	34	95	20
3631	TGTGTGCTGCTGTTTGTCCT	0	0	111	107	0	0	0	0	26	26	27	34	85	20
3762	GTGTGTATTTTGTTGGTCCT	76	59	0	0	0	0	53	75	0	0	26	34	90	20
3898	GTGTGTGTGCTGTTGGTACT	47	45	53	62	5	4	27	4	2	0	25	34	90	20
4087	GTGTGTGTGCCGTTAGTCCT	21	17	76	88	0	0	0	0	18	20	24	34	77.273	22
4276	GTGTGTGTGCTGCTGGTCCT	59	54	2	1	55	55	1	3	0	1	23	34	90	20
4508	GTGTGTGTGCTGATGGTCCT	87	96	0	0	0	0	18	17	0	0	22	34	90	20
4509	GTGTGTGTGCTGTCGGTCCT	15	18	80	66	0	8	2	2	21	12	22	34	90	20
4510	TGTGTGCTGTTGCTGGTCCT	0	1	42	38	1	1	1	2	67	66	22	34	90	20
5049	GTGTGTGTGTTGTTGGTACT	30	20	0	0	42	43	0	0	28	37	20	34	95	20
5050	TGTGTGTTGTTGTTGGTCCT	1	1	28	27	5	2	58	68	6	6	20	34	95.238	21
5051	TGTGTGCTGTTGTCGGTCCT	0	0	48	43	0	0	1	0	54	58	20	34	90	20
5279	TTGTGTGTGCTGTTGGTCCT	8	8	3	3	64	61	7	23	3	13	19	34	94.737	19
5280	GTGTGTGTGCTGTTAGTCCT	74	76	1	2	5	6	1	0	9	11	19	34	90	20
5281	GTGTGTGTGCTGTTGGCCCT	3	2	1	3	79	71	4	9	9	6	19	34	90	20
5529	GTGTGTGTGATGTTGGTCCT	86	85	0	0	3	2	0	0	2	0	18	34	95	20
5530	GTGTGTGTGTTGTTGTTCCT	28	31	20	18	27	27	0	1	13	17	18	34	95	20
5832	TGTGTTGTGCTGTTGGTCCT	90	78	1	1	0	0	0	0	0	1	17	34	90.476	21
5833	GTGTGCGTGCTGTTGGTCCT	8	5	24	25	25	26	18	10	13	23	17	34	90	20
5834	GGCGGTGTGTTGTTGGTCCT	0	0	0	0	15	14	55	64	12	8	17	34	100	16
5835	GTGTGTGTGTTGTTGGTTCT	1	2	1	0	39	30	55	33	5	8	17	34	95	20
5836	TGTGTGTGCTGTTGGTCCTA	0	0	0	0	80	81	0	0	6	6	17	34	94.737	19
5837	GTGTGTGCTGTTGGTCCTAT	0	0	0	1	80	80	0	0	5	5	17	34	94.444	18
6213	TTGTTTGTACTGTTGGTGCT	0	0	72	92	0	0	0	0	0	0	16	34	78.947	19
6557	GTGTGCTGTTTGTTGGTCCT	1	5	42	47	10	0	18	13	4	10	15	34	90.476	21
6558	GTGTGTGCTGTTTTGGTCCT	0	0	39	37	2	0	1	1	42	31	15	34	90.476	21
6559	GTGCTGCTGTTGTTGGTCCT	0	0	44	35	0	0	21	11	21	22	15	34	90	20
6560	TGCGTGTTGTTGTTGGTCCT	0	0	67	58	0	0	0	0	16	8	15	34	90.476	21
6561	GTGTGTTGTTTGTTGGTCCT	0	0	0	1	0	0	75	70	0	0	15	34	90.909	22
6973	GTGTGCGTGCTGTTGTTCCT	24	28	1	0	8	10	0	0	31	39	14	34	85	20
6974	CGTGTGCTGTTGTTGGTCCT	0	0	46	45	5	6	1	0	22	18	14	34	94.737	19
6975	CGGCGTGTGGTGTTGGTCCT	0	0	0	0	76	61	0	0	1	1	14	34	93.75	16
6976	TGCGTGCTGTTGTTGGTCCT	0	0	47	33	0	0	1	0	31	24	14	34	90	20
7477	GTGTGTGCTGTTGGTCCTCT	37	37	12	12	13	10	0	1	4	1	13	34	94.444	18
7478	TGTGTGTGCTGTTGGTCCTC	37	40	14	12	11	9	1	1	4	1	13	34	94.737	19
7479	TGTGTGCCGTTGTTGGTCCT	1	0	10	15	43	33	0	1	16	11	13	34	90	20
7480	TGTGTGCTTTTGTTGGTCCT	0	0	50	37	0	0	0	0	23	24	13	34	90	20
7481	GTGTGTGTGACGTTTGTCCT	55	32	25	12	0	0	0	0	2	3	13	34	77.273	22
7482	GTGTGCTGTTGTTGGTTCTC	0	0	0	0	0	0	66	63	0	0	13	34	89.474	19
7483	TGTGCTGTTGTTGGTTCTCT	0	0	0	0	0	0	65	63	0	0	13	34	88.889	18
7984	GTGTGCGTGACGTTTGTCCT	58	61	0	0	0	0	0	0	0	0	12	34	72.727	22
7985	GCCTGTGTGCTGTTGGTCCT	56	63	0	0	0	0	0	0	0	0	12	34	94.118	17
7986	GTGTGTGTTGTTGGTCCTAT	0	0	0	0	66	58	0	0	0	0	12	34	100	18
7987	TGTGTGTGTTGTTGGTCCTA	0	0	0	0	66	58	0	0	0	0	12	34	100	19
7988	GTGCTGTTGTTGTTGGTCCT	0	0	25	29	21	20	8	6	5	3	12	34	90.476	21
8438	ATGTGTGTGTTGTTGGTCCT	25	27	1	2	0	2	5	5	23	22	11	34	100	19
8439	TGTGTGCTGTTGTTGGTGCT	0	1	19	23	0	0	2	1	24	45	11	34	90	20
8626	TGTGTGTGGCTGTTGGTCCT	14	21	6	3	12	9	11	14	11	4	10	34	90.476	21
8627	GTTTGTGTGCTGTTGGTCCT	13	14	9	12	2	1	23	27	1	1	10	34	90	20
8845	GTGTGTATGTTGTTGGTCCT	43	38	0	0	0	0	0	0	0	0	8	34	95	20
8846	CGGTGTGTGTTGTTGGTCCT	14	10	8	10	8	6	0	1	15	13	8	34	100	18
8962	GCGTGTGTGCTGTTGGTCCT	16	11	1	0	3	6	2	4	12	16	7	34	94.444	18
8963	TGTGTGCTGTTGTTGGCCCT	15	14	19	24	0	2	1	0	0	1	7	34	90	20
9201	GCGGTGTGTGTGCTGGTCCT	20	24	0	0	0	0	0	0	1	0	4	34	88.889	18
9202	GTGTGCGTGCTGTTGGCCCT	23	17	0	0	0	0	0	0	0	0	4	34	85	20
9273	GTCTGTGTGTTGTTGGTCCT	14	20	0	0	0	0	0	0	0	0	3	34	95	20
126	GGTGTGTGTGCTGTTGGTCC	2264	2299	1055	1070	1582	1679	1942	1729	1517	1559	1670	35	94.737	19
197	GTGTGTGCTGTTGTTGGTCC	342	371	1035	982	370	397	527	487	673	612	579	35	95	20
262	TGTGTGTGTGCTGTTGGTCC	478	448	385	417	623	597	332	423	318	308	433	35	95	20
483	GGTGTGTGTGTTGTTGGTCC	272	273	106	115	193	209	42	59	200	224	169	35	100	19
590	TGTGTGTGTGTTGTTGGTCC	122	115	34	22	272	330	35	21	208	210	137	35	100	20
996	GTGTGTGCTGCTGTTGGTCC	8	7	106	113	0	0	247	215	66	76	84	35	90	20
1138	GCGGTGTGTGCTGTTGGTCC	83	68	7	4	118	110	118	91	90	66	75	35	94.118	17
1216	AATGTGTGTGCTGTTGGTCC	81	80	215	217	0	0	50	24	23	25	71	35	94.444	18
1234	TGTGTGCTGTTGTTGGTCCC	1	4	149	171	96	93	32	24	70	63	70	35	94.737	19
1235	GTGTGCTGTTGTTGGTCCCT	1	4	150	171	96	93	32	24	70	63	70	35	94.444	18
1536	GTGTGTGCTGTTGTTGATCC	18	14	9	5	6	7	270	245	1	7	58	35	90	20
1970	GTGTGTGTGCTGTTGGTCCC	47	44	33	29	83	92	59	49	15	20	47	35	94.737	19
2011	ATGTGTGCTGTTGTTGGTCC	0	0	186	220	0	0	0	0	34	21	46	35	94.737	19
2268	GTGTGTGCTGTTTTTGGTCC	1	0	84	87	6	6	19	12	89	117	42	35	90	20
2518	GGTCTGTGTGCTGTTGGTCC	1	1	0	0	112	90	18	29	65	62	38	35	89.474	19
2805	TGTGTGTGCTGTTGGTCCCT	48	45	19	15	41	43	58	48	10	13	34	35	94.444	18
3040	GATGTGTGTGCTGTTGGTCC	59	62	81	78	5	2	1	0	17	13	32	35	94.444	18
3041	GGTGTGTGTGCTGTTGATCC	49	52	54	44	25	26	1	0	37	36	32	35	89.474	19
3337	GGTGTGTGTGCCGTTGGTCC	29	30	2	0	5	10	71	99	28	16	29	35	89.474	19
3632	GGTGTGTGCGCTGTTGGTCC	40	31	56	53	1	2	44	26	9	6	27	35	89.474	19
3633	GTGTGTGTGCTGTTTGGTCC	23	37	13	21	37	20	29	43	17	31	27	35	90	20
3634	GTGTGTGCTGCTGTTTGTCC	0	0	111	107	0	0	0	0	26	26	27	35	85	20
3763	TGTGTGTATTTTGTTGGTCC	76	59	0	0	0	0	51	73	0	0	26	35	90	20
4088	GGTGTGTGTGTTGTTAGTCC	0	0	0	0	103	96	0	0	21	24	24	35	94.737	19
4277	GTGTGTGTTGTTGTTGGTCC	1	1	42	38	5	2	58	68	6	6	23	35	95.238	21
4278	TTGTGTGCTGTTGTTGGTCC	0	0	2	2	44	35	51	72	12	13	23	35	94.737	19
4511	GGTGTGTGTGCTGATGGTCC	87	97	0	0	0	0	17	17	0	0	22	35	89.474	19
4512	GTGTGTGCTGTTGCTGGTCC	0	1	42	38	1	1	1	2	67	66	22	35	90	20
4513	CGTGTGTGCTGTTATTCCCT	0	0	0	0	0	0	83	139	0	0	22	35	82.353	17
4514	GCGTGTGTGCTGTTATTCCC	0	0	0	0	0	0	82	139	0	0	22	35	82.353	17
5052	GGTGTGTGTGCTGCTGGTCC	46	40	1	1	53	55	1	3	0	1	20	35	89.474	19
5053	TGTGTGTGTGCCGTTAGTCC	0	0	75	88	0	0	0	0	18	20	20	35	85	20
5282	GGTGTGTGTGCTGTCGGTCC	1	2	80	66	0	8	2	1	21	11	19	35	89.474	19
5283	GGTGTGTGTGCTGTTGGCCC	3	1	1	3	79	71	4	9	9	6	19	35	89.474	19
5531	TGTGTGTGTGATGTTGGTCC	82	82	0	0	10	3	0	0	0	0	18	35	95	20
5532	GCTGTGTGTGCTGTTGGTCC	10	16	46	42	16	17	8	1	10	12	18	35	94.444	18
5533	TGTGTGTTTGCTGTTGGTCC	0	0	40	46	23	22	0	0	27	25	18	35	90	20
5534	GTGTGTGCTGTTGTCGGTCC	0	0	39	31	0	0	1	0	53	58	18	35	90	20
5535	GGTGTGTGTGCTGTTAGTCC	73	75	1	1	5	6	1	0	9	11	18	35	89.474	19
5536	TCTGTGTGTGCTGTTGGTCC	0	0	22	19	38	30	0	0	35	34	18	35	94.444	18
5838	GTGTGTTGTGCTGTTGGTCC	90	77	1	1	0	0	0	0	0	1	17	35	90.476	21
5839	GGGCGGTGTGTTGTTGGTCC	0	0	0	0	15	14	55	64	12	7	17	35	100	15
6214	AGTGTGTGTGCTGTTGGTCC	15	20	5	8	13	17	40	37	7	3	16	35	94.737	19
6215	TGTGTGCTGTTTGTTGGTCC	1	5	47	46	14	3	18	13	4	9	16	35	90.476	21
6216	TGTGTGTGTTGTTGGTCCCT	0	1	39	39	19	15	1	0	22	20	16	35	100	18
6562	GGTGTGTGTGCTTTTGGTCC	16	14	22	16	0	1	24	19	20	15	15	35	89.474	19
6563	TGTGCTGCTGTTGTTGGTCC	0	0	44	35	0	0	22	11	21	22	15	35	90	20
6564	TGTGTGCTGTTGTTGATCCC	0	0	0	0	1	0	97	55	0	0	15	35	89.474	19
6565	GTGTGCTGTTGTTGATCCCT	0	0	0	0	1	0	97	55	0	0	15	35	88.889	18
6566	TGTGTGTGCTGTTTTGGTCC	0	0	35	35	2	0	1	1	42	31	15	35	90.476	21
6567	GTGCGTGTTGTTGTTGGTCC	0	0	67	58	0	0	0	0	16	8	15	35	90.476	21
6977	GCGTGTGCTGTTGTTGGTCC	0	0	46	45	5	6	1	0	22	18	14	35	94.444	18
6978	GTGTGTGCTCTTGTTATTCC	0	0	0	0	0	0	80	62	0	0	14	35	80	20
6979	TGTGTGTTGTTTGTTGGTCC	0	0	0	1	0	0	71	70	0	0	14	35	90.476	21
6980	GCGGCGTGTGGTGTTGGTCC	0	0	0	0	76	62	0	0	1	1	14	35	93.333	15
6981	GTGCGTGCTGTTGTTGGTCC	0	0	47	32	0	0	2	0	31	24	14	35	90	20
6982	TGTGTGTGTGCTTTTGGTCC	0	0	17	15	46	57	0	1	0	0	14	35	90	20
7484	GTGTGTGCCGTTGTTGGTCC	1	0	10	15	43	33	0	1	16	11	13	35	90	20
7485	GTTGTGTGTGCTGTTGGTCC	8	8	3	3	42	36	5	22	1	8	13	35	94.444	18
7486	TGTGTGTGCTGTTGGTCCCC	0	1	15	14	42	48	2	1	5	7	13	35	94.444	18
7487	GTGTGTGCTTTTGTTGGTCC	0	0	50	37	0	0	0	0	23	24	13	35	90	20
7488	GTGTGTGCTGTTGGTCCCCT	0	1	14	14	42	48	1	0	5	7	13	35	94.118	17
7489	GATGTGTGTGTTGTTGGTCC	0	0	26	28	0	2	0	0	36	34	13	35	100	18
7490	GGTGTGTGTGACGTTTGTCC	55	31	25	12	0	0	0	0	2	3	13	35	84.211	19
7989	GGTGTGCGTGACGTTTGTCC	58	61	0	0	0	0	0	0	0	0	12	35	78.947	19
7990	GGCCTGTGTGCTGTTGGTCC	56	63	0	0	0	0	0	0	0	0	12	35	93.75	16
7991	ATCTGTGCTGTTGTTGGTCC	0	0	13	18	0	0	0	0	43	41	12	35	94.118	17
7992	TCTGTGCTGTTGTTGGTCCC	0	0	13	18	0	0	0	0	44	41	12	35	94.118	17
7993	CTGTGCTGTTGTTGGTCCCT	0	0	13	18	0	0	0	0	44	41	12	35	94.118	17
8440	GGTGTGTGTGTTGTTGTTCC	28	31	14	15	3	6	0	0	7	9	11	35	94.737	19
8441	GGGCGGTGTGCTGTTGGTCC	0	1	0	0	36	31	5	0	19	24	11	35	93.333	15
8628	GTGTGTGTGGCTGTTGGTCC	14	21	5	3	12	9	11	14	11	4	10	35	90.476	21
8754	GGTGTGCGTGCTGTTGGTCC	6	5	23	24	10	10	4	3	4	4	9	35	89.474	19
8847	GCGGTGTGTGTTGTTGGTCC	14	10	8	10	8	6	0	1	15	13	8	35	100	17
8964	GGCGTGTGTGCTGTTGGTCC	16	10	1	0	3	4	2	5	11	15	7	35	94.118	17
8965	GTGTGTGCTGTTGTTGGCCC	15	14	19	24	0	2	0	0	0	1	7	35	90	20
9203	GGTGTGCGTGCTGTTGGCCC	23	17	0	0	0	0	0	0	0	0	4	35	84.211	19
9274	GGTCTGTGTGTTGTTGGTCC	14	20	0	0	0	0	0	0	0	0	3	35	94.737	19
125	CGGTGTGTGTGCTGTTGGTC	2272	2307	1046	1072	1579	1695	1980	1830	1545	1586	1691	36	94.444	18
207	TGTGTGTGCTGTTGTTGGTC	321	346	1050	991	344	378	446	435	640	566	552	36	95	20
311	GTGTGTGTGTGCTGTTGGTC	377	344	341	363	442	420	269	365	278	272	347	36	95	20
513	CGGTGTGTGTGTTGTTGGTC	265	262	116	123	125	156	42	61	204	226	158	36	100	18
627	GTGTGTGTGTGTTGTTGGTC	121	117	3	1	261	334	35	22	197	201	129	36	100	20
783	GTGTGTGTGCTGTTGGTCTT	104	101	46	56	53	79	201	290	60	48	104	36	94.444	18
1043	TGTGTGTGCTGCTGTTGGTC	1	1	106	113	0	0	225	216	66	76	80	36	90	20
1139	GGCGGTGTGTGCTGTTGGTC	85	67	7	3	114	104	122	96	90	66	75	36	93.75	16
1399	GGTGTGTGTGCTGTTGGTCT	79	82	16	30	50	72	70	128	54	45	63	36	94.444	18
1491	TGTGTGTGCTGTTGTTGATC	18	14	9	5	6	8	272	254	2	7	59	36	90	20
2065	CTGTGTGTGTGCTGTTGGTC	17	16	64	70	93	107	16	21	25	23	45	36	94.737	19
2066	CAATGTGTGTGCTGTTGGTC	81	80	90	85	0	0	54	29	19	17	45	36	94.118	17
2269	GGTGTGTGCTGTTGTTGGTC	43	44	4	3	25	19	101	91	40	50	42	36	94.737	19
2270	TGTGTGTGCTGTTTTTGGTC	1	0	78	84	6	6	21	12	94	117	42	36	90	20
2329	CAGTGTGTGTGCTGTTGGTC	16	18	5	9	13	17	154	173	1	1	41	36	94.444	18
2330	AATGTGTGCTGTTGTTGGTC	0	0	172	204	0	0	0	0	22	13	41	36	94.444	18
2519	CGGTCTGTGTGCTGTTGGTC	1	1	0	0	112	92	18	29	65	62	38	36	88.889	18
2929	ATGTGTGTGTGCTGTTGGTC	57	68	11	11	8	6	64	64	22	15	33	36	94.737	19
3042	CGATGTGTGTGCTGTTGGTC	60	61	82	78	5	2	1	0	16	13	32	36	94.118	17
3338	TAATGTGTGTGCTGTTGGTC	0	0	129	144	0	0	0	0	6	8	29	36	94.118	17
3339	CGGTGTGTGTGCCGTTGGTC	29	30	2	0	5	10	71	98	29	17	29	36	88.889	18
3492	TGGTGTGTGTGCTGTTGGTC	71	69	18	21	16	20	14	18	18	18	28	36	94.444	18
3493	TGTGTGTGCTGTTGCTGGTC	0	1	42	38	1	1	28	33	67	66	28	36	90	20
3635	CGGTGTGTGCGCTGTTGGTC	40	33	56	53	1	2	44	29	9	6	27	36	88.889	18
3636	TGTGTGTGCTGCTGTTTGTC	0	0	111	106	0	0	0	0	26	26	27	36	85	20
3764	GTGTGTGTATTTTGTTGGTC	76	59	0	0	0	0	51	70	0	0	26	36	90	20
3899	TTGTGTGTGTGCTGTTGGTC	53	39	0	0	84	74	2	0	0	0	25	36	94.737	19
3900	AGTGTGTGTGCTGTTGGTCT	1	0	0	1	0	0	115	136	1	0	25	36	94.444	18
4089	CGGTGTGTGTGTTGTTAGTC	0	0	0	0	103	96	0	0	22	24	24	36	94.444	18
4279	GGTGTGTGTGCTGTTTGGTC	21	32	11	17	25	17	26	41	14	29	23	36	89.474	19
4515	CGGTGTGTGTGCTGATGGTC	88	100	0	0	0	0	17	18	0	0	22	36	88.889	18
5054	CGGTGTGTGTGCTGCTGGTC	47	39	1	1	55	55	1	3	0	1	20	36	88.889	18
5055	TGTGTGTGTTGTTGTTGGTC	0	1	28	24	5	2	58	68	6	6	20	36	95	20
5056	GTGTGTGTGTGCCGTTAGTC	0	0	75	88	0	0	0	0	18	20	20	36	85	20
5057	TTTGTGTGCTGTTGTTGGTC	0	0	0	1	44	34	51	54	11	6	20	36	94.444	18
5284	CGGTGTGTGTGCTGTCGGTC	1	2	80	66	0	8	2	1	20	11	19	36	88.889	18
5285	TGGTGTGTGTGTTGTTGGTC	16	17	0	0	69	65	0	0	13	13	19	36	100	18
5537	GTGTGTGTGTGATGTTGGTC	83	84	0	0	10	3	0	0	0	0	18	36	95	20
5538	CGGTGTGTGTGCTGTTAGTC	72	75	1	1	5	6	4	0	9	10	18	36	88.889	18
5539	GTGTGTGTTTGCTGTTGGTC	0	0	40	46	23	22	0	0	26	25	18	36	90	20
5540	TGTGTGTGCTGTTGTCGGTC	0	0	39	31	0	0	1	0	53	58	18	36	90	20
5840	TGTGTGTTGTGCTGTTGGTC	89	77	0	0	0	0	0	0	0	0	17	36	90	20
5841	TGGGCGGTGTGTTGTTGGTC	0	0	0	0	15	14	54	64	12	7	17	36	100	14
5842	TGTGTGTGTGCTGTTGGTCT	26	18	30	26	5	9	19	27	7	3	17	36	94.737	19
6568	CGGTGTGTGTGCTTTTGGTC	16	14	22	17	0	1	24	20	20	15	15	36	88.889	18
6569	CGCTGTGTGTGCTGTTGGTC	0	0	45	42	16	18	8	0	10	11	15	36	94.118	17
6570	GTGTGCTGCTGTTGTTGGTC	0	0	44	35	0	0	22	11	21	22	15	36	90	20
6571	TGTGCGTGTTGTTGTTGGTC	0	0	66	58	0	0	0	0	16	8	15	36	90	20
6983	GTGTGTGCTGTTGTTGGTCT	22	19	13	14	0	0	21	39	7	6	14	36	94.737	19
6984	TGCGTGTGCTGTTGTTGGTC	0	0	46	45	5	6	1	0	21	17	14	36	90	20
6985	GTGTGTGTTGTTTGTTGGTC	0	0	0	1	0	0	71	71	0	0	14	36	90.476	21
6986	TGTGCGTGCTGTTGTTGGTC	0	0	47	32	0	0	2	0	31	24	14	36	90	20
6987	TGTGTGTGCTTTTGTTGGTC	0	0	50	38	0	0	0	0	23	24	14	36	90	20
7491	GTGTGTGCTGTTTGTTGGTC	1	4	38	43	11	0	14	12	4	8	13	36	90.476	21
7492	TGTGTGTGCCGTTGTTGGTC	1	0	10	15	42	33	0	1	17	11	13	36	90	20
7493	CGATGTGTGTGTTGTTGGTC	0	0	26	28	0	2	0	0	36	34	13	36	100	17
7494	CGGTGTGTGTGACGTTTGTC	55	31	25	12	0	0	0	1	2	3	13	36	83.333	18
7994	CGGTGTGCGTGACGTTTGTC	58	61	0	0	0	0	0	0	0	0	12	36	77.778	18
7995	CGGCCTGTGTGCTGTTGGTC	56	63	0	0	0	0	0	0	0	0	12	36	93.333	15
7996	ATGTGTGTGCTGTTTTGGTC	0	0	34	33	0	0	0	0	32	27	12	36	90	20
7997	AATCTGTGCTGTTGTTGGTC	0	0	13	18	0	0	0	0	43	41	12	36	93.75	16
8442	GGTGTGTGTGGCTGTTGGTC	16	26	6	3	12	9	13	16	12	3	11	36	90.476	21
8629	GTGTGTGTGTTGTTGGTCTT	13	10	9	8	10	14	0	3	21	18	10	36	100	18
8755	TGTGTGCTGTTGTTGGTCTT	22	19	14	14	0	0	1	11	7	6	9	36	94.444	18
8756	CGGTGTGCGTGCTGTTGGTC	6	5	23	24	10	10	4	3	4	4	9	36	88.889	18
9104	CGGCGTGTGTGCTGTTGGTC	12	5	1	0	3	2	2	4	12	11	5	36	93.75	16
9275	CGGTCTGTGTGTTGTTGGTC	14	20	0	0	0	0	0	0	0	0	3	36	94.444	18
233	GTGTGTGTGCTGTTGTTGGT	360	380	734	704	361	394	491	460	550	542	498	37	95	20
424	TGTGTGTGTGTGCTGTTGGT	212	202	190	216	319	287	151	216	152	141	209	37	94.737	19
445	GCGGTGTGTGTGTTGTTGGT	280	273	104	107	204	227	100	93	220	249	186	37	100	17
492	GGTGTGTGTGTGCTGTTGGT	161	143	216	235	141	144	134	163	164	166	167	37	95	20
856	GGTGTGTGTGTGTTGTTGGT	37	39	2	0	227	295	30	13	151	152	95	37	100	20
1121	GTGTGTGTGCTGCTGTTGGT	7	2	90	86	0	0	224	213	66	76	76	37	90	20
1155	ATGTGTGTGCTGTTGTTGGT	20	22	247	216	2	2	19	29	109	74	74	37	94.737	19
1630	CGGTGTGTGTGCTGTTGGTT	30	27	5	9	121	120	31	55	75	81	55	37	94.118	17
1757	GGTGTGTGTGCTGTTGGTTC	29	24	4	7	104	116	27	49	75	78	51	37	94.118	17
2067	CGGTGTGTGCTGTTGTTGGT	41	43	3	2	27	19	100	91	63	62	45	37	90.476	21
2068	GCAATGTGTGTGCTGTTGGT	81	80	90	85	0	0	54	29	19	17	45	37	93.75	16
2271	GCAGTGTGTGTGCTGTTGGT	16	19	6	15	13	17	154	173	4	7	42	37	94.118	17
2388	CAATGTGTGCTGTTGTTGGT	0	0	168	200	0	0	0	0	22	13	40	37	94.118	17
2454	ACGGTGTGTGTGCTGTTGGT	111	110	2	2	20	18	14	22	42	46	39	37	94.118	17
2592	TGTGTGTGTGTGTTGTTGGT	98	87	2	0	34	39	4	9	49	50	37	37	100	19
2593	GTGTGTGCTGTTGTTGGTTC	41	39	23	25	18	18	66	64	44	33	37	37	94.444	18
2651	GCGATGTGTGTGCTGTTGGT	54	53	101	94	5	2	1	0	28	24	36	37	93.75	16
2711	TATGTGTGTGTGCTGTTGGT	39	49	43	40	8	6	65	64	21	13	35	37	94.444	18
2806	TGTGTGTGCTGTTGTTGGTT	40	40	27	26	17	17	74	72	12	15	34	37	94.737	19
3043	CTGTGTGTGCTGTTGTTGGT	0	0	113	119	0	0	33	32	17	11	32	37	94.737	19
3340	GTAATGTGTGTGCTGTTGGT	0	0	129	144	0	0	0	0	6	8	29	37	93.75	16
3494	GTGTGTGTGCTGTTGCTGGT	0	1	41	38	1	1	27	33	68	66	28	37	90	20
3637	GTGGTGTGTGTGCTGTTGGT	69	69	18	22	16	19	14	18	14	15	27	37	94.118	17
3638	GTGTGTGTGCTGCTGTTTGT	0	0	110	106	0	0	0	0	26	26	27	37	85	20
3901	GGTGTGTGTATTTTGTTGGT	74	59	0	0	0	0	51	70	0	0	25	37	90	20
3902	GCGGTGTGTGTGTTGTTAGT	0	0	0	0	104	96	0	0	22	24	25	37	94.118	17
4090	GTGTGTGTGCTGTTTTTGGT	6	10	22	29	25	23	21	9	43	55	24	37	90	20
4091	ATGTGTGTGCTGTTTTTGGT	0	0	56	55	0	0	0	0	57	69	24	37	89.474	19
4280	GTGTGTGTGTGCTGTTGGTG	1	1	55	71	1	0	18	18	35	35	23	37	94.737	19
4281	TGTGTGTGTGCTGTTGGTGC	1	1	55	71	0	0	18	18	35	35	23	37	94.444	18
4516	TTTGTGTGTGTGCTGTTGGT	35	26	0	0	85	74	2	0	0	0	22	37	94.444	18
5286	TGTGTGTGTGTGCCGTTAGT	0	0	70	87	0	0	0	0	18	19	19	37	84.211	19
5287	TCTGTGTGTGTGCTGTTGGT	1	0	0	0	87	100	0	0	1	1	19	37	94.444	18
5288	GTGGTGTGTGTGTTGTTGGT	16	16	0	0	70	66	0	0	13	13	19	37	100	17
5289	GGTTTGTTTGTACTGTTGGT	0	0	87	105	0	0	0	0	0	0	19	37	80	20
5290	GTTTGTGTGCTGTTGTTGGT	0	0	0	0	39	31	49	54	11	6	19	37	90	20
5541	GGTGTGTGTGTGATGTTGGT	83	84	0	0	10	3	0	0	0	0	18	37	95	20
5542	CGGTGTGTGTGTTGTTGGTT	1	3	0	0	40	31	58	33	5	8	18	37	100	17
5543	GTGTGTGTGTTGTTGTTGGT	0	1	22	18	1	0	58	68	6	6	18	37	95	20
5544	GTGTGTGTGCTGTTGTCGGT	0	0	39	32	0	0	1	0	51	57	18	37	90	20
5843	GTGTGTGTTGTGCTGTTGGT	90	77	0	0	0	0	0	0	0	0	17	37	90	20
5844	GGTGTGTGTGTTGTTGGTTC	1	2	0	0	39	30	55	33	4	8	17	37	100	17
5845	GCGCTGTGTGTGCTGTTGGT	0	0	49	46	16	18	8	0	20	17	17	37	93.75	16
5846	GGTGTGTGTGTTGTTGGTAC	15	10	0	0	40	42	0	0	28	37	17	37	100	17
5847	CGGTGTGTGTGTTGTTGGTA	15	10	0	0	40	41	0	0	28	37	17	37	100	17
5848	GTGTGCGTGCTGTTGTTGGT	0	0	46	32	0	0	25	9	31	25	17	37	90	20
6217	TTTGTTTGTACTGTTGGTGC	0	0	71	92	0	0	0	0	0	0	16	37	81.25	16
6218	GTTTGTTTGTACTGTTGGTG	0	0	71	92	0	0	0	0	0	0	16	37	78.947	19
6219	TGTGTGTGTGCTGTTGGTAC	32	33	45	47	0	0	0	0	2	0	16	37	94.444	18
6572	TGTGTGCTGCTGTTGTTGGT	0	0	44	35	0	0	22	11	21	22	15	37	90	20
6573	GTGTGCGTGTTGTTGTTGGT	0	0	66	58	0	0	0	0	16	9	15	37	90	20
6988	CGGTGTGTGTGCTTGTTGGT	3	5	0	0	57	66	2	1	1	4	14	37	90.476	21
6989	GTGCGTGTGCTGTTGTTGGT	0	0	46	45	5	6	1	0	21	17	14	37	90	20
6990	GGTGTGTGTTGTTTGTTGGT	0	0	0	0	0	0	71	71	0	0	14	37	90.476	21
6991	ACTGTGTGTGTGCTGTTGGT	0	0	63	64	1	1	0	0	4	4	14	37	94.444	18
6992	GTGTGTGTGCTTTTGTTGGT	0	0	50	38	0	0	0	0	23	24	14	37	90	20
7495	GCTGTGTGTGTGCTGTTGGT	16	17	1	6	5	6	16	21	20	19	13	37	94.444	18
7496	GCGGTGTGTGTGCTTTTGGT	16	14	22	17	0	1	19	12	20	15	13	37	86.364	22
7497	TGTGTGTGCTGTTTGTTGGT	0	2	39	44	11	1	11	12	4	8	13	37	90	20
7498	GTGTGTGTGCCGTTGTTGGT	1	0	9	14	42	33	0	1	16	11	13	37	90	20
7499	GCGATGTGTGTGTTGTTGGT	0	0	26	28	0	2	0	0	36	34	13	37	100	16
7500	ATGTGTGTGTGCTGTTGGTA	31	31	34	30	0	0	0	0	1	0	13	37	94.444	18
7998	GCGGCCTGTGTGCTGTTGGT	56	63	0	0	0	0	0	0	0	0	12	37	92.857	14
7999	GTGTGTGCTGTTGTTGGTGC	0	1	19	23	0	0	2	1	24	45	12	37	94.444	18
8000	AATGTGTGTGCTGTTTTGGT	0	0	34	31	0	0	0	0	32	26	12	37	89.474	19
8443	CGGTGTGTGTGGCTGTTGGT	16	25	8	3	11	9	12	15	11	3	11	37	90.476	21
8444	GCGGTTTGTGTGCTGTTGGT	12	13	0	0	14	5	2	2	34	31	11	37	86.364	22
8445	TGTGTGTGCTGTTGTTGGTG	0	1	19	22	0	0	1	1	25	45	11	37	94.737	19
8630	AATGTGTGTGTGCTGTTGGT	48	50	1	1	1	0	0	1	0	1	10	37	94.444	18
9105	GTCTGTGTGCTGTTGTTGGT	0	0	0	0	0	0	4	8	25	13	5	37	90	20
9276	GCGGTCTGTGTGTTGTTGGT	14	20	0	0	0	0	0	0	0	0	3	37	94.118	17
254	GGTGTGTGTGCTGTTGTTGG	259	278	508	488	324	351	769	741	413	381	451	38	95	20
432	TGTGTGTGTGCTGTTGTTGG	147	149	237	235	191	196	141	109	250	303	196	38	94.737	19
498	CGGTGTGTGTGTGCTGTTGG	160	141	214	234	140	144	132	162	162	166	165	38	95	20
514	TGTGTGCTGTTGTTGGAACT	37	38	2	1	204	193	373	369	175	188	158	38	93.75	16
543	TGTGTGTGCTGTTGTTGGAA	38	38	2	1	206	193	371	356	132	157	149	38	94.444	18
572	GTGTGTGCTGTTGTTGGAAC	38	38	2	1	191	177	372	357	116	128	142	38	94.118	17
584	GTGTGTGTGCTGTTGTTGGA	38	38	2	1	157	152	380	355	119	143	138	38	94.737	19
804	GTGTGTGTGTGTGCTGTTGG	155	142	134	134	95	79	36	43	102	104	102	38	94.444	18
868	CGGTGTGTGTGTGTTGTTGG	37	39	2	0	229	291	30	12	151	153	94	38	100	20
937	ATGTGTGTGTGTGCTGTTGG	57	60	55	81	221	206	54	65	56	41	89	38	94.444	18
1325	AATGTGTGTGCTGTTGTTGG	0	0	226	203	0	0	19	29	108	73	66	38	94.444	18
1492	GTGTGTGTGTGTGTTGTTGG	65	65	2	0	115	130	4	8	93	107	59	38	100	18
1802	GGTGTGTGTGCTGTGGTTGG	0	0	105	97	1	0	0	0	150	152	50	38	90	20
1803	GTGTGCTGTGGTTGGAAATT	0	0	106	90	1	0	0	0	150	152	50	38	86.667	15
1804	TGTGCTGTGGTTGGAAATTT	0	0	106	89	1	0	0	0	150	152	50	38	85.714	14
1805	TGTGTGCTGTGGTTGGAAAT	0	0	106	90	1	0	0	0	149	152	50	38	87.5	16
1806	TGTGTGTGCTGTGGTTGGAA	0	0	103	90	1	0	0	0	150	152	50	38	88.889	18
1807	GTGTGTGCTGTGGTTGGAAA	0	0	104	90	1	0	0	0	150	152	50	38	88.235	17
1971	GTGTGTGTGCTGTGGTTGGA	0	0	89	82	1	0	0	0	150	152	47	38	89.474	19
2069	GCGGTGTGTGCTGTTGTTGG	41	43	3	3	27	19	100	92	63	62	45	38	90.476	21
2070	GGCAATGTGTGTGCTGTTGG	81	80	90	85	0	0	53	29	19	16	45	38	93.333	15
2071	GGTGTGTGTGCTGCTGTTGG	8	2	0	0	1	0	223	212	1	1	45	38	90	20
2389	GCAATGTGTGCTGTTGTTGG	0	0	168	200	0	0	0	0	22	13	40	38	93.75	16
2455	GTGTGTGCGTGTGTTGTTGG	2	0	1	0	125	148	0	0	58	55	39	38	94.444	18
2520	GTGTGCGTGTGTTGTTGGAA	0	0	0	0	123	147	0	0	58	55	38	38	94.444	18
2521	GTGCGTGTGTTGTTGGAACT	0	0	0	0	123	148	0	0	56	55	38	38	93.75	16
2522	TGTGTGCGTGTGTTGTTGGA	0	0	0	0	123	147	0	0	58	55	38	38	94.444	18
2523	TGTGCGTGTGTTGTTGGAAC	0	0	0	0	123	147	0	0	56	55	38	38	94.118	17
3044	GTGTGTGTGTTGTTGGAACT	0	1	0	0	91	101	0	1	58	64	32	38	100	16
3045	TGTGTGTGTGCTGCTGTTGG	1	0	90	86	0	0	1	0	65	75	32	38	89.474	19
3152	TGTGTGTGTGTTGTTGGAAC	0	1	0	0	90	100	0	1	58	64	31	38	100	17
3153	GTGTGTGTGTGTTGTTGGAA	0	1	0	0	90	100	0	1	58	64	31	38	100	18
3154	TGTGTGTGTGTGTTGTTGGA	0	1	0	0	89	100	0	1	58	63	31	38	100	18
3341	GGTAATGTGTGTGCTGTTGG	0	0	129	144	0	0	0	0	6	8	29	38	93.333	15
3495	ATATGTGTGTGTGCTGTTGG	39	49	8	10	8	6	65	64	21	13	28	38	94.118	17
3639	GGTGTGTGTGCTGTTGCTGG	0	0	41	38	1	1	28	33	67	66	27	38	90	20
3765	CGGTTTGTTTGTACTGTGGG	0	0	77	83	0	0	0	0	48	55	26	38	75	20
3903	CGGTGTGTGTATTTTGTTGG	74	59	0	0	0	0	51	70	0	0	25	38	90	20
3904	TGCAGTGTGTGTGCTGTTGG	0	1	0	0	0	0	114	134	0	0	25	38	93.75	16
4092	AATGTGTGTGCTGTTTTTGG	0	0	56	55	0	0	0	0	57	69	24	38	88.889	18
4517	ACTGTGTGTGCTGTTGTTGG	0	0	98	94	0	0	2	2	15	10	22	38	94.444	18
5058	GGTCTGTGTGCTGTTGTTGG	0	0	0	0	13	16	4	8	83	75	20	38	90	20
5291	GTCTGTGTGTGTGCTGTTGG	1	0	0	0	87	101	0	0	1	0	19	38	94.118	17
5292	CGGTTTGTTTGTACTGTTGG	0	0	87	105	0	0	0	0	0	0	19	38	80	20
5293	GGTGGTGTGTGTGTTGTTGG	15	15	0	0	69	63	0	1	11	13	19	38	95	20
5545	GTGTGTGTGCTGTTGTTGGG	0	1	0	1	0	1	88	85	1	1	18	38	94.737	19
5849	GGTGTGTGTTGTGCTGTTGG	91	77	0	0	0	0	0	0	0	0	17	38	90	20
5850	GGTGTGTGTGCTGTTTTTGG	6	10	22	26	18	16	21	9	18	19	17	38	90	20
5851	TTGTGTGTGTGTGCTGTTGG	1	0	1	1	1	1	62	108	0	1	17	38	94.444	18
5852	GCGACAACTGTGTTTATTGG	0	0	55	52	0	0	0	0	36	32	17	38	84.615	13
5853	CGACAACTGTGTTTATTGGG	0	0	55	52	0	0	0	0	36	32	17	38	84.615	13
5854	ACAACTGTGTTTATTGGGTG	0	0	55	52	0	0	0	0	36	31	17	38	84.615	13
5855	GACAACTGTGTTTATTGGGT	0	0	54	52	0	0	0	0	36	31	17	38	84.615	13
5856	TGTGTGTGCTGTTGTTGGGT	0	0	0	0	0	0	87	85	0	0	17	38	94.444	18
5857	GTGTGTGCTGTTGTTGGGTC	0	0	0	0	0	0	86	85	0	0	17	38	94.118	17
5858	TGTGCTGTTGTTGGGTCTCT	0	0	0	0	0	0	85	85	0	0	17	38	92.857	14
5859	GTGTGCTGTTGTTGGGTCTC	0	0	0	0	0	0	85	85	0	0	17	38	93.333	15
5860	TGTGTGCTGTTGTTGGGTCT	0	0	0	0	0	0	85	85	0	0	17	38	93.75	16
6220	GTTTGTGTGTGTGCTGTTGG	26	20	0	0	63	54	0	0	0	0	16	38	94.118	17
6221	TGTGTGTGTGCTGTTGTCGG	0	0	35	30	0	0	0	0	45	51	16	38	89.474	19
6574	GGTGGTGTGTGTGCTGTTGG	51	49	4	5	15	17	2	1	7	2	15	38	90	20
6575	TATGTGTGTGTGTGTGTGGG	5	1	10	11	50	55	5	8	2	1	15	38	88.889	18
6576	GTCTGTGTGCTGTTGTTGGA	0	0	0	0	13	16	0	0	59	62	15	38	89.474	19
6577	TGTGTGCGTGTTGTTGTTGG	0	0	66	58	0	0	0	0	17	8	15	38	89.474	19
6578	CTGTGTGCTGTTGTTGGAAC	0	0	0	0	13	16	0	0	59	60	15	38	93.75	16
6579	TCTGTGTGCTGTTGTTGGAA	0	0	0	0	13	16	0	0	59	59	15	38	93.75	16
6993	GCGGTGTGTGTGCTTGTTGG	2	5	0	0	58	66	2	1	1	4	14	38	90.476	21
6994	GGTGTGTGTGCTTTTGTTGG	0	0	50	38	0	0	0	0	24	24	14	38	90	20
7501	GCGGTGTGTGTGGCTGTTGG	19	24	8	4	11	10	14	21	12	5	13	38	90.476	21
7502	GGTGTGCGTGCTGTTGTTGG	0	0	46	33	0	0	2	0	30	24	13	38	90	20
7503	GACTGTGTGTGTGCTGTTGG	0	0	63	64	0	0	0	0	4	4	13	38	94.118	17
7504	GTGTGTGTGCTGTTTGTTGG	0	2	29	38	14	1	13	19	4	8	13	38	90	20
7505	GGCGATGTGTGTGTTGTTGG	0	0	26	28	0	2	0	0	36	34	13	38	100	15
8001	TCTGTGTGTGCTGTTGTTGG	0	0	0	0	50	41	0	0	16	18	12	38	94.444	18
8002	CTGTGTGTGCTGTTGTTGGA	0	0	0	0	50	41	1	0	15	16	12	38	94.444	18
8003	ATGTGTGCTGCTGTTGTTGG	0	0	44	35	0	0	0	0	21	22	12	38	89.474	19
8757	TGCTGTGTGTGTGCTGTTGG	16	15	0	0	0	1	8	7	20	18	9	38	94.118	17
8848	CGGTGTGTGTGTGATGTTGG	34	36	0	0	10	3	0	0	0	0	8	38	95	20
8849	GTGTGTGTGCTGTTGTTGGC	15	17	19	23	1	2	1	0	0	0	8	38	94.737	19
8850	CAATGTGTGTGTGCTGTTGG	43	41	0	0	0	0	0	1	0	0	8	38	94.118	17
8851	TGTGTGTGCTGTTGTTGGCC	15	17	19	24	0	2	1	0	0	0	8	38	94.444	18
8966	ATGTGTGTGTGTGTTGTTGG	17	11	0	0	8	9	0	0	15	6	7	38	100	18
9106	AGTGGTGTGTGTGCTGTTGG	19	20	0	0	0	0	0	0	5	11	5	38	93.75	16
224	CGGTGTGTGTGCTGTTGTTG	275	288	542	524	329	356	1049	996	433	403	519	39	95	20
396	GCGGTGTGTGTGTGCTGTTG	210	180	334	344	182	199	144	154	270	291	231	39	95	20
446	GTGTGTGTGTGCTGTTGTTG	146	149	181	159	190	201	197	124	235	277	186	39	94.118	17
794	TATGTGTGTGTGTGCTGTTG	65	75	77	96	221	209	73	73	78	62	103	39	94.118	17
805	GCGGTGTGTGTGTGTTGTTG	31	38	15	14	227	295	55	34	155	160	102	39	100	20
833	TGTGTGTGTGTGTGCTGTTG	78	83	133	117	84	66	126	71	101	123	98	39	94.118	17
846	GGTGTGTGTGTGCTGTTGTT	72	65	137	130	123	137	33	34	109	126	96	39	94.444	18
857	CGGTGTGTGTGTGCTGTTGT	72	63	137	130	118	131	33	34	108	127	95	39	94.737	19
858	TGTGTGTGTGTGCTGTTGTT	87	97	58	41	78	75	144	78	135	160	95	39	94.118	17
1255	GGTGTGTGTGTGTGCTGTTG	121	109	34	37	64	49	34	41	99	100	69	39	94.118	17
1326	GTGTGTGTGTGTGCTGTTGT	52	62	31	22	52	36	124	69	97	119	66	39	94.118	17
1327	CAATGTGTGTGCTGTTGTTG	0	0	225	201	0	0	19	29	108	73	66	39	94.118	17
1417	GTGTGTGTGTGTGCTGCTGT	1	0	218	213	0	0	0	0	92	98	62	39	88.235	17
1418	TGTGTGTGTGTGCTGCTGTT	1	0	218	213	0	0	0	0	92	98	62	39	88.235	17
1468	GTGTGTGTGCTGTTGTTGAT	18	14	9	5	6	7	275	255	2	7	60	39	94.444	18
1493	GGTGTGTGTGCTGTTGTTGA	18	14	5	3	6	6	274	254	2	5	59	39	94.737	19
1650	TGTGTGTGTGTGTGTGCTGT	12	13	127	116	28	29	62	34	61	55	54	39	88.889	18
1808	CGGTGTGTGTGCTGTGGTTG	0	0	104	97	1	0	0	0	150	152	50	39	90	20
1860	CGGTGTGTGTGCTGCTGTTG	8	2	0	1	33	30	222	189	1	1	49	39	90	20
2012	GGCGGTGTGTGCTGTTGTTG	21	30	3	4	35	30	100	92	74	76	46	39	90.476	21
2390	GGCAATGTGTGCTGTTGTTG	0	0	168	200	0	0	0	0	22	13	40	39	93.333	15
2456	TGTGTGTGCGTGTGTTGTTG	2	0	1	0	125	146	0	0	59	55	39	39	94.118	17
2524	CGGTGTGTGTGCGTGTGTTG	0	0	0	0	125	146	0	0	58	55	38	39	90	20
2525	GGTGTGTGTGCGTGTGTTGT	0	0	0	0	124	145	0	0	58	55	38	39	89.474	19
2652	GTGTGTGTGTGCTGCTGTTT	0	0	151	148	0	0	0	0	29	27	36	39	88.235	17
2807	CGGTGTGTGTGTGTGTTGTT	27	25	1	0	50	59	10	10	80	80	34	39	94.737	19
2808	GGTGTGTGTGTGTGTTGTTG	27	25	1	0	51	59	11	10	80	77	34	39	100	17
3247	ACGGTGTGTGTGTGCTGTTG	22	25	16	22	76	75	22	41	1	3	30	39	94.737	19
3248	GGGTAATGTGTGTGCTGTTG	0	0	133	149	0	0	0	0	6	8	30	39	92.857	14
3342	GTGTGTGTGTGCTGCTGTTG	1	0	78	74	0	0	0	0	64	75	29	39	88.235	17
3496	TGTGTGTGTGTGTGTTGTTG	38	40	1	0	65	71	4	9	21	34	28	39	100	17
3640	CGGTGTGTGTGCTGTTGCTG	0	0	41	38	1	1	27	33	67	66	27	39	90	20
3766	ATGTGTGTGTGTGCTGTTGT	26	29	23	17	25	39	21	9	38	36	26	39	94.118	17
3905	CGGTGTGTGTGCTGTTTTTG	6	10	27	30	46	50	21	9	25	27	25	39	90	20
3906	GCGGTGTGTGTATTTTGTTG	74	59	0	0	0	0	51	70	0	0	25	39	90	20
3907	GACGGTGTGTGTGTGTGTTG	1	0	0	0	50	58	0	1	72	71	25	39	94.737	19
3908	ACGGTGTGTGTGTGTGTTGT	1	0	0	0	50	58	0	0	71	71	25	39	94.737	19
4093	GTCAACTGTGTGTGCTGTTG	0	0	97	93	0	0	0	0	31	24	24	39	92.857	14
4767	AACTGTGTGTGCTGTTGTTG	0	0	97	92	0	0	0	0	15	10	21	39	94.118	17
5059	CGGTCTGTGTGCTGTTGTTG	0	0	0	0	13	16	4	8	84	75	20	39	90	20
5060	CGGTGTGTGTGTGTGTGCTG	8	13	2	5	16	15	28	10	35	64	20	39	90	20
5061	GGGTGGTGTGTGTGTTGTTG	15	15	1	0	67	61	0	0	18	21	20	39	94.737	19
5294	GGTGTGTGTGTGTGTGCTGT	9	13	1	3	16	15	28	10	36	62	19	39	89.474	19
5295	GGTCTGTGTGTGTGCTGTTG	1	0	0	0	87	101	0	0	1	0	19	39	93.75	16
5296	GCGGTTTGTTTGTACTGTTG	0	0	87	105	0	0	0	0	0	0	19	39	80	20
5297	CGGTGTGTGTGTGTGTGTTG	0	1	1	0	63	69	0	1	19	34	19	39	95	20
5546	GGTGTGTGTGTGTGTGTTGT	0	1	1	0	62	69	0	1	18	34	18	39	94.737	19
5547	CTGTGTGTGTGTGCTGTTGT	9	6	38	31	0	1	0	0	44	55	18	39	94.118	17
5861	CGGTGTGTGTTGTGCTGTTG	91	77	0	0	0	0	0	0	0	0	17	39	90	20
5862	CTGTGTGTGTGCTGTTGTTG	0	0	41	63	2	0	0	0	32	35	17	39	94.444	18
5863	TTTGTGTGTGTGTGCTGTTG	1	0	1	1	1	1	62	108	0	0	17	39	94.118	17
5864	GGACTGTGTGTGTGCTGTTG	0	0	40	63	0	0	0	0	31	35	17	39	93.75	16
5865	GACTGTGTGTGTGCTGTTGT	0	0	40	62	0	0	0	0	31	35	17	39	93.75	16
5866	GGACGGTTTGTGTGCTGTTG	0	0	0	0	0	0	87	83	0	0	17	39	81.818	22
5867	CGGTTTGTGTGCTGTTGTTG	0	0	0	0	0	0	85	83	0	0	17	39	90	20
6222	TGTTTGTGTGTGTGCTGTTG	26	20	0	0	63	54	0	0	0	0	16	39	93.75	16
6223	GCTGTGTGTGTGTGCTGTTG	0	1	34	29	0	0	0	0	44	50	16	39	90	20
6224	GTGTGTGTGTGCTGTTGTCG	0	0	34	28	0	0	0	0	44	50	16	39	94.118	17
6225	TGTGTGTGTGTGCTGTTGTC	0	0	34	28	0	0	0	0	44	50	16	39	94.118	17
6226	TGTGTGTGTGCGTGTTGTTG	0	0	68	58	0	1	1	0	18	9	16	39	94.118	17
6580	GGCGGTGTGTGTGGCTGTTG	23	29	12	4	12	12	14	22	14	5	15	39	90.476	21
6581	AATGTGTGTGTGTGCTGTTG	17	14	1	1	42	39	1	1	16	15	15	39	94.118	17
6582	TAATGTGTGTGCTGTTTTTG	0	0	35	31	0	0	0	0	45	43	15	39	88.235	17
6583	GGCGGTGTGTGTGCTTGTTG	2	5	0	0	67	72	2	1	1	4	15	39	90.476	21
6584	GTGTGTGCGTGTTGTTGTTG	0	0	66	59	0	0	0	0	17	8	15	39	94.118	17
6585	GTGTGTGTGCGTGTTGTTGT	0	0	67	58	0	0	0	0	17	8	15	39	94.118	17
6586	TGTGTGTGCGTGTTGTTGTT	0	0	67	58	0	0	0	0	17	8	15	39	94.118	17
6587	GGTAATGTGTGCTGCTGTTG	0	0	52	51	0	0	0	0	21	22	15	39	86.667	15
6995	ATGTGTGTGTGTGTGTGCTG	2	4	29	21	10	10	5	4	30	22	14	39	88.889	18
6996	CGGTGTGTGTGCTTTTGTTG	0	0	50	38	0	0	0	0	24	24	14	39	90	20
7506	CGGTGTGCGTGCTGTTGTTG	0	0	46	33	0	1	2	0	29	24	13	39	90	20
7507	GGTGTGTGTGCTGTTGTTGT	0	0	32	40	1	1	8	6	22	19	13	39	94.737	19
7508	AGACTGTGTGTGTGCTGTTG	0	0	64	63	0	0	0	0	4	4	13	39	93.75	16
7509	CAATGTGTGTGCTGTTTTTG	0	0	21	24	0	0	0	0	40	46	13	39	88.235	17
8004	GTCTGTGTGTGCTGTTGTTG	0	0	0	0	50	41	0	0	16	18	12	39	94.118	17
8005	GCGGTCTGTGTGTGCTGTTG	0	0	0	0	50	41	0	0	17	16	12	39	90	20
8006	CGGTCTGTGTGTGCTGTTGT	0	0	0	0	50	41	0	0	17	16	12	39	89.474	19
8007	GGTCTGTGTGTGCTGTTGTT	0	0	0	0	50	41	0	0	16	16	12	39	88.889	18
8008	GTGTGTGTGCTGTTGTTGTT	0	0	15	21	1	1	9	6	39	27	12	39	94.444	18
8009	AATGTGTGCTGCTGTTGTTG	0	0	44	35	0	0	0	0	21	22	12	39	88.889	18
8010	GGCGGTTGTGTGTGCTGTTG	0	2	3	2	43	39	0	21	3	9	12	39	90.476	21
8446	GGCGGGTGTGTGTGCTGTTG	13	15	8	10	12	12	14	8	14	4	11	39	90.476	21
8758	GCAATGTGTGTGTGCTGTTG	43	41	0	0	0	0	1	1	0	0	9	39	93.75	16
8852	GCGGTGTGTGTGTGATGTTG	35	36	0	0	10	3	0	0	0	0	8	39	95	20
8853	GTGCTGTGTGTGTGCTGTTG	16	14	0	0	0	1	8	7	20	18	8	39	93.75	16
8854	TATGTGTGTGTGTGTTGTTG	17	11	0	0	23	21	0	0	6	4	8	39	100	17
9107	ATGTGTGTGTGCTGTTGTTG	1	0	21	15	3	2	1	0	1	1	5	39	94.444	18
179	GCGGTGTGTGTGCTGTTGTT	489	504	763	730	575	619	1046	1000	683	631	704	40	95	20
415	GGCGGTGTGTGTGTGCTGTT	213	179	317	326	172	187	125	124	259	277	218	40	95	20
474	CGGTGTGTGTGCTGTTGTTC	245	230	176	167	224	243	34	45	191	175	173	40	94.737	19
484	GGTGTGTGTGCTGTTGTTCC	243	221	176	169	223	235	34	35	184	175	169	40	94.444	18
795	GGCGGTGTGTGTGTGTTGTT	30	37	2	1	246	314	55	34	154	161	103	40	100	20
1072	GTGTGTGTGTGTGTGCTGTT	21	26	128	119	75	61	94	44	97	117	78	40	93.75	16
1328	GCAATGTGTGTGCTGTTGTT	0	0	227	200	0	0	19	29	109	73	66	40	93.75	16
1596	GCGGTGTGTGTGCTGCTGTT	43	40	0	1	33	30	223	188	2	1	56	40	90	20
1758	GCGGTGTGTGTGCTGTGGTT	1	0	107	99	1	0	0	0	151	152	51	40	90	20
1909	GGGCGGTGTGTGCTGTTGTT	21	30	4	5	37	31	100	93	82	80	48	40	90.476	21
2391	GGGCAATGTGTGCTGTTGTT	0	0	169	201	0	0	0	0	22	13	40	40	92.857	14
2457	GTGTGTGTGCGTGTGTTGTT	2	0	1	0	124	146	0	0	59	55	39	40	93.75	16
2526	ACGGTGTGTGTGCGTGTGTT	0	0	0	0	125	144	0	0	58	56	38	40	89.474	19
3249	GACGGTGTGTGTGTGCTGTT	22	24	16	22	79	75	22	40	1	4	30	40	94.444	18
3343	GCGGTGTGTGTGTTGTTGTT	28	31	73	61	5	6	6	5	37	41	29	40	95	20
3641	TGTGTGTGTGCTGCTGTTTG	0	0	110	107	0	0	0	0	26	26	27	40	88.235	17
3767	GCGGTGTGCGTGCTGTTGTT	24	29	47	33	9	11	2	0	53	55	26	40	90	20
3909	GCGGTCTGTGTGCTGTTGTT	0	0	0	0	14	22	4	8	107	99	25	40	90	20
3910	GGCGGTGTGTGTATTTTGTT	74	59	0	0	0	0	51	71	0	0	25	40	90	20
3911	GGACGGTGTGTGTGTGTGTT	1	0	0	0	50	58	0	1	72	71	25	40	90.476	21
4094	GGTCAACTGTGTGTGCTGTT	0	0	97	93	0	0	0	0	31	24	24	40	92.308	13
4282	GCGGCGTGTGTGCTGTTATT	0	0	0	0	0	0	90	140	0	0	23	40	85	20
4518	ATGTGTGTGTGTGTGCTGTT	57	57	6	5	12	5	35	30	4	5	22	40	93.75	16
4519	CGGCGTGTGTGCTGTTATTC	0	0	0	0	0	0	83	139	0	0	22	40	84.211	19
4520	GGCGTGTGTGCTGTTATTCC	0	0	0	0	0	0	83	139	0	0	22	40	83.333	18
4768	GGGTAATGTGTGTGCTGTTT	0	0	53	54	0	0	0	0	53	53	21	40	92.308	13
4769	GGGCGGTGTGTGTGCTTGTT	2	5	0	0	93	107	2	1	1	4	21	40	90.476	21
4770	CAACTGTGTGTGCTGTTGTT	0	0	97	92	0	0	0	0	15	10	21	40	93.75	16
4771	GTGTGTGTGTGTGTGTTGTT	2	2	1	0	63	71	4	9	18	34	21	40	100	16
5062	ACGGTGTGTGTGCTGTTGTT	38	34	5	6	14	14	39	44	1	4	20	40	94.737	19
5063	GCGGTGTGTGTGCTGTTTTT	6	11	13	8	49	50	22	10	15	19	20	40	90	20
5064	GGTAATGTGTGTGCTGTTTT	0	0	46	47	0	0	0	0	53	53	20	40	92.308	13
5298	GGCGGTTTGTTTGTACTGTT	0	0	87	105	0	0	0	0	0	0	19	40	80	20
5299	CGGTCTGTGTGTGTGCTGTT	0	0	0	0	88	101	0	0	1	0	19	40	93.333	15
5548	ACGGTGTGTGTGTGTGTGTT	0	1	0	0	63	69	0	0	19	33	18	40	94.737	19
5868	GCGGTGTGTGTTGTGCTGTT	91	78	0	0	0	0	0	0	0	0	17	40	90	20
5869	CGGTGTGTGTGCTGTTTGTT	4	9	36	41	22	10	20	19	6	8	17	40	90	20
5870	ATTTGTGTGTGTGTGCTGTT	0	0	1	1	0	0	65	108	0	0	17	40	93.75	16
5871	ACTGTGTGTGTGCTGTTGTT	0	0	40	62	0	0	0	0	31	35	17	40	94.118	17
5872	ACGGTTTGTGTGCTGTTGTT	0	0	0	0	0	0	85	83	0	0	17	40	89.474	19
6227	CGGTGTGTGTGCTGTTGTTT	8	20	17	19	31	23	2	2	15	24	16	40	94.737	19
6228	GTGTTTGTGTGTGTGCTGTT	26	20	0	0	63	54	0	0	0	0	16	40	93.333	15
6229	GTAATGTGTGTGCTGTTTTT	0	0	36	36	0	0	0	0	45	44	16	40	87.5	16
6230	CGCTGTGTGTGTGTGCTGTT	0	0	37	32	0	0	0	0	44	50	16	40	89.474	19
6231	CGGTGTGTGTGCTGTTGTTA	0	1	32	26	5	10	1	1	47	32	16	40	94.737	19
6232	ACGGTGTGTGTGCTGTTTTT	0	0	58	81	0	0	0	0	10	11	16	40	89.474	19
6233	GTGTGTGTGTGCGTGTTGTT	0	0	68	58	0	1	1	0	18	10	16	40	93.75	16
6588	GGGCGGTGTGTGTGGCTGTT	23	30	12	6	14	12	15	22	14	7	15	40	90.476	21
6589	TGCGGTGTGTGTGTGCTGTT	1	1	14	12	0	1	20	31	34	33	15	40	94.737	19
6590	GGGTAATGTGTGCTGCTGTT	0	0	51	50	0	0	0	0	23	22	15	40	85.714	14
6591	GCGGTGTGTGTGCTCTTGTT	0	0	0	0	0	0	83	64	0	0	15	40	90	20
6997	GGTGTGTGTGCTGTTGTTTC	8	20	14	14	29	22	0	0	14	24	14	40	94.444	18
6998	GCGGTGTGTGTGTGCTGTTT	2	1	23	23	6	2	1	0	42	44	14	40	94.737	19
6999	GTGTGTGTGCTCTTGTTATT	0	0	0	0	0	0	80	64	0	0	14	40	88.235	17
7000	GGTGTGTGTGCTCTTGTTAT	0	0	0	0	0	0	79	64	0	0	14	40	88.889	18
7001	CGGTGTGTGTGCTCTTGTTA	0	0	0	0	0	0	79	64	0	0	14	40	89.474	19
7002	TGTGTGTGCTCTTGTTATTC	0	0	0	0	0	0	80	62	0	0	14	40	87.5	16
7003	GCGGTGTGTGTGCTTTTGTT	0	0	50	38	0	1	0	0	24	24	14	40	90	20
7004	TAGACTGTGTGTGTGCTGTT	0	0	64	63	0	0	0	0	4	4	14	40	93.333	15
7510	CGGTGTGCGTGCTGTTGTTC	24	28	1	0	8	10	0	0	23	31	13	40	89.474	19
7511	AGCGGTGTGTGTGTGCTGTT	0	1	26	31	16	13	0	0	19	25	13	40	94.737	19
7512	GGGCGGTTGTGTGTGCTGTT	0	2	3	3	44	39	0	29	3	10	13	40	90.476	21
7513	GCAATGTGTGTGCTGTTTTT	0	0	21	24	0	0	0	0	40	46	13	40	87.5	16
8011	GGTGTGCGTGCTGTTGTTCC	24	27	1	0	8	10	0	0	21	31	12	40	88.889	18
8012	TGGGCGGCCTGTGTGCTGTT	56	63	0	0	0	0	0	0	0	0	12	40	77.273	22
8013	GGGCGGGTGTGTGTGCTGTT	15	15	9	10	12	14	14	8	14	4	12	40	90.476	21
8014	TAATGTGTGCTGCTGTTGTT	0	0	44	36	0	0	0	0	21	22	12	40	88.235	17
8015	GGGCAATCTGTGCTGTTGTT	0	0	13	19	0	0	0	0	43	41	12	40	91.667	12
8447	AAATGTGTGTGTGTGCTGTT	0	0	0	1	42	40	1	1	15	14	11	40	93.75	16
8448	TGTGTGTGCTGTTGTTTCCT	8	20	15	14	25	14	0	0	4	8	11	40	93.75	16
8449	GTGTGTGTGCTGTTGTTTCC	9	20	15	14	25	14	0	0	4	7	11	40	94.118	17
8759	GGCAATGTGTGTGTGCTGTT	43	42	0	0	0	0	1	1	0	0	9	40	85	20
8855	GGCGGTGTGTGTGTGATGTT	35	36	0	0	10	4	0	0	0	0	8	40	95	20
8856	ATATGTGTGTGTGTGTTGTT	17	11	0	0	23	21	0	0	6	4	8	40	100	16
9026	GCAGTGTGTGTGCTGTTGTT	11	13	12	6	1	1	1	3	10	4	6	40	90	20
180	GGCGGTGTGTGTGCTGTTGT	443	455	749	709	548	589	998	962	668	625	674	41	95	20
417	GGGCGGTGTGTGTGTGCTGT	212	179	317	326	172	186	122	123	260	277	217	41	95	20
796	GGGCGGTGTGTGTGTGTTGT	30	37	2	1	246	314	55	33	154	161	103	41	100	20
1329	GGCAATGTGTGTGCTGTTGT	0	0	227	199	0	0	19	29	109	73	66	41	85	20
1419	GGCGGTGTGTGTGCTGCTGT	43	40	0	1	33	30	259	216	2	1	62	41	90	20
1910	TGGGCGGTGTGTGCTGTTGT	21	31	4	5	37	31	99	93	82	80	48	41	90.476	21
2072	GGGCGGTTTGTTTGTACTGT	0	0	164	183	0	0	0	0	48	55	45	41	80	20
2392	TGGGCAATGTGTGCTGTTGT	0	0	168	201	0	0	0	0	22	13	40	41	80.952	21
2458	GTGTGTGTGTGTGTGTGCTG	11	8	97	95	19	19	46	27	31	33	39	41	93.75	16
2459	GACGGTGTGTGTGCGTGTGT	0	0	0	0	127	144	0	0	58	57	39	41	88.889	18
3046	TGTGTGTGTGTGTGTGTGCT	11	8	96	94	18	18	7	6	31	31	32	41	93.75	16
3250	GGACGGTGTGTGTGTGCTGT	22	23	16	22	80	75	22	40	1	4	30	41	90	20
3497	TGCGGTGTGTGTGCTGTTGT	47	51	16	21	25	28	32	24	21	12	28	41	94.737	19
3768	GGCGGTGTGTGTGTTGTTGT	29	32	64	45	5	6	6	6	31	36	26	41	95	20
3769	GGGCGGTGTGTGTATTTTGT	74	59	0	0	0	0	54	75	0	0	26	41	90	20
3770	GGCGGTTTGTTTGTACTGTG	0	0	78	83	0	0	0	0	48	55	26	41	78.947	19
3771	GCGGTTTGTTTGTACTGTGG	0	0	77	83	0	0	0	0	48	55	26	41	77.778	18
3772	GGCGGTGTGTGTGCTGTGGT	2	1	44	44	1	1	0	1	86	80	26	41	90	20
3773	TGCGGTGTGTGTGCTGTGGT	0	0	64	55	1	0	0	0	65	72	26	41	89.474	19
3912	GGCGGTCTGTGTGCTGTTGT	0	0	0	0	14	22	4	8	107	99	25	41	90	20
3913	GGGTCAACTGTGTGTGCTGT	0	0	97	95	0	0	0	0	31	24	25	41	91.667	12
4283	GGCGGTGTGCGTGCTGTTGT	9	11	47	33	9	11	2	0	53	55	23	41	90	20
4521	GACGGTGTGTGTGTGTGTGT	0	1	0	0	65	70	22	10	20	34	22	41	94.444	18
4772	TGGGCGGTGTGTGTGCTTGT	2	5	0	0	93	106	2	1	1	4	21	41	90.476	21
4773	TCAACTGTGTGTGCTGTTGT	0	0	96	92	0	0	0	0	15	10	21	41	93.333	15
5065	GACGGTGTGTGTGCTGTTGT	38	34	5	6	14	14	39	44	1	4	20	41	94.444	18
5873	GGCGGTGTGTGTTGTGCTGT	91	78	0	0	0	0	0	0	0	0	17	41	90	20
5874	ATGTGTGTGTGTGTGTGTGC	4	5	52	57	3	1	0	0	25	22	17	41	93.75	16
5875	GACGGTTTGTGTGCTGTTGT	0	0	0	0	0	0	85	83	0	0	17	41	88.889	18
6234	GCGCTGTGTGTGTGTGCTGT	0	0	37	32	0	0	0	0	44	50	16	41	88.889	18
6592	TGGGCGGTGTGTGTGGCTGT	22	30	12	6	13	12	15	22	13	7	15	41	90.476	21
6593	GTGCGGTGTGTGTGTGCTGT	1	1	14	12	0	1	20	31	34	33	15	41	94.444	18
6594	GGCGGTGTGTGTGCTCTTGT	0	0	0	0	0	0	83	64	0	0	15	41	90	20
7005	GGCGGTGTGTGTGCTTTTGT	0	0	50	38	0	1	0	0	25	24	14	41	90	20
7006	GTAGACTGTGTGTGTGCTGT	0	0	64	63	0	0	0	0	4	4	14	41	92.857	14
7514	GAGCGGTGTGTGTGTGCTGT	0	1	26	31	16	13	0	0	19	25	13	41	94.444	18
7515	TGGGCGGTTGTGTGTGCTGT	0	2	3	3	44	39	0	27	3	10	13	41	90.476	21
8016	GTAATGTGTGCTGCTGTTGT	0	0	44	36	0	0	0	0	21	22	12	41	87.5	16
8017	TGGGCAATCTGTGCTGTTGT	0	0	13	19	0	0	0	0	43	41	12	41	76.19	21
8450	TGGGCGGGTGTGTGTGCTGT	15	14	8	8	12	13	14	8	10	4	11	41	90.476	21
8760	GGGCAATGTGTGTGTGCTGT	43	41	0	0	0	0	1	1	0	0	9	41	85	20
8857	GGGCGGTGTGTGTGTGATGT	34	36	0	0	10	4	0	0	0	0	8	41	95	20
8858	AATATGTGTGTGTGTGTTGT	17	11	0	0	23	21	0	0	6	4	8	41	100	15
9027	GGCAGTGTGTGTGCTGTTGT	11	13	12	6	1	1	1	2	10	4	6	41	90	20
9204	GCGAGTGGTGTGTGTGCTGT	18	21	0	0	0	0	0	0	0	0	4	41	85	20
81	GGGCGGTGTGTGTGCTGTTG	2607	2635	1695	1688	2143	2299	2973	2807	2209	2188	2324	42	95	20
122	GCGGTGTGTGTGCTGTTGGT	2221	2243	1061	1099	1685	1800	2023	1866	1593	1637	1723	42	94.444	18
127	GGCGGTGTGTGTGCTGTTGG	2144	2163	868	912	1595	1712	1997	1862	1469	1490	1621	42	94.737	19
412	TGGGCGGTGTGTGTGTGCTG	212	179	323	328	173	185	128	131	260	280	220	42	95	20
420	GGGCGGTGTGTGTGTTGTTG	301	302	162	143	209	230	145	137	246	279	215	42	95	20
453	GGCGGTGTGTGTGTTGTTGG	279	272	98	98	198	219	101	94	214	242	181	42	94.737	19
642	GTGCGGTGTGTGTGCTGTTG	102	106	203	205	89	93	87	77	153	148	126	42	94.444	18
650	GTGGGCGGTGTGTGCTGTTG	120	109	14	9	159	138	216	193	153	143	125	42	90.476	21
724	GGGCAATGTGTGTGCTGTTG	81	80	317	285	0	0	72	58	128	89	111	42	85	20
758	TGGGCGGTGTGTGTGTGTTG	33	38	6	13	251	317	57	33	156	164	107	42	100	20
811	TGCGGTGTGTGTGCTGTTGG	71	66	186	185	63	65	55	53	132	136	101	42	94.444	18
1005	GGGCGGTGTGTGTGCTGCTG	89	80	1	2	92	87	260	219	2	1	83	42	90	20
1095	TGGGCGGTGTGTGCTGTTGG	98	78	11	5	122	108	117	99	72	64	77	42	90	20
1096	GGGCGGTGTGTGCTGTTGGT	85	68	11	5	121	110	124	105	76	65	77	42	89.474	19
1330	GGGCGGTCTGTGTGCTGTTG	1	2	0	0	127	116	32	45	174	159	66	42	90	20
1494	GGACGGTGTGTGTGCTGTTG	118	115	7	8	82	75	44	49	44	50	59	42	90	20
1911	GTGCTGTGGTTGGAAATTTC	0	0	106	87	1	0	0	0	145	140	48	42	84.615	13
1972	GACGGTGTGTGTGCTGTTGG	109	111	2	2	67	61	14	18	42	46	47	42	94.118	17
1973	GTGGGCAATGTGTGCTGTTG	0	0	198	231	0	0	2	2	22	13	47	42	80.952	21
2331	GGGCGATGTGTGTGCTGTTG	55	55	124	106	13	5	1	0	29	26	41	42	90	20
2393	GGCGGTCTGTGTGCTGTTGG	1	2	0	0	114	94	28	37	67	61	40	42	89.474	19
2394	GCGGTCTGTGTGCTGTTGGT	1	2	0	0	112	92	28	37	66	62	40	42	88.889	18
2594	GCAACGGTTGTGTTTGTTGG	0	0	23	31	93	89	0	0	67	71	37	42	87.5	16
2595	CGCAACGGTTGTGTTTGTTG	0	0	23	31	93	89	0	0	66	69	37	42	87.5	16
2596	GGGCGGTGTGTGTGCCGTTG	28	30	12	15	16	16	74	97	47	39	37	42	90	20
2653	GGGCGGTGTGCGTGCTGTTG	38	34	70	58	19	20	6	3	57	59	36	42	90	20
2654	GGGCGGTGTGTGCGCTGTTG	55	50	59	53	1	2	65	61	10	6	36	42	90	20
2655	GGCGATGTGTGTGCTGTTGG	54	53	101	94	5	2	1	0	28	24	36	42	89.474	19
2930	CGGTGTGTGTGCTGTTGATC	49	52	54	44	28	28	1	0	38	36	33	42	94.118	17
2931	GCGGTGTGTGTGCTGTTGAT	49	52	54	44	28	28	1	0	38	36	33	42	94.444	18
3047	GAGCGGTGTGTGTGCTGTTG	11	17	13	11	97	91	30	24	6	17	32	42	94.444	18
3048	GGCGGTGTGTGTGCTGTTGA	49	51	54	44	25	26	1	0	38	36	32	42	94.737	19
3049	GGCGGTGTGTGCGCTGTTGG	40	33	56	53	1	2	65	59	10	6	32	42	89.474	19
3050	GCGGTGTGTGCGCTGTTGGT	40	33	56	53	1	2	65	59	10	6	32	42	88.889	18
3251	GGCGGTGTGTGTGCTGTTGC	12	14	42	38	1	1	27	33	67	66	30	42	94.737	19
3252	GCGGTGTGTGTGCTGTTGCT	12	14	42	38	1	1	27	33	67	66	30	42	94.444	18
3253	TGGACGGTGTGTGTGTGCTG	22	24	16	22	79	72	22	39	1	2	30	42	90	20
3344	GGCGGTGTGTGTGCCGTTGG	27	30	2	0	5	10	71	97	30	17	29	42	89.474	19
3345	GCGGTGTGTGTGCCGTTGGT	27	30	2	0	5	10	71	97	29	17	29	42	88.889	18
3642	AGCGGTGTGTGTGCTGTTGG	11	15	9	8	94	88	11	9	6	16	27	42	94.444	18
3774	TGGGCGGTGTGTGTATTTTG	74	59	0	0	0	0	54	75	0	0	26	42	90	20
3775	GGGCGGTGTGTGTGCTTTTG	0	1	72	55	0	2	22	21	45	39	26	42	90	20
3914	GTGCAGTGTGTGTGCTGTTG	0	0	0	0	0	0	115	135	0	0	25	42	88.889	18
4095	GGGCAGTGTGTGTGCTGTTG	26	31	18	21	14	18	41	41	15	11	24	42	90	20
4522	GCGGTGTGTGTGCTGATGGT	88	100	0	0	0	0	17	18	0	0	22	42	88.889	18
4523	AGGCGGTGTGTGTGCTGTTG	36	36	4	5	18	18	27	32	21	23	22	42	94.737	19
4524	GGGCGCTGTGTGTGCTGTTG	0	0	64	72	16	18	8	0	21	18	22	42	90	20
4774	GGCGGTGTGTGTGCTGCTGG	46	40	1	1	59	58	1	3	0	1	21	42	89.474	19
5066	GCGGTGTGTGTGCTGCTGGT	46	39	1	1	55	55	1	4	0	1	20	42	88.889	18
5067	GCGGTGTGTGTGCTGTTGGC	4	1	1	3	82	77	4	15	9	6	20	42	94.444	18
5068	CGGTGTGTGTGCTGTTGGCC	4	1	1	3	82	77	4	15	9	6	20	42	94.118	17
5069	GCAACGGTTGCGCGTGTTGG	0	0	61	44	0	0	0	0	45	45	20	42	81.25	16
5549	GGCAGTGTGTGTGCTGTTGG	16	18	6	15	13	17	41	39	4	7	18	42	89.474	19
5876	GGGCGGTGTGTGTTGTGCTG	91	78	0	0	0	0	0	0	0	0	17	42	90	20
5877	GTGCGGTGTGTGTGCTGATG	83	91	0	0	0	0	0	0	0	0	17	42	88.889	18
5878	TGCGGTGTGTGTGCTGATGG	83	91	0	0	0	0	0	0	0	0	17	42	88.889	18
5879	GGCGCTGTGTGTGCTGTTGG	0	0	49	46	16	18	8	0	19	17	17	42	89.474	19
6235	GGGCGGTTTGTGTGCTGTTG	12	13	17	14	14	5	2	2	41	36	16	42	90	20
6236	CGCGACAACTGTGTTTATTG	0	0	55	52	0	0	0	0	29	25	16	42	81.818	11
6595	GGGTGGTGTGTGTGCTGTTG	52	49	4	6	16	16	1	1	7	2	15	42	90	20
6596	TGTGCGGTGTGTGTGTGCTG	1	1	16	14	0	0	20	31	34	34	15	42	90	20
7007	GGGCGGTGTGTTTGCTGTTG	20	19	25	23	0	0	8	16	14	13	14	42	90	20
7008	TGGCGGTGTGTGTGCTCTTG	0	0	0	0	0	0	82	62	0	0	14	42	89.474	19
7009	GGCGGCGTGTGGTGTTGGTC	0	0	0	0	75	62	0	0	1	1	14	42	88.889	18
7010	GGGCGGCGTGTGGTGTTGGT	0	0	0	0	75	62	0	0	1	1	14	42	89.474	19
7011	GTGGGCGGCGTGTGGTGTTG	0	0	0	0	75	61	0	0	1	1	14	42	90.476	21
7012	TGGGCGGCGTGTGGTGTTGG	0	0	0	0	75	61	0	0	1	1	14	42	90	20
7516	GGCGGTGTGCGTGCTGTTGG	29	23	24	24	10	10	4	3	4	5	13	42	89.474	19
7517	GGGCGATGTGTGTGTTGTTG	0	0	26	28	3	5	0	0	36	34	13	42	90	20
7518	TGAGCGGTGTGTGTGTGCTG	0	1	26	31	16	13	0	0	19	25	13	42	90	20
7519	GTGGGCGGTTGTGTGTGCTG	0	2	3	3	44	39	0	27	3	10	13	42	90.476	21
8018	GTGGGCGGTGTGTGTTGTTG	4	5	29	26	8	7	1	3	21	19	12	42	95.238	21
8019	GGCGGCCTGTGTGCTGTTGG	56	63	0	0	0	0	0	0	0	0	12	42	84.211	19
8020	GGGCGGCCTGTGTGCTGTTG	56	63	0	0	0	0	0	0	0	0	12	42	85	20
8021	TGGGCGGTGTGCTGTTGTTG	0	0	0	0	18	8	0	1	39	53	12	42	90.476	21
8022	GTGGGCAATCTGTGCTGTTG	0	0	13	19	0	0	0	0	43	41	12	42	76.19	21
8451	GGCGGTTTGTGTGCTGTTGG	12	13	0	0	14	5	2	2	34	32	11	42	89.474	19
8452	GGGCGGTGCGTGTGCTGTTG	1	4	24	23	6	11	2	2	23	18	11	42	90	20
8453	GTGGGCGGGTGTGTGTGCTG	14	14	8	8	12	14	14	10	9	4	11	42	90.476	21
8631	GGGCGGTGTGTGTACTGTTG	5	4	29	24	7	8	0	1	10	15	10	42	90	20
8761	TGGGCAATGTGTGTGTGCTG	43	41	0	0	0	0	1	1	0	0	9	42	85	20
8762	GCGGTGTGCGTGCTGTTGGT	7	5	24	24	10	10	4	3	4	5	9	42	88.889	18
8859	TGGGCGGTGTGTGTGTGATG	34	36	0	0	10	3	0	0	0	0	8	42	95	20
9028	GGGCGGCGTGTGTGCTGTTG	12	5	3	1	3	6	2	3	12	11	6	42	90	20
9108	GAGTGGTGTGTGTGCTGTTG	18	20	0	0	0	0	0	0	6	11	5	42	93.75	16
9109	GCGGCGTGTGTGCTGTTGGT	12	5	1	0	3	2	2	4	12	11	5	42	88.889	18
9110	GGCGGCGTGTGTGCTGTTGG	12	5	1	0	3	4	1	2	12	11	5	42	89.474	19
9205	CGGTGTGCGTGCTGTTGGCC	23	18	0	0	0	0	0	0	0	0	4	42	88.235	17
9277	GGGCGGTCTGTGTGTTGTTG	14	20	0	0	0	0	0	0	0	0	3	42	90	20
9278	GGCGGTCTGTGTGTTGTTGG	14	20	0	0	0	0	0	0	0	0	3	42	89.474	19
72	TGGGCGGTGTGTGTGCTGTT	2704	2753	1705	1701	2201	2332	3057	2869	2198	2205	2373	43	95	20
380	TGGGCGGTGTGTGTGTTGTT	300	304	164	144	337	367	145	137	277	321	249	43	95	20
599	TGGGCAATGTGTGTGCTGTT	81	81	371	336	0	0	73	58	193	154	135	43	85	20
634	TGTGCGGTGTGTGTGCTGTT	102	107	206	210	91	93	89	75	152	150	127	43	90	20
728	GTGGGCGGTGTGTGTGTGTT	34	38	7	15	265	327	58	35	157	164	110	43	100	20
1033	TGGACGGTGTGTGTGCTGTT	118	116	78	113	82	75	48	52	58	66	81	43	90	20
1217	GGGCGGTGTGTGTGCTGTTT	31	46	102	98	113	88	67	72	37	57	71	43	94.737	19
1331	TGGGCGGTCTGTGTGCTGTT	1	2	0	0	129	119	32	46	175	159	66	43	90	20
1759	TGGGTAATGTGTGTGCTGTT	0	0	186	201	0	0	0	0	59	62	51	43	80	20
2013	GGCGGTGTGTGTGCTGTTTG	23	37	80	86	50	28	44	63	20	33	46	43	94.444	18
2205	TGGGCGATGTGTGTGCTGTT	55	55	132	110	14	7	1	0	28	26	43	43	90	20
2597	TGGGCGGTGTGTGCGCTGTT	55	50	59	55	1	2	65	62	10	7	37	43	90	20
3051	TGAGCGGTGTGTGTGCTGTT	11	16	13	12	97	91	31	26	6	17	32	43	90	20
3346	TGGGCGGTGTGCGTGCTGTT	38	35	55	48	19	19	6	3	28	37	29	43	90	20
3643	GGCGGTGTGTGTGCTGTTTT	9	11	24	16	65	63	24	11	18	26	27	43	94.444	18
3776	GTGGGCGGTGTGTGTATTTT	74	59	0	0	0	0	55	76	0	0	26	43	90	20
3915	GGGCGGTGTGTGTGTTGTTA	0	0	0	0	104	97	0	1	22	25	25	43	94.737	19
3916	GGCGGTGTGTGTGTTGTTAG	0	0	0	0	104	96	0	0	22	24	25	43	94.444	18
3917	GGGCGGTGTGTGTGCTGTTA	73	76	5	1	5	8	40	20	10	9	25	43	94.737	19
3918	TGTGCAGTGTGTGTGCTGTT	0	0	0	0	0	0	115	135	0	0	25	43	85	20
4096	TGGGCAGTGTGTGTGCTGTT	27	33	19	21	15	11	42	41	15	11	24	43	90	20
4097	TGTGGGCGGTGTGTGTTGTT	4	5	29	26	8	6	58	60	21	20	24	43	95.238	21
4098	CGGTGTGTGTGCTGTTTGGT	20	32	11	18	27	17	27	43	15	28	24	43	93.75	16
4099	GCGGTGTGTGTGCTGTTTGT	4	10	66	70	23	11	20	20	6	8	24	43	94.118	17
4100	GGGCAATGTGTGTGCTGTTT	0	1	54	52	0	0	1	0	65	65	24	43	84.211	19
4284	TAGGCGGTGTGTGTGCTGTT	36	37	4	6	19	19	27	32	21	24	23	43	94.444	18
4285	GCGGTGTGTGTGCTGTTTGG	19	29	11	17	27	17	27	43	15	26	23	43	94.118	17
4286	GGCGGCGTGTGTGCTGTTAT	0	0	0	0	0	0	89	140	0	0	23	43	88.889	18
4525	GTGGGCGGTGTGCTGTTGTT	0	0	0	0	18	8	0	1	86	109	22	43	90.476	21
4526	TGGGCGCTGTGTGTGCTGTT	0	0	65	73	16	18	8	0	21	18	22	43	90	20
4527	GGCAATGTGTGTGCTGTTTT	0	0	44	44	0	0	0	0	64	64	22	43	83.333	18
4775	GTGGCGGCGTGTGTGCTGTT	0	0	0	0	0	0	81	132	0	0	21	43	88.889	18
4776	GGACGGTGTGTGTGCTGTTT	1	1	71	107	0	0	1	0	14	18	21	43	89.474	19
4777	GACGGTGTGTGTGCTGTTTT	0	0	71	107	0	0	0	0	14	15	21	43	93.75	16
4778	TGGCGGCGTGTGTGCTGTTA	0	0	0	0	0	0	74	132	0	0	21	43	88.889	18
5070	TGGGTGGTGTGTGTGTTGTT	15	16	1	0	67	60	0	0	18	21	20	43	90	20
5300	GGGGCGGTGTGTGTGCTGTT	5	4	1	5	52	49	19	36	12	11	19	43	94.737	19
5550	GCGGTGTGTGTGCTGTTAGT	72	74	1	1	5	7	4	0	9	10	18	43	94.118	17
5551	GGCGGTGTGTGTGCTGTTAG	72	74	1	1	5	7	4	0	10	9	18	43	94.444	18
5552	AGGGCGGTGTGTGTGCTGTT	0	0	68	61	1	0	0	0	25	26	18	43	94.737	19
5880	TGGACTGTGTGTGTGCTGTT	0	0	41	64	0	0	0	0	32	35	17	43	85	20
5881	TGGACGGTTTGTGTGCTGTT	0	0	0	0	0	0	88	82	0	0	17	43	85	20
6237	TGGGTGGTGTGTGTGCTGTT	53	49	5	6	16	16	1	1	6	3	16	43	90	20
6238	TGGGCGGTTTGTGTGCTGTT	12	13	17	15	14	6	2	2	40	36	16	43	90	20
7013	TGTGGGCGGCGTGTGGTGTT	0	0	0	0	75	61	0	0	1	1	14	43	90.476	21
7520	TGGGCGGTGTGTTTGCTGTT	20	20	25	23	0	0	8	17	8	6	13	43	90	20
7521	TGGGCGATGTGTGTGTTGTT	0	0	26	28	3	5	0	0	36	34	13	43	90	20
8023	TGGGCGGTGCGTGTGCTGTT	2	4	25	25	6	11	2	3	23	19	12	43	90	20
8454	CGGGCGGTGTGTGTGCTGTT	2	1	28	21	8	14	4	0	21	13	11	43	94.737	19
8632	TGTGCGGTGTGCGTGCTGTT	51	50	0	0	0	0	0	0	0	0	10	43	85	20
8633	TGGGCGGTGTGTGTACTGTT	5	4	29	25	7	8	0	1	10	15	10	43	90	20
8860	TGTGCTGTGTGTGTGCTGTT	16	14	0	0	0	0	8	7	20	18	8	43	85	20
8861	TGGGCGGCGTGTGTGCTGTT	13	5	3	1	3	6	17	12	12	11	8	43	90	20
8967	TGGGCGGTATGTGTGCTGTT	30	23	0	0	0	1	1	1	5	7	7	43	90	20
9206	CGAGTGGTGTGTGTGCTGTT	18	21	0	0	0	0	0	0	0	0	4	43	93.333	15
9279	TGGGCGGTCTGTGTGTTGTT	14	20	0	0	0	0	0	0	0	0	3	43	90	20
74	GTGGGCGGTGTGTGTGCTGT	2651	2699	1810	1790	2181	2326	2986	2807	2186	2198	2363	44	95	20
409	TGTGGGCGGTGTGTGTGTGT	123	120	262	260	322	363	97	66	301	317	223	44	100	20
614	GTGGGCAATGTGTGTGCTGT	70	73	372	337	0	0	72	58	193	155	133	44	85	20
635	GTGTGCGGTGTGTGTGCTGT	93	96	201	190	91	93	65	55	189	196	127	44	90	20
636	GTGGGCGGTGTGTGTGTGTG	90	82	299	305	55	35	39	31	161	175	127	44	100	19
729	TGGGCGGTGTGTGTGTGTGC	62	56	292	296	47	31	4	8	144	156	110	44	100	18
894	GGGCGGTGTGTGTGTGTGCT	63	56	221	210	48	32	4	8	132	145	92	44	100	17
895	GGCGGTGTGTGTGTGTGCTG	79	70	201	197	48	32	4	8	132	145	92	44	100	16
1055	GTGGACGGTGTGTGTGCTGT	108	106	78	115	81	75	48	55	58	66	79	44	90	20
1269	CGGTGTGTGTGTGTGCTGTT	119	109	35	37	65	48	33	41	97	101	68	44	100	14
1369	GTGGGCGGTCTGTGTGCTGT	1	2	0	0	128	118	22	38	175	159	64	44	90	20
1370	GGTGTGTGTGTGTGCTGCTG	15	15	216	210	0	0	0	0	92	96	64	44	100	13
1371	CGGTGTGTGTGTGTGCTGCT	15	15	216	210	0	0	0	0	92	96	64	44	100	14
1372	GCGGTGTGTGTGTGTGCTGC	13	10	216	210	0	0	0	0	92	96	64	44	100	15
1469	TGTGGACGGTGTGTGTGTGT	40	44	1	0	108	110	57	51	95	95	60	44	95	20
1570	GTGGACGGTGTGTGTGTGTG	40	43	0	0	100	105	52	46	95	94	57	44	94.737	19
1679	GTGGGTAATGTGTGTGCTGT	0	0	201	210	0	0	0	0	59	62	53	44	80	20
2014	TGGACGGTGTGTGTGTGTGT	9	13	0	0	101	109	24	12	93	99	46	44	94.444	18
2135	GTAGGCGGTGTGTGTGCTGT	36	37	30	35	19	19	27	32	105	101	44	44	90	20
2206	GTGGGCGATGTGTGTGCTGT	55	55	132	112	13	7	1	0	28	26	43	44	90	20
2332	GTGTGGGCGGTGTGTGTTGT	94	83	30	26	8	6	58	62	21	20	41	44	95.238	21
2395	GCGGTGTGTGTGTGTGCTGT	67	61	35	37	47	32	5	8	52	58	40	44	100	15
2598	GGACGGTGTGTGTGTGTGTG	8	13	0	0	81	85	24	11	52	95	37	44	94.118	17
2599	GTGGGCGGTGTGTGCGCTGT	55	51	59	55	1	2	65	62	10	7	37	44	90	20
2809	GGACGGTGTGTGTGCGTGTG	0	0	0	0	108	116	0	0	59	57	34	44	88.235	17
2810	TGTGGACGGTGTGTGTGCGT	0	0	0	0	107	116	0	0	59	57	34	44	90	20
2811	GTGGACGGTGTGTGTGCGTG	0	0	0	0	107	116	0	0	59	57	34	44	89.474	19
2812	TGGACGGTGTGTGTGCGTGT	0	0	0	0	107	116	0	0	59	57	34	44	88.889	18
3052	GTGAGCGGTGTGTGTGCTGT	11	16	13	12	97	91	31	26	6	17	32	44	90	20
3347	GTGGGCGGTGTGCGTGCTGT	38	35	55	47	19	19	7	3	28	37	29	44	90	20
3348	ACGGTGTGTGTGTGTGCTGT	53	48	0	0	19	16	28	33	45	44	29	44	100	14
3777	TGTGCGGTGTGTGTGCTGTG	0	0	64	55	1	0	0	0	65	72	26	44	89.474	19
3778	GTGCGGTGTGTGTGCTGTGG	0	0	64	55	1	0	0	0	65	72	26	44	93.75	16
3919	GACGGTGTGTGTGTGTGCTG	31	30	0	0	19	16	28	33	45	44	25	44	100	14
3920	GGACGGTGTGTGTGTGTGCT	31	30	0	0	19	16	28	33	45	44	25	44	94.118	17
3921	GTGTGCAGTGTGTGTGCTGT	0	0	0	0	0	0	115	135	0	0	25	44	85	20
4101	ATGGGCGGTGTGTGTGCTGT	26	23	4	5	16	14	65	54	21	16	24	44	94.737	19
4287	TTGTGCGGTGTGTGTGCTGT	9	11	70	74	0	0	24	20	9	9	23	44	89.474	19
4288	GCGGACGGTGTGTGTGTGTG	0	0	0	0	48	47	0	0	48	87	23	44	94.118	17
4289	TGCGGACGGTGTGTGTGTGT	0	0	0	0	48	47	0	0	48	87	23	44	90	20
4528	GTGGGCAGTGTGTGTGCTGT	27	32	17	16	15	11	42	41	13	6	22	44	90	20
4529	GTGGGCGCTGTGTGTGCTGT	0	0	65	73	17	18	8	1	21	19	22	44	90	20
4530	TGGGCGGTGTGTGTGCTGTC	1	3	80	66	0	10	14	12	20	12	22	44	94.737	19
4531	TAGGCGGTGTGTGTGCTGTG	0	0	27	28	0	0	0	0	85	76	22	44	94.118	17
4532	AGGCGGTGTGTGTGCTGTGG	0	0	27	28	0	0	0	0	85	76	22	44	94.118	17
4779	GGGCGGTGTGTGTGCTGTCG	1	2	79	67	0	9	14	10	20	12	21	44	94.444	18
4780	TGTGGCGGCGTGTGTGCTGT	0	0	0	0	0	0	81	132	0	0	21	44	85.714	21
5071	GCGGTGTGTGTGTGTGCCGT	0	0	71	87	0	0	0	0	19	19	20	44	100	15
5072	CGGTGTGTGTGTGTGCCGTT	0	0	71	87	0	0	0	0	19	19	20	44	100	14
5073	GGCGGTGTGTGTGTGTGCCG	0	0	71	87	0	0	0	0	19	19	20	44	100	16
5301	GGGCGGTGTGTGTGTGTGCC	0	0	71	87	0	0	0	0	18	19	19	44	100	17
5302	GGTGTGTGTGTGTGCCGTTA	0	0	70	87	0	0	0	0	18	19	19	44	100	13
5303	GGCGGTGTGTGTGCTGTCGG	1	2	79	67	0	9	2	1	20	12	19	44	94.118	17
5304	GCGGTGTGTGTGCTGTCGGT	1	2	80	66	0	8	2	1	20	11	19	44	93.75	16
5305	GGCGGTCTGTGTGTGTGCTG	0	0	0	0	89	101	0	0	1	0	19	44	93.75	16
5306	TGGGCGGTCTGTGTGTGTGC	0	0	0	0	89	101	0	0	1	0	19	44	94.444	18
5307	GGGCGGTCTGTGTGTGTGCT	0	0	0	0	89	101	0	0	1	0	19	44	94.118	17
5308	GCGGTCTGTGTGTGTGCTGT	0	0	0	0	89	101	0	0	1	0	19	44	93.333	15
5553	TGGGCGGTGTGTGTGTGTGT	27	26	10	10	7	3	35	23	16	19	18	44	100	18
5554	TGGACGGTGTGTGTGTGTGC	31	30	0	0	1	3	28	34	28	24	18	44	94.444	18
5555	GAGGGCGGTGTGTGTGCTGT	0	0	68	61	1	0	0	0	25	26	18	44	94.444	18
5882	TGTGGGCGGTGTGTGTTGTG	90	78	1	0	0	0	0	2	0	0	17	44	95	20
5883	GTGGGCGGTGTGTGTTGTGC	90	78	1	0	0	0	0	0	0	0	17	44	94.737	19
5884	TGGGCGGTGTGTGTTGTGCT	90	78	1	0	0	0	0	0	0	0	17	44	94.444	18
5885	GTGTGTGTGTGTGTGTGTGT	21	11	38	35	10	11	8	14	12	10	17	44	85.714	21
5886	CGTGGGCGGTGTGTGTGTGT	0	0	57	74	1	1	0	0	17	21	17	44	100	19
5887	GTGGACTGTGTGTGTGCTGT	0	0	41	64	0	0	0	0	32	35	17	44	85	20
5888	GTGGACGGTTTGTGTGCTGT	0	0	0	0	0	0	88	82	0	0	17	44	85	20
6239	GTGGGTGGTGTGTGTGCTGT	53	49	5	6	16	16	1	1	6	3	16	44	90	20
6240	GGGCGCTGTGTGTGTGTGCT	0	0	37	32	0	0	0	0	44	50	16	44	94.118	17
6241	GGCGCTGTGTGTGTGTGCTG	0	0	37	32	0	0	0	0	44	50	16	44	93.75	16
6242	TGGGCGCTGTGTGTGTGTGC	0	0	37	32	0	0	0	0	44	50	16	44	94.444	18
6243	GTGGGCGCTGTGTGTGTGTG	0	0	37	32	0	0	0	0	44	50	16	44	94.737	19
6244	GGTGGGCGCTGTGTGTGTGT	0	0	37	32	0	0	0	0	43	50	16	44	94.737	19
6245	CGGACGGTGTGTGTGTGTGT	0	0	0	0	31	35	0	0	31	67	16	44	94.118	17
6597	GACGGTGTGTGTGTGTGTGC	8	12	0	0	16	15	2	1	33	62	15	44	100	14
6598	ACGGTGTGTGTGTGTGTGCT	8	12	0	0	16	15	2	1	33	62	15	44	100	14
6599	TGTGTGCGGTGTGTGTGTGT	2	1	50	51	0	0	5	0	23	22	15	44	95	20
6600	GTGTGCGGTGTGTGTGTGTG	1	0	50	51	0	0	0	0	21	22	15	44	94.737	19
6601	GTGGGCGGTTTGTGTGCTGT	9	12	17	15	14	6	2	2	41	36	15	44	90	20
7014	ATGTGTGTGTGTGTGTGTGT	8	4	34	29	12	16	4	11	11	13	14	44	85	20
7015	TGGGGCGGTGTGTGTGCTGT	5	2	1	5	50	42	3	11	10	11	14	44	94.444	18
7016	TGTGGGTCAACTGTGTGTGT	0	0	11	12	57	59	0	0	1	0	14	44	75	20
7522	GTGGGCGGTGTGTTTGCTGT	20	20	25	23	0	0	9	17	8	6	13	44	90	20
7523	TTGGGCGGTGTGTGTGCTGT	13	14	14	16	1	3	19	22	14	9	13	44	94.737	19
7524	CGTGGGCGGTGTGCTGTTGT	0	0	0	0	18	8	0	0	46	56	13	44	90	20
7525	TGTGGGCGGTGTGTGTGCGT	9	8	2	3	18	23	24	22	12	12	13	44	95	20
8024	GTGGGCGGCCTGTGTGCTGT	56	63	0	0	0	0	0	0	0	0	12	44	85	20
8025	GTGGGCGGTGCGTGTGCTGT	2	4	25	25	6	11	2	3	23	19	12	44	90	20
8026	GTGGGCGGTGTGTGTGCGTG	9	7	1	1	12	17	42	30	1	1	12	44	94.737	19
8027	TGTGCGGTGTGTGTGTGTGC	1	0	49	50	0	0	0	0	10	9	12	44	94.444	18
8028	GTGCGGTGTGTGTGTGTGCT	1	0	49	50	0	0	0	0	10	9	12	44	100	15
8455	GCGGGCGGTGTGTGTGCTGT	1	1	28	22	8	14	4	0	22	13	11	44	94.444	18
8634	GTGTGCGGTGTGCGTGCTGT	51	50	0	0	0	0	0	0	0	0	10	44	85	20
8862	GTGTGCTGTGTGTGTGCTGT	16	14	0	0	0	0	8	7	20	18	8	44	85	20
8863	GTGGGCGGCGTGTGTGCTGT	13	5	3	1	3	6	17	11	12	11	8	44	90	20
8968	GTGGGCGGTATGTGTGCTGT	30	23	0	1	0	1	1	1	5	7	7	44	90	20
272	GTGTGGGCGGTGTGTGTGTG	252	231	503	492	548	583	224	198	563	587	418	45	100	20
426	TGTGGGCGGTGTGTGTGTGC	161	138	272	258	218	217	127	132	268	270	206	45	100	19
428	GTGGGCGGTGTGTGTGTGCT	211	179	270	256	173	186	129	132	225	249	201	45	100	18
673	GTGTGGACGGTGTGTGTGTG	62	66	17	22	340	289	78	90	105	106	117	45	95	20
1537	TGTGGACGGTGTGTGTGTGC	22	24	16	22	232	178	22	39	10	11	58	45	94.737	19
2136	GGTGTGTGTGTGCCTTTCAG	0	0	0	0	197	136	0	0	68	38	44	45	100	12
2137	CGGTGTGTGTGTGCCTTTCA	0	0	0	0	197	136	0	0	68	38	44	45	100	13
2138	GTGTGTGTGTGCCTTTCAGA	0	0	0	0	197	137	0	0	68	37	44	45	100	11
2207	GTGTGGGTCAACTGTGTGTG	0	0	123	130	58	59	0	0	32	24	43	45	75	20
3254	GTGGACGGTGTGTGTGTGCT	22	24	16	22	79	72	22	39	1	2	30	45	94.444	18
3349	GTGTGTGCGGTGTGTGTGTG	2	1	65	65	0	0	17	31	57	57	29	45	95	20
3498	TGTGTGTGTGTGTGTGTGTG	28	15	70	61	22	26	8	16	15	15	28	45	85.714	21
3499	ACGGTGTGTGTGTGCCTTTC	0	0	0	0	153	105	0	0	9	8	28	45	100	13
3500	GGACGGTGTGTGTGTGCCTT	0	0	0	0	153	105	0	0	9	8	28	45	93.75	16
3501	TGGACGGTGTGTGTGTGCCT	0	0	0	0	153	105	0	0	9	8	28	45	94.118	17
3502	GTGGACGGTGTGTGTGTGCC	0	0	0	0	153	105	0	0	9	8	28	45	94.444	18
3503	GACGGTGTGTGTGTGCCTTT	0	0	0	0	153	105	0	0	9	8	28	45	100	13
3922	GCGTGGGCGGTGTGTGTGTG	50	40	53	61	0	1	1	2	18	22	25	45	100	18
4102	GTGCGGACGGTGTGTGTGTG	0	0	0	0	50	51	0	1	48	88	24	45	90	20
4781	GTGTGAGCGGTGTGTGTGTG	0	1	42	46	16	14	8	12	36	32	21	45	95	20
5074	ATGGGCGGTGTGTGTGTGCT	2	0	54	73	0	0	0	0	36	34	20	45	100	17
5075	GCATGGGCGGTGTGTGTGTG	0	0	55	73	0	0	0	0	36	34	20	45	100	17
5076	CATGGGCGGTGTGTGTGTGC	0	0	54	73	0	0	0	0	36	34	20	45	100	17
5309	GTGTGGGCGGTCTGTGTGTG	0	0	0	0	89	83	0	0	10	10	19	45	95	20
5556	GGGTGGGCGCTGTGTGTGTG	0	0	38	32	5	4	0	0	45	52	18	45	94.444	18
5889	GTGTGGGCGGTGTGTGTTTG	10	16	45	54	1	0	5	15	11	16	17	45	95	20
5890	TGTGTGGACTGTGTGTGTGC	0	0	42	64	0	0	0	0	32	35	17	45	85.714	21
6246	GCGGTGTGTGTGTGCCTTTC	0	0	0	0	44	31	0	0	59	29	16	45	100	14
6602	GTGGGCGGTGTGTGTGTGCC	0	0	6	1	44	31	0	1	42	23	15	45	100	18
6603	TGTGAGCGGTGTGTGTGTGC	0	1	26	31	16	13	0	0	35	32	15	45	94.737	19
7017	ATGTGGGCGGTGTGTGTGTG	66	64	0	0	1	0	0	0	5	2	14	45	100	19
7018	GGCGGTGTGTGTGTGCCTTT	0	0	0	0	44	31	0	0	42	22	14	45	100	15
7019	GGGCGGTGTGTGTGTGCCTT	0	0	0	0	44	31	0	0	42	22	14	45	100	16
7020	TGGGCGGTGTGTGTGTGCCT	0	0	0	0	44	31	0	0	42	22	14	45	100	17
7021	TGTGTGCGGTGTGTGTGTGC	1	1	15	14	0	0	12	31	34	34	14	45	94.737	19
7022	GTGTGCGGTGTGTGTGTGCT	1	1	15	14	0	0	12	31	34	34	14	45	94.444	18
7023	GTGTGTAGACTGTGTGTGTG	0	0	64	64	0	0	0	0	5	4	14	45	81.818	22
7024	TGTGTAGACTGTGTGTGTGC	0	0	64	63	0	0	0	0	5	4	14	45	80.952	21
7526	GTGTGTGTGTGTGTGTGTGC	7	4	35	30	15	17	7	6	6	8	13	45	85	20
7527	GTGAGCGGTGTGTGTGTGCT	0	1	26	31	16	13	0	0	19	25	13	45	94.444	18
7528	GTGTGGGCGGTTGTGTGTGC	0	3	1	1	44	39	0	32	3	8	13	45	95	20
7529	TGTGTGGGCGGTTGTGTGTG	0	3	1	2	44	39	0	33	2	8	13	45	95.238	21
7530	TGTGGGCGGTTGTGTGTGCT	0	3	3	3	44	39	0	28	3	8	13	45	94.737	19
8456	TGTGTGGGCGGGTGTGTGTG	15	13	9	8	10	17	15	13	11	2	11	45	95.238	21
8635	GTGTGGGCAATGTGTGTGTG	51	45	0	0	1	1	1	0	1	1	10	45	90	20
8636	TGTGGGCGGGTGTGTGTGCT	15	14	7	8	10	13	14	11	9	4	10	45	94.737	19
8763	GTGGGCAATGTGTGTGTGCT	43	41	0	0	0	0	1	1	0	0	9	45	88.889	18
8864	GTGGGCGGTGTGTGTGTGAT	34	36	0	0	10	3	0	0	0	0	8	45	100	18
8865	TGTGGGCGGTGTGTGTGTGA	34	36	0	0	10	3	0	0	0	0	8	45	100	19
8866	TGTGTGTGCTGTGTGTGTGC	16	14	0	0	0	0	8	7	20	18	8	45	84.211	19
9029	GTGTGTGTGCTGTGTGTGTG	16	14	0	0	0	0	8	7	9	8	6	45	85	20
9207	GGGTGGGCAATGTGTGTGTG	24	19	0	0	0	0	0	0	0	0	4	45	88.889	18
182	TGTGTGGGCGGTGTGTGTGT	503	484	672	644	917	976	374	349	860	920	670	46	100	20
376	GTGTGGGCGGTGTGTGTGTT	259	267	183	164	367	398	150	142	298	333	256	46	100	19
382	TGTGGGCGGTGTGTGTGTTG	275	273	164	144	363	392	147	136	276	316	248	46	100	18
385	GTGGGCGGTGTGTGTGTTGT	275	272	165	144	336	368	144	137	278	321	244	46	100	17
637	TGTGGGCGGTGTGTGCTGTT	134	119	11	8	161	140	220	193	145	137	127	46	94.737	19
697	GTGTGGGCGGTGTGTGCTGT	120	97	11	8	146	118	198	182	133	119	113	46	95	20
[truncated: 7,332 more rows]

## Sheet: equalized counts
ranking	k-mer	DTU I a	DTU I b	DTU II a	DTU II b	DTU III a	DTU III b	DTU IV a	DTU IV b	DTU VI a	DTU VI b	average	position	% similarity	HSP span
1	GCAGCAACACGTGAGAGCAT	0.086	0.083	-0.209	-0.197	0.108	0.136	-0.115	-0.078	0.087	0.051	4048	77	95	20
2	ACGGTTGTGTGTGCGGGGTG	0.041	0.048	-0.163	-0.204	-0.074	-0.051	0.241	0.148	-0.003	-0.038	3792	105	100	19
3	CGGTTGTGTGTGCGGGGTGC	0.052	0.067	-0.212	-0.242	-0.048	-0.024	0.213	0.142	0.012	-0.018	3713	104	100	20
4	GCGACGGTTGTGTGTGCGGG	-0.004	0.025	-0.12	-0.164	-0.02	-0.005	0.175	0.144	-0.013	-0.048	3696	108	95	20
5	GGTTGTGTGTGCGGGGTGCC	0.133	0.136	-0.207	-0.244	-0.042	-0.021	0.156	0.06	0.003	-0.027	3682	103	100	20
6	CGACGGTTGTGTGTGCGGGG	0.002	0.028	-0.17	-0.217	-0.013	0.014	0.221	0.177	-0.022	-0.07	3612	107	95	20
7	GACGGTTGTGTGTGCGGGGT	0.02	0.042	-0.141	-0.182	-0.036	-0.016	0.215	0.149	-0.021	-0.074	3576	106	100	18
8	TCCGCTGGATCCGGTCACGC	-0.136	-0.122	0.073	0.07	-0.008	-0.043	0.28	0.081	-0.093	-0.153	3458	129	100	20
9	CAGCAACACGTGAGAGCATA	0.215	0.21	-0.207	-0.209	0.07	0.088	-0.189	-0.162	0.078	0.022	3449	76	95	20
10	CCTTCCGCTGGATCCGGTCA	-0.111	-0.12	0.048	0.035	-0.041	-0.07	0.278	0.087	-0.048	-0.099	3426	132	95	20
11	TCCTTCCGCTGGATCCGGTC	-0.158	-0.164	0.069	0.053	-0.036	-0.062	0.281	0.089	-0.039	-0.087	3412	133	95	20
12	CCTCCTTCCGCTGGATCCGG	-0.168	-0.174	0.073	0.048	-0.021	-0.037	0.26	0.074	-0.028	-0.072	3409	135	95	20
13	CTCCTTCCGCTGGATCCGGT	-0.153	-0.168	0.064	0.04	-0.039	-0.056	0.293	0.104	-0.042	-0.096	3374	134	95	20
14	CTTCCGCTGGATCCGGTCAC	-0.106	-0.109	0.045	0.021	-0.036	-0.062	0.285	0.089	-0.056	-0.114	3359	131	100	18
15	TCCTCCTTCCGCTGGATCCG	-0.193	-0.193	0.032	0.007	0.009	-0.009	0.332	0.154	-0.085	-0.134	3302	136	95	20
16	CTCCTCCTTCCGCTGGATCC	-0.194	-0.21	0.037	0.014	0.018	0	0.314	0.156	-0.082	-0.131	3276	137	95	20
17	TTCCGCTGGATCCGGTCACG	-0.079	-0.064	0.061	0.041	-0.03	-0.055	0.249	0.053	-0.078	-0.131	3266	130	100	19
18	CCTCCTCCTTCCGCTGGATC	-0.207	-0.224	0.021	0	0.025	0.008	0.327	0.17	-0.083	-0.122	3254	138	95	20
19	CCGCTGGATCCGGTCACGCG	0.067	0.086	-0.063	-0.081	0.114	0.058	0.076	-0.138	-0.024	-0.118	3216	128	100	20
20	CGCTGGATCCGGTCACGCGG	0.08	0.091	-0.031	-0.053	0.111	0.054	0.013	-0.186	-0.01	-0.094	3175	127	100	20
21	CCCTCCTCCTTCCGCTGGAT	-0.195	-0.204	0.008	-0.018	0.023	0.005	0.345	0.187	-0.1	-0.143	3165	139	95	20
22	CTTCCCTCCTCCTTCCGCTG	-0.108	-0.114	0.076	0.047	-0.065	-0.081	0.293	0.199	-0.149	-0.173	3131	142	95	20
23	TGCAGCAACACGTGAGAGCA	0.187	0.192	-0.407	-0.409	0.176	0.197	-0.167	-0.126	0.106	0.078	3121	78	95	20
24	GCTGGATCCGGTCACGCGGC	0.08	0.097	-0.063	-0.096	0.126	0.06	0.035	-0.167	-0.004	-0.096	3104	126	100	20
25	TTCCCTCCTCCTTCCGCTGG	-0.151	-0.15	0.03	0.018	-0.063	-0.063	0.359	0.259	-0.163	-0.186	3103	141	95	20
26	CTGCAGCAACACGTGAGAGC	0.198	0.199	-0.429	-0.432	0.185	0.206	-0.164	-0.119	0.095	0.076	3101	79	95	20
27	TCCCTCCTCCTTCCGCTGGA	-0.158	-0.163	0.019	-0.004	-0.023	-0.039	0.361	0.213	-0.126	-0.172	3098	140	95	20
28	ACTGCAGCAACACGTGAGAG	0.191	0.202	-0.461	-0.466	0.221	0.247	-0.189	-0.135	0.101	0.068	3042	80	95	20
29	TCCGGTCACGCGGCGACGGT	-0.125	-0.106	-0.048	-0.066	0.193	0.137	0.007	-0.086	0.055	0.01	3029	120	95	20
30	ATCCGGTCACGCGGCGACGG	-0.08	-0.044	-0.04	-0.053	0.228	0.178	-0.097	-0.23	0.065	0.023	3023	121	95	20
31	GGATCCGGTCACGCGGCGAC	-0.026	0.009	-0.037	-0.046	0.19	0.146	-0.067	-0.217	0.034	-0.021	3018	125	100	18
32	TCCTTCCCTCCTCCTTCCGC	-0.037	-0.045	0.129	0.095	-0.114	-0.106	0.239	0.068	-0.138	-0.137	3012	144	95	20
33	GATCCGGTCACGCGGCGACG	-0.083	-0.05	-0.018	-0.027	0.188	0.143	-0.07	-0.204	0.066	0.021	3001	122	95	20
34	GGCGACGGTTGTGTGTGCGG	-0.179	-0.146	-0.099	-0.153	0.12	0.109	0.105	0.01	0.094	0.095	2998	109	95	20
35	CGGCGACGGTTGTGTGTGCG	-0.174	-0.14	-0.123	-0.178	0.123	0.108	0.102	0.007	0.113	0.111	2989	110	95	20
36	CGGTCACGCGGCGACGGTTG	-0.135	-0.114	0.009	0.002	0.09	0.06	0.013	-0.076	0.082	0.05	2981	118	95	20
37	TCACGCGGCGACGGTTGTGT	-0.195	-0.162	0.064	0.049	0.048	0.038	0	-0.098	0.114	0.109	2976	115	95	20
38	CCGGTCACGCGGCGACGGTT	-0.144	-0.127	0.006	-0.004	0.091	0.063	0.018	-0.091	0.101	0.067	2971	119	95	20
39	GGTCACGCGGCGACGGTTGT	-0.121	-0.095	-0.013	-0.02	0.1	0.071	0.021	-0.092	0.079	0.053	2969	117	95	20
40	GTCACGCGGCGACGGTTGTG	-0.142	-0.11	0.039	0.026	0.078	0.055	-0.01	-0.109	0.09	0.068	2935	116	95	20
41	TGGATCCGGTCACGCGGCGA	0.007	0.032	0.008	-0.015	0.176	0.11	-0.091	-0.248	0.036	-0.049	2921	125	100	19
42	CTGGATCCGGTCACGCGGCG	0.003	0.035	-0.007	-0.038	0.194	0.126	-0.082	-0.234	0.029	-0.063	2914	125	100	20
43	CCTTCCCTCCTCCTTCCGCT	-0.071	-0.077	0.153	0.12	-0.103	-0.107	0.24	0.027	-0.122	-0.108	2878	143	95	20
44	GCGGCGACGGTTGTGTGTGC	-0.099	-0.075	-0.166	-0.217	0.132	0.12	0.085	-0.008	0.088	0.095	2875	111	95	20
45	GTTGTGTGTGCGGGGTGCCT	-0.007	-0.02	0.044	0.007	-0.183	-0.168	0.134	0.032	0.086	0.05	2873	102	100	20
46	CACGCGGCGACGGTTGTGTG	-0.141	-0.103	-0.077	-0.112	0.134	0.108	0.049	-0.049	0.084	0.076	2870	114	95	20
47	ACGCGGCGACGGTTGTGTGT	-0.106	-0.071	-0.169	-0.222	0.148	0.125	0.075	-0.025	0.103	0.091	2820	113	95	20
48	CGCGGCGACGGTTGTGTGTG	-0.116	-0.08	-0.167	-0.221	0.153	0.134	0.086	-0.015	0.086	0.089	2807	112	95	20
49	TTGTGTGTGCGGGGTGCCTT	-0.046	-0.056	0.068	0.036	-0.23	-0.216	0.178	0.079	0.089	0.048	2803	101	100	20
50	TGTGTGTGGGCGGTGTGTGT	0.173	0.189	-0.275	-0.312	-0.07	0.055	0.147	0.082	-0.07	-0.009	2774	48	100	20
51	GTGTGTGGGCGGTGTGTGTG	0.119	0.145	-0.286	-0.331	-0.034	0.093	0.187	0.092	-0.066	-0.007	2733	47	100	20
52	GTGTGTGCGGGGTGCCTTCA	-0.071	-0.084	0.047	0.013	-0.17	-0.15	0.186	0.127	0.057	0.007	2710	99	100	20
53	TGTGTGCGGGGTGCCTTCAC	-0.052	-0.059	-0.006	-0.033	-0.135	-0.104	0.199	0.139	0.03	-0.009	2707	98	100	20
54	TGTGTGTGCGGGGTGCCTTC	-0.054	-0.063	0.086	0.046	-0.228	-0.202	0.184	0.121	0.056	0.008	2698	100	100	20
55	TCACTGCAGCAACACGTGAG	0.175	0.16	-0.167	-0.167	-0.074	-0.014	-0.04	-0.034	0.079	0.041	2584	82	95	20
56	CACTCTCTCTTCCTTCCCTC	-0.161	-0.198	0.265	0.236	-0.174	-0.153	-0.02	-0.098	0.113	0.097	2539	154	100	20
57	TCACTCTCTCTTCCTTCCCT	-0.155	-0.198	0.255	0.219	-0.236	-0.203	0.033	-0.018	0.116	0.093	2524	155	100	20
58	CACTGCAGCAACACGTGAGA	0.31	0.317	-0.285	-0.301	0.019	0.074	-0.216	-0.193	0.082	0.036	2505	81	95	20
59	CTCTCTCTTCCTTCCCTCCT	-0.171	-0.209	0.24	0.196	-0.172	-0.15	0.047	-0.045	0.101	0.086	2502	152	100	20
60	CTCTCTTCCTTCCCTCCTCC	-0.167	-0.211	0.197	0.175	-0.193	-0.154	0.133	0.009	0.069	0.068	2495	150	100	20
61	GCTCACTCTCTCTTCCTTCC	-0.159	-0.205	0.238	0.211	-0.238	-0.204	0.082	0.017	0.077	0.089	2486	157	100	20
62	ACTCTCTCTTCCTTCCCTCC	-0.151	-0.182	0.257	0.217	-0.208	-0.171	0.027	-0.046	0.092	0.078	2472	153	100	20
63	CTCACTCTCTCTTCCTTCCC	-0.174	-0.211	0.24	0.211	-0.217	-0.181	0.059	0.009	0.095	0.077	2459	156	100	20
64	GGGTGCCTTCACTGCAGCAA	-0.083	-0.087	0.022	0.004	-0.077	-0.035	0.129	0.113	0.011	-0.007	2439	90	100	20
65	TCTCTCTTCCTTCCCTCCTC	-0.184	-0.218	0.236	0.206	-0.2	-0.183	0.078	-0.024	0.105	0.096	2436	151	100	20
66	GGGGTGCCTTCACTGCAGCA	-0.103	-0.104	-0.073	-0.085	-0.076	-0.034	0.26	0.255	-0.038	-0.057	2434	91	100	20
67	GTGCCTTCACTGCAGCAACA	-0.073	-0.089	0.031	0.004	-0.118	-0.044	0.081	0.114	0.055	0.025	2427	88	100	20
68	TCTCTTCCTTCCCTCCTCCT	-0.176	-0.219	0.216	0.174	-0.128	-0.136	0.059	-0.059	0.103	0.098	2407	150	100	19
69	GGTGCCTTCACTGCAGCAAC	-0.053	-0.06	0.037	0.008	-0.115	-0.041	0.082	0.101	0.04	-0.006	2401	89	100	20
70	CGGGGTGCCTTCACTGCAGC	-0.078	-0.088	-0.089	-0.104	-0.054	-0.019	0.273	0.215	-0.045	-0.066	2387	92	100	20
71	AGCAACACGTGAGAGCATAT	0.179	0.142	-0.153	-0.14	0.16	0.197	-0.394	-0.366	0.141	0.083	2374	75	95	20
72	TGGGCGGTGTGTGTGCTGTT	0.189	0.215	-0.476	-0.479	-0.108	-0.025	0.366	0.274	-0.11	-0.105	2373	43	95	20
73	TGCCTTCACTGCAGCAACAC	-0.113	-0.133	0.053	0.036	-0.102	-0.041	0.079	0.093	0.074	0.037	2366	87	100	20
74	GTGGGCGGTGTGTGTGCTGT	0.166	0.192	-0.384	-0.4	-0.115	-0.022	0.338	0.249	-0.112	-0.104	2363	44	95	20
75	GCGGGGTGCCTTCACTGCAG	-0.032	-0.046	-0.131	-0.148	-0.089	-0.04	0.295	0.233	-0.043	-0.066	2357	93	100	20
76	TGCGGGGTGCCTTCACTGCA	-0.036	-0.047	-0.115	-0.136	-0.089	-0.06	0.287	0.229	-0.039	-0.054	2351	94	100	20
77	GCCTTCACTGCAGCAACACG	-0.111	-0.13	0.045	0.027	-0.069	-0.016	0.052	0.066	0.081	0.042	2342	86	100	20
78	CAACACGTGAGAGCATATAA	0.215	0.174	-0.061	-0.05	0.181	0.193	-0.649	-0.561	0.166	0.107	2330	73	95	20
79	CACGTGAGAGCATATAAATA	0.223	0.172	-0.069	-0.034	0.119	0.153	-0.599	-0.474	0.191	0.087	2328	70	95	20
80	GCAACACGTGAGAGCATATA	0.241	0.203	-0.11	-0.094	0.184	0.211	-0.632	-0.553	0.158	0.099	2326	74	95	20
81	GGGCGGTGTGTGTGCTGTTG	0.166	0.182	-0.454	-0.46	-0.116	-0.015	0.356	0.273	-0.073	-0.086	2324	42	95	20
82	CTTCACTGCAGCAACACGTG	-0.079	-0.106	-0.017	-0.008	-0.099	-0.038	0.117	0.117	0.067	0.032	2324	85	100	19
83	TTCACTGCAGCAACACGTGA	-0.1	-0.124	-0.004	0.004	-0.072	-0.02	0.076	0.08	0.089	0.061	2320	85	100	18
84	GTGCGGGGTGCCTTCACTGC	-0.03	-0.037	-0.175	-0.201	-0.047	-0.019	0.32	0.257	-0.065	-0.087	2319	95	100	20
85	CCTTCACTGCAGCAACACGT	-0.109	-0.126	0.012	0.009	-0.041	0.014	0.056	0.061	0.076	0.04	2303	85	100	20
86	TGTGCGGGGTGCCTTCACTG	-0.034	-0.039	-0.195	-0.218	-0.05	-0.023	0.334	0.27	-0.063	-0.078	2293	96	100	20
87	TGTGGGCGGTGTGTGTGCTG	0.206	0.23	-0.387	-0.401	-0.249	-0.143	0.431	0.321	-0.148	-0.139	2289	47	100	17
88	ACGTGAGAGCATATAAATAT	0.238	0.197	-0.097	-0.066	0.137	0.166	-0.582	-0.449	0.166	0.064	2275	69	95	20
89	AACACGTGAGAGCATATAAA	0.225	0.174	-0.085	-0.049	0.192	0.192	-0.654	-0.563	0.182	0.094	2267	72	95	20
90	TGTGTGGGCGGTGTGTGTGC	0.184	0.212	-0.435	-0.457	-0.194	-0.085	0.447	0.351	-0.171	-0.151	2246	47	100	19
91	ACACGTGAGAGCATATAAAT	0.227	0.182	-0.072	-0.038	0.16	0.192	-0.699	-0.587	0.207	0.109	2245	71	95	20
92	GTGTGTGCTGTTGGTCCTTT	0.39	0.389	-0.422	-0.392	0.024	0.048	0.09	-0.008	-0.183	-0.179	2242	32	95	20
93	GTGTGGGCGGTGTGTGTGCT	0.194	0.227	-0.387	-0.425	-0.207	-0.091	0.417	0.307	-0.167	-0.136	2233	47	100	18
94	TGTGTGTGCTGTTGGTCCTT	0.376	0.382	-0.324	-0.286	-0.023	0.011	0.071	-0.016	-0.2	-0.178	2213	33	95	20
95	TGTGTGCTGTTGGTCCTTTC	0.446	0.45	-0.447	-0.436	0.001	-0.012	0.135	0	-0.21	-0.239	2210	31	95	20
96	GAGAGCATATAAATATGTGT	0.298	0.277	-0.211	-0.173	0.085	0.136	-0.384	-0.298	0.081	0.021	2199	65	100	19
97	GTGTGCGGGGTGCCTTCACT	-0.052	-0.045	-0.126	-0.153	-0.138	-0.109	0.35	0.284	-0.049	-0.06	2193	97	100	20
98	TGAGAGCATATAAATATGTG	0.273	0.251	-0.228	-0.199	0.112	0.161	-0.389	-0.299	0.108	0.039	2192	66	100	18
99	GTGTGCTGTTGGTCCTTTCA	0.473	0.474	-0.495	-0.504	0.02	0.012	0.129	-0.022	-0.212	-0.239	2187	30	95	20
100	GTGAGAGCATATAAATATGT	0.309	0.27	-0.265	-0.229	0.149	0.19	-0.475	-0.388	0.133	0.063	2187	67	95	20
101	TGTGTGTGTGGGCGGTGTGT	0.265	0.264	-0.071	-0.113	-0.152	-0.046	-0.142	-0.117	-0.017	0.06	2183	50	100	20
102	GTGTGTGTGGGCGGTGTGTG	0.253	0.248	-0.081	-0.123	-0.129	-0.02	-0.149	-0.144	0.003	0.072	2177	49	100	20
103	AGAGCATATAAATATGTGTG	0.249	0.237	-0.182	-0.141	0.076	0.131	-0.397	-0.321	0.131	0.067	2155	64	100	20
104	CGTGAGAGCATATAAATATG	0.296	0.247	-0.222	-0.188	0.147	0.185	-0.492	-0.391	0.141	0.052	2118	68	95	20
105	TGTGCTGTTGGTCCTTTCAG	0.536	0.526	-0.564	-0.582	0.005	-0.011	0.139	-0.01	-0.237	-0.266	2117	29	95	20
106	GTGTGTGTGCTGTTGGTCCT	0.387	0.395	-0.551	-0.499	0.044	0.089	0.121	0.046	-0.179	-0.163	2074	34	95	20
107	TTCCTTCCCTCCTCCTTCCG	-0.391	-0.386	0.32	0.279	-0.127	-0.156	0.287	0.108	-0.083	-0.057	2051	145	95	20
108	ATGTGTGTGTGGGCGGTGTG	0.25	0.238	-0.046	-0.1	-0.174	-0.08	-0.147	-0.138	0.025	0.097	2036	51	100	20
109	AATATGTGTGTGTGGGCGGT	0.227	0.222	0.047	-0.003	-0.197	-0.139	-0.192	-0.144	0.029	0.08	2027	54	100	20
110	AGCATATAAATATGTGTGTG	0.288	0.261	-0.192	-0.19	0.095	0.163	-0.346	-0.292	0.068	-0.009	2011	62	100	20
111	GAGCATATAAATATGTGTGT	0.314	0.297	-0.201	-0.199	0.056	0.123	-0.331	-0.264	0.065	-0.014	2006	63	100	20
112	ATATGTGTGTGTGGGCGGTG	0.222	0.218	0.017	-0.037	-0.218	-0.118	-0.169	-0.152	0.044	0.119	1994	53	100	20
113	TATGTGTGTGTGGGCGGTGT	0.223	0.215	0.001	-0.052	-0.212	-0.118	-0.154	-0.139	0.045	0.12	1987	52	100	20
114	CTTCCTTCCCTCCTCCTTCC	-0.337	-0.428	0.33	0.277	-0.123	-0.133	0.256	0.039	-0.039	-0.037	1959	146	95	20
115	CTCTTCCTTCCCTCCTCCTT	-0.295	-0.387	0.358	0.318	-0.196	-0.215	0.259	0.054	-0.051	-0.057	1944	150	100	18
116	TGTTGGTCCTTTCAGTGCCT	0.651	0.639	-0.67	-0.764	-0.183	-0.145	0.205	0.072	-0.288	-0.234	1943	24	100	20
117	AAATATGTGTGTGTGGGCGG	0.313	0.309	0.012	-0.028	-0.22	-0.137	-0.312	-0.184	0.061	0.051	1941	55	100	20
118	GTTGGTCCTTTCAGTGCCTT	0.644	0.624	-0.677	-0.771	-0.192	-0.15	0.23	0.112	-0.285	-0.25	1939	23	100	20
119	TCTTCCTTCCCTCCTCCTTC	-0.289	-0.377	0.332	0.285	-0.177	-0.198	0.284	0.082	-0.069	-0.072	1921	147	95	20
120	CGGCTCACTCTCTCTTCCTT	-0.213	-0.318	0.231	0.146	-0.048	-0.063	0.112	-0.011	0.078	0.011	1807	159	100	18
121	GGCTCACTCTCTCTTCCTTC	-0.185	-0.297	0.275	0.179	-0.135	-0.154	0.147	0.021	0.058	-0.001	1775	158	100	19
122	GCGGTGTGTGTGCTGTTGGT	0.367	0.381	-0.698	-0.647	-0.031	0.064	0.232	0.116	-0.112	-0.073	1723	42	94.444	18
123	CATATAAATATGTGTGTGTG	0.225	0.206	0.112	0.121	0.034	0.088	-0.729	-0.586	0.128	0.089	1696	60	100	20
124	GCATATAAATATGTGTGTGT	0.276	0.252	0.1	0.112	-0.031	0.014	-0.694	-0.533	0.129	0.086	1692	61	100	20
125	CGGTGTGTGTGCTGTTGGTC	0.427	0.449	-0.692	-0.656	-0.098	0.004	0.228	0.115	-0.129	-0.092	1691	36	94.444	18
126	GGTGTGTGTGCTGTTGGTCC	0.44	0.462	-0.661	-0.641	-0.077	0.009	0.218	0.051	-0.138	-0.098	1670	35	94.737	19
127	GGCGGTGTGTGTGCTGTTGG	0.404	0.417	-0.899	-0.828	-0.022	0.08	0.302	0.201	-0.141	-0.121	1621	42	94.737	19
128	TGCTGTTGGTCCTTTCAGTG	0.705	0.713	-1.003	-1.079	-0.052	-0.049	0.274	0.092	-0.375	-0.348	1511	27	95	20
129	CTGTTGGTCCTTTCAGTGCC	0.752	0.755	-1.09	-1.119	-0.104	-0.088	0.291	0.128	-0.424	-0.378	1496	25	100	19
130	GCTGTTGGTCCTTTCAGTGC	0.76	0.762	-1.083	-1.114	-0.122	-0.105	0.287	0.109	-0.406	-0.361	1489	26	100	18
131	GTGCTGTTGGTCCTTTCAGT	0.738	0.745	-1.096	-1.16	0.002	0.008	0.215	0.056	-0.379	-0.38	1464	28	95	20
132	TTGGTCCTTTCAGTGCCTTC	0.647	0.638	-0.65	-0.762	-0.208	-0.148	0.292	0.214	-0.426	-0.397	1450	22	100	20
133	TAAATATGTGTGTGTGGGCG	0.183	0.156	0.131	0.102	-0.001	0.101	-0.696	-0.593	0.169	0.155	1361	56	100	20
134	ATATAAATATGTGTGTGTGG	0.234	0.204	0.066	0.066	0	0.089	-0.567	-0.47	0.075	0.1	1326	59	100	20
135	TATAAATATGTGTGTGTGGG	0.251	0.223	0.088	0.082	0.039	0.139	-0.717	-0.682	0.115	0.124	1256	58	100	20
136	ATAAATATGTGTGTGTGGGC	0.305	0.276	0.094	0.062	-0.076	0.021	-0.684	-0.638	0.147	0.16	1203	57	100	20
137	TGGTCCTTTCAGTGCCTTCG	0.613	0.603	-0.589	-0.759	-0.172	-0.086	0.174	0.192	-0.333	-0.3	1193	21	100	20
138	CACTCTCTCCTCCTTCCCTC	0.693	0.658	-0.39	-0.4	-0.203	-0.178	-0.058	-0.09	-0.274	-0.299	1190	154	95	20
139	CTCTCCTCCTTCCCTCCTCC	0.541	0.508	-0.403	-0.392	-0.111	-0.057	-0.044	-0.095	-0.092	-0.177	1178	150	95	20
140	ACTCTCTCCTCCTTCCCTCC	0.633	0.579	-0.265	-0.268	-0.204	-0.178	-0.049	-0.07	-0.267	-0.321	1178	153	95	20
141	GCTCACTCTCTCCTCCTTCC	0.628	0.597	-0.338	-0.35	-0.253	-0.244	-0.038	-0.071	-0.188	-0.178	1169	157	95	20
142	TCACTCTCTCCTCCTTCCCT	0.663	0.628	-0.371	-0.381	-0.194	-0.169	-0.031	-0.063	-0.275	-0.295	1168	155	95	20
143	TCTCCTCCTTCCCTCCTCCT	0.543	0.51	-0.375	-0.378	-0.136	-0.095	0.02	-0.068	-0.146	-0.202	1166	150	94.737	19
144	CTCTCTCCTCCTTCCCTCCT	0.567	0.518	-0.262	-0.263	-0.157	-0.116	-0.025	-0.08	-0.222	-0.283	1164	152	95	20
145	CTCACTCTCTCCTCCTTCCC	0.631	0.606	-0.372	-0.382	-0.241	-0.228	0.009	-0.043	-0.221	-0.209	1156	156	95	20
146	TCTCTCCTCCTTCCCTCCTC	0.614	0.576	-0.455	-0.445	-0.129	-0.09	0	-0.062	-0.19	-0.26	1142	151	95	20
147	GAGAGCATACAAATATGTGT	0.475	0.496	-0.401	-0.469	-0.309	-0.396	0.125	0.173	-0.011	-0.067	1080	65	94.737	19
148	CACGTGAGAGCATACAAATA	0.465	0.474	-0.726	-0.786	-0.037	-0.13	0.23	0.199	-0.092	-0.138	1067	70	90	20
149	ACGTGAGAGCATACAAATAT	0.494	0.508	-0.721	-0.772	-0.112	-0.193	0.268	0.249	-0.133	-0.174	1055	69	90	20
150	AACACGTGAGAGCATACAAA	0.413	0.431	-0.742	-0.83	0.032	-0.05	0.29	0.232	-0.135	-0.19	1054	72	90	20
151	ACACGTGAGAGCATACAAAT	0.42	0.433	-0.713	-0.787	0.029	-0.057	0.267	0.222	-0.137	-0.19	1051	71	90	20
152	CAACACGTGAGAGCATACAA	0.418	0.446	-0.745	-0.809	0.024	-0.029	0.244	0.239	-0.131	-0.2	1051	73	90	20
153	GCAACACGTGAGAGCATACA	0.42	0.448	-0.776	-0.852	0.007	-0.032	0.257	0.248	-0.115	-0.178	1043	76	94.444	18
154	TGAGAGCATACAAATATGTG	0.53	0.548	-0.656	-0.69	-0.186	-0.261	0.208	0.222	-0.116	-0.16	1026	66	94.444	18
155	GTGAGAGCATACAAATATGT	0.53	0.548	-0.619	-0.666	-0.174	-0.255	0.198	0.198	-0.119	-0.179	1020	67	90	20
156	AGAGCATACAAATATGTGTG	0.455	0.472	-0.39	-0.447	-0.348	-0.415	0.095	0.156	0.057	-0.01	1017	64	95	20
157	AGCAACACGTGAGAGCATAC	0.398	0.433	-0.738	-0.814	0.014	-0.026	0.251	0.27	-0.141	-0.184	1011	76	94.737	19
158	CGTGAGAGCATACAAATATG	0.533	0.549	-0.739	-0.798	-0.168	-0.251	0.297	0.269	-0.148	-0.212	1003	68	90	20
159	CTCCTTCCCTCCTCCTTCCG	0.342	0.325	-0.227	-0.217	-0.089	-0.013	0.105	-0.051	-0.118	-0.175	983	145	94.737	19
160	CTCCTCCTTCCCTCCTCCTT	0.381	0.358	-0.17	-0.184	-0.252	-0.194	0.158	0	-0.101	-0.164	979	150	94.444	18
161	TCCTCCTTCCCTCCTCCTTC	0.39	0.366	-0.198	-0.197	-0.243	-0.185	0.166	0.007	-0.103	-0.178	973	147	90	20
162	CCTCCTTCCCTCCTCCTTCC	0.39	0.366	-0.217	-0.203	-0.214	-0.161	0.173	0.013	-0.128	-0.202	966	146	94.444	18
163	GAGCATACAAATATGTGTGT	0.533	0.551	-0.265	-0.293	-0.668	-0.646	0.064	0.127	0.046	0.019	925	63	95	20
164	TGTTGGTCCTTTCAGAGCCT	-0.072	-0.143	0.054	0.106	0.234	0.246	-0.109	-0.268	0.014	-0.135	919	24	95	20
165	CGGCTCACTCTCTCCTCCTT	0.499	0.404	-0.244	-0.288	-0.176	-0.223	0.078	0.065	-0.141	-0.212	913	159	94.444	18
166	AGCATACAAATATGTGTGTG	0.488	0.507	-0.259	-0.294	-0.638	-0.626	0.098	0.159	0.053	0.037	912	62	95	20
167	GTTGGTCCTTTCAGAGCCTT	-0.054	-0.132	0.057	0.104	0.21	0.239	-0.1	-0.313	0.032	-0.121	893	23	95	20
168	GGCTCACTCTCTCCTCCTTC	0.536	0.446	-0.208	-0.266	-0.162	-0.197	-0.021	-0.066	-0.123	-0.194	892	158	94.737	19
169	AGCAGCAACACGTGAGAGCA	-0.228	-0.266	0.456	0.51	-0.304	-0.272	-0.171	-0.118	0.082	0.033	868	78	94.737	19
170	CAGCAGCAACACGTGAGAGC	-0.24	-0.289	0.488	0.541	-0.285	-0.25	-0.278	-0.206	0.113	0.068	849	79	94.444	18
171	ACAGCAGCAACACGTGAGAG	-0.298	-0.373	0.534	0.591	-0.23	-0.194	-0.358	-0.378	0.164	0.108	820	80	90	20
172	TTGTGTGTGCGGGGTGCCAT	0.599	0.611	-2.162	-2.249	0.373	0.417	0.263	0.08	-0.285	-0.262	770	103	100	18
173	CATACAAATATGTGTGTGTG	0.467	0.509	-0.18	-0.269	-0.713	-0.78	0.192	0.375	-0.072	-0.14	759	60	95	20
174	GTTGTGTGTGCGGGGTGCCA	0.587	0.608	-2.135	-2.204	0.33	0.374	0.287	0.113	-0.263	-0.222	751	103	100	19
175	GCATACAAATATGTGTGTGT	0.514	0.546	-0.229	-0.318	-0.692	-0.746	0.181	0.357	-0.081	-0.152	748	61	95	20
176	ATATGTGTGTGGGCGGTGTG	-0.048	0.014	-1.764	-1.679	0.056	0.187	0.981	0.795	-0.393	-0.362	730	51	95	20
177	TATGTGTGTGGGCGGTGTGT	-0.048	0.008	-1.755	-1.671	0.041	0.175	0.98	0.796	-0.368	-0.347	729	50	100	18
178	ATGTGTGTGGGCGGTGTGTG	-0.024	0.031	-1.736	-1.658	0.043	0.181	0.973	0.8	-0.401	-0.385	726	49	100	19
179	GCGGTGTGTGTGCTGTTGTT	-0.523	-0.479	0.118	0.054	-0.29	-0.183	0.573	0.508	-0.042	-0.156	704	40	95	20
180	GGCGGTGTGTGTGCTGTTGT	-0.602	-0.564	0.154	0.075	-0.296	-0.192	0.568	0.515	-0.011	-0.107	674	41	95	20
181	TGCTGTTGGTCCTTTCAGAG	-0.147	-0.216	0.286	0.318	-0.057	-0.124	0.096	-0.057	-0.064	-0.124	670	29	94.444	18
182	TGTGTGGGCGGTGTGTGTGT	-0.411	-0.466	0.006	-0.055	0.454	0.544	-0.837	-0.937	0.362	0.459	670	46	100	20
183	TTGGTCCTTTCAGAGCCTTC	-0.093	-0.157	0.062	0.122	0.122	0.077	0.043	-0.147	0.054	-0.088	660	22	95	20
184	AATATGTGTGTGGGCGGTGT	-0.088	-0.042	-1.74	-1.718	-0.081	0.108	1.049	0.904	-0.396	-0.351	658	52	94.737	19
185	GTGCTGTTGGTCCTTTCAGA	-0.058	-0.128	0.199	0.22	0.047	-0.007	-0.055	-0.17	-0.007	-0.065	637	29	94.737	19
186	CTGTTGGTCCTTTCAGAGCC	-0.014	-0.104	0.1	0.137	0.122	0.061	0.031	-0.231	-0.024	-0.102	602	25	94.737	19
187	GCTGTTGGTCCTTTCAGAGC	-0.022	-0.094	0.115	0.161	0.113	0.04	0.038	-0.236	-0.036	-0.107	602	26	94.444	18
188	ATACAAATATGTGTGTGTGG	0.585	0.609	-0.278	-0.368	-0.876	-0.871	0.253	0.395	-0.139	-0.179	600	59	95	20
189	GTGTGCTGTTGTTGGTCCTT	-0.804	-0.695	0.902	0.849	-0.993	-0.86	-0.121	-0.131	0.239	0.133	599	33	95	20
190	GGGTGCCTTCACAGCAGCAA	-0.752	-0.777	0.914	0.96	-0.131	0.017	-2.191	-2.064	0.427	0.37	598	90	95	20
191	AAATATGTGTGTGGGCGGTG	0.027	0.041	-2.007	-2.047	-0.015	0.202	0.921	0.883	-0.282	-0.343	591	53	94.444	18
192	TGCTGTTGTTGGTCCTTTCA	-0.945	-0.903	0.985	0.896	-1.073	-0.978	-0.094	-0.15	0.274	0.12	587	30	100	17
193	GGTGCCTTCACAGCAGCAAC	-0.729	-0.749	0.918	0.956	-0.159	0.046	-2.192	-2.063	0.426	0.341	585	89	95	20
194	TGGTCCTTTCAGAGCCTTCG	0.079	0.098	0.251	0.29	0.037	-0.045	-0.292	-0.524	0.053	-0.084	584	21	95	20
195	TGTGTGCTGTTGTTGGTCCT	-0.769	-0.664	0.883	0.827	-0.874	-0.782	-0.084	-0.1	0.207	0.032	583	34	95	20
196	AGCAACACGTGAGAGCATGT	-1.133	-1.028	-0.309	-0.321	0.419	0.516	0.295	0.345	0.121	0.155	581	77	94.444	18
197	GTGTGTGCTGTTGTTGGTCC	-0.755	-0.638	0.839	0.764	-0.642	-0.541	-0.133	-0.247	0.219	0.082	579	35	95	20
198	GTGCCTTCACAGCAGCAACA	-0.691	-0.724	0.904	0.942	-0.107	0.066	-2.162	-2.054	0.394	0.319	573	88	95	20
199	TGTGCTGTTGTTGGTCCTTT	-0.936	-0.897	0.95	0.891	-0.955	-0.811	-0.18	-0.158	0.257	0.144	570	32	95	20
200	TGACTGCAGCAACACGTGAG	-0.699	-0.686	-1.611	-1.611	0.87	0.785	0.074	0.147	0.232	0.316	568	82	94.444	18
201	CAGCAACACGTGAGAGCATG	-1.095	-0.995	-0.274	-0.271	0.313	0.393	0.335	0.41	0.143	0.193	566	77	94.737	19
202	GTGCTGTTGTTGGTCCTTTC	-0.933	-0.894	0.983	0.905	-1.013	-0.923	-0.165	-0.197	0.29	0.129	565	31	95	20
203	GACTGCAGCAACACGTGAGA	-0.749	-0.728	-1.606	-1.582	0.874	0.8	0.045	0.139	0.251	0.324	563	81	94.737	19
204	TACAAATATGTGTGTGTGGG	0.629	0.647	-0.177	-0.261	-0.863	-0.817	0.07	0.236	-0.093	-0.14	562	58	95	20
205	TCCTTCCCTCCTCCTCCCGC	0.729	0.736	-0.645	-0.686	-0.374	-0.303	-0.537	-0.146	0.174	0.179	560	144	90	20
206	CAACACGTGAGAGCATGTAA	-1.127	-1.034	-0.245	-0.257	0.376	0.465	0.406	0.435	0.01	0.041	557	73	90	20
207	TGTGTGTGCTGTTGTTGGTC	-0.778	-0.67	0.929	0.846	-0.678	-0.542	-0.304	-0.34	0.216	0.039	552	36	95	20
208	TCACAGCAGCAACACGTGAG	-0.585	-0.558	0.648	0.756	0.123	0.205	-1.313	-1.617	0.342	0.246	549	82	90	20
209	TGCCTTCACAGCAGCAACAC	-0.801	-0.843	0.906	0.956	-0.081	0.089	-1.901	-1.931	0.377	0.311	549	87	95	20
210	CTTCACAGCAGCAACACGTG	-0.799	-0.822	0.809	0.896	0.003	0.157	-1.598	-1.776	0.374	0.299	548	85	94.737	19
211	GCAACACGTGAGAGCATGTA	-1.095	-1.008	-0.222	-0.231	0.299	0.39	0.434	0.459	0.036	0.075	547	74	90	20
212	GCCTTCACAGCAGCAACACG	-0.786	-0.823	0.872	0.933	-0.06	0.1	-1.895	-1.956	0.393	0.327	543	86	95	20
213	CGCTCACTCTCTCTTCCTTC	0.269	0.311	-0.188	0.011	-0.428	-0.203	-0.046	0.14	-0.122	0.128	541	158	100	20
214	TCCCTCCTCCTCCCGCTGGA	0.745	0.805	-0.561	-0.638	-0.396	-0.379	-0.476	-0.132	0.148	0.016	537	140	90	20
215	TTCCCTCCTCCTCCCGCTGG	0.607	0.659	-0.528	-0.552	-0.391	-0.322	-0.363	-0.003	0.156	0.121	535	141	90	20
216	CCCTCCTCCTCCCGCTGGAT	0.714	0.766	-0.545	-0.63	-0.392	-0.378	-0.457	-0.133	0.178	0.053	534	139	90	20
217	CTCCTCCTCCCGCTGGATCC	0.798	0.832	-0.532	-0.604	-0.571	-0.588	-0.493	-0.179	0.207	0.079	532	137	90	20
218	CTTCCCTCCTCCTCCCGCTG	0.623	0.656	-0.534	-0.574	-0.424	-0.312	-0.363	-0.005	0.162	0.135	530	142	90	20
219	CCTTCCCTCCTCCTCCCGCT	0.638	0.667	-0.531	-0.575	-0.447	-0.333	-0.458	-0.093	0.215	0.22	529	143	90	20
220	CCTTCACAGCAGCAACACGT	-0.782	-0.796	0.814	0.869	0	0.163	-1.588	-1.763	0.37	0.305	526	85	95	20
221	CCTCCTCCTCCCGCTGGATC	0.764	0.807	-0.514	-0.62	-0.55	-0.566	-0.471	-0.157	0.224	0.106	524	138	90	20
222	CACAGCAGCAACACGTGAGA	-0.596	-0.579	0.604	0.729	0.127	0.189	-1.16	-1.438	0.353	0.259	523	81	90	20
223	TTCACAGCAGCAACACGTGA	-0.798	-0.813	0.775	0.88	-0.011	0.127	-1.596	-1.803	0.431	0.348	520	85	94.444	18
224	CGGTGTGTGTGCTGTTGTTG	-0.911	-0.845	0.065	0.017	-0.653	-0.54	1.017	0.942	-0.258	-0.361	519	39	95	20
225	ACAAATATGTGTGTGTGGGC	0.727	0.749	-0.548	-0.606	-0.757	-0.707	0.204	0.362	-0.206	-0.255	519	57	100	18
226	TTGTTGGTCCTTTCAGTGCC	0.006	0.028	0.378	0.224	-0.686	-0.549	-0.131	-0.159	0.226	0.312	518	25	100	20
227	GCTGTTGTTGGTCCTTTCAG	-0.849	-0.814	1.039	0.888	-1.259	-1.15	-0.045	-0.144	0.257	0.065	517	29	100	18
228	CCTCCTCCCGCTGGATCCGG	0.839	0.847	-0.479	-0.534	-0.692	-0.656	-0.388	-0.08	0.128	-0.045	517	135	90	20
229	TCCTCCTCCCGCTGGATCCG	0.825	0.826	-0.492	-0.564	-0.703	-0.662	-0.445	-0.135	0.21	0.047	516	136	90	20
230	CCTCCCGCTGGATCCGGTCA	0.984	1.003	-0.637	-0.747	-0.705	-0.642	-0.724	-0.382	0.187	0.042	507	132	95	20
231	GTGCGGGGTGCCTTCACAGC	-0.113	-0.157	0.517	0.48	0.162	0.203	-1.807	-1.768	0.402	0.273	504	95	95	20
232	TCCTCCCGCTGGATCCGGTC	0.991	1.01	-0.62	-0.706	-0.715	-0.66	-0.725	-0.404	0.185	0.034	504	133	94.737	19
233	GTGTGTGTGCTGTTGTTGGT	-0.464	-0.386	0.562	0.501	-0.46	-0.334	-0.017	-0.111	0.146	0.125	498	37	95	20
234	CAAATATGTGTGTGTGGGCG	0.758	0.766	-0.689	-0.732	-0.689	-0.638	0.234	0.397	-0.261	-0.29	495	56	100	19
235	GGGGTGCCTTCACAGCAGCA	-0.501	-0.526	0.769	0.786	0.012	0.136	-1.915	-1.829	0.403	0.276	494	91	95	20
236	CGGGGTGCCTTCACAGCAGC	-0.487	-0.508	0.74	0.765	0.038	0.148	-1.909	-1.813	0.415	0.279	492	92	95	20
237	CTCCCGCTGGATCCGGTCAC	1.05	1.06	-0.625	-0.773	-0.671	-0.603	-0.943	-0.589	0.187	0.02	492	131	100	17
238	GCTGGATCCGGTCACGCCGC	0.249	0.249	0.381	0.433	-1.094	-1.082	0.086	0.029	-0.054	-0.003	489	126	95	20
239	GCGGGGTGCCTTCACAGCAG	-0.475	-0.496	0.724	0.742	0.049	0.159	-1.897	-1.791	0.429	0.288	488	93	95	20
240	TGCGGGGTGCCTTCACAGCA	-0.475	-0.496	0.65	0.639	0.193	0.216	-1.865	-1.771	0.444	0.308	488	94	95	20
241	CCGCTGGATCCGGTCACGCC	0.325	0.311	0.36	0.414	-1.207	-1.133	0.1	0.038	-0.092	-0.03	487	129	100	19
242	CTCCTCCCGCTGGATCCGGT	0.924	0.93	-0.54	-0.601	-0.67	-0.615	-0.656	-0.335	0.194	0.012	487	134	90	20
243	AACACGTGAGAGCATGTAAA	-1.183	-1.231	-0.27	-0.281	0.361	0.487	0.285	0.539	0.133	0.067	486	72	90	20
244	TAAATATGTGTGTGGGCGGT	-0.121	-0.109	-2.202	-2.331	0.003	0.247	0.997	1.038	-0.327	-0.465	483	54	90.909	22
245	CGCTGGATCCGGTCACGCCG	0.273	0.27	0.378	0.425	-1.182	-1.109	0.115	0.053	-0.074	-0.009	481	129	100	18
246	TGTGCGGGGTGCCTTCACAG	0.006	-0.068	0.585	0.553	-0.132	-0.065	-1.737	-1.747	0.466	0.332	480	98	100	18
247	TGTTGTTGGTCCTTTCAGTG	-0.034	-0.055	0.477	0.237	-0.622	-0.422	-0.438	-0.532	0.378	0.468	477	27	100	20
248	ACACGTGAGAGCATGTAAAT	-1.546	-1.52	-0.255	-0.251	0.391	0.515	0.317	0.565	0.163	0.094	476	71	90	20
249	CACGTGAGAGCATGTAAATA	-1.54	-1.514	-0.256	-0.267	0.413	0.523	0.326	0.581	0.136	0.054	474	70	90	20
250	TCCCGCTGGATCCGGTCACG	1.167	1.17	-1.205	-1.227	-0.465	-0.453	-0.751	-0.331	-0.06	-0.198	468	130	100	18
251	GTGTGCGGGGTGCCTTCACA	0.052	-0.019	0.632	0.601	-0.264	-0.202	-1.725	-1.745	0.451	0.328	466	98	100	19
252	CCCGCTGGATCCGGTCACGC	1.176	1.183	-1.397	-1.38	-0.451	-0.438	-0.73	-0.317	-0.041	-0.185	466	129	100	19
253	GGATCCGGTCACGCCGCGAC	0.502	0.493	0.522	0.546	-1.709	-1.61	0	0.034	-0.298	-0.252	461	125	94.444	18
254	GGTGTGTGTGCTGTTGTTGG	-0.795	-0.693	0.175	0.117	-0.473	-0.358	0.772	0.718	-0.123	-0.24	451	38	95	20
255	CGCGACGGTTGTGTGTGCGG	0.814	0.814	0.141	0.118	-1.727	-1.429	0.115	0.088	-0.328	-0.519	447	109	94.737	19
256	TGGATCCGGTCACGCCGCGA	0.446	0.449	0.549	0.569	-1.665	-1.556	0.003	0.038	-0.284	-0.253	447	125	94.737	19
257	ACGTGAGAGCATGTAAATAT	-1.298	-1.33	-0.187	-0.194	0.282	0.357	0.446	0.698	0.032	-0.046	445	69	90	20
258	GATCCGGTCACGCCGCGACG	0.558	0.553	0.37	0.4	-1.668	-1.578	0.07	0.109	-0.29	-0.194	445	122	90	20
259	CTGGATCCGGTCACGCCGCG	0.455	0.455	0.527	0.56	-1.658	-1.55	0.01	0.045	-0.282	-0.247	445	125	95	20
260	GTTGTTGGTCCTTTCAGTGC	-0.013	-0.01	0.42	0.241	-0.561	-0.384	-0.445	-0.527	0.36	0.447	441	26	100	20
261	ATCCGGTCACGCCGCGACGG	0.61	0.619	0.393	0.426	-1.632	-1.552	-0.04	-0.075	-0.264	-0.164	437	121	90	20
262	TGTGTGTGTGCTGTTGGTCC	0.146	0.052	-0.166	-0.051	0.527	0.466	-0.379	-0.03	-0.441	-0.487	433	35	95	20
263	TCACGCCGCGACGGTTGTGT	0.557	0.577	0.438	0.517	-2.101	-1.814	0.069	0.104	-0.323	-0.261	429	115	90	20
264	GTCCTTTCAGTGCCTTACAA	0.796	0.71	-0.319	-0.388	-0.572	-0.623	0.117	-0.076	-0.274	-0.142	428	23	100	16
265	TTGGTCCTTTCAGTGCCTTA	0.826	0.755	-0.404	-0.477	-0.525	-0.555	-0.01	-0.275	-0.154	0.01	426	23	100	19
266	GCATATAAATATGTGTGTGG	0.114	0.073	-1.98	-2.135	0.304	0.494	0.681	0.589	-0.196	-0.338	426	62	100	19
267	GTCACGCCGCGACGGTTGTG	0.578	0.601	0.412	0.489	-1.605	-1.487	-0.052	-0.027	-0.313	-0.255	426	116	90	20
268	CATATAAATATGTGTGTGGG	0.044	0.01	-2.024	-2.155	0.317	0.504	0.721	0.633	-0.213	-0.336	423	62	100	18
269	TCCGGTCACGCCGCGACGGT	0.566	0.572	0.438	0.473	-1.585	-1.496	0.014	0	-0.354	-0.273	423	120	90	20
270	GGTCCTTTCAGTGCCTTACA	0.786	0.7	-0.325	-0.396	-0.548	-0.599	0.137	-0.052	-0.296	-0.155	421	23	100	17
271	GGTCACGCCGCGACGGTTGT	0.561	0.558	0.429	0.489	-1.592	-1.472	-0.06	0.034	-0.301	-0.239	419	117	90	20
272	GTGTGGGCGGTGTGTGTGTG	-0.724	-0.849	0.27	0.238	0.393	0.482	-0.894	-1.071	0.432	0.492	418	45	100	20
273	GCAACGGTTGTGTGTGCGGG	-0.127	-0.276	-0.222	-0.206	-0.042	0.038	-0.127	-0.494	0.496	0.617	414	108	100	16
274	CGTGAGAGCATGTAAATATG	-1.189	-1.205	-0.065	-0.069	0.282	0.383	0.344	0.559	0.025	-0.069	408	68	90	20
275	CCGCGACGGTTGTGTGTGCG	0.835	0.833	0.151	0.138	-1.996	-1.603	0.132	0.192	-0.435	-0.566	407	110	94.444	18
276	CCGGTCACGCCGCGACGGTT	0.636	0.638	0.517	0.552	-1.529	-1.419	-0.272	-0.381	-0.277	-0.196	401	119	90	20
277	TTCCTTCCCTCCTCCTCCCG	0.44	0.492	-0.29	-0.371	-0.448	-0.371	-0.513	-0.14	0.341	0.353	401	146	94.737	19
278	CAACGGTTGTGTGTGCGGGG	-0.109	-0.247	-0.176	-0.168	-0.007	0.087	-0.322	-0.61	0.506	0.635	400	107	100	17
279	TGTTGTTGGTCCTTTCAGAG	-0.527	-0.558	0.504	0.471	-0.248	-0.04	-0.128	-0.101	0.264	-0.029	399	29	100	18
280	CGGTCACGCCGCGACGGTTG	0.605	0.615	0.499	0.562	-1.521	-1.421	-0.265	-0.373	-0.231	-0.169	399	118	90	20
281	GCCGCGACGGTTGTGTGTGC	0.775	0.773	0.187	0.174	-1.964	-1.581	0.164	0.224	-0.398	-0.518	398	111	90	20
282	ATATAAATATGTGTGTGGGC	0.119	0.088	-1.813	-2.033	0.095	0.307	0.812	0.722	-0.232	-0.371	397	62	100	17
283	CTCTTCCTTCCCTCCTCCTC	0.547	0.589	-0.32	-0.448	-0.443	-0.366	-0.488	-0.09	0.247	0.222	397	150	100	18
284	CTGGATCCGGTCACGCGGCA	0.301	0.219	-1.353	-1.542	0.334	0.354	0.29	0.061	0.011	0.105	396	126	100	19
285	TGGTCCTTTCAGTGCCTTAC	0.881	0.791	-0.602	-0.641	-0.459	-0.515	0.106	-0.167	-0.252	-0.103	393	23	100	18
286	TGGATCCGGTCACGCGGCAA	0.314	0.231	-1.326	-1.524	0.34	0.361	0.262	0.04	0.018	0.117	391	126	100	18
287	TCTTCCTTCCCTCCTCCTCC	0.542	0.568	-0.308	-0.432	-0.418	-0.369	-0.488	-0.124	0.254	0.241	390	146	95.238	21
288	TATAAATATGTGTGTGGGCG	0.051	0.048	-1.952	-2.088	0.125	0.343	0.832	0.741	-0.195	-0.348	387	56	90.909	22
289	CTTCCTTCCCTCCTCCTCCC	0.454	0.467	-0.292	-0.421	-0.367	-0.311	-0.525	-0.149	0.338	0.332	387	146	95	20
290	ATAAATATGTGTGTGGGCGG	0.111	0.108	-2.15	-2.217	0.129	0.35	0.83	0.752	-0.257	-0.393	386	55	90.909	22
291	CGCCGCGACGGTTGTGTGTG	0.847	0.853	-0.078	-0.082	-1.848	-1.485	0.283	0.33	-0.464	-0.545	378	112	90	20
292	CACGCCGCGACGGTTGTGTG	0.886	0.886	-0.179	-0.188	-1.813	-1.472	0.318	0.367	-0.505	-0.539	369	114	90	20
293	GGATCCGGTCACGCGGCAAC	0.148	-0.016	-1.28	-1.483	0.406	0.481	0.273	0.035	0.095	0.194	369	126	100	17
294	CCGCTCACTCTCTCTTCCTT	0.62	0.52	-0.085	-0.064	-0.445	-0.338	-0.28	-0.17	-0.072	-0.036	369	159	100	20
295	ACGCCGCGACGGTTGTGTGT	0.888	0.89	-0.184	-0.188	-1.809	-1.457	0.319	0.368	-0.507	-0.546	368	113	90	20
296	GTGTGTGCGGGGTGCCATGA	-0.306	-0.407	-1.46	-1.527	0.473	0.611	0.77	0.54	-0.254	-0.24	366	103	100	16
297	ATGACTGCAGCAACACGTGA	-0.813	-0.813	-2.827	-2.827	0.924	0.962	0.295	0.204	0.162	0.355	362	85	100	15
298	TGTGTGTGCGGGGTGCCATG	-0.21	-0.306	-1.451	-1.507	0.417	0.586	0.787	0.554	-0.336	-0.296	361	103	100	17
299	TTGTTGGTCCTTTCAGAGCC	-0.364	-0.369	0.195	0.174	0.181	0.313	-0.264	-0.274	0.216	0.008	359	25	95	20
300	ATCCGGTCACGCGGCAACGG	0.142	-0.033	-1.087	-1.31	0.35	0.387	0.231	-0.075	0.186	0.288	357	121	90	20
301	CCGCTGGATCCGGTCACGCA	0.189	0.153	-0.597	-0.537	-0.265	-0.204	0.683	0.806	-0.457	-0.628	357	129	100	19
302	CATGACTGCAGCAACACGTG	-0.795	-0.817	-2.795	-2.795	0.916	0.967	0.307	0.125	0.176	0.365	354	85	100	15
303	GATCCGGTCACGCGGCAACG	0.154	-0.016	-1.22	-1.412	0.365	0.4	0.26	-0.062	0.183	0.291	354	126	100	16
304	TGTGTGCGGGGTGCCATGAC	-0.16	-0.289	-1.408	-1.486	0.341	0.431	0.822	0.589	-0.274	-0.216	353	98	90	20
305	GGCAACGGTTGTGTGTGCGG	-0.174	-0.3	-0.169	-0.179	0.076	0.126	-0.26	-0.608	0.471	0.609	352	109	90	20
306	GTTGTTGGTCCTTTCAGAGC	-0.337	-0.364	0.214	0.193	0.126	0.266	-0.252	-0.213	0.232	0	350	26	95	20
307	TCCGGTCACGCGGCAACGGT	0.126	-0.042	-1.05	-1.271	0.422	0.434	0.122	-0.208	0.221	0.327	350	120	90	20
308	AGCGACGGTTGTGTGTGCGG	-0.068	-0.025	-0.916	-0.84	-0.121	0.004	0.801	1.037	-0.528	-0.747	349	109	94.737	19
309	CAGCGACGGTTGTGTGTGCG	-0.063	-0.025	-0.908	-0.84	-0.121	0.008	0.806	1.037	-0.528	-0.754	349	110	94.444	18
310	GCCATGACTGCAGCAACACG	-0.763	-0.881	-2.743	-2.743	0.883	0.958	0.355	0.153	0.168	0.361	348	86	90	20
311	GTGTGTGTGTGCTGTTGGTC	0.123	-0.008	-0.021	0.069	0.352	0.279	-0.362	0.077	-0.315	-0.346	347	36	95	20
312	GAGAGCATGTAAATATGTGT	-0.9	-0.907	0.282	0.279	-0.167	-0.172	0.55	0.773	-0.172	-0.508	347	65	94.737	19
313	TGAGAGCATGTAAATATGTG	-0.9	-0.915	0.279	0.279	-0.167	-0.167	0.55	0.771	-0.172	-0.502	347	66	94.444	18
314	CCATGACTGCAGCAACACGT	-0.725	-0.766	-2.738	-2.738	0.888	0.964	0.326	0.1	0.172	0.369	347	85	90	20
315	CGCTGGATCCGGTCACGCAG	0.176	0.123	-0.556	-0.496	-0.367	-0.341	0.721	0.849	-0.416	-0.587	347	129	100	18
316	GCTGGATCCGGTCACGCAGC	0.235	0.169	-0.676	-0.61	-0.359	-0.338	0.732	0.86	-0.403	-0.598	345	126	95	20
317	GTGAGAGCATGTAAATATGT	-0.867	-0.899	0.204	0.2	-0.114	-0.114	0.598	0.812	-0.242	-0.564	343	67	90	20
318	TGGATCCGGTCACGCAGCGA	0.182	0.133	-0.753	-0.71	-0.283	-0.283	0.762	0.89	-0.435	-0.623	342	125	94.737	19
319	CTGGATCCGGTCACGCAGCG	0.191	0.141	-0.773	-0.716	-0.275	-0.275	0.773	0.906	-0.455	-0.661	340	125	95	20
320	CCGGTCACGCGGCAACGGTT	0.213	0.058	-0.996	-1.225	0.336	0.353	0.107	-0.215	0.228	0.343	339	119	90	20
321	TCACGCAGCGACGGTTGTGT	0.067	0.071	-0.545	-0.526	-0.017	0.063	0.534	0.761	-0.419	-0.648	337	115	90	20
322	GGATCCGGTCACGCAGCGAC	0.244	0.174	-0.51	-0.468	-0.273	-0.243	0.608	0.674	-0.305	-0.516	336	125	94.444	18
323	CGCAGCGACGGTTGTGTGTG	0.059	0.08	-0.852	-0.791	-0.239	-0.179	0.796	1.038	-0.532	-0.747	334	112	90	20
324	CACGCAGCGACGGTTGTGTG	0.084	0.084	-0.908	-0.86	-0.224	-0.179	0.796	1.045	-0.532	-0.733	334	114	90	20
325	GATCCGGTCACGCAGCGACG	0.285	0.22	-0.507	-0.459	-0.27	-0.239	0.633	0.68	-0.406	-0.636	334	122	90	20
326	ACGCAGCGACGGTTGTGTGT	0.092	0.092	-0.912	-0.856	-0.23	-0.18	0.801	1.043	-0.528	-0.743	333	113	90	20
327	GCAGCGACGGTTGTGTGTGC	0.077	0.093	-0.835	-0.774	-0.389	-0.295	0.831	1.049	-0.478	-0.68	330	111	90	20
328	GGTCACGCAGCGACGGTTGT	0.359	0.349	-0.529	-0.51	-0.182	-0.128	0.455	0.595	-0.39	-0.614	329	117	90	20
329	CCGGTCACGCAGCGACGGTT	0.363	0.321	-0.485	-0.449	-0.182	-0.128	0.461	0.557	-0.385	-0.62	329	119	90	20
330	CGGTCACGCAGCGACGGTTG	0.368	0.33	-0.52	-0.508	-0.173	-0.12	0.461	0.569	-0.382	-0.667	327	118	90	20
331	GTCACGCAGCGACGGTTGTG	0.292	0.302	-0.503	-0.491	-0.159	-0.125	0.468	0.617	-0.371	-0.601	326	116	90	20
332	TCTTCCCTCCTCCTTCCGCT	-0.683	-0.741	-0.261	-0.23	-0.022	-0.159	0.603	1.206	-0.293	-0.749	326	143	94.737	19
333	ATCCGGTCACGCAGCGACGG	0.379	0.326	-0.445	-0.397	-0.208	-0.172	0.43	0.52	-0.345	-0.574	320	121	90	20
334	AGCATGTAAATATGTGTGTG	-0.466	-0.478	-0.103	-0.138	-0.173	-0.103	0.547	0.765	-0.027	-0.323	319	62	95	20
335	TCCGGTCACGCAGCGACGGT	0.331	0.276	-0.436	-0.4	-0.199	-0.168	0.462	0.551	-0.336	-0.578	318	120	90	20
336	GTGTGTTGTTGGTCCTTTCA	0.46	0.43	-1.264	-1.264	0.321	0.611	-1.2	-1.089	0.447	0.505	317	30	100	20
337	TGTGTGCGGGGTGCCATCAC	1.334	1.391	-3.977	-3.84	0.152	0.11	-1.061	-1.08	-0.294	-0.333	315	98	95	20
338	GTGTGTGCGGGGTGCCATCA	1.334	1.391	-3.977	-3.84	0.148	0.11	-1.061	-1.08	-0.299	-0.339	315	99	95	20
339	TGTGTGTGCGGGGTGCCATC	1.337	1.389	-3.977	-3.84	0.152	0.114	-1.061	-1.09	-0.299	-0.345	315	100	95	20
340	CGGTCACGCGGCAACGGTTG	0.319	0.16	-1.277	-1.479	0.259	0.293	0.168	-0.155	0.22	0.359	315	118	90	20
341	GGTCACGCGGCAACGGTTGT	0.34	0.182	-1.415	-1.599	0.277	0.315	0.137	-0.177	0.242	0.391	312	117	90	20
342	AGAGCATGTAAATATGTGTG	-0.74	-0.74	0.22	0.188	-0.249	-0.211	0.523	0.743	-0.052	-0.407	309	64	95	20
343	AACGGTTGTGTGTGCGGGGT	0.26	0.138	0.159	0.138	-1.072	-0.932	0.068	-0.323	0.354	0.477	309	106	100	18
344	TGTGTTGTTGGTCCTTTCAG	0.492	0.458	-1.219	-1.208	0.29	0.59	-1.275	-1.208	0.465	0.532	305	29	100	20
345	TCACGCGGCAACGGTTGTGT	0.191	0.092	-1.271	-1.415	0.359	0.4	0.019	-0.347	0.31	0.473	304	115	90	20
346	TGACAGCAGCAACACGTGAG	-0.162	-0.356	0.479	0.373	-1.216	-1.194	0.42	0.62	-0.079	-0.024	302	82	88.889	18
347	TGTGTGTTGTTGGTCCTTTC	0.518	0.491	-1.2	-1.168	0.355	0.649	-1.859	-1.824	0.511	0.567	301	31	100	20
348	GAGCATGTAAATATGTGTGT	-0.382	-0.388	-0.262	-0.339	-0.125	-0.049	0.615	0.846	-0.115	-0.439	301	63	95	20
349	ACGCGGCAACGGTTGTGTGT	0.163	0.057	-1.263	-1.409	0.291	0.356	0.084	-0.223	0.322	0.482	300	113	90	20
350	CACGCGGCAACGGTTGTGTG	0.163	0.057	-1.263	-1.396	0.291	0.36	0.084	-0.223	0.322	0.489	300	114	90	20
351	GTCACGCGGCAACGGTTGTG	0.206	0.111	-1.252	-1.396	0.333	0.364	0.024	-0.334	0.33	0.482	300	116	90	20
352	GTGTGTGTGTTGTTGGTCCT	0.441	0.413	-1.224	-1.235	0.577	0.807	-1.957	-1.902	0.402	0.48	299	34	100	20
353	CGCGGCAACGGTTGTGTGTG	0.168	0.057	-1.258	-1.404	0.296	0.361	0.084	-0.218	0.327	0.487	299	112	90	20
354	TGTGTGTGTTGTTGGTCCTT	0.539	0.516	-1.208	-1.197	0.332	0.639	-1.862	-1.793	0.492	0.585	298	33	100	20
355	CGGCAACGGTTGTGTGTGCG	0.108	-0.015	-1.389	-1.58	0.326	0.376	0.117	-0.198	0.383	0.539	296	110	90	20
356	GTGTGTGTTGTTGGTCCTTT	0.439	0.425	-1.149	-1.138	0.373	0.672	-1.976	-1.976	0.567	0.647	295	32	100	20
357	CTGTTGTTGGTCCTTTCAGT	-0.61	-0.573	0.985	0.712	-1.625	-1.64	0.02	-0.118	0.337	0.309	293	28	100	19
358	GCGGCAACGGTTGTGTGTGC	0.185	0.072	-1.59	-1.714	0.345	0.395	0.109	-0.184	0.322	0.497	292	111	90	20
359	ATATAAATATGTGTGTGTGT	0.212	0.153	0.381	0.405	-0.212	-0.249	-1.405	-0.949	0.439	0.243	278	60	100	19
360	GACAGCAGCAACACGTGAGA	-0.032	-0.226	0.503	0.423	-1.086	-1.064	0.262	0.469	-0.086	-0.053	276	81	89.474	19
361	GGGGTGCCATCACTGCAGCA	1.427	1.438	-3.787	-3.649	-0.184	-0.097	-1.394	-1.154	-0.109	-0.137	276	91	95	20
362	TGCGGGGTGCCATCACTGCA	1.46	1.473	-3.771	-3.633	-0.222	-0.254	-1.392	-1.162	-0.121	-0.15	273	94	95	20
363	GTGCGGGGTGCCATCACTGC	1.456	1.473	-3.766	-3.628	-0.211	-0.248	-1.373	-1.157	-0.122	-0.145	272	95	95	20
364	CATCACTGCAGCAACACGTG	1.497	1.491	-2.433	-2.462	-0.397	-0.302	-1.651	-1.989	-0.038	-0.117	270	85	100	17
365	GCCATCACTGCAGCAACACG	1.529	1.521	-2.492	-2.462	-0.397	-0.309	-1.907	-2.146	-0.077	-0.152	270	86	95	20
366	GCGGGGTGCCATCACTGCAG	1.449	1.466	-3.755	-3.617	-0.225	-0.238	-1.376	-1.134	-0.111	-0.134	270	93	95	20
367	CGGGGTGCCATCACTGCAGC	1.446	1.463	-3.744	-3.607	-0.214	-0.227	-1.366	-1.124	-0.1	-0.124	268	92	95	20
368	TGTGCGGGGTGCCATCACTG	1.478	1.494	-3.739	-3.601	-0.184	-0.234	-1.346	-1.13	-0.197	-0.299	267	96	95	20
369	GGTGCCATCACTGCAGCAAC	1.489	1.481	-3.717	-3.579	-0.15	-0.05	-1.869	-2.085	-0.062	-0.102	263	89	95	20
370	GGGTGCCATCACTGCAGCAA	1.475	1.473	-3.717	-3.579	-0.126	-0.05	-1.81	-2.085	-0.039	-0.056	263	90	95	20
371	TATAAATATGTGTGTGTGTG	0.289	0.243	0.315	0.372	-0.272	-0.319	-1.404	-0.935	0.446	0.284	262	60	100	18
372	CCATCACTGCAGCAACACGT	1.484	1.49	-2.419	-2.419	-0.347	-0.265	-1.863	-2.103	-0.033	-0.097	262	85	95	20
373	GTGCCATCACTGCAGCAACA	1.453	1.455	-3.7	-3.563	-0.134	-0.039	-1.852	-2.068	0.033	-0.028	260	88	95	20
374	TGCCATCACTGCAGCAACAC	1.542	1.536	-3.695	-3.557	-0.337	-0.249	-1.847	-2.086	-0.017	-0.092	259	87	95	20
375	ATCACTGCAGCAACACGTGA	1.446	1.435	-2.362	-2.391	-0.34	-0.251	-1.546	-1.836	0.022	-0.063	257	85	100	17
376	GTGTGGGCGGTGTGTGTGTT	0.022	0.066	-0.476	-0.634	0.524	0.64	-0.762	-0.84	0.224	0.384	256	46	100	19
377	GCAGCAACACGTGAGTGCAT	-2.207	-2.497	0.815	0.847	-1.722	-1.667	0.879	0.847	-0.162	-0.088	254	77	90	20
378	TTCTTCCCTCCTCCTTCCGC	-0.779	-0.703	-0.295	-0.175	-0.505	-0.588	0.835	1.364	-0.323	-0.731	254	144	94.444	18
379	GTGTGCGGGGTGCCATCACT	1.418	1.464	-3.661	-3.524	-0.113	-0.156	-1.269	-1.052	-0.182	-0.235	253	97	95	20
380	TGGGCGGTGTGTGTGTTGTT	0.274	0.293	-0.594	-0.78	0.441	0.564	-0.77	-0.851	0.159	0.371	249	43	95	20
381	TTGGTCCTTTCAGAGCCTTA	-0.065	-0.09	0.139	0.226	0.459	0.505	-0.856	-1.579	0.196	0.085	248	23	94.737	19
382	TGTGGGCGGTGTGTGTGTTG	0.154	0.144	-0.588	-0.774	0.554	0.664	-0.745	-0.856	0.16	0.354	248	46	100	18
383	GGTGCCATGACTGCAGCAAC	-0.179	-0.24	-2.867	-2.462	0.265	0.395	0.988	0.827	-0.275	-0.147	248	89	90	20
384	GTGCCATGACTGCAGCAACA	-0.256	-0.335	-2.855	-2.451	0.348	0.45	1.003	0.842	-0.35	-0.181	246	88	90	20
385	GTGGGCGGTGTGTGTGTTGT	0.178	0.162	-0.556	-0.751	0.466	0.597	-0.751	-0.822	0.193	0.4	244	46	100	17
386	GTGCGGGGTGCCATGACTGC	-0.13	-0.216	-3.407	-3.024	0.4	0.512	0.824	0.669	-0.085	0.006	244	95	90	20
387	TGTGCGGGGTGCCATGACTG	-0.203	-0.338	-3.407	-3.024	0.474	0.608	0.804	0.65	-0.085	0.006	244	96	90	20
388	TGCCATGACTGCAGCAACAC	-0.245	-0.37	-2.837	-2.433	0.37	0.442	0.991	0.823	-0.34	-0.163	243	87	90	20
389	GGGGTGCCATGACTGCAGCA	-0.126	-0.186	-2.819	-2.447	0.303	0.442	0.851	0.711	-0.132	-0.018	240	91	90	20
390	CAGCAACACGTGAGTGCATA	-2.12	-2.409	0.757	0.775	-1.634	-1.579	0.932	0.894	-0.187	-0.094	239	76	90	20
391	TGCGGGGTGCCATGACTGCA	-0.1	-0.187	-2.856	-2.441	0.309	0.426	0.851	0.699	-0.139	0	239	94	90	20
392	CGGGGTGCCATGACTGCAGC	-0.107	-0.187	-2.807	-2.435	0.305	0.441	0.847	0.701	-0.14	-0.012	238	92	90	20
393	GCGGGGTGCCATGACTGCAG	-0.107	-0.187	-2.85	-2.435	0.305	0.445	0.85	0.701	-0.133	-0.006	238	93	90	20
394	GGGTGCCATGACTGCAGCAA	-0.102	-0.155	-2.789	-2.385	0.318	0.427	0.855	0.716	-0.197	-0.063	235	90	90	20
395	TCCTTCCCTCCTCCCTCCGC	-0.751	-0.859	-0.156	0.101	0.334	0.392	0.625	0.531	-0.403	-0.69	234	144	100	20
396	GCGGTGTGTGTGTGCTGTTG	-0.131	-0.352	0.536	0.579	-0.336	-0.208	-0.672	-0.576	0.23	0.338	231	39	95	20
397	GCATGTAAATATGTGTGTGT	-0.425	-0.401	0.42	0.452	-0.044	-0.044	-0.259	-0.038	0.209	-0.097	231	61	95	20
398	CCTCCGCTGGATCCGGTCAC	-0.743	-0.692	0.198	0.348	0.252	0.143	0.484	0.236	-0.305	-0.425	231	131	100	20
399	CGCTCACTCTCTCCTCCTTC	1.126	1.199	-1.47	-1.118	-0.88	-0.607	-0.038	0	-0.626	-0.124	230	158	95	20
400	CTTCTTCCCTCCTCCTTCCG	-0.731	-0.828	-0.355	-0.308	-0.49	-0.554	0.847	1.421	-0.277	-0.762	229	145	90.476	21
401	CCTCCCTCCGCTGGATCCGG	-0.849	-0.849	0.019	0.256	0.323	0.218	0.531	0.201	-0.14	-0.303	227	135	100	20
402	CTCCCTCCGCTGGATCCGGT	-0.843	-0.854	0.013	0.262	0.33	0.219	0.529	0.213	-0.134	-0.304	226	134	100	20
403	GTCCTTTCAGAGCCTTACAA	-0.199	-0.192	-0.282	-0.184	0.57	0.629	-0.716	-1.439	0.386	0.381	225	23	93.75	16
404	TCCTCCCTCCGCTGGATCCG	-0.837	-0.837	0.025	0.252	0.415	0.376	0.535	0.209	-0.29	-0.575	225	136	100	20
405	CTCCTCCCTCCGCTGGATCC	-0.837	-0.837	0.013	0.252	0.415	0.401	0.531	0.209	-0.29	-0.595	225	137	100	20
406	CATGTAAATATGTGTGTGTG	-0.292	-0.292	0.402	0.478	-0.107	-0.093	-0.237	0	0.141	-0.149	224	60	95	20
407	TCCCTCCGCTGGATCCGGTC	-0.865	-0.865	-0.107	0.141	0.347	0.259	0.594	0.242	-0.121	-0.284	224	133	100	20
408	GGTCCTTTCAGAGCCTTACA	-0.186	-0.186	-0.293	-0.172	0.561	0.621	-0.703	-1.426	0.379	0.369	223	23	94.118	17
409	TGTGGGCGGTGTGTGTGTGT	-0.847	-0.882	0.238	0.227	0.534	0.707	-1.186	-1.735	0.438	0.512	223	44	100	20
410	CTCCGCTGGATCCGGTCACG	-0.7	-0.7	0.246	0.402	0.16	0.007	0.543	0.3	-0.328	-0.466	221	130	100	20
411	CCCTCCGCTGGATCCGGTCA	-0.845	-0.834	-0.151	0.119	0.372	0.278	0.621	0.289	-0.159	-0.387	221	132	100	20
412	TGGGCGGTGTGTGTGTGCTG	-0.047	-0.29	0.558	0.581	-0.338	-0.242	-0.77	-0.737	0.247	0.353	220	42	95	20
413	GTGTGCGGGGTGCCATGACT	-0.533	-0.683	-3.258	-2.874	0.558	0.702	0.929	0.766	-0.159	-0.159	220	97	90	20
414	CTGTTGTTGGTCCTTTCAGA	-1.198	-1.139	0.915	0.883	-0.802	-0.569	0.065	0.084	0.237	-0.132	218	29	100	18
415	GGCGGTGTGTGTGTGCTGTT	-0.027	-0.276	0.545	0.585	-0.334	-0.214	-0.791	-0.802	0.254	0.351	218	40	95	20
416	CCTCCTCCCTCCGCTGGATC	-0.791	-0.791	-0.124	0.139	0.461	0.446	0.567	0.243	-0.292	-0.629	218	138	100	20
417	GGGCGGTGTGTGTGTGCTGT	-0.027	-0.27	0.551	0.592	-0.327	-0.215	-0.819	-0.807	0.266	0.357	217	41	95	20
418	TTCCCTCCTCCCTCCGCTGG	-0.773	-0.807	-0.075	0.204	0.477	0.51	0.496	0.157	-0.327	-0.643	217	141	100	20
419	CCTTCCCTCCTCCCTCCGCT	-0.773	-0.831	-0.075	0.181	0.458	0.515	0.462	0.288	-0.344	-0.632	217	143	100	20
420	GGGCGGTGTGTGTGTTGTTG	0.49	0.495	-0.399	-0.578	-0.034	0.104	-0.558	-0.64	0.2	0.381	215	42	95	20
421	CCCTCCTCCCTCCGCTGGAT	-0.757	-0.757	-0.113	0.166	0.499	0.48	0.513	0.136	-0.267	-0.605	213	139	100	20
422	TCCCTCCTCCCTCCGCTGGA	-0.739	-0.751	-0.106	0.173	0.506	0.482	0.525	0.155	-0.31	-0.662	212	140	100	20
423	CTTCCCTCCTCCCTCCGCTG	-0.726	-0.772	-0.028	0.24	0.515	0.557	0.368	0.041	-0.28	-0.585	210	142	100	20
424	TGTGTGTGTGTGCTGTTGGT	0.027	-0.042	-0.13	0.054	0.615	0.463	-0.459	0.054	-0.45	-0.558	209	37	94.737	19
425	TGGTCCTTTCAGAGCCTTAC	-0.072	-0.079	-0.517	-0.329	0.671	0.731	-0.588	-1.311	0.25	0.196	206	23	94.444	18
426	TGTGGGCGGTGTGTGTGTGC	-0.347	-0.568	0.406	0.33	0.088	0.082	-0.687	-0.631	0.385	0.396	206	45	100	19
427	CTCTCTTCTTCCCTCCTCCT	-0.585	-0.695	-0.05	-0.05	-0.315	-0.35	0.179	1.176	0.096	-0.35	204	150	95	20
428	GTGGGCGGTGTGTGTGTGCT	0.077	-0.159	0.431	0.355	-0.208	-0.104	-0.629	-0.596	0.169	0.315	201	45	100	18
429	TCTCTCTTCTTCCCTCCTCC	-0.578	-0.713	-0.029	-0.014	-0.34	-0.368	0.189	1.18	0.077	-0.368	200	150	95.238	21
430	TTGACTGCAGCAACACGTGA	-0.432	-0.393	-0.442	-0.374	0.862	0.507	-0.993	-0.854	0.476	0.406	197	85	94.444	18
431	GATCCGGTCACACGGCGACG	-1.472	-1.393	0.23	0.085	-0.6	-0.668	0.476	0.46	0.645	0.533	197	122	90	20
432	TGTGTGTGTGCTGTTGTTGG	-0.405	-0.386	0.28	0.268	-0.03	0.007	-0.465	-0.833	0.357	0.633	196	38	94.737	19
433	CTCTCTCTTCTTCCCTCCTC	-0.541	-0.677	-0.107	-0.076	-0.304	-0.331	0.2	1.206	0.051	-0.398	195	151	95.238	21
434	GTGTGCTGTTGTTCCTTTCA	0.366	0.295	0.037	-0.061	0.295	0.389	-2.512	-2.556	0.444	0.383	194	30	90	20
435	TCACTCTCTCTTCTTCCCTC	-0.512	-0.646	-0.1	-0.076	-0.242	-0.343	0.128	1.165	0.101	-0.371	194	154	95.238	21
436	TCCGGTCACACGGCGACGGT	-1.415	-1.356	0.508	0.375	-0.337	-0.405	-0.117	-0.167	0.737	0.629	192	120	90	20
437	ATCCGGTCACACGGCGACGG	-1.435	-1.356	0.508	0.369	-0.337	-0.415	-0.117	-0.184	0.741	0.629	192	121	90	20
438	TTCCTTCCCTCCTCCCTCCG	-0.871	-0.927	-0.008	0.235	0.497	0.518	0.549	0.387	-0.702	-0.83	192	145	100	20
439	ACTCTCTCTTCTTCCCTCCT	-0.541	-0.654	-0.085	-0.077	-0.309	-0.376	0.196	1.222	0.052	-0.415	192	152	95.238	21
440	CACTCTCTCTTCTTCCCTCC	-0.522	-0.635	-0.07	-0.078	-0.301	-0.358	0.157	1.197	0.059	-0.408	191	153	95.238	21
441	TCTCTTCCTTCCCTCCTCCC	-0.842	-0.883	-0.135	0.015	0.373	0.424	0.533	0.441	-0.294	-0.38	190	149	100	20
442	GGATCCGGTCACACGGCGAC	-1.222	-1.187	0.29	0.145	-0.54	-0.608	0.333	0.193	0.7	0.593	189	125	94.444	18
443	CCGCTGGATCCGGTCACACG	-1.353	-1.333	0.46	0.213	-0.574	-0.729	0.271	-0.095	0.804	0.637	189	128	95	20
444	GTGTGTGTGTGGGCGGTGTG	0.411	0.495	-0.12	-0.095	0.045	0.194	-0.375	-0.224	-0.355	-0.162	188	51	100	19
445	GCGGTGTGTGTGTTGTTGGT	0.595	0.559	-0.825	-0.784	0.14	0.294	-0.881	-0.985	0.249	0.427	186	37	100	17
446	GTGTGTGTGTGCTGTTGTTG	-0.339	-0.31	-0.031	-0.217	0.038	0.119	0.09	-0.573	0.343	0.58	186	39	94.118	17
447	TGTGTGCTGTTGTTCCTTTC	0.442	0.365	0.113	0.023	0.377	0.459	-2.436	-2.479	0.251	0.091	184	31	90	20
448	TGTGTGTGTGTGGGCGGTGT	0.444	0.507	-0.185	-0.221	0.047	0.219	-0.366	-0.194	-0.346	-0.176	183	52	100	18
449	ATGTAAATATGTGTGTGTGG	-0.774	-0.774	0.373	0.473	0.054	0.092	-0.23	0.047	0.279	-0.016	183	59	95	20
450	TCTTCTTCCCTCCTCCTTCC	-0.516	-0.683	-0.048	-0.056	-0.386	-0.418	0.205	1.249	0.039	-0.46	183	146	90.476	21
451	CTCACTCTCTCTTCTTCCCT	-0.527	-0.683	-0.149	-0.089	-0.249	-0.306	0.164	1.212	0.099	-0.386	183	155	95.238	21
452	CTCTTCTTCCCTCCTCCTTC	-0.508	-0.7	-0.048	-0.048	-0.379	-0.399	0.193	1.247	0.047	-0.453	182	147	90.476	21
453	GGCGGTGTGTGTGTTGTTGG	0.629	0.593	-0.87	-0.87	0.137	0.282	-0.827	-0.93	0.248	0.425	181	42	94.737	19
454	GGTCACACGGCGACGGTTGT	-1.31	-1.252	0.609	0.466	-0.412	-0.534	-0.024	-0.008	0.603	0.477	181	117	90	20
455	CTTCCTTCCCTCCTCCCTCC	-0.842	-0.885	-0.049	0.18	0.472	0.534	0.528	0.395	-0.593	-0.705	181	146	100	20
456	TCTCTTCTTCCCTCCTCCTT	-0.5	-0.692	-0.04	-0.074	-0.371	-0.371	0.187	1.242	0.047	-0.434	181	150	94.737	19
457	GCTCACTCTCTCTTCTTCCC	-0.534	-0.705	-0.09	-0.032	-0.34	-0.36	0.173	1.214	0.115	-0.381	181	156	95.238	21
458	GTGTGTGCTGTTGTTCCTTT	0.468	0.397	0.032	-0.041	0.409	0.497	-2.404	-2.282	0.229	0.086	180	32	90	20
459	TGTGTGTGCTGTTGTTCCTT	0.474	0.391	0.07	-0.008	0.403	0.491	-2.404	-2.282	0.181	0.078	180	33	90	20
460	CGGTCACACGGCGACGGTTG	-1.302	-1.244	0.611	0.457	-0.404	-0.538	-0.024	-0.016	0.611	0.485	180	118	90	20
461	CCGGTCACACGGCGACGGTT	-1.302	-1.244	0.606	0.468	-0.404	-0.538	-0.024	-0.066	0.617	0.491	180	119	90	20
462	GTGTGTGTGCTGTTGTTCCT	0.55	0.441	0.063	-0.024	0.387	0.465	-2.396	-2.314	0.131	0.048	179	34	90	20
463	TGTGCTGTTGTTCCTTTCAG	0.19	0	0.161	0.063	0.319	0.425	-2.522	-2.569	0.519	0.461	178	29	90	20
464	TGTAAATATGTGTGTGTGGG	-0.861	-0.846	0.344	0.425	0.094	0.132	-0.2	0.079	0.319	0	178	58	100	18
465	TCACACGGCGACGGTTGTGT	-2.118	-2.016	0.638	0.49	-0.388	-0.51	0.102	0.168	0.628	0.496	178	115	90	20
466	GTCACACGGCGACGGTTGTG	-2.118	-2.016	0.638	0.49	-0.399	-0.498	0.102	0.168	0.628	0.496	178	116	90	20
467	CCCTCCTTCCGCTGGATCCG	-0.181	-0.257	0.648	0.58	-0.846	-0.761	-1.286	-0.681	0.638	0.633	178	136	94.737	19
468	CTCTTCCTTCCCTCCTCCCT	-0.775	-0.832	-0.127	0.032	0.449	0.519	0.53	0.431	-0.498	-0.605	178	148	100	20
469	GCGCTCACTCTCTCTTCCTT	-0.795	-0.155	-0.49	0.117	-0.318	0.132	0.32	0.609	-0.278	0.378	177	159	100	19
470	GTAAATATGTGTGTGTGGGC	-0.874	-0.845	0.361	0.441	0.095	0.14	-0.24	0.024	0.328	0.016	176	57	100	19
471	TGTGTGTGTGCGGTGTGTGT	0.299	0.194	0.623	0.574	-0.935	-0.919	-1.715	-1.489	0.563	0.551	174	48	95	20
472	TCTTCCTTCCCTCCTCCCTC	-0.785	-0.843	-0.176	0.041	0.476	0.54	0.574	0.446	-0.536	-0.675	174	147	100	20
473	CTCCTCCTTCCCTCCTCCTC	1.364	1.282	-2.195	-1.951	-0.253	-0.243	-0.715	-0.224	-0.5	-0.454	174	150	94.444	18
474	CGGTGTGTGTGCTGTTGTTC	0.508	0.417	0.033	-0.042	0.379	0.496	-2.305	-1.911	0.15	0.025	173	40	94.737	19
475	TCCTCCTTCCCTCCTCCTCC	1.37	1.286	-2.187	-1.975	-0.275	-0.235	-0.707	-0.215	-0.492	-0.457	173	146	90.476	21
476	TGCAGCAACACGTGAGTGCA	-1.671	-1.967	0.682	0.793	-3.619	-3.619	1.105	1.033	-0.132	-0.132	172	78	90	20
477	CGCTGGATCCGGTCACACGG	-1.309	-1.248	0.559	0.317	-0.487	-0.731	0.09	-0.289	0.821	0.627	171	127	95	20
478	CTGCAGCAACACGTGAGTGC	-1.655	-1.95	0.63	0.745	-3.602	-3.602	1.118	1.05	-0.115	-0.115	170	79	90	20
479	ACGGCGACGGTTGTGTGTGC	-2.052	-1.918	0.607	0.515	-0.322	-0.444	0.168	0.234	0.539	0.385	170	111	94.737	19
480	CACGGCGACGGTTGTGTGTG	-2.017	-1.918	0.607	0.515	-0.322	-0.455	0.168	0.242	0.539	0.392	170	112	94.444	18
481	CACACGGCGACGGTTGTGTG	-2.017	-1.95	0.619	0.503	-0.322	-0.444	0.168	0.242	0.551	0.385	170	114	90	20
482	GCTGGATCCGGTCACACGGC	-1.28	-1.22	0.533	0.277	-0.479	-0.723	0.098	-0.28	0.829	0.63	170	126	95	20
483	GGTGTGTGTGTTGTTGGTCC	0.692	0.697	-0.659	-0.543	0.199	0.313	-1.975	-1.494	0.25	0.413	169	35	100	19
484	GGTGTGTGTGCTGTTGTTCC	0.53	0.394	0.067	0.009	0.406	0.482	-2.272	-2.231	0.131	0.059	169	40	94.444	18
485	GTGTGTGTGCGGTGTGTGTG	0.257	0.169	0.582	0.542	-0.893	-0.877	-1.646	-1.447	0.582	0.582	169	47	95	20
486	CTTGACTGCAGCAACACGTG	-0.846	-0.862	-0.231	-0.182	0.987	0.644	-1.846	-1.975	0.697	0.621	169	85	94.737	19
487	ACACGGCGACGGTTGTGTGT	-2.009	-1.941	0.61	0.512	-0.313	-0.447	0.169	0.25	0.547	0.394	169	113	90	20
488	CCTCCTTCCCTCCTCCTCCC	1.38	1.279	-2.356	-2.079	-0.261	-0.221	-0.687	-0.251	-0.47	-0.447	169	146	94.444	18
489	GGGATCCGGTCACGCGGCGA	0.556	0.732	-1.07	-0.547	-0.089	0.322	-0.415	-0.305	-0.305	0.308	168	125	100	18
490	CCTGGATCCGGTCACGCGGC	-2.07	-1.933	-1.869	-2.07	1.23	1.277	-2.07	-0.822	0.69	0.888	168	126	100	19
491	GTGTTGTTGGTCCTTTCAGT	0.644	0.611	-1.044	-1.08	0.246	0.582	-2.098	-1.711	0.371	0.594	167	28	100	20
492	GGTGTGTGTGTGCTGTTGGT	-0.044	-0.214	0.378	0.499	-0.234	-0.204	-0.307	-0.026	-0.017	0	167	37	95	20
493	CTTCCTTCCCTCCTCCTGCC	-0.974	-0.769	-0.991	-0.829	1.128	1.112	-6.384	-7.384	0.796	0.864	167	150	100	16
494	ACTGCAGCAACACGTGAGTG	-1.703	-1.983	0.585	0.733	-3.568	-3.568	1.149	1.072	-0.118	-0.099	166	82	94.444	18
495	TTGTTGGAACTTTCAGAGCC	-2.508	-2.611	-7.366	-7.366	0.794	0.872	1.004	0.987	-0.018	0.226	165	25	85	20
496	GTTGTTGGAACTTTCAGAGC	-2.508	-2.611	-7.366	-7.366	0.788	0.877	1.009	0.965	0.009	0.219	165	26	85	20
497	TGTTGTTGGAACTTTCAGAG	-2.508	-2.611	-7.366	-7.366	0.788	0.877	1.004	0.969	0.009	0.211	165	29	88.889	18
498	CGGTGTGTGTGTGCTGTTGG	-0.035	-0.217	0.382	0.51	-0.227	-0.186	-0.311	-0.018	-0.018	0.017	165	38	95	20
499	CCTTGACTGCAGCAACACGT	-0.834	-0.85	-0.188	-0.188	0.991	0.637	-3.773	-4.036	0.852	0.767	164	85	95	20
500	GCCTTGACTGCAGCAACACG	-0.834	-0.85	-0.188	-0.188	0.987	0.654	-3.773	-4.036	0.852	0.761	164	86	95	20
501	CTGGATCCGGTCACACGGCG	-1.219	-1.12	0.459	0.236	-0.418	-0.634	0.151	-0.199	0.791	0.605	163	125	95	20
502	TGGATCCGGTCACACGGCGA	-1.219	-1.12	0.459	0.236	-0.418	-0.634	0.135	-0.199	0.791	0.594	163	125	94.737	19
503	CTCCTTCCCTCCTCCTCCCG	1.309	1.206	-2.395	-2.063	-0.169	-0.13	-0.621	-0.189	-0.371	-0.395	163	146	94.444	18
504	CCGCTCACTCTCTCCTCCTT	1.423	1.436	-1.857	-1.794	-1.24	-1.261	0.035	0.052	-0.734	-0.779	163	159	95	20
505	GGTCCTTTCAGTGCCTTCAA	0.62	0.512	-1.274	-1.036	-0.445	-0.351	0.758	0.435	-0.317	-0.295	162	22	100	18
506	CAGCAGCACGTGAGAGCATA	0.549	0.543	-0.507	-0.585	-0.494	-0.482	0.415	0.524	-0.34	-0.386	162	76	90	20
507	TCCGCTGGATCCGGTCACAC	-0.433	-0.507	-0.397	-0.612	0.144	0.086	0.603	0.333	0.207	0.128	162	131	100	18
508	TGGTCCTTTCAGTGCCTTCA	0.629	0.521	-1.265	-1.027	-0.436	-0.342	0.751	0.437	-0.331	-0.287	161	22	100	19
509	CACTGCAGCAACACGTGAGT	-2.313	-2.455	0.641	0.79	-3.853	-3.506	1.088	1.049	-0.009	0.053	159	82	94.737	19
510	TGCTCACTCTCTCTTCCTTC	-1.585	-1.48	1.218	1.298	-3.612	-3.728	-0.133	-0.313	0.449	0.455	159	158	100	19
511	TGTTGGAACTTTCAGAGCCT	-2.446	-2.496	-7.304	-7.304	0.856	0.939	0.92	0.856	0.045	0.281	158	24	85	20
512	GTGTGCTGTTGTTGGAACTT	-2.056	-2.018	-5.719	-6.304	0.369	0.289	1.243	1.224	0.156	0.258	158	33	85	20
513	CGGTGTGTGTGTTGTTGGTC	0.752	0.735	-0.433	-0.35	-0.327	-0.009	-1.878	-1.35	0.376	0.523	158	36	100	18
514	TGTGTGCTGTTGTTGGAACT	-2.056	-2.018	-5.719	-6.304	0.376	0.296	1.243	1.228	0.156	0.258	158	38	93.75	16
515	TCTCTTTCCTTCCCTCCTCC	-0.828	0.347	0.497	0.516	0.054	-0.361	0.326	0.431	-1.174	-0.911	158	150	95.238	21
516	CTCTTCCTTCCCTCCTCCTG	-1.304	-1.075	-0.929	-0.719	1.114	1.11	-5.719	-6.304	0.846	0.93	158	150	100	18
517	TCTTCCTTCCCTCCTCCTGC	-1.304	-1.075	-0.929	-0.749	1.118	1.106	-5.719	-6.304	0.846	0.93	158	150	100	17
518	CTCTCTTTCCTTCCCTCCTC	-0.81	0.38	0.463	0.554	0.027	-0.391	0.329	0.436	-1.177	-0.859	156	151	95.238	21
519	GCTGTTGTTGGAACTTTCAG	-2.019	-1.981	-6.267	-7.267	0.333	0.303	1.292	1.209	0.134	0.249	154	29	88.889	18
520	TGCTGTTGTTGGAACTTTCA	-2.019	-1.981	-6.267	-7.267	0.326	0.303	1.292	1.209	0.134	0.241	154	30	88.235	17
521	TGTGTGTGGGCGGTGTGTGC	-0.048	-0.179	-0.667	-0.791	-0.048	-0.336	0.903	0.826	-0.19	-0.409	154	49	100	19
522	GTGCCTTCACTGCAGCAGCA	0.151	0.201	-0.19	-0.348	-1.434	-1.409	0.991	1.143	-0.775	-0.728	154	88	95	20
523	CGGTTGTGTGTGCGGGGCGC	-1.909	-2.057	-0.396	-0.637	1.261	1.272	-2.945	-3.566	0.534	0.75	154	104	95	20
524	ACGGTTGTGTGTGCGGGGCG	-1.945	-2.057	-0.384	-0.594	1.261	1.276	-2.945	-3.566	0.534	0.75	154	107	100	17
525	TGTGCTGTTGTTGGAACTTT	-2.009	-1.972	-5.672	-6.257	0.305	0.282	1.262	1.262	0.126	0.234	153	32	85	20
526	CTCTCTCTTTCCTTCCCTCC	-0.782	0.379	0.408	0.569	0.019	-0.375	0.32	0.415	-1.17	-0.831	153	153	95	20
527	GGTGCCTTCACTGCAGCAGC	0.17	0.212	-0.171	-0.329	-1.415	-1.39	0.986	1.123	-0.74	-0.709	152	91	100	18
528	GGGTGCCTTCACTGCAGCAG	0.17	0.212	-0.171	-0.317	-1.415	-1.39	0.986	1.123	-0.756	-0.709	152	91	100	19
529	TCCTCCTGCCGCTGGATCCG	0.598	0.514	0.307	0.396	0.5	0.195	-3.248	-3	-0.038	-0.305	152	136	90	20
530	CTCCTCCTGCCGCTGGATCC	0.598	0.514	0.314	0.396	0.494	0.203	-3.248	-3	-0.048	-0.305	152	137	90	20
531	CCTCCTCCTTCCGCGGGATC	0.665	0.671	-0.305	-0.329	-0.506	-0.317	0.028	0.403	-0.341	-0.648	152	138	90	20
532	TCTCTCTTTCCTTCCCTCCT	-0.772	0.389	0.417	0.559	0	-0.428	0.337	0.439	-1.16	-0.839	152	152	95	20
533	GTGCTGTTGTTGGAACTTTC	-1.99	-1.953	-6.238	-7.238	0.354	0.331	1.281	1.188	0.145	0.261	151	31	85	20
534	GCAGCAGCACGTGAGAGCAT	0.65	0.644	-0.406	-0.47	-0.747	-0.953	0.516	0.662	-0.552	-0.638	151	77	90	20
535	TTCCGCTGGATCCGGTCACA	-0.444	-0.538	-0.332	-0.538	-0.01	-0.099	0.698	0.434	0.213	0.145	151	131	100	18
536	CCCTCCTCCTTCCGCGGGAT	0.727	0.722	-0.296	-0.332	-0.669	-0.497	0.047	0.413	-0.332	-0.669	151	139	90	20
537	TCCCTCCTCCTGCCGCTGGA	0.42	0.448	0.324	0.42	0.483	0.213	-3.238	-2.99	0.101	-0.079	151	140	90	20
538	ACTCTCTCTTTCCTTCCCTC	-0.731	0.427	0.441	0.594	0.019	-0.418	0.285	0.384	-1.194	-0.846	151	154	95	20
539	CACTCTCTCTTTCCTTCCCT	-0.731	0.427	0.441	0.588	0.019	-0.393	0.269	0.384	-1.194	-0.812	151	155	95	20
540	GCATACAAATATGTGTGTGG	0.437	0.408	-0.515	-0.163	-0.383	-0.195	0.247	-0.206	-0.019	0.189	150	62	94.737	19
541	TCCTCCTTCCGCGGGATCCG	0.666	0.66	-0.298	-0.31	-0.556	-0.322	0.029	0.31	-0.298	-0.501	150	136	90	20
542	TTCCCTCCTCCTGCCGCTGG	0.492	0.566	0.386	0.479	0.393	0.146	-3.644	-3.322	-0.059	-0.11	150	141	90	20
543	TGTGTGTGCTGTTGTTGGAA	-1.934	-1.934	-5.634	-6.219	0.474	0.381	1.32	1.261	-0.164	0.085	149	38	94.444	18
544	GGTTGTGTGTGCGGGGCGCC	-2.01	-1.971	-0.349	-0.604	1.232	1.261	-2.897	-3.76	0.536	0.747	149	103	95	20
545	CCTCCTTCCGCGGGATCCGG	0.657	0.663	-0.288	-0.3	-0.547	-0.3	0.029	0.32	-0.288	-0.505	149	135	90	20
546	TCACTCTCTCTTTCCTTCCC	-0.711	0.446	0.446	0.595	-0.039	-0.464	0.273	0.388	-1.197	-0.844	149	156	95	20
547	CCTTCCGCGGGATCCGGTCA	0.697	0.721	-0.267	-0.291	-0.537	-0.255	0.01	0.298	-0.364	-0.67	148	132	90	20
548	TCCTTCCGCGGGATCCGGTC	0.697	0.727	-0.267	-0.291	-0.537	-0.279	0.01	0.298	-0.364	-0.67	148	133	90	20
549	CCTCCTCCTGCCGCTGGATC	0.456	0.477	0.353	0.449	0.525	0.242	-3.209	-2.962	-0.01	-0.303	148	138	90	20
550	GGCTCACTCTCTCTTCTTCC	-0.537	-1.08	0.057	0.103	-0.267	-0.389	0.01	1.126	0.266	-0.327	148	157	95	20
551	GTTGGAACTTTCAGAGCCTT	-2.392	-2.445	-6.2	-7.2	0.914	1.029	0.812	0.701	0.122	0.347	147	23	85	20
552	ATGACAGCAGCAACACGTGA	0.243	0.113	0.839	0.766	-2.112	-2.2	-0.293	-0.04	0.076	0.01	147	85	93.333	15
553	CATGACAGCAGCAACACGTG	0.284	0.131	0.845	0.766	-2.112	-2.2	-0.305	-0.102	0.086	0.019	147	85	93.333	15
554	CTCCTCCTTCCGCGGGATCC	0.671	0.652	-0.257	-0.281	-0.57	-0.367	0.067	0.347	-0.317	-0.615	147	137	90	20
555	CCCTCCTCCTGCCGCTGGAT	0.459	0.487	0.363	0.459	0.521	0.243	-3.2	-2.952	-0.01	-0.293	147	139	90	20
556	CTCTTTCCTTCCCTCCTCCT	-0.757	0.437	0.473	0.487	0.019	-0.485	0.276	0.415	-1.112	-0.79	147	150	95	20
557	CGGCTCACTCTCTCTTCTTC	-0.6	-1.134	0.086	0.095	-0.269	-0.379	0.01	1.131	0.308	-0.305	147	158	94.737	19
558	TTGACAGCAGCAACACGTGA	-0.747	-1.061	0.058	-0.113	-0.605	-0.605	0.945	1.128	-0.448	-0.213	146	85	88.889	18
559	CTCCTTCCGCGGGATCCGGT	0.687	0.687	-0.259	-0.271	-0.517	-0.271	0.029	0.318	-0.344	-0.651	146	134	90	20
560	CTCACTCTCTCTTTCCTTCC	-0.73	0.425	0.432	0.558	0	-0.408	0.294	0.41	-1.19	-0.832	146	157	95	20
561	TTGGAACTTTCAGAGCCTTC	-2.373	-2.479	-6.18	-7.18	0.913	1.039	0.82	0.715	0.124	0.344	145	22	85	20
562	GTGTTGTTGGTCCTTTCAGA	0.28	0.238	-1.479	-1.399	0.336	0.588	-0.72	-0.822	0.647	0.527	145	29	100	19
563	CACGTGAGTGCATATAAATA	-1.565	-1.822	0.913	0.985	-1.226	-0.895	0.03	0.105	0.328	0.32	145	70	90	20
564	GCACGTGAGAGCATATAAAT	0.32	0.32	-0.261	-0.214	-0.01	-0.061	0.304	0.39	-0.452	-0.641	145	71	94.737	19
565	CTTCCCTCCTCCTGCCGCTG	0.541	0.615	0.435	0.527	0.312	0.058	-6.18	-5.18	-0.01	-0.061	145	142	90	20
566	TTTCCTTCCCTCCTCCTTCC	-0.788	0.238	0.398	0.514	-0.249	-0.641	0.485	0.792	-1.273	-0.84	145	146	94.737	19
567	TCACTGCAGCAGCACGTGAG	0.481	0.377	-0.35	-0.376	-1.678	-1.71	0.98	1.111	-0.885	-0.83	144	82	90	20
568	GGTGCCATGACAGCAGCAAC	0.273	0.106	0.663	0.572	-1.126	-1.239	-0.312	-0.193	0.01	0.152	144	89	85	20
569	GGGTGCCATGACAGCAGCAA	0.29	0.106	0.669	0.578	-1.126	-1.216	-0.3	-0.193	0.01	0.152	144	90	85	20
570	TCCCTCCTCCTTCCGCGGGA	0.807	0.807	-0.483	-0.585	-0.6	-0.402	0.115	0.495	-0.483	-0.778	144	140	90	20
571	ATACAAATATGTGTGTGTGT	-0.277	-0.051	0.316	0.232	-0.072	-0.241	-0.302	0.05	0.232	0.04	143	60	94.737	19
572	GTGTGTGCTGTTGTTGGAAC	-1.864	-1.864	-5.565	-6.15	0.435	0.326	1.393	1.334	-0.279	-0.139	142	38	94.118	17
573	TACAAATATGTGTGTGTGTG	-0.279	-0.052	0.318	0.243	-0.062	-0.231	-0.292	0.06	0.243	0.05	142	60	94.444	18
574	ACGTGAGTGCATATAAATAT	-1.506	-1.723	0.99	1.045	-1.196	-0.864	-0.094	0.069	0.285	0.268	142	69	90	20
575	GCAACACGTGAGTGCATATA	-1.368	-1.69	0.867	0.906	-1.172	-0.96	0.163	0.181	0.243	0.326	142	74	90	20
576	GCTCACTCTCTCTTTCCTTC	-0.74	0.382	0.412	0.564	0.03	-0.395	0.31	0.412	-1.15	-0.828	142	158	95	20
577	GTGCTGTTGTTCCTTTCAGT	0.328	0.173	0	-0.174	0.36	0.49	-3.439	-2.97	0.588	0.519	141	28	90	20
578	AGCACGTGAGAGCATATAAA	0.36	0.36	-0.385	-0.425	0.03	-0.01	0.376	0.438	-0.481	-0.73	141	72	94.444	18
579	CAACACGTGAGTGCATATAA	-1.412	-1.68	0.872	0.916	-1.162	-0.95	0.108	0.182	0.253	0.336	141	73	90	20
580	TGCTGTTGTTCCTTTCAGTG	0.33	0.156	0.01	-0.163	0.371	0.5	-3.807	-3.544	0.578	0.529	140	27	90	20
581	AGCAACACGTGAGTGCATAT	-1.348	-1.67	0.842	0.888	-1.042	-0.862	0.174	0.156	0.263	0.346	140	75	90	20
582	TGGAACTTTCAGAGCCTTCG	-7.119	-6.119	-6.119	-7.119	0.979	1.11	0.829	0.714	0.176	0.397	139	21	85	20
583	CTTCCCTCCTCCTTCCGCGG	0.77	0.829	-0.432	-0.519	-0.564	-0.405	0.021	0.466	-0.432	-0.71	139	144	94.444	18
584	GTGTGTGTGCTGTTGTTGGA	-1.823	-1.823	-5.524	-6.109	0.195	0.149	1.465	1.367	-0.202	0.061	138	38	94.737	19
585	GTGTGTGCGGTGTGTGTGCT	0.061	0.168	0.543	0.469	-0.617	-0.601	-1	-1.226	0.446	0.521	138	47	94.444	18
586	TGTGTGCGGTGTGTGTGCTG	0.051	0.168	0.55	0.469	-0.617	-0.601	-1	-1.226	0.469	0.521	138	47	94.118	17
587	TGCCTTGACTGCAGCAACAC	-0.585	-0.601	0.031	0.061	0.578	0.351	-3.524	-3.787	0.947	0.886	138	87	95	20
588	TTCCCTCCTCCTTCCGCGGG	0.78	0.822	-0.422	-0.539	-0.585	-0.394	0.041	0.438	-0.436	-0.733	138	141	90	20
589	GTTGTTCCTTTCAGTGCCTT	0.402	0.268	0.01	-0.098	0.14	0.197	-3.928	-3.513	0.623	0.716	137	23	95	20
590	TGTGTGTGTGTTGTTGGTCC	-0.156	-0.24	-1.969	-2.574	0.995	1.273	-1.928	-2.639	0.609	0.623	137	35	100	20
591	CAGCACGTGAGAGCATATAA	0.457	0.494	-0.278	-0.317	-0.343	-0.304	0.509	0.479	-0.639	-0.758	137	73	90	20
592	TTCACTGCAGCAGCACGTGA	0.251	0.197	-0.278	-0.304	-1.776	-1.813	1.052	1.183	-0.831	-0.758	137	85	94.444	18
593	GTGTGCGGGGTGCCATGACA	0.268	0.159	-0.317	-0.498	-0.167	-0.156	0.609	0.328	-0.426	-0.144	137	98	89.474	19
594	ACACGTGAGTGCATATAAAT	-1.473	-1.73	0.855	0.929	-1.133	-0.821	0.102	0.198	0.305	0.305	136	71	90	20
595	AACACGTGAGTGCATATAAA	-1.473	-1.73	0.867	0.901	-1.133	-0.802	0.092	0.189	0.296	0.305	136	72	90	20
596	CCATGACAGCAGCAACACGT	0.388	0.216	0.713	0.606	-2.043	-2.133	-0.193	-0.11	0.031	0.17	136	85	85	20
597	GGGTGCCTTGACTGCAGCAA	-0.564	-0.564	-0.087	-0.087	0.585	0.404	-3.503	-3.766	0.957	0.957	136	90	95	20
598	TGTTGTTCCTTTCAGTGCCT	0.415	0.298	0.042	-0.066	0.123	0.218	-3.907	-3.492	0.596	0.658	135	24	95	20
599	TGGGCAATGTGTGTGCTGTT	-0.719	-0.719	1.462	1.32	-7.077	-7.077	-0.867	-1.194	0.523	0.199	135	43	85	20
600	TGTGTGTGCGGTGTGTGTGC	0.093	0.199	0.581	0.501	-0.585	-0.569	-1.755	-1.684	0.553	0.617	135	47	94.737	19
601	ATGTGTGGGCGGTGTGTGTG	-0.702	-0.791	-0.601	-0.651	0.538	0.227	0.254	0.171	0.47	0.316	135	47	100	19
602	TGCAGCAGCACGTGAGAGCA	0.705	0.658	-0.433	-0.538	-1.032	-1.123	0.589	0.724	-0.553	-0.634	135	78	90	20
603	CACTGCAGCAGCACGTGAGA	0.589	0.501	-0.719	-0.737	-1.492	-1.617	1.037	1.157	-1.054	-0.968	135	81	90	20
604	CTTCACTGCAGCAGCACGTG	0.272	0.218	-0.257	-0.349	-1.791	-1.829	1.073	1.147	-0.81	-0.737	135	85	94.737	19
605	CCTTCACTGCAGCAGCACGT	0.272	0.209	-0.257	-0.349	-1.829	-1.829	1.073	1.152	-0.791	-0.737	135	85	95	20
606	GCCATGACAGCAGCAACACG	0.391	0.218	0.724	0.617	-2.032	-2.123	-0.194	-0.1	0.063	0.181	135	86	85	20
607	GCCTTCACTGCAGCAGCACG	0.083	0.021	-0.269	-0.376	-1.123	-1.17	1.068	1.152	-0.81	-0.737	135	86	95	20
608	TGCCATGACAGCAGCAACAC	0.391	0.218	0.718	0.617	-2.032	-2.123	-0.194	-0.1	0.042	0.162	135	87	85	20
609	TGCCTTCACTGCAGCAGCAC	0.093	0.021	-0.269	-0.376	-1.123	-1.17	1.068	1.152	-0.791	-0.737	135	87	95	20
610	GTGCCATGACAGCAGCAACA	0.391	0.218	0.756	0.665	-2.077	-2.077	-0.194	-0.088	-0.032	0.083	135	88	85	20
611	GTGCCTTGACTGCAGCAACA	-0.553	-0.569	-0.088	-0.088	0.617	0.407	-3.492	-3.755	0.957	0.918	135	88	95	20
612	GGTGCCTTGACTGCAGCAAC	-0.553	-0.553	-0.088	-0.088	0.596	0.415	-3.492	-3.755	0.962	0.923	135	89	95	20
613	GCTGTTGTTCCTTTCAGTGC	0.445	0.285	0.094	-0.089	0.267	0.354	-3.733	-3.47	0.545	0.499	133	26	94.444	18
614	GTGGGCAATGTGTGTGCTGT	-0.906	-0.846	1.488	1.346	-7.055	-7.055	-0.865	-1.173	0.545	0.23	133	44	85	20
615	AGCAGCACGTGAGAGCATAT	0.484	0.499	-0.248	-0.314	-0.383	-0.3	0.537	0.545	-0.788	-0.926	133	75	90	20
616	GCAGCACGTGAGAGCATATA	0.51	0.548	-0.303	-0.344	-0.372	-0.29	0.548	0.533	-0.759	-0.915	132	74	90	20
617	CTGCAGCAGCACGTGAGAGC	0.737	0.684	-0.618	-0.601	-1	-1.09	0.607	0.757	-0.618	-0.669	132	79	90	20
618	ACTGCAGCAGCACGTGAGAG	0.737	0.69	-0.618	-0.601	-1	-1.09	0.607	0.757	-0.618	-0.669	132	80	90	20
619	GGCTCACTCTCTCTTTCCTT	-0.874	0.439	0.322	0.447	0.115	-0.372	0.348	0.621	-1.237	-1.044	132	159	94.737	19
620	CGTGAGAGCATATAAATATA	0.45	0.566	0.065	-0.011	0	0.075	-1.011	-1.226	0.166	0.086	131	69	94.737	19
621	CACGCGGCGACGGTTGTGTT	-6.033	-6.033	1.721	1.715	-2.51	-2.226	-4.448	-4.226	0.513	0.667	131	115	94.737	19
622	ACGCGGCGACGGTTGTGTTT	-6.033	-6.033	1.728	1.715	-2.574	-2.226	-4.448	-4.711	0.521	0.66	131	115	94.444	18
623	ATGTGTGTGTGTGGGCGGTG	0.216	0.421	-0.189	-0.164	-0.068	0.086	-0.547	-0.336	0.107	0.281	130	53	95	20
624	CATACAAATATGTGTGTGGG	0.592	0.57	-1.045	-0.852	-0.092	0.117	0.437	-0.057	-0.322	-0.14	130	62	94.444	18
625	GGTTGTGTGTGCGGGGTGTC	-0.956	-1.022	0.643	0.614	-0.63	-0.683	0.785	0.823	-0.833	-0.596	130	105	100	18
626	CCTTCCCTCCTCCTGCCGCT	0.525	0.585	0.445	0.517	0.127	-0.08	-6.022	-6.022	0.226	0.158	130	143	90	20
627	GTGTGTGTGTGTTGTTGGTC	-0.08	-0.129	-5.011	-6.011	1.022	1.377	-1.841	-2.488	0.618	0.647	129	36	100	20
628	TATGTGTGGGCGGTGTGTGT	-1.426	-1.488	-0.397	-0.457	0.603	0.293	0.265	0.198	0.536	0.39	129	48	100	18
629	CGTGAGTGCATATAAATATG	-1.841	-2.153	0.994	1.097	-1.057	-0.726	-0.023	0.179	0.198	0.128	129	68	90	20
630	CGGTTGTGTGTGCGGGGTGT	-0.945	-1.057	0.654	0.618	-0.636	-0.726	0.796	0.809	-0.782	-0.585	129	105	100	19
631	TCCCTCCTCCTTCCGCTGGG	-0.602	-0.353	-0.903	-0.311	-0.802	-0.283	0.803	1.097	-0.397	0.311	129	141	94.737	19
632	GTGAGTGCATATAAATATGT	-1.83	-2.142	1.017	1.119	-1.023	-0.642	-0.259	0.109	0.248	0.17	128	67	90	20
633	TCCCTCCTTCCGCTGGATCC	-0.069	-0.18	0.5	0.451	-0.591	-0.461	-1	-0.219	0.476	0.443	128	137	94.444	18
634	TGTGCGGTGTGTGTGCTGTT	-0.302	-0.234	0.705	0.732	-0.465	-0.434	-0.497	-0.741	0.269	0.25	127	43	90	20
635	GTGTGCGGTGTGTGTGCTGT	-0.434	-0.389	0.67	0.589	-0.465	-0.434	-0.944	-1.181	0.581	0.633	127	44	90	20
636	GTGGGCGGTGTGTGTGTGTG	-0.481	-0.614	1.24	1.269	-1.181	-1.819	-1.667	-1.989	0.351	0.471	127	44	100	19
637	TGTGGGCGGTGTGTGCTGTT	0.088	-0.082	-3.404	-3.819	0.351	0.151	0.799	0.611	0.201	0.12	127	46	94.737	19
638	GAGCATATAAATATGTGTGC	-0.741	-0.703	0.201	0.641	0.23	0.171	-1.106	-1.374	0.626	0.581	127	64	100	19
639	GAGTGCATATAAATATGTGT	-1.345	-1.465	0.989	1.061	-0.989	-0.631	-0.247	0.088	0.171	0.077	127	65	94.737	19
640	TGAGTGCATATAAATATGTG	-1.345	-1.465	0.989	1.067	-0.989	-0.631	-0.247	0.088	0.171	0.067	127	66	94.444	18
641	CTCCCTCCTCCTTCCGCTGG	-0.923	-0.76	-1.703	-1.316	0.24	0.278	0.831	0.342	0.404	0.55	127	141	94.737	19
642	GTGCGGTGTGTGTGCTGTTG	-0.291	-0.236	0.695	0.709	-0.485	-0.423	-0.518	-0.692	0.29	0.242	126	42	94.444	18
643	ATGTGTGCGTGGGCGGTGTG	-1.454	-1.692	-0.551	-0.502	0.924	0.959	-0.469	-0.748	0.466	0.57	126	51	95	20
644	TATGTGTGCGTGGGCGGTGT	-1.454	-1.692	-0.551	-0.518	0.93	0.948	-0.469	-0.748	0.466	0.57	126	52	95	20
645	ATATGTGTGCGTGGGCGGTG	-1.423	-1.655	-0.551	-0.518	0.93	0.953	-0.469	-0.748	0.466	0.57	126	53	95	20
646	GCCGCTGGATCCGGTCACGC	0.887	0.764	-0.023	0.011	0.222	-0.132	-2.89	-2.655	0.261	-0.095	126	129	100	19
647	CCTCCCTCCTCCTTCCGCTG	-0.911	-0.748	-1.655	-1.363	0.222	0.232	0.849	0.363	0.424	0.554	126	142	94.444	18
648	CTGCTCACTCTCTCTTCCTT	-1.392	-1.305	0.965	0.959	-3.518	-3.392	0.056	-0.107	0.709	0.709	126	159	100	18
649	CTGTTGTTCCTTTCAGTGCC	0.534	0.374	0.184	0.011	-0.023	0.1	-3.796	-3.381	0.589	0.558	125	25	94.737	19
650	GTGGGCGGTGTGTGCTGTTG	-0.047	-0.184	-3.059	-3.644	0.356	0.153	0.796	0.634	0.301	0.204	125	42	90.476	21
651	GTGCGGGGTGCCATGACAGC	0.534	0.409	-0.198	-0.366	-0.837	-0.9	0.742	0.477	-0.573	-0.279	125	95	85	20
652	TGTGCGGGGTGCCATGACAG	0.542	0.409	-0.198	-0.366	-0.837	-0.921	0.742	0.469	-0.573	-0.293	125	98	88.889	18
653	CCTTCCCTCCTCCTTCCGCG	0.762	0.678	-0.336	-0.54	-0.523	-0.322	0.068	0.477	-0.411	-0.644	125	144	94.737	19
654	ACGGTTGTGTTTGTTGGGTG	-2.369	-2.199	1.063	1.085	0.206	0.226	-4.632	-4.632	0.489	0.704	124	105	84.211	19
655	TGCCGCTGGATCCGGTCACG	0.898	0.774	-0.012	0.012	0.216	-0.121	-2.867	-2.632	0.284	-0.084	124	130	100	18
656	CTTGACAGCAGCAACACGTG	-0.55	-0.834	0.286	0.102	-0.403	-0.358	0.687	0.581	-0.201	0.035	123	85	89.474	19
657	TGCATATAAATATGTGTGTG	-1.645	-1.801	0.889	0.927	-1.176	-0.702	-0.176	0.167	0.4	0.436	122	62	100	19
658	GGGGTGCCATGACAGCAGCA	0.512	0.336	0.279	0.058	-0.886	-1	-0.06	0.012	0.023	0.135	122	91	85	20
659	CGGTTGTGTTTGTTGGGTGC	-2.407	-2.287	1.092	1.103	0.219	0.249	-6.931	-6.931	0.512	0.727	122	104	85	20
660	CCCTGGATCCGGTCACGCGG	-5.931	-6.931	-5.346	-6.931	1.491	1.577	-4.609	-4.931	0.952	1.141	122	127	100	18
661	TGTGTGGGCGGTGTGTGCTG	0	-0.304	-3.334	-3.597	0.291	-0.024	0.964	0.843	0.158	-0.012	121	49	100	17
662	AGTGCATATAAATATGTGTG	-1.304	-1.395	1.058	1.136	-1.086	-0.652	-0.232	0.081	0.047	-0.024	121	64	95	20
663	TGTGTGCGGGGCGCCATGAC	-6.907	-5.907	-3	-3.737	1.632	1.686	-5.907	-6.907	0.708	0.951	120	98	85	20
664	TCCTCCCCTCCTCCTTCCGC	-5.322	-4.585	-0.603	-0.603	0.951	1.018	-0.585	-0.976	0.848	0.835	120	144	90	20
665	TCTTTCCTTCCCTCCTCCTT	-0.976	0.36	0.553	0.585	-0.061	-0.497	0.406	0.569	-1.481	-1.152	120	150	94.737	19
666	TTGTGTGTGCGGGGCGCCAT	-2.251	-2.087	-1.371	-1.725	1.523	1.548	-5.895	-6.895	0.48	0.778	119	103	94.444	18
667	CTTCCGCGGGATCCGGTCAC	0.951	1	-1.31	-1.14	-0.725	-0.452	0.324	0.621	-0.591	-0.941	119	131	94.444	18
668	CATATAAATATGTGTGCGTG	-0.49	-0.407	0.06	0.236	0.475	0.403	-0.733	-0.883	0.384	0.317	118	60	95	20
669	CGGGGTGCCATGACAGCAGC	0.552	0.384	0.151	-0.025	-0.838	-0.952	-0.012	0.048	0.024	0.162	118	92	85	20
670	TGCGGGGTGCCATGACAGCA	0.625	0.492	0.162	0.012	-0.838	-0.976	-0.012	0.012	-0.141	0.024	118	94	85	20
671	GTTGTGTGTGCGGGGCGCCA	-2.239	-2.128	-1.359	-1.713	1.531	1.56	-5.883	-6.883	0.484	0.79	118	103	94.737	19
672	CCGCTGGGATCCGGTCACGC	-0.155	0.183	-0.391	0.205	-0.298	0.365	-0.375	-0.224	-0.128	0.609	118	129	95	20
673	GTGTGGACGGTGTGTGTGTG	-0.893	-0.804	-2.7	-2.347	1.543	1.31	-0.567	-0.363	-0.142	-0.129	117	45	95	20
674	AAATATGTGTGTGTGTGGGC	0.3	0.452	0.152	0.141	-0.87	-0.94	-0.567	-0.184	0.469	0.339	117	60	100	15
675	GTGAGAGCATATAAATATAT	0.613	0.722	-0.331	-0.27	0.174	0.259	-0.988	-1.7	0.095	0.072	117	69	94.444	18
676	TGTGTGCGGGGTGCCTTGAC	-0.05	-0.347	0.107	-0.05	-0.762	-1.063	0.415	-1.115	0.677	0.851	117	98	95	20
677	TGTGTGTGCGGGGTGCCTTG	0.084	-0.156	-0.184	-0.212	-0.741	-1.063	0.522	-0.87	0.661	0.816	117	101	100	19
678	GTGTGTGCGGGGTGCCTTGA	0.084	-0.156	-0.184	-0.212	-0.741	-1.063	0.531	-0.893	0.661	0.823	117	101	100	18
679	CTTTCCTTCCCTCCTCCTTC	-0.963	0.358	0.478	0.573	0.012	-0.461	0.396	0.589	-1.548	-1.063	117	147	94.444	18
680	TGTGTGTGTGTGCGGTGTGT	-0.051	-0.038	0.642	0.626	-1.186	-1.158	-1.951	-2.334	0.917	0.89	116	50	95	20
681	ATATGTGTGTGTGTGGGCGG	0.197	0.361	-0.103	-0.09	-0.038	0	-0.483	-0.258	0.085	0.24	116	55	94.444	18
682	GCAGCAACAAGTGAGAGCAT	0.186	0.186	0.096	-0.038	0.197	0.073	-0.708	-0.536	0.164	0.164	116	77	90	20
683	TATGTGTGTGTGTGGGCGGT	0.199	0.374	-0.091	-0.104	-0.038	0.012	-0.47	-0.246	0.109	0.253	115	54	94.737	19
684	AGCATATAAATATGTGTGCG	-0.598	-0.56	0.073	0.273	0.374	0.314	-0.656	-0.845	0.44	0.485	115	64	100	18
685	GCGGGGTGCCATGACAGCAG	0.581	0.412	0.188	0.012	-0.801	-0.915	0.012	0.073	-0.118	0.061	115	93	85	20
686	TCCTCCTCCTTCCGCTGGAT	-0.064	-0.322	0.393	0.421	0.132	0.061	-0.823	-0.801	0.231	0.294	115	139	94.737	19
687	GTGTGTGTGTGCGGTGTGTG	-0.026	-0.013	0.635	0.602	-1.026	-1.026	-1.926	-2.309	0.861	0.854	114	49	95	20
688	GTGTGTGGGCGGTGTGTGCT	-0.263	-0.423	-3.663	-3.833	0.367	0.062	1.05	0.935	0.121	-0.091	114	49	100	18
689	AAATATGTGTGCGTGGGCGG	-0.811	-0.926	-0.441	-0.441	0.752	0.767	-0.357	-0.585	0.415	0.415	114	55	95	20
690	ATAAATATGTGTGTGTGTGC	-0.175	-0.189	0.201	0.286	0.086	0.121	-1.218	-1.189	0.627	0.516	114	57	95	20
691	GCATATAAATATGTGTGCGT	-0.441	-0.357	0.11	0.286	0.386	0.317	-0.683	-0.833	0.357	0.347	114	61	95	20
692	ATACAAATATGTGTGTGGGC	0.752	0.752	-4.026	-3.511	0.086	0.307	0.386	-0.189	-0.013	0.11	114	62	94.118	17
693	CGCTGGGATCCGGTCACGCG	-0.175	0.11	-0.39	0.189	-0.278	0.406	-0.341	-0.189	-0.132	0.577	114	128	95	20
694	TCCCCTCCTCCTTCCGCTGG	-4.833	-4.248	-0.926	-1.078	1.068	1.098	-0.475	-0.902	0.789	0.825	114	141	94.444	18
695	TTCCCTCCTCCTGCCCCTGG	-6.833	-5.833	-6.833	-6.833	1.498	1.627	-6.833	-6.833	0.854	1.189	114	141	85	20
696	TTCCTTCCCTCCTCCTGCCC	-5.833	-5.833	-6.833	-6.833	1.593	1.606	-6.833	-6.833	0.902	1.086	114	150	100	15
697	GTGTGGGCGGTGTGTGCTGT	0.099	-0.205	-3.235	-3.65	0.379	0.075	0.816	0.696	0.246	0.087	113	46	95	20
698	GTGCGTGGGCGGTGTGTGTG	-1.297	-1.498	-0.889	-0.776	1.23	1.309	-0.463	-1.092	0.111	0.122	113	47	95	20
699	TGTGCGTGGGCGGTGTGTGT	-1.297	-1.498	-0.866	-0.776	1.23	1.319	-0.48	-1.092	0.111	0.122	113	48	95	20
700	ATGTGTGTGTGTGCGGTGTG	0.075	0.099	0.614	0.589	-1.12	-1.12	-1.913	-2.297	0.859	0.809	113	51	95	20
701	TATGTGTGTGTGTGCGGTGT	0.075	0.099	0.614	0.581	-1.12	-1.12	-2.013	-2.361	0.852	0.816	113	52	95	20
702	ATATGTGTGTGTGTGCGGTG	0.075	0.099	0.614	0.589	-1.12	-1.12	-2.013	-2.361	0.859	0.816	113	53	95	20
703	ATATAAATATGTGTGCGTGG	-0.776	-0.889	0.134	0.299	0.537	0.456	-0.67	-0.82	0.437	0.37	113	59	95	20
704	CAGCAACAAGTGAGAGCATA	0.111	0.122	0.191	0.062	0.202	0.111	-0.67	-0.498	0.122	0.099	113	76	90	20
705	GGGCGCCATGACTGCAGCAA	-6.82	-5.82	-2.913	-4.013	1.555	1.627	-5.82	-6.82	0.809	1.044	113	90	85	20
706	GGGGCGCCATGACTGCAGCA	-6.82	-5.82	-2.913	-4.013	1.555	1.627	-6.82	-6.82	0.816	1.038	113	91	85	20
707	TTGTGTGTGCGGGGTGTCTT	-0.987	-1.235	0.757	0.772	-0.67	-0.82	0.734	0.68	-0.798	-0.463	113	101	95	20
708	GGTTGTGTTTGTTGGGTGCC	-2.297	-2.176	1.069	0.981	0.246	0.224	-6.82	-6.82	0.572	0.809	113	103	85	20
709	TTCCCTCCTTCCGCTGGATC	-0.691	-0.843	0.656	0.598	-0.48	-0.361	-0.866	-0.328	0.598	0.572	113	138	94.118	17
710	CTTCCCTCCTTCCGCTGGAT	-0.691	-0.843	0.656	0.589	-0.48	-0.361	-0.866	-0.328	0.598	0.564	113	139	93.75	16
711	CCCCTCCTCCTTCCGCTGGA	-4.498	-4.235	-0.938	-1.065	1.056	1.093	-0.463	-0.889	0.795	0.816	113	140	94.737	19
712	AATATGTGTGCGTGGGCGGT	-1.284	-1.522	-0.381	-0.332	0.837	0.822	-0.3	-0.559	0.441	0.496	112	54	95	20
713	CGCCATGACTGCAGCAACAC	-6.807	-5.807	-2.9	-4.222	1.55	1.636	-5.807	-6.807	0.822	1.044	112	87	89.474	19
714	GCGCCATGACTGCAGCAACA	-6.807	-5.807	-2.9	-4	1.546	1.644	-5.807	-6.807	0.815	1.051	112	88	88.889	18
715	GGCGCCATGACTGCAGCAAC	-6.807	-5.807	-2.9	-4	1.546	1.644	-5.807	-6.807	0.822	1.051	112	89	85	20
716	CGGGGCGCCATGACTGCAGC	-6.807	-5.807	-2.9	-4	1.559	1.627	-6.807	-6.807	0.807	1.044	112	92	85	20
717	GCGGGGCGCCATGACTGCAG	-6.807	-5.807	-2.9	-4	1.563	1.636	-6.807	-6.807	0.807	1.038	112	93	85	20
718	TGCGGGGCGCCATGACTGCA	-6.807	-5.807	-2.9	-4	1.572	1.627	-6.807	-6.807	0.807	1.044	112	94	85	20
719	GTGCGGGGCGCCATGACTGC	-6.807	-5.807	-3	-4	1.576	1.631	-6.807	-6.807	0.8	1.044	112	95	85	20
720	TGTGCGGGGCGCCATGACTG	-6.807	-5.807	-3	-4	1.581	1.631	-6.807	-6.807	0.8	1.044	112	96	85	20
721	GTGTGCGGGGCGCCATGACT	-6.807	-5.807	-3	-4	1.581	1.623	-6.807	-6.807	0.8	1.044	112	97	85	20
722	GTTGTGTGTGCGGGGTGTCT	-0.974	-1.222	0.785	0.785	-0.637	-0.807	0.692	0.61	-0.678	-0.432	112	102	95	20
723	TCCCTCCTCCTGCCCCTGGA	-6.807	-5.807	-6.807	-6.807	1.532	1.615	-6.807	-6.807	0.858	1.204	112	140	85	20
724	GGGCAATGTGTGTGCTGTTG	-0.437	-0.455	1.518	1.365	-6.794	-6.794	-0.605	-0.912	0.217	-0.303	111	42	85	20
725	AATATGTGTGTGTGTGCGGT	0.1	0.136	0.598	0.572	-1.094	-1.094	-1.987	-2.402	0.828	0.82	111	54	95	20
726	GCTGGGATCCGGTCACGCGG	-0.151	0.1	-0.368	0.194	-0.24	0.365	-0.351	-0.24	-0.151	0.615	111	127	95	20
727	CCTCCTCCTGCCCCTGGATC	-6.794	-6.794	-6.794	-6.794	1.505	1.598	-6.794	-6.794	0.864	1.217	111	138	85	20
728	GTGGGCGGTGTGTGTGTGTT	-1.652	-1.496	-3.781	-2.781	1.274	1.576	-0.899	-1.611	0.522	0.585	110	43	100	20
729	TGGGCGGTGTGTGTGTGTGC	-0.804	-0.948	1.413	1.433	-1.196	-1.781	-4.459	-3.611	0.399	0.513	110	44	100	18
730	AATATGTGTGTGTGTGGGCG	0.241	0.418	0.101	0.149	-0.652	-0.715	-0.459	-0.196	0.274	0.399	110	56	94.118	17
731	CTGGGATCCGGTCACGCGGC	-0.167	0.101	-0.406	0.052	-0.212	0.495	-0.355	-0.227	-0.152	0.611	110	126	100	17
732	CCCCTGGATCCGGTCACGCG	-5.781	-6.781	-6.781	-6.781	1.471	1.589	-4.459	-4.781	0.912	1.213	110	128	95	20
733	GCCCCTGGATCCGGTCACGC	-6.781	-6.781	-6.781	-6.781	1.481	1.594	-6.781	-6.781	0.905	1.213	110	129	94.737	19
734	CCTGCCGCTGGATCCGGTCA	1.132	1	0.173	0.184	-0.181	-0.611	-2.781	-2.533	0.039	-0.355	110	132	95	20
735	CCTCCTGCCGCTGGATCCGG	1.126	0.993	0.161	0.184	-0.196	-0.611	-2.781	-2.533	0.039	-0.322	110	135	90	20
736	CTCCTCCTGCCCCTGGATCC	-6.781	-6.781	-6.781	-6.781	1.518	1.602	-6.781	-6.781	0.877	1.224	110	137	85	20
737	CCCTCCTCCTGCCCCTGGAT	-6.781	-6.781	-6.781	-6.781	1.513	1.611	-6.781	-6.781	0.877	1.224	110	139	85	20
738	CCTCCCCTCCTCCTTCCGCT	-4.781	-4.459	-0.923	-1.026	1.02	1.045	-0.442	-0.874	0.833	0.884	110	143	90	20
739	GCTCACTCTCTCTTCCCTCC	0.101	0.052	-2.138	-2.138	-0.372	-0.123	0.718	0.513	0.338	0.558	110	157	95	20
740	GGTCCTTTCAGTGCCTTCCA	0.265	0.441	-0.245	-0.183	0.351	0.209	0.691	0.198	-1.639	-1.91	109	22	100	18
741	ATAAATATGTGTGCGTGGGC	-0.724	-0.837	0.186	0.351	0.461	0.392	-0.91	-0.935	0.47	0.431	109	57	95	20
742	TATAAATATGTGTGCGTGGG	-0.724	-0.837	0.186	0.351	0.47	0.402	-0.91	-0.935	0.489	0.431	109	58	95	20
743	TCCTGCCGCTGGATCCGGTC	1.139	0.993	0.174	0.198	-0.183	-0.598	-2.768	-2.52	0.052	-0.359	109	133	94.737	19
744	CTCCTGCCGCTGGATCCGGT	1.139	0.993	0.174	0.198	-0.183	-0.598	-2.768	-2.52	0.052	-0.359	109	134	90	20
745	CTTCCCTCCTCCTGCCCCTG	-6.768	-5.768	-6.768	-6.768	1.563	1.687	-6.768	-6.768	0.809	1.09	109	142	85	20
746	CCTTCCCTCCTCCTGCCCCT	-6.768	-5.768	-6.768	-6.768	1.563	1.679	-6.768	-6.768	0.802	1.09	109	143	85	20
747	TCCTTCCCTCCTCCTGCCCC	-6.768	-5.768	-6.768	-6.768	1.563	1.683	-6.768	-6.768	0.809	1.09	109	150	100	14
748	TGGTCCTTTCAGTGCCTTCC	0.279	0.435	-0.231	-0.17	0.364	0.211	0.705	0.176	-1.626	-1.897	108	22	100	19
749	CATAGAAATATGTGTGTGTG	-0.872	-0.71	1.097	0.946	-2.848	-2.848	0.354	0.54	0.013	-0.185	108	60	95	20
750	TGTTTATTGGGTGCCTTCAC	-0.646	-0.451	1.667	1.745	-6.755	-6.755	-6.755	-6.755	0.065	0.128	108	98	100	12
751	GTGTTTATTGGGTGCCTTCA	-0.646	-0.451	1.667	1.745	-6.755	-6.755	-6.755	-6.755	0.078	0.128	108	99	80	20
752	TTGTGTTTGTTGGGTGCCTT	-2.231	-2.111	1.026	0.882	0.3	0.256	-6.755	-6.755	0.663	0.815	108	101	85	20
753	GTTGTGTTTGTTGGGTGCCT	-2.231	-2.111	1.026	0.882	0.3	0.256	-6.755	-6.755	0.663	0.823	108	102	85	20
754	TGCCCCTGGATCCGGTCACG	-6.755	-6.755	-6.755	-6.755	1.498	1.589	-6.755	-6.755	0.889	1.239	108	130	94.444	18
755	CTCTCTTCCCTCCCTCCTCC	0.152	0.026	-2.433	-2.433	-0.38	-0.185	0.874	0.425	0.374	0.585	108	150	95	20
756	TCTCTTCCCTCCCTCCTCCT	0.164	0.026	-2.433	-2.433	-0.397	-0.2	0.86	0.425	0.364	0.576	108	150	94.737	19
757	TGTGTGTGCTGTTGGTCTTT	-0.055	-0.027	-1.098	-0.633	-0.909	-0.332	0.924	1.463	-0.741	-1.127	107	33	90	20
758	TGGGCGGTGTGTGTGTGTTG	-1.654	-1.456	-3.934	-2.934	1.236	1.571	-0.883	-1.654	0.553	0.625	107	42	100	20
759	GTGTGCGTGGGCAATGTGTG	-6.741	-6.741	1.884	1.809	-6.741	-6.741	-6.741	-5.741	0.634	0.325	107	49	85	20
760	CTGCCCCTGGATCCGGTCAC	-6.741	-6.741	-6.741	-6.741	1.492	1.567	-6.741	-6.741	0.91	1.242	107	131	94.118	17
761	CCTGCCCCTGGATCCGGTCA	-6.741	-6.741	-6.741	-6.741	1.492	1.567	-6.741	-6.741	0.91	1.242	107	132	90	20
762	TCCTGCCCCTGGATCCGGTC	-6.741	-6.741	-6.741	-6.741	1.492	1.562	-6.741	-6.741	0.902	1.242	107	133	89.474	19
763	CTCCTGCCCCTGGATCCGGT	-6.741	-6.741	-6.741	-6.741	1.492	1.562	-6.741	-6.741	0.902	1.242	107	134	85	20
764	CCTCCTGCCCCTGGATCCGG	-6.741	-6.741	-6.741	-6.741	1.492	1.562	-6.741	-6.741	0.924	1.264	107	135	85	20
765	TCCTCCTGCCCCTGGATCCG	-6.741	-6.741	-6.741	-6.741	1.492	1.553	-6.741	-6.741	0.917	1.264	107	136	85	20
766	CCTTCCCTCCTTCCGCTGGA	-0.612	-0.835	0.734	0.668	-0.438	-0.282	-1.349	-1.041	0.659	0.642	107	140	86.957	23
767	TCCTTCCCTCCTCCTGCCGC	0.805	0.858	-0.014	0.027	0.398	0.141	-5.741	-5.741	0.141	-0.127	107	144	90	20
768	ATGTGTGTGCTGTTGGTCCT	0.501	0.472	1.482	1.482	-2.821	-3.921	-1	-2.084	-1.37	-1.443	106	34	94.737	19
769	ATATGTGTGGGCGGTGTGTG	-1.64	-1.821	-0.268	-0.302	0.412	0.13	0.442	0.316	0.539	0.462	106	49	100	17
770	TGTGTGCGTGGGCAATGTGT	-6.728	-6.728	1.894	1.823	-6.728	-6.728	-6.728	-6.728	0.647	0.338	106	50	85	20
771	TGTGTGCGGGGTGCCTCCAC	0.772	0.93	-0.461	-0.728	0.452	0.36	-0.895	-0.751	-0.751	-0.406	106	98	95	20
772	TGGGATCCGGTCACGCGGCG	-0.336	-0.055	-0.424	0.066	-0.041	0.462	-0.578	-0.388	0.04	0.772	106	125	100	18
773	CTCCCCTCCTCCTTCCGCTG	-4.728	-4.406	-0.87	-0.973	0.937	0.945	-0.37	-0.821	0.887	0.93	106	142	90	20
774	TCTCTCTTCCCTCCCTCCTC	0.167	0.053	-2.406	-2.406	-0.353	-0.189	0.811	0.412	0.391	0.612	106	151	95	20
775	GTGTGTGGACGGTGTGTGTG	0.24	0.228	0.144	0.59	-1.807	-2.129	0.286	0.524	-0.144	0.093	105	47	95	20
776	TGTGTGTGGACGGTGTGTGT	0.24	0.228	0.168	0.599	-1.807	-2.129	0.274	0.515	-0.144	0.08	105	48	95	20
777	CGACGGTTGTGTGTGCGGGT	-0.627	-0.485	0.77	0.856	-1.191	-1.466	-0.271	-0.191	0.263	0.626	105	108	94.737	19
778	CCGCTGGATCCGGTCATGCG	-0.374	-0.585	0.08	0.33	-0.305	-0.429	0.384	0.297	0.181	0.216	105	128	95	20
779	CTGCCGCTGGATCCGGTCAC	1.144	1.007	0.228	0.24	-0.41	-0.832	-2.714	-2.466	0.106	-0.288	105	131	100	17
780	CTCTCTCTTCCCTCCCTCCT	0.181	0.08	-2.392	-2.392	-0.357	-0.16	0.745	0.405	0.394	0.643	105	152	95	20
781	CACTCTCTCTTCCCTCCCTC	0.181	0.08	-2.392	-2.392	-0.357	-0.175	0.712	0.394	0.394	0.634	105	154	95	20
782	TGTTGGTCCTTTCAGTGCCC	-0.193	0.17	0.63	0.585	-2.115	-2.613	-0.613	-0.7	0.657	0.839	104	25	100	19
783	GTGTGTGTGCTGTTGGTCTT	0.014	-0.028	-1.146	-0.868	-0.946	-0.379	0.958	1.484	-0.77	-1.086	104	36	94.444	18
784	GTGTGCGTGGGCGGTGTGTG	-1.177	-1.379	-0.678	-0.613	1.254	1.283	-1.028	-1.531	0.254	0.182	104	49	95	20
785	TGTGTGCGTGGGCGGTGTGT	-1.177	-1.379	-0.678	-0.613	1.26	1.283	-1.057	-1.491	0.254	0.158	104	50	95	20
786	GAGAGCATATAATATGTGTG	0	0.054	0.311	0.17	0.355	-0.115	0.107	-1.415	-0.893	0.594	104	64	95	20
787	TGAGAGCATATAATATGTGT	-0.028	0.054	0.344	0.17	0.387	-0.028	0.107	-1.415	-1.028	0.557	104	65	94.737	19
788	GTGTGTGCGGGGCGCCATGA	-6.7	-5.7	-2.794	-3.893	1.626	1.675	-5.7	-6.7	0.675	0.979	104	103	93.75	16
789	TGTGTGTGCGGGGCGCCATG	-6.7	-5.7	-2.794	-3.893	1.626	1.675	-5.7	-6.7	0.675	0.972	104	103	94.118	17
790	TTCCTCCTCCTTCCGCTGGA	-0.472	-0.818	0.528	0.557	0.158	0.054	-0.678	-0.678	0.3	0.366	104	140	94.444	18
791	ACTCTCTCTTCCCTCCCTCC	0.194	0.094	-2.379	-2.379	-0.343	-0.161	0.7	0.355	0.408	0.648	104	153	95	20
792	TCACTCTCTCTTCCCTCCCT	0.194	0.094	-2.453	-2.379	-0.379	-0.177	0.726	0.419	0.398	0.639	104	155	95	20
793	CTCACTCTCTCTTCCCTCCC	0.17	0.107	-2.453	-2.379	-0.379	-0.177	0.734	0.419	0.398	0.648	104	156	95	20
794	TATGTGTGTGTGTGCTGTTG	-0.642	-0.439	-0.401	-0.087	1.108	1.028	-0.477	-0.477	-0.383	-0.709	103	39	94.118	17
795	GGCGGTGTGTGTGTGTTGTT	-1.732	-1.439	-5.102	-5.687	1.262	1.613	-0.879	-1.557	0.59	0.653	103	40	100	20
796	GGGCGGTGTGTGTGTGTTGT	-1.732	-1.439	-5.102	-5.687	1.262	1.613	-0.879	-1.599	0.59	0.653	103	41	100	20
797	AATATGTGTGTGTGTGCTGT	-0.383	-0.163	-0.986	-0.756	1.14	1.082	-0.477	-0.401	-0.211	-0.477	103	54	90	20
798	ACAAATATGTGTGTGGGCGG	0.483	0.542	-3.687	-3.517	0.232	0.453	0.523	-0.043	-0.028	0.171	103	55	93.75	16
799	TAAATATGTGTGCGTGGGCG	-0.537	-0.78	-0.365	-0.347	0.689	0.68	-0.829	-0.854	0.561	0.513	103	56	95	20
800	GCATAGAAATATGTGTGTGT	-0.78	-0.642	1.088	0.986	-2.78	-2.78	0.422	0.608	-0.26	-0.439	103	61	95	20
801	TACAAATATGTGTGTGGGCG	0.493	0.542	-3.687	-3.517	0.232	0.453	0.523	-0.043	0	0.171	103	62	93.75	16
802	GAGCATATAATATGTGTGTG	-0.043	0.055	0.256	0.108	0.369	-0.087	0.208	-1.195	-0.959	0.552	103	62	95.238	21
803	CATGTAAATATGTGTGTGGG	-0.829	-0.959	-2.439	-2.78	-0.879	-0.517	1.552	1.809	-0.804	-1.072	103	62	94.444	18
804	GTGTGTGTGTGTGCTGTTGG	0.613	0.487	0.404	0.404	-0.087	-0.35	-1.463	-1.213	0.014	0.042	102	38	94.444	18
805	GCGGTGTGTGTGTGTTGTTG	-1.672	-1.387	-2.672	-2.766	1.16	1.537	-0.865	-1.543	0.613	0.658	102	39	100	20
806	CAAATATGTGTGTGGGCGGT	0.477	0.547	-3.672	-3.503	0.222	0.467	0.527	-0.014	-0.029	0.186	102	54	94.118	17
807	GTGAGAGCATATAATATGTG	0.014	0.082	0.339	0.096	0.415	0	0.042	-1.503	-1	0.537	102	66	90.476	21
808	TCCGCGGGATCCGGTCACGC	1.246	1.246	-1.087	-0.918	-0.585	-0.444	0.028	0.109	-1.058	-1.213	102	129	95	20
809	TTGTTCCTTTCAGTGCCTTC	0.353	0.2	0.429	0.342	0.028	0.083	-6.658	-4.658	0.58	0.561	101	22	95	20
810	GTTGGTCCTTTCAGTGCCCT	-0.135	0.212	0.664	0.627	-2.073	-2.571	-0.877	-0.93	0.699	0.865	101	25	100	18
811	TGCGGTGTGTGTGCTGTTGG	-0.488	-0.592	0.889	0.881	-0.658	-0.614	-0.851	-0.903	0.397	0.44	101	42	94.444	18
812	ATATGTGTGTGTGTGCTGTT	-0.614	-0.41	-0.571	-0.301	1.149	1.056	-0.449	-0.373	-0.354	-0.636	101	54	89.474	19
813	ATGTAAATATGTGTGTGGGC	-0.825	-0.986	-2.41	-2.751	-0.958	-0.55	1.546	1.818	-0.776	-1.044	101	62	94.118	17
814	GTGCATATAAATATGTGTGT	-1.373	-1.529	0.857	0.964	-0.93	-0.449	0.014	0.319	0.056	0.056	101	63	100	18
815	CGCTGGATCCGGTCATGCGG	-0.373	-0.592	0.028	0.273	-0.283	-0.391	0.44	0.319	0.175	0.224	101	127	95	20
816	TCCTTCCCTCCTTCCGCTGG	-0.488	-0.704	0.826	0.76	-0.468	-0.391	-1.232	-0.903	0.561	0.522	101	141	86.957	23
817	AAATATGTGTGTGTGTGCGG	0.138	0.151	0.526	0.433	-1.029	-1	-2	-2.396	0.941	0.799	100	55	95	20
818	TGTAAATATGTGTGTGGGCG	-0.811	-1	-2.396	-2.737	-1.152	-0.644	1.561	1.832	-0.761	-1.029	100	56	90	20
819	GCATGTAAATATGTGTGTGG	-0.737	-0.837	-2.252	-2.737	-0.737	-0.434	1.521	1.74	-0.737	-1.029	100	62	94.737	19
820	AGAGCATATAATATGTGTGT	0	0	0.299	0.138	0.379	-0.029	0.124	-1.396	-0.916	0.575	100	63	95.238	21
821	GGATCCGGTCATGCGGCGAC	-0.515	-0.889	0.163	0.401	-0.105	-0.12	0.111	0.163	0.176	0.322	100	125	94.444	18
822	TTCCGCTGGGATCCGGTCAC	-0.322	0.057	-0.322	0.214	-0.201	0.239	-0.269	-0.234	-0.074	0.66	100	131	94.737	19
823	TCCTTTCCTCCTCCTTCCGC	-1.029	-1.089	0.111	-0.044	0.163	0.322	-0.152	0.356	0.356	0.322	100	144	90	20
824	TGTGCTGTTGGTCCTTTCAA	-0.722	-0.5	0.619	0.609	0.112	0.229	-0.326	-0.675	0.085	0.043	99	30	94.737	19
825	GCGTGTGGACGGTGTGTGTG	-2.929	-2.542	-6.629	-6.629	1.737	1.788	-6.629	-6.629	0.609	0.531	99	47	94.444	18
826	GAAATATGTGTGTGTGGGCG	-0.747	-0.607	1.152	1.014	-2.929	-2.929	0.178	0.426	-0.015	-0.17	99	56	100	19
827	AGAAATATGTGTGTGTGGGC	-0.822	-0.629	1.21	1.057	-2.929	-2.929	0.165	0.278	-0.015	-0.203	99	57	100	18
828	TAGAAATATGTGTGTGTGGG	-0.822	-0.629	1.21	1.057	-2.929	-2.929	0.178	0.29	0	-0.186	99	58	95	20
829	ATAGAAATATGTGTGTGTGG	-0.822	-0.629	1.216	1.057	-2.929	-2.929	0.178	0.301	-0.015	-0.186	99	59	95	20
830	CAACACGTGAGAGCATAGAA	0.139	0.112	1.204	1.172	-2.542	-2.629	-1.307	-1.307	0.178	0.126	99	73	90	20
831	TCCGCTGGGATCCGGTCACG	-0.326	0.043	-0.254	0.278	-0.203	0.359	-0.237	-0.344	-0.09	0.56	99	130	95	20
832	CTGTTGTTGGAACTTTCAGA	-1.757	-1.914	-6.615	-6.615	-0.24	-0.293	1.703	1.68	-0.782	-0.348	98	29	88.889	18
833	TGTGTGTGTGTGTGCTGTTG	-0.311	-0.222	0.451	0.268	-0.205	-0.549	0.374	-0.445	0.058	0.339	98	39	94.118	17
834	GTAAATATGTGTGTGGGCGG	-1.155	-1.257	-2.293	-2.708	-1.123	-0.615	1.59	1.881	-0.732	-1	98	55	90.476	21
835	TTGTGTGTGCGGGGTGCCTC	0.716	0.743	-1.123	-1.367	0.671	0.604	-0.757	-0.615	-0.485	-0.24	98	102	100	19
836	GCTGGATCCGGTCATGCGGC	-0.506	-0.833	0.086	0.316	-0.311	-0.465	0.483	0.363	0.218	0.268	98	126	95	20
837	TTCCTTCCCTCCTTCCGCTG	-0.506	-0.661	0.698	0.716	-0.445	-0.348	-1.188	-0.942	0.595	0.565	98	149	93.75	16
838	CGTGAGAGCATATAATATGT	0	0.087	0.319	0.128	0.444	0	0.073	-1.6	-0.956	0.529	97	67	90.476	21
839	CAGCAACACGGGAGAGCATA	-6.6	-5.6	1.343	1.27	-6.6	-6.6	-0.208	-0.225	0.884	0.657	97	76	90	20
840	GCAGCAACACGGGAGAGCAT	-6.6	-5.6	1.343	1.27	-6.6	-6.6	-0.278	-0.208	0.892	0.657	97	77	90	20
841	CTCCACTGCAGCAACACGTG	1.498	1.672	-2.512	-2.278	0.155	0.058	-2.208	-1.646	-0.845	-1.14	97	85	94.737	19
842	TGTGTGTGCGGGGTGTCTTC	-0.742	-0.956	0.58	0.6	-0.26	-0.45	0.695	0.54	-0.767	-0.45	97	100	95	20
843	CTCCTTCCGCTGGGATCCGG	-0.39	0.087	-0.41	0.207	-0.333	0.114	-0.174	0	-0.092	0.704	97	135	90	20
844	CCTCCTTCCGCTGGGATCCG	-0.39	0.073	-0.41	0.195	-0.333	0.114	-0.124	0.015	-0.076	0.704	97	136	90	20
845	TGTTGGTCCTTTCAAAGCCT	-0.97	-0.678	0.222	0.073	0.073	0.334	0.222	0.334	-0.03	0.059	96	24	90	20
846	GGTGTGTGTGTGCTGTTGTT	-0.395	-0.541	0.524	0.448	0.369	0.524	-1.497	-1.456	0.196	0.404	96	39	94.444	18
847	GAGAGCATATAAATACGTGT	-2.061	-2.337	0.907	1.122	-0.678	-0.337	-1.778	-1.497	0.874	0.764	96	65	94.737	19
848	CACGTGAGAGCATATAATAT	-0.03	0.073	0.426	0.183	0.415	-0.015	-0.061	-1.631	-0.913	0.605	96	69	90.476	21
849	TGTGTGCGGGGTGTCTTCAC	-0.727	-0.941	0.595	0.585	-0.245	-0.435	0.7	0.555	-0.752	-0.456	96	98	95	20
850	GTGTGTGCGGGGTGCCTCCA	0.824	0.962	-1.3	-1.497	0.595	0.503	-0.778	-0.608	-0.608	-0.263	96	99	95	20
851	GTGTGTGCGGGGTGTCTTCA	-0.727	-0.941	0.595	0.585	-0.245	-0.435	0.7	0.555	-0.752	-0.456	96	99	95	20
852	TGTGTGTGCGGGGTGCCTCC	0.824	0.962	-1.3	-1.497	0.595	0.513	-0.778	-0.631	-0.608	-0.263	96	102	100	18
853	GATCCGGTCATGCGGCGACG	-0.631	-1.03	0.073	0.31	-0.061	-0.061	0.17	0.222	0.183	0.369	96	122	90	20
854	TTCCGCGGGATCCGGTCACG	1.285	1.31	-1	-0.83	-0.497	-0.376	-0.337	-0.21	-0.97	-1.126	96	130	94.737	19
855	TGTGCTGCTGTTGGTCCTTT	-3.4	-3.57	0.706	0.779	-6.57	-6.57	1.424	1.192	-0.4	-0.303	95	32	90	20
856	GGTGTGTGTGTGTTGTTGGT	-1.322	-1.248	-4.985	-6.57	1.263	1.64	-1.616	-2.763	0.678	0.688	95	37	100	20
857	CGGTGTGTGTGTGCTGTTGT	-0.38	-0.57	0.539	0.464	0.325	0.475	-1.482	-1.441	0.198	0.43	95	39	94.737	19
858	TGTGTGTGTGTGCTGTTGTT	-0.11	0.045	-0.687	-1.178	-0.266	-0.322	0.61	-0.266	0.518	0.761	95	39	94.118	17
859	GTGTGTGCGTGGGCAATGTG	-6.57	-6.57	1.865	1.72	-6.57	-6.57	-6.57	-6.57	0.805	0.475	95	51	84.211	19
860	TGTGTGTGCGTGGGCAATGT	-6.57	-6.57	1.865	1.716	-6.57	-6.57	-6.57	-6.57	0.796	0.475	95	52	83.333	18
861	AAATATGTGTGTGTGTGCTG	-0.4	-0.248	-0.897	-0.687	1.103	1.045	-0.461	-0.36	-0.144	-0.4	95	57	94.444	18
862	ACACGTGAGAGCATAGAAAT	0.198	0.131	1.198	1.165	-2.482	-2.663	-1.284	-1.322	0.185	0.074	95	71	90	20
863	AACACGTGAGAGCATAGAAA	0.198	0.103	1.185	1.165	-2.482	-2.663	-1.284	-1.322	0.185	0.074	95	72	90	20
864	CCTCCTCCTTCCGCTGGGAT	-0.525	0	-0.461	0.131	-0.248	0.212	-0.178	0.185	-0.078	0.688	95	141	94.118	17
865	CTTCCTTCCCTCCTTCCGCT	-0.525	-0.712	0.706	0.688	-0.461	-0.322	-1.248	-0.985	0.64	0.61	95	149	94.118	17
866	TGTTGTTGGTCCCTTCAGAG	-6.555	-6.555	0.846	1	0.897	0.794	-6.555	-4.97	0.468	0.303	94	29	94.444	18
867	GTGTGCTGCTGTTGGTCCTT	-3.385	-3.555	0.722	0.794	-6.555	-6.555	1.405	1.22	-0.385	-0.288	94	33	90	20
868	CGGTGTGTGTGTGTTGTTGG	-1.307	-1.233	-4.97	-6.555	1.291	1.635	-1.6	-2.854	0.693	0.712	94	38	100	20
869	CGTGGGCGGTGTGTGTGCTG	-1.648	-2.095	-3.233	-2.97	1.445	1.506	-0.251	-0.385	0.132	0.089	94	47	100	16
870	AATATGTGTGGGCGGTGTGT	-2.162	-2.467	-0.095	-0.112	0.16	-0.18	0.605	0.49	0.575	0.522	94	50	100	16
871	AGCATATAAATATATGTGTG	1.111	1.18	-2.031	-1.8	0.328	0.364	-0.555	-1.385	-0.215	-0.532	94	62	95	20
872	ACGTGAGAGCATATAATATG	-0.095	0.045	0.376	0.187	0.468	0	-0.047	-1.648	-0.882	0.554	94	68	90.476	21
873	CAACAAGTGAGAGCATATAA	0.316	0.34	-0.773	-1.385	-0.326	-0.488	0.855	1.008	-0.555	-0.773	94	73	90	20
874	GCAACAAGTGAGAGCATATA	0.316	0.34	-0.773	-1.385	-0.326	-0.467	0.855	1	-0.555	-0.773	94	74	90	20
875	TCCACTGCAGCAACACGTGA	1.451	1.64	-2.467	-2.162	0.214	0.089	-2.162	-1.555	-0.8	-1.128	94	85	100	16
876	TGCCTTCACTGCAGCAACAA	0.445	0.423	0.045	0.132	-1.269	-1.095	0.278	0.905	-0.532	-0.672	94	88	100	19
877	ATCCGGTCATGCGGCGACGG	0.015	-0.18	0.104	0.328	-0.446	-0.467	0.2	0.253	-0.015	0.187	94	121	90	20
878	TCCTCCTTCCGCTGGGATCC	-0.446	0.045	-0.425	0.146	-0.288	0.146	-0.095	0.03	-0.063	0.703	94	137	90	20
879	AAATATGTGTGGGCGGTGTG	-1.632	-1.539	-0.291	-0.235	0.133	-0.199	0.516	0.505	0.569	0.538	93	51	100	15
880	TAATATGTGTGTGTGGGCGG	-0.585	-0.657	0.538	0.392	0.161	-0.147	0.403	-0.632	-0.657	0.461	93	55	100	19
881	GAGAGCATATAAATATATGT	0.961	1.053	-2.08	-1.895	0.527	0.6	-0.632	-1.369	-0.199	-0.473	93	65	94.737	19
882	TGAGAGCATATAAATATATG	0.953	1.053	-2.08	-1.895	0.527	0.59	-0.632	-1.369	-0.199	-0.473	93	66	94.444	18
883	ACACGTGAGAGCATATAATA	-0.08	-0.016	0.427	0.229	0.427	0.015	-0.199	-1.732	-0.811	0.68	93	73	94.444	18
884	AACACGTGAGAGCATATAAT	-0.147	-0.063	0.415	0.229	0.368	-0.047	-0.08	-1.291	-0.811	0.631	93	73	94.737	19
885	CCACTGCAGCAACACGTGAG	1.472	1.665	-2.369	-2.08	0.175	0.046	-2.217	-1.539	-0.784	-1.113	93	82	94.737	19
886	GGGGTGCCTCCACTGCAGCA	1.403	1.575	-2.732	-2.839	0.403	0.356	-2.147	-1.495	-1.08	-0.895	93	91	95	20
887	TGTGTTTATTGGGTGCCTTC	-5.539	-5.539	1.883	1.957	-6.539	-6.539	-6.539	-6.539	0.294	0.343	93	100	80	20
888	TCCGCTGGATCCGGTCATGC	-0.706	-0.954	0.621	0.774	-0.562	-0.632	0.161	-0.147	0.255	0.242	93	129	95	20
889	CTTCCGCTGGGATCCGGTCA	-0.31	0.076	-0.369	0.268	-0.254	0.175	-0.164	-0.13	-0.047	0.651	93	132	94.444	18
890	CCTTCCGCTGGGATCCGGTC	-0.291	0.061	-0.389	0.229	-0.272	0.175	-0.164	-0.147	-0.063	0.651	93	133	90	20
891	TCCTTCCGCTGGGATCCGGT	-0.33	0.09	-0.389	0.242	-0.272	0.175	-0.164	-0.13	-0.063	0.651	93	134	90	20
892	CCCTCCTCCTTCCGCTGGGA	-0.495	-0.063	-0.495	0.161	-0.31	0.175	-0.147	0.229	-0.063	0.709	93	141	94.444	18
893	CTCTTCCCTCCTCCTTCCGC	-0.182	-0.113	-0.199	-0.272	0.728	0.559	-0.517	0.368	-0.113	-0.811	93	144	94.444	18
894	GGGCGGTGTGTGTGTGTGCT	-0.524	-0.691	1.271	1.198	-0.909	-1.479	-4.202	-3.354	0.532	0.666	92	44	100	17
895	GGCGGTGTGTGTGTGTGCTG	-0.202	-0.374	1.135	1.106	-0.909	-1.479	-4.202	-3.354	0.532	0.666	92	44	100	16
896	TGCGTGGGCGGTGTGTGTGC	-1.666	-2.064	-3.202	-2.939	1.482	1.553	-0.202	-0.851	0.163	0.12	92	47	94.737	19
897	ATATAAATATGTGTGTGTGC	0.204	0.407	0.936	0.886	-0.202	-0.276	-2.276	-2.436	0.163	-0.546	92	60	100	19
898	AGCATAGAAATATGTGTGTG	-0.641	-0.479	1.258	1.17	-1.097	-1.131	-1	-1.131	0.218	0.076	92	62	95	20
899	GAGCATAGAAATATGTGTGT	-0.641	-0.457	1.251	1.17	-1.097	-1.131	-1	-1.131	0.218	0.076	92	63	95	20
900	AGAGCATAGAAATATGTGTG	-0.641	-0.457	1.258	1.191	-1.097	-1.166	-1.131	-1.238	0.271	0.091	92	64	95	20
901	AGAGCATATAAATACGTGTG	-2.436	-2.524	0.843	1.016	-0.479	-0.257	-1.716	-1.436	0.936	0.825	92	64	95	20
902	GAGAGCATAGAAATATGTGT	-0.641	-0.436	1.251	1.191	-1.097	-1.131	-1.131	-1.238	0.271	0.091	92	65	94.737	19
903	CCTCCACTGCAGCAACACGT	1.569	1.739	-2.436	-2.202	0.149	0.031	-2.131	-1.666	-1.436	-1.479	92	85	95	20
904	TGCCTCCACTGCAGCAACAC	1.574	1.748	-2.716	-2.823	0.135	0.106	-2.131	-1.666	-1.394	-1.479	92	87	95	20
905	GGTGCCTCCACTGCAGCAAC	1.383	1.559	-2.716	-2.823	0.419	0.383	-2.131	-1.479	-1.097	-0.909	92	89	95	20
906	GGGTGCCTCCACTGCAGCAA	1.407	1.559	-2.716	-2.823	0.431	0.383	-2.131	-1.479	-1.032	-0.88	92	90	95	20
907	AGGTTGTGTGTGCGGGGTGC	1.816	1.776	-1.716	-1.666	-3.064	-2.202	-0.666	-0.394	-1.276	-1.202	92	104	100	19
908	CTGGATCCGGTCATGCGGCG	-0.641	-1	0.135	0.419	-0.238	-0.415	0.245	0.334	0.297	0.347	92	125	95	20
909	TGGATCCGGTCATGCGGCGA	-0.641	-1	0.135	0.419	-0.238	-0.394	0.231	0.322	0.297	0.359	92	125	94.737	19
910	CTCCTCCTTCCGCTGGGATC	-0.457	0.031	-0.415	0.177	-0.257	0.163	-0.114	0.061	-0.048	0.715	92	138	90	20
911	CTCTCCTCTTCCCTCCTCCT	0.163	0.271	-0.479	-0.593	0.771	0.532	-0.593	0.231	-0.131	-0.851	92	150	90	20
912	TCTCTCCTCTTCCCTCCTCC	0.149	0.309	-0.479	-0.593	0.753	0.51	-0.569	0.258	-0.202	-0.969	92	150	90.476	21
913	TTGGTCCTTTCAGTGCCCTC	-0.531	-0.016	0.832	0.787	-2.26	-3.048	-1.508	-1.186	0.832	1	91	22	95	20
914	GAGAGCATATAAATATTTGT	-1.115	-1.298	1.122	1.1	-0.168	-0.318	-0.953	0	-0.065	-0.338	91	65	94.737	19
915	TGAGAGCATATAAATATTTG	-1.115	-1.298	1.085	1.085	-0.168	-0.318	-0.953	0	-0.065	-0.318	91	66	94.444	18
916	GTGAGAGCATATAAATATTT	-1.115	-1.298	1.085	1.085	-0.168	-0.298	-0.953	0	-0.065	-0.318	91	69	94.444	18
917	CGGTTGTCTGTGCGGGGTGC	1.179	1.016	-6.508	-6.508	0.206	0.247	0.179	0.206	-0.601	-0.864	91	104	95	20
918	AACGGTTGTGTGTGCGGGGC	-5.508	-5.508	-2.42	-2.923	1.498	1.542	-6.508	-6.508	0.85	1.114	91	107	100	17
919	TCACGCCGCAACGGTTGTGT	-0.508	-0.864	-1.016	-0.675	0.558	0.481	-0.15	-0.601	0.721	0.778	91	115	85	20
920	TGCTGCTGTTGGTCCTTTCA	-3.322	-3.492	0.698	0.737	-6.492	-6.492	1.503	1.229	-0.585	-0.469	90	30	94.118	17
921	TGAGAGCATAGAAATATGTG	-0.585	-0.404	1.195	1.145	-1.066	-1.1	-1.1	-1.206	0.303	0.138	90	66	94.444	18
922	GTGAGAGCATAGAAATATGT	-0.585	-0.404	1.195	1.138	-1.032	-1.1	-1.134	-1.206	0.303	0.138	90	67	90	20
923	GCCTCCACTGCAGCAACACG	1.531	1.703	-2.404	-2.244	0.181	0.138	-2.1	-1.634	-1.404	-1.447	90	86	95	20
924	GGTTGTCTGTGCGGGGTGCC	1.188	1.016	-6.492	-6.492	0.166	0.209	0.195	0.25	-0.684	-0.937	90	103	95	20
925	TGTGTGTGCGGGGTGCCATT	-1.363	-1.282	-1.907	-2.684	1.008	0.892	0.727	0.606	-0.225	0	90	103	100	17
926	ACGGTTGTCTGTGCGGGGTG	1.152	1	-6.492	-6.492	0.222	0.181	0.195	0.222	-0.585	-0.848	90	105	94.737	19
927	ACGGCTGTGTGTGCGGGGTG	0.775	0.926	-0.848	-0.515	0.063	-0.066	0.462	0.181	-1.404	-1.282	90	105	94.737	19
928	TCCCTCCCTCCTCCTTCCGC	-0.447	-0.585	-2.032	-2.17	-0.134	0.108	0.9	0.047	0.563	0.874	90	144	90	20
929	CACCCTCTCTTCCTTCCCTC	-0.515	-0.684	-0.363	-0.342	0.678	0.883	0.766	0.181	-1.206	-0.968	90	154	95	20
930	TCACTCTCTCCTCTTCCCTC	0.474	0.531	-0.585	-0.634	0.678	0.354	-0.561	0.263	-0.383	-1.206	90	154	90.476	21
931	TCACCCTCTCTTCCTTCCCT	-0.515	-0.684	-0.363	-0.342	0.668	0.883	0.756	0.166	-1.206	-0.968	90	155	95	20
932	GCTCACTCTCTCTTCCTCCC	-2.791	-2.585	-0.17	-0.082	0.688	0.688	0.222	0.181	0.328	0.181	90	157	95	20
933	CTGTTGGTCCTTTCAAAGCC	-1.522	-1.228	1.182	1.124	-0.431	-0.101	-0.861	-0.921	0.094	0.154	89	25	89.474	19
934	GCTGCTGTTGGTCCTTTCAG	-3.306	-3.668	0.714	0.763	-6.476	-6.476	1.502	1.245	-0.569	-0.453	89	29	94.444	18
935	GCTGTTGGTCCTTTCAAAGC	-1.522	-1.228	1.175	1.124	-0.431	-0.101	-0.861	-0.921	0.094	0.154	89	30	100	14
936	GTGCTGCTGTTGGTCCTTTC	-3.306	-3.476	0.714	0.753	-6.476	-6.476	1.519	1.245	-0.593	-0.453	89	31	90	20
937	ATGTGTGTGTGTGCTGTTGG	-0.618	-0.545	-0.668	-0.118	1.319	1.218	-0.694	-0.431	-0.643	-1.083	89	38	94.444	18
938	GCGTGGGCGGTGTGTGTGCT	-1.668	-2.016	-3.154	-2.891	1.53	1.59	-0.593	-1.19	0.211	0.168	89	47	100	16
939	TAAATATGTGTGTGTGTGGG	0.59	0.753	-0.049	0.016	-0.618	-0.803	-0.861	-0.346	0.319	0.211	89	60	100	16
940	GAGCATATAAATATATGTGT	1.016	1.109	-1.952	-1.832	0.407	0.443	-0.569	-1.306	-0.154	-0.453	89	63	95	20
941	TGAGAGCATATAAATACGTG	-0.952	-1.118	0.791	0.891	-0.569	-0.306	-1.668	-1.388	0.8	0.674	89	66	94.444	18
942	CACGTGAGAGCATAGAAATA	-0.522	-0.306	1.292	1.259	-1.891	-2.016	-1.154	-1.19	0.279	0.168	89	70	90	20
943	ACGTGAGAGCATATAAATAC	-0.569	-0.721	0.633	0.819	-0.545	-0.306	-1.618	-1.346	0.8	0.684	89	70	94.737	19
944	GCAGCAACACGTGAGAACAT	-1.832	-1.476	-0.306	-0.306	0.753	0.819	0.168	0.279	0.109	0	89	77	90	20
945	GGCTGTGTGTGCGGGGTGCC	0.846	0.975	-0.832	-0.569	-0.066	0.094	0.266	0.124	-1.388	-1.266	89	103	95	20
946	GTGTGTGCGGGGTGCCATTA	-1.388	-1.306	-1.891	-2.775	1.008	0.917	0.734	0.59	-0.19	0.016	89	103	100	16
947	CGGCTGTGTGTGCGGGGTGC	0.837	0.975	-0.832	-0.522	-0.066	-0.154	0.344	0.211	-1.388	-1.266	89	104	95	20
948	CGACGGTTGTGTTTATTGGG	-5.476	-5.476	1.904	2.028	-6.476	-6.476	-6.476	-6.476	0.094	0.225	89	115	91.667	12
949	GCGACGGTTGTGTTTATTGG	-5.476	-5.476	1.904	2.024	-6.476	-6.476	-6.476	-6.476	0.094	0.225	89	115	92.308	13
950	GCTCACTCTCTCCTCCTCCC	-0.545	-0.431	-1.952	-1.832	0.899	0.891	-3.668	-4.891	1.109	1.094	89	157	90	20
951	TTGGTCCTTTCAGTGCCTTT	-1.25	-1.212	-1.212	-1.601	0.817	0.871	-0.138	-0.138	0.617	0.607	88	23	100	19
952	GCATATAATATGTGTGTGTG	0.064	0.11	0.506	0.411	0.155	-0.193	-0.231	-1.553	-0.905	0.552	88	60	95.238	21
953	AGAGCATATAAATATATGTG	1.04	1.133	-2	-1.816	0.373	0.361	-0.553	-1.29	-0.138	-0.437	88	64	95	20
954	CGTGAGAGCATATAAATATT	-1.067	-1.25	1.016	1.064	-0.102	-0.25	-0.816	0.048	-0.102	-0.393	88	69	94.737	19
955	GCAACACGTGAGAGCATAGA	-0.505	-0.231	1.373	1.341	-2.372	-2.459	-1.553	-2	0.335	0.282	88	76	94.444	18
956	GTGCCTCCACTGCAGCAACA	1.541	1.72	-2.652	-2.759	0.199	0.155	-2.067	-1.415	-1.33	-1.415	88	88	95	20
957	CGGTTGTGTTTATTGGGTGC	-5.459	-5.459	1.92	2.036	-6.459	-6.459	-6.459	-6.459	0.08	0.184	88	104	80	20
958	ACGGTTGTGTTTATTGGGTG	-5.459	-5.459	1.92	2.036	-6.459	-6.459	-6.459	-6.459	0.08	0.17	88	105	78.947	19
959	GACGGTTGTGTTTATTGGGT	-5.459	-5.459	1.92	2.036	-6.459	-6.459	-6.459	-6.459	0.08	0.155	88	106	77.778	18
960	CTCTCTCCTCTTCCCTCCTC	0.032	0.184	-0.415	-0.529	0.817	0.574	-0.505	0.335	-0.231	-1.138	88	151	90.476	21
961	TGGTCCTTTCAGTGCCCTCG	-0.536	-0.068	0.906	0.852	-2.195	-3.121	-1.443	-1.121	0.805	0.949	87	21	95	20
962	GTTGGTCCTTTCAAAGCCTT	-0.828	-0.56	-0.068	-0.176	0.201	0.452	0.364	0.44	-0.139	-0.085	87	23	90	20
963	TGTGTGCTGCTGTTGGTCCT	-3.273	-3.443	0.452	0.568	-6.443	-6.443	1.511	1.325	-0.334	-0.158	87	34	90	20
964	TGGGTGCCTTCACTGCAGCA	0.033	0.215	1.458	1.292	-5.443	-4.858	-6.443	-6.443	0.415	0.351	87	91	100	19
965	CGGGGTGCCTCCACTGCAGC	1.345	1.505	-2.636	-2.743	0.5	0.464	-2.051	-1.399	-0.984	-0.799	87	92	95	20
966	TCCGGTCATGCGGCGACGGT	0.127	-0.068	-0.273	-0.176	-0.355	-0.377	0.325	0.364	0.096	0.325	87	120	90	20
967	TTTCCTCCTCCTTCCGCTGG	-1.051	-1.158	0.546	0.44	-0.512	-0.743	0.081	0.579	0.312	0.325	87	141	90	20
968	GCTCACTCTCTCCTCTTCCC	0.476	0.476	-0.828	-0.951	0.686	0.377	-0.536	0.285	-0.085	-0.951	87	156	90.476	21
969	GTTGGTCCTTTCAGAGTCTT	-3.841	-4.426	0.905	0.922	-4.841	-3.841	1.151	1.381	-0.568	-0.754	86	23	90	20
970	TGTTGGTCCTTTCAGAGTCT	-3.841	-4.426	0.949	0.914	-4.841	-3.841	1.151	1.375	-0.593	-0.754	86	24	90	20
971	CGTGGGCAATGTGTGTGCTG	-6.426	-6.426	1.836	1.661	-6.426	-6.426	-6.426	-6.426	0.887	0.596	86	47	87.5	16
972	GCGTGGGCAATGTGTGTGCT	-6.426	-6.426	1.836	1.651	-6.426	-6.426	-6.426	-6.426	0.887	0.596	86	47	87.5	16
973	AGTGAGAGCATATAAATATG	0.607	0.693	-0.812	-1.256	0.017	0.174	0.017	-0.086	-0.297	0.033	86	68	94.737	19
974	TTGGGTGCCTTCACTGCAGC	0.049	0.232	1.475	1.281	-5.426	-5.426	-6.426	-6.426	0.444	0.355	86	92	100	18
975	TGTGCGGGGTGCCTTGACTG	-0.159	-0.034	0.017	-0.069	0.302	-0.086	-0.934	-1.472	0.713	0.672	86	96	95	20
976	GACGGTTGTGTTTGTTGGGT	-1.841	-1.671	1.456	1.419	-0.782	-0.593	-4.104	-4.104	0.329	0.607	86	106	83.333	18
977	GGTCATGCGGCGACGGTTGT	0.128	-0.051	-0.256	-0.159	-0.872	-0.593	0.432	0.456	0.113	0.342	86	117	90	20
978	CCGCGGGATCCGGTCACGCG	1.438	1.394	-5.426	-4.426	-0.297	-0.178	0.128	0.218	-1.382	-1.339	86	128	95	20
979	CTTTCCTCCTCCTTCCGCTG	-0.812	-0.872	0.562	0.469	-0.519	-0.726	0.097	0.596	0.144	0.144	86	142	90	20
980	CTCACTCTCTCCTCTTCCCT	0.516	0.516	-0.967	-1	0.734	0.419	-0.519	0.329	-0.339	-1.178	86	155	90.476	21
981	TTGGTCCTTTCAGAGTCTTC	-3.824	-4.087	0.922	0.948	-6.409	-5.409	1.198	1.423	-0.655	-0.95	85	22	90	20
982	TGTTGGTTCTTTCAGTGCCT	-0.143	-0.432	-6.409	-6.409	1.319	1.319	-3.824	-2.95	0.646	0.73	85	24	95	20
983	GTGCTGTTGGTCCTTTCAAA	-1.409	-1.161	0.771	0.73	0.176	0.359	-0.709	-0.628	0.191	0.16	85	30	94.444	18
984	TAAATATGTGTGTGTGTGCG	0.145	0.145	0.635	0.509	-0.855	-0.855	-2.087	-2.409	0.857	0.699	85	56	95	20
985	GTGAGAGCATATAAATACGT	-0.886	-1.052	0.699	0.876	-0.503	-0.239	-1.766	-1.551	0.867	0.74	85	67	90	20
986	CGTGAGAGCATATAAATACG	-1.052	-1.124	0.699	0.876	-0.455	-0.239	-1.766	-1.655	0.867	0.761	85	70	94.444	18
987	AGCAACACGTGAGAGCATAG	-0.795	-0.602	1.423	1.385	-2.322	-2.409	-1.551	-1.824	0.385	0.332	85	76	94.737	19
988	TGGGTGCCTTCACAGCAGCA	-5.409	-5.409	1.766	1.894	-5.409	-6.409	-6.409	-6.409	0.461	0.624	85	91	94.737	19
989	GCGGGGTGCCTCCACTGCAG	1.365	1.467	-4.824	-5.409	0.591	0.568	-1.95	-1.365	-0.95	-0.766	85	93	95	20
990	GGTTGTGTTTATTGGGTGCC	-5.409	-5.409	1.913	1.991	-6.409	-6.409	-6.409	-6.409	0.13	0.191	85	103	80	20
991	CGGTCATGCGGCGACGGTTG	0.16	-0.034	-0.239	-0.143	-0.855	-0.577	0.449	0.461	0.13	0.359	85	118	90	20
992	ACTCTCTCCTCTTCCCTCCT	0.098	0.249	-0.365	-0.479	0.771	0.436	-0.455	0.359	-0.239	-1.161	85	152	90.476	21
993	GCTCACCCTCTCTTCCTTCC	-0.301	-0.602	-0.737	-0.709	0.624	0.857	0.876	0.291	-1.087	-0.795	85	157	95	20
994	GTTGGTTCTTTCAGTGCCTT	-0.126	-0.415	-6.392	-6.392	1.315	1.322	-3.807	-2.933	0.663	0.737	84	23	95	20
995	TGTGTGCTGTTGGTCCTTTT	-0.438	-0.534	-0.692	-0.51	0.768	0.921	-3.392	0.237	0.1	0.466	84	32	94.737	19
996	GTGTGTGCTGCTGTTGGTCC	-3.222	-3.392	0.349	0.441	-6.392	-6.392	1.562	1.363	-0.326	-0.126	84	35	90	20
997	AATACGTGTGTGTGGGCGGT	-4.807	-5.392	0.827	1.067	-1.107	-0.933	-0.51	-0.692	0.956	0.921	84	54	95	20
998	TGCGGGGTGCCTCCACTGCA	1.389	1.515	-4.807	-5.392	0.478	0.478	-1.933	-1.348	-0.933	-0.748	84	94	95	20
999	GTGCGGGGTGCCTCCACTGC	1.389	1.509	-4.807	-5.392	0.478	0.478	-1.933	-1.348	-0.933	-0.748	84	95	95	20
1000	CCGGTCATGCGGCGACGGTT	0.178	-0.017	-0.222	-0.126	-0.869	-0.664	0.376	0.415	0.131	0.376	84	119	90	20
1001	CCCTCCCTCCTCCTTCCGCT	-0.692	-0.748	-1.933	-2.07	-0.07	0.208	0.893	-0.052	0.652	0.965	84	143	90	20
1002	TCTTCCTTCCCTCCTTCCGC	-0.348	-0.559	0.585	0.55	-0.348	-0.163	-1.07	-0.748	0.538	0.55	84	149	94.444	18
1003	CACTCTCTCCTCTTCCCTCC	0.162	0.28	-0.462	-0.534	0.798	0.453	-0.438	0.363	-0.305	-1.263	84	153	90.476	21
1004	CTCACCCTCTCTTCCTTCCC	-0.263	-0.585	-0.72	-0.692	0.652	0.865	0.856	0.266	-1.107	-0.869	84	156	95	20
1005	GGGCGGTGTGTGTGCTGCTG	0.117	-0.035	-5.375	-4.79	0.164	0.084	1.653	1.406	-4.79	-5.375	83	42	90	20
1006	GTGGGCGGTGTGTGTGCTGC	0.133	-0.035	-5.375	-4.79	0.164	0.051	1.653	1.393	-4.79	-5.375	83	47	100	16
1007	TGGGCGGTGTGTGTGCTGCT	0.133	-0.053	-5.375	-4.79	0.164	0.051	1.653	1.387	-4.79	-5.375	83	47	100	15
1008	ATAAATATGTGTGTGTGTGG	0.483	0.636	-0.246	-0.225	-0.568	-0.675	-0.851	-0.353	0.544	0.406	83	60	100	17
1009	GCATACAAATATGTGTGTGC	-1.288	-1.468	1.29	1.156	-1.468	-1.127	-3.053	-3.375	0.892	0.834	83	62	94.737	19
1010	GAGCATACAAATATGTGTGG	-0.127	-0.108	-1.731	-1.731	1.232	0.795	0.254	0.47	-0.703	-1.421	83	64	94.737	19
1011	TGCGGGGTGCCTTGACTGCA	-0.108	0.017	0.068	-0.017	0.339	-0.035	-2.675	-3.053	0.873	0.854	83	94	95	20
1012	TCTGTGCGGGGTGCCTTCAC	-0.225	-0.492	-6.375	-6.375	1.332	1.353	0.101	0	-0.375	-0.703	83	98	100	18
1013	GTCTGTGCGGGGTGCCTTCA	-0.225	-0.468	-6.375	-6.375	1.332	1.346	0.117	0	-0.375	-0.703	83	99	95	20
1014	TTGTGTTTATTGGGTGCCTT	-5.375	-5.375	1.92	1.991	-6.375	-6.375	-6.375	-6.375	0.164	0.21	83	101	80	20
1015	GTTGTGTTTATTGGGTGCCT	-5.375	-5.375	1.92	1.991	-6.375	-6.375	-6.375	-6.375	0.164	0.21	83	102	80	20
1016	CCTCTCTTCCTTCCCTCCTC	-0.375	-0.568	-0.127	-0.035	0.269	0.366	0.882	0.325	-0.949	-0.731	83	151	100	19
1017	TGTTCCTTTCAGTGCCTTCG	0.301	0.118	0.329	0.118	0.197	0.134	-6.358	-4.773	0.698	0.676	82	21	95	20
1018	TGTGCTGTTGTTGGTCCCTT	-5.358	-4.036	1	1.205	0.242	0.197	-1.313	-1.714	0.475	0.357	82	32	90	20
1019	AGCATATAATATGTGTGTGT	0.102	0.15	0.45	0.301	0.227	-0.091	-0.168	-1.451	-0.834	0.5	82	61	95.238	21
1020	GCAGCAACACGTGGGAGCAT	0.525	0.549	0.166	0.118	-1.965	-2.036	0.822	0.928	-1.55	-1.148	82	77	90	20
1021	TCACTGCAGCAACAAGTGAG	0.286	0.242	-0.291	-0.188	-0.27	-0.188	0.166	0.5	-0.228	-0.072	82	82	90	20
1022	GTGCGGGGTGCCTTGACTGC	-0.091	0.035	0.085	0	0.357	-0.018	-1.834	-2.27	0.782	0.74	82	95	95	20
1023	CGACGGTTGTGTTTGTTGGG	-1.773	-1.603	1.397	1.35	-0.685	-0.525	-4.036	-4.036	0.397	0.687	82	107	80	20
1024	CGGTCACGCGGTGACGGTTG	0.197	0.052	1.158	1.052	-0.773	-0.898	-1.773	-1.965	0.085	-0.188	82	118	90	20
1025	TTCCCTCCCTCCTCCTTCCG	-1.603	-1.714	-1.965	-2.036	-0.018	0.242	1.052	0.286	0.631	0.964	82	145	90	20
1026	TCTTCCCTCCCTCCTCCTTC	-1.714	-1.965	-2.036	-2.036	-0.228	0.035	1.242	0.761	0.45	0.772	82	147	90	20
1027	CTCTTCCTTCCCTCCTTCCG	-0.55	-0.743	0.631	0.585	-0.313	-0.129	-1.036	-0.714	0.585	0.585	82	149	94.737	19
1028	CTCTTCCCTCCCTCCTCCTT	-1.714	-1.965	-2.036	-2.036	-0.249	0.035	1.25	0.761	0.45	0.772	82	150	94.444	18
1029	GGCTCACTCTCTCTTCCCTC	0.035	-0.054	-2.11	-1.834	-0.451	-0.5	0.74	0.525	0.5	0.709	82	158	94.737	19
1030	GCTGTTGTTGGTCCCTTCAG	-5.34	-3.755	1.009	1.184	0.275	0.184	-1.252	-1.755	0.48	0.333	81	29	94.444	18
1031	TGCTGTTGTTGGTCCCTTCA	-5.34	-3.755	1.009	1.184	0.26	0.184	-1.252	-1.755	0.493	0.347	81	30	94.118	17
1032	GTGCTGTTGTTGGTCCCTTC	-5.34	-4.018	1	1.192	0.26	0.199	-1.295	-1.755	0.493	0.347	81	31	90	20
1033	TGGACGGTGTGTGTGCTGTT	0.555	0.531	-0.036	0.493	0.035	-0.092	-0.725	-0.612	-0.457	-0.274	81	43	90	20
1034	AATATGTGTGTGTGGACGGT	0.086	0.086	-0.507	-0.252	-2.092	-2.092	1.078	1.238	-0.585	-0.19	81	54	95	20
1035	GAGCATATAAATATTTGTGT	-0.948	-1.13	1.435	1.333	-1.755	-1.532	-0.914	0.103	-0.092	-0.457	81	63	95	20
1036	ACGTGAGAGCATAGAAATAT	-0.386	-0.17	1.282	1.215	-1.755	-1.816	-1.018	-1.054	0.199	0.052	81	69	90	20
1037	GCGGGGTGCCTTGACTGCAG	-0.073	0.052	0.086	0.018	0.275	-0.054	-2.755	-3.018	0.889	0.85	81	93	95	20
1038	AAGGTTGTGTGTGCGGGGTG	1.913	1.87	-1.816	-1.88	-4.34	-4.34	-0.585	-0.433	-1.696	-1.639	81	105	100	18
1039	GCGACGGTTGTCTGTGCGGG	0.918	0.889	-6.34	-6.34	0.184	0.103	0.455	0.493	-0.409	-0.667	81	108	90	20
1040	GGTCACGCGGTGACGGTTGT	0.215	0.052	1.176	1.07	-0.785	-0.88	-1.755	-1.948	0.12	-0.19	81	117	90	20
1041	CTCTCTTCCTTCCCTCCTTC	0.052	-0.17	0.543	0.318	-0.457	-0.211	-0.816	-0.532	0.374	0.415	81	152	100	18
1042	TCTCTCTTCCTTCCCTCCTT	0.052	-0.17	0.531	0.318	-0.457	-0.211	-0.848	-0.532	0.361	0.415	81	152	100	19
1043	TGTGTGTGCTGCTGTTGGTC	-5.322	-5.322	0.42	0.511	-6.322	-6.322	1.498	1.44	-0.256	-0.055	80	36	90	20
1044	GTGTGGACGGTGTGTGTGCT	0.446	0.42	0.018	0.561	-0.213	-0.322	-0.707	-0.489	-0.112	-0.018	80	47	94.444	18
1045	GTGTGTGGGCGGTCTGTGTG	-3.737	-2.737	-3.515	-4	1.24	1.087	-0.439	-0.391	1.018	0.848	80	47	95	20
1046	TGTGTGTGGGCGGTCTGTGT	-3.737	-2.737	-3.515	-4	1.248	1.096	-0.541	-0.464	1.044	0.848	80	48	95	20
1047	CGTGAGAGCATAGAAATATG	-0.368	-0.132	1.3	1.233	-2.074	-2.322	-1	-1.037	0.217	0.087	80	68	90	20
1048	TGTGTGCGGGGTGCCATTAC	-1.234	-1.152	-1.737	-2.621	1.162	1.07	0.365	0.104	-0.037	0.17	80	98	90	20
1049	TGCGGCGACGGTTGTGTGTG	-0.152	-0.464	-0.152	-0.093	-0.767	-0.439	0.472	0.485	0.278	0.485	80	112	94.737	19
1050	ATGCGGCGACGGTTGTGTGT	-0.193	-0.489	-0.172	-0.093	-0.798	-0.489	0.472	0.485	0.233	0.485	80	113	94.444	18
1051	CATGCGGCGACGGTTGTGTG	-0.193	-0.489	-0.152	-0.074	-0.767	-0.415	0.485	0.498	0.248	0.511	80	114	90	20
1052	GCGGGATCCGGTCACGCGGC	1.511	1.517	-5.322	-4.322	-0.322	-0.152	-0.172	0.07	-1.567	-1.567	80	126	95	20
1053	CTCACCCTCTCCTCCTTCCC	-1.112	-1.152	0.733	0.722	0.217	0.186	-5.322	-3.737	0.848	0.722	80	156	90	20
1054	GCTCACCCTCTCCTCCTTCC	-1.112	-1.152	0.733	0.722	0.233	0.186	-5.322	-3.737	0.868	0.722	80	157	90	20
1055	GTGGACGGTGTGTGTGCTGT	0.464	0.438	0	0.554	0.054	-0.056	-0.689	-0.496	-0.421	-0.238	79	44	90	20
1056	AAATATGTGTGTGTGGACGG	0.071	0.106	-0.549	-0.281	-2.134	-2.134	1.08	1.274	-0.576	-0.195	79	55	95	20
1057	GCATATAAATACGTGTGTGT	-5.304	-4.304	0.673	0.991	-0.35	-0.094	-0.878	-0.812	0.886	0.794	79	61	95	20
1058	GGGGTGTCTTCACTGCAGCA	-0.689	-0.982	0.516	0.554	-1.78	-1.446	1.036	0.886	-0.496	-0.281	79	91	95	20
1059	CTGTGTGTGCGGGGTGCCTT	0.615	0.639	0	0.089	-0.576	-0.576	0.397	0.251	-0.844	-0.812	79	101	100	19
1060	CGACGGTTGTCTGTGCGGGG	0.944	0.925	-6.304	-6.304	0.188	0.018	0.41	0.438	-0.397	-0.66	79	107	90	20
1061	GCGACGGTTGTGTTTGTTGG	-3.134	-2.844	1.451	1.41	-0.631	-0.471	-3.982	-3.982	0.464	0.741	79	112	87.5	16
1062	TCATGCGGCGACGGTTGTGT	-0.195	-0.471	-0.134	-0.056	-0.78	-0.446	0.491	0.478	0.251	0.464	79	115	90	20
1063	CACGCCGCGACGGTTGTGTT	-2.982	-2.844	1.724	1.881	-6.304	-6.304	-6.304	-6.304	0.383	0.591	79	115	89.474	19
1064	GTCATGCGGCGACGGTTGTG	-0.195	-0.471	-0.134	-0.037	-0.78	-0.471	0.451	0.438	0.251	0.464	79	116	90	20
1065	CACGCGGCGACGGTTGTGCG	-0.844	-0.982	-1.844	-1.35	1.621	1.597	-3.719	-4.304	0.188	0.036	79	116	94.444	18
1066	CGCGGGATCCGGTCACGCGG	1.516	1.529	-5.304	-4.304	-0.304	-0.134	-0.154	0.054	-1.603	-1.549	79	127	95	20
1067	CTTCCGCTGGATCCGGTCAT	-0.421	-0.66	0.836	0.963	-0.844	-1.134	-0.018	-0.094	-0.018	0.156	79	132	100	17
1068	CCTTTCCTCCTCCTTCCGCT	-0.719	-0.749	0.451	0.296	-0.421	-0.576	0.188	0.685	0.122	0.139	79	143	90	20
1069	CTCTCTTCCTTTCCTCCTCC	-0.749	-0.749	0.451	0.281	0.438	0.615	-2.603	-1.911	0.65	0.615	79	150	95	20
1070	CCCTCTCTTCCTTCCCTCCT	-0.304	-0.496	-0.134	-0.154	0.296	0.41	0.906	0.34	-0.982	-0.78	79	152	100	18
1071	ACCCTCTCTTCCTTCCCTCC	-0.327	-0.496	-0.114	-0.154	0.296	0.424	0.906	0.354	-1.018	-0.78	79	153	95	20
1072	GTGTGTGTGTGTGTGCTGTT	-1.826	-1.531	0.726	0.621	-0.037	-0.331	0.284	-0.794	0.329	0.597	78	40	93.75	16
1073	AAATACGTGTGTGTGGGCGG	-4.7	-5.285	0.895	1.124	-1.115	-0.893	-0.859	-0.859	1.018	0.953	78	55	95	20
1074	CATATAAATACGTGTGTGTG	-5.285	-4.7	0.692	0.991	-0.331	-0.096	-0.859	-0.794	0.904	0.791	78	60	95	20
1075	AGCATATAAATACGTGTGTG	-1.893	-1.7	0.621	0.914	-0.241	-0.019	-1.7	-1.585	0.904	0.823	78	62	95	20
1076	AGCATATAAATATGTGTGGG	0.387	0.469	-1.427	-1.427	-0.241	-0.285	-0.037	0.429	0.238	0.597	78	64	100	18
1077	AGAGCATATAAATATTTGTG	-0.893	-1.076	1.344	1.322	-1.7	-1.478	-0.731	0.222	-0.057	-0.427	78	64	95	20
1078	ACGTGAGTGCATACAAATAT	-4.285	-4.7	0.963	0.874	-2.963	-4.285	1.277	1.182	-0.453	-0.585	78	69	85	20
1079	CACGTGAGTGCATACAAATA	-4.285	-4.7	0.963	0.885	-2.963	-4.285	1.269	1.182	-0.478	-0.585	78	70	85	20
1080	CAGCAACACGTGAGAACATA	-1.642	-1.285	-0.115	-0.115	0.781	0.802	-0.308	-0.177	0.269	0.206	78	76	90	20
1081	AGCAGCAACACGTGAGTGCA	-5.285	-5.285	1.149	1.027	-0.671	-0.557	0.3	0.415	-0.136	0.018	78	78	89.474	19
1082	CAGCAGCAACACGTGAGTGC	-5.285	-5.285	1.149	1.037	-0.671	-0.557	0.284	0.415	-0.136	0	78	79	88.889	18
1083	TTCACTGCAGCAACAAGTGA	0.669	0.657	-0.219	-0.115	-1.198	-1	0.238	0.573	-0.453	-0.285	78	85	94.444	18
1084	GGGTGTCTTCACTGCAGCAA	-0.7	-0.963	0.496	0.535	-1.826	-1.427	1.063	0.885	-0.478	-0.355	78	90	95	20
1085	CGGGGTGTCTTCACTGCAGC	-0.671	-0.963	0.535	0.547	-1.762	-1.427	1.054	0.834	-0.504	-0.263	78	92	95	20
1086	GCGGGGTGTCTTCACTGCAG	-0.671	-0.963	0.535	0.535	-1.7	-1.427	1.046	0.834	-0.478	-0.241	78	93	95	20
1087	TGCGGGGTGTCTTCACTGCA	-0.671	-0.963	0.535	0.547	-1.7	-1.427	1.063	0.844	-0.478	-0.219	78	94	95	20
1088	GGTTGTGTGTGCGGGGTGCT	-0.096	0.072	-0.403	-0.115	-1	-0.826	0.329	0.429	0.56	0.443	78	104	100	19
1089	GACGGTTGTCTGTGCGGGGT	0.972	0.934	-6.285	-6.285	0.206	0.037	0.401	0.429	-0.379	-0.642	78	106	94.444	18
1090	ACGCCGCGACGGTTGTGTTT	-3.115	-2.826	1.72	1.899	-6.285	-6.285	-6.285	-6.285	0.401	0.609	78	115	88.889	18
1091	CCGGTCACGCGGTGACGGTT	0.269	0.124	1.23	1.132	-1.762	-1.285	-1.7	-1.893	0.158	-0.115	78	119	90	20
1092	TCCGGTCACGCGGTGACGGT	0.269	0.124	1.238	1.132	-1.762	-1.285	-1.7	-1.963	0.158	-0.115	78	120	90	20
1093	CTTCCCTCCCTCCTCCTTCC	-1.585	-1.826	-1.963	-1.963	-0.037	0.269	1.063	0.254	0.657	0.953	78	146	90	20
1094	TGCTGTTGGTCCTTTCAAAG	-1.313	-1.019	0.913	0.873	-0.201	0.108	-0.652	-0.712	0.209	0.288	77	30	94.118	17
1095	TGGGCGGTGTGTGCTGTTGG	0.363	0.037	-2.682	-3.682	0.676	0.501	0.616	0.377	-0.077	-0.244	77	42	90	20
1096	GGGCGGTGTGTGCTGTTGGT	0.159	-0.158	-2.682	-3.682	0.664	0.528	0.699	0.461	0	-0.222	77	42	89.474	19
1097	TGTGGACGGTGTGTGTGCTG	0.501	0.475	0.037	0.591	-0.138	-0.267	-0.652	-0.434	-0.384	-0.201	77	47	94.118	17
1098	GTGCGTGGGCAATGTGTGTG	-6.267	-6.267	1.756	1.56	-6.267	-6.267	-6.267	-5.267	1.028	0.733	77	47	85	20
1099	TGTGCGTGGGCAATGTGTGT	-6.267	-6.267	1.75	1.56	-6.267	-6.267	-6.267	-5.267	1.028	0.733	77	48	85	20
1100	CATATAAATATTTGTGTGTG	-1.874	-1.945	1.622	1.488	-1.743	-1.807	-1.267	-0.336	0.037	-0.201	77	60	95	20
1101	GCATATAAATATTTGTGTGT	-1.874	-1.945	1.616	1.501	-1.743	-1.807	-1.267	-0.336	0.037	-0.201	77	61	95	20
1102	AGCATATAAATATTTGTGTG	-1.874	-1.874	1.508	1.413	-1.682	-1.459	-0.841	0.176	-0.019	-0.384	77	62	95	20
1103	CATACAAATATGTGTGTGCG	-3.267	-3.945	1.399	1.265	-1.409	-1.019	-2.945	-3.267	0.972	0.913	77	62	94.444	18
1104	ACACGTGAGTGCATACAAAT	-4.267	-4.682	0.981	0.903	-2.945	-4.267	1.257	1.134	-0.459	-0.539	77	71	85	20
1105	ACAGCAGCAACACGTGAGTG	-5.267	-5.267	1.168	1.055	-0.652	-0.539	0.257	0.377	-0.117	0	77	82	88.889	18
1106	GTGCGGGGTGTCTTCACTGC	-0.652	-0.945	0.553	0.566	-1.682	-1.409	0.972	0.81	-0.459	-0.201	77	95	95	20
1107	GTGCGGGGTGCCATTACAGC	-1.222	-1.097	-1.097	-1.807	1.193	1.126	0.073	-0.36	0.019	0.241	77	95	85	20
1108	TGTGCGGGGTGCCTCCACTG	1.257	1.406	-4.682	-5.267	0.64	0.64	-1.807	-1.267	-0.807	-0.623	77	96	95	20
1109	TGTGCGGGGTGTCTTCACTG	-0.623	-0.945	0.541	0.566	-1.682	-1.459	0.972	0.821	-0.459	-0.201	77	96	95	20
1110	GTGTGCGGGGTGCCTCCACT	1.233	1.391	-4.682	-5.267	0.64	0.628	-1.807	-1.267	-0.807	-0.623	77	97	95	20
1111	GTGTGCGGGGTGTCTTCACT	-0.652	-0.945	0.541	0.566	-1.682	-1.409	0.972	0.81	-0.459	-0.201	77	97	95	20
1112	TGTGCGGGGTGCCATTACAG	-1.222	-1.097	-1.097	-1.807	1.193	1.126	0.073	-0.36	0.019	0.241	77	98	88.889	18
1113	GCTGTGTGTGCGGGGTGCCT	0.923	1.019	-0.652	-0.434	-0.594	-0.566	0.434	0.303	-1.179	-1.057	77	102	100	18
1114	CGCGGCGACGGTTGTGTTTG	-5.267	-5.267	1.634	1.547	-1.807	-1.459	-3.682	-3.945	0.628	0.778	77	112	90	20
1115	TTCCGCTGGATCCGGTCATG	-0.409	-0.682	0.852	0.991	-0.981	-1.138	-0.019	-0.057	0.019	0.126	77	132	100	17
1116	CCTCTTCCCTCCTCCTTCCG	0.073	0.143	-0.244	-0.336	0.541	0.318	-0.36	0.461	-0.019	-0.874	77	145	94.118	17
1117	TCCTCTTCCCTCCTCCTTCC	0.073	0.159	-0.244	-0.336	0.528	0.288	-0.36	0.461	-0.019	-0.874	77	146	93.75	16
1118	CTCCTCTTCCCTCCTCCTTC	0.073	0.159	-0.222	-0.336	0.528	0.288	-0.36	0.461	-0.019	-0.841	77	147	85.714	21
1119	TCTCCTCTTCCCTCCTCCTT	0.073	0.159	-0.222	-0.336	0.501	0.288	-0.36	0.461	-0.019	-0.841	77	150	89.474	19
1120	TCTCTTCCTTTCCTCCTCCT	-0.682	-0.712	0.488	0.318	0.475	0.652	-6.267	-3.097	0.699	0.652	77	150	94.737	19
1121	GTGTGTGTGCTGCTGTTGGT	-3.248	-4.663	0.26	0.195	-6.248	-6.248	1.566	1.494	-0.182	0.019	76	37	90	20
1122	TGCGTGGGCAATGTGTGTGC	-6.248	-6.248	1.758	1.579	-6.248	-6.248	-6.248	-6.248	1.037	0.741	76	47	84.211	19
1123	GAGCATATAAATACGTGTGT	-4.663	-5.248	0.659	0.952	-0.204	0.019	-1.663	-1.547	1.083	0.932	76	63	95	20
1124	AACAAGTGAGAGCATATAAA	0.774	0.84	-0.547	-1.204	-0.078	-0.204	0.056	-0.019	-0.271	-0.317	76	72	90	20
1125	CAGCAACACGTGGGAGCATA	0.635	0.659	0.276	0.228	-1.926	-1.926	0.695	0.763	-1.547	-1.078	76	76	90	20
1126	CGCAGCAACACGTGAGAGCA	-1.663	-1.441	-3.078	-4.248	0.881	1.009	1.22	1.17	-1.119	-1.604	76	78	94.737	19
1127	TGCAGCAACAAGTGAGAGCA	0.291	0.291	-0.182	-0.078	-0.119	-0.078	-0.098	0.074	-0.058	0.019	76	78	90	20
1128	CTGCAGCAACAAGTGAGAGC	0.291	0.276	-0.182	-0.078	-0.119	-0.078	-0.078	0.092	-0.098	0.019	76	79	90	20
1129	ACTGCAGCAACAAGTGAGAG	0.322	0.322	-0.182	-0.078	-0.119	-0.078	-0.078	0.092	-0.119	0.019	76	80	90	20
1130	CTTCACTGCAGCAACAAGTG	0.706	0.695	-0.204	-0.098	-1.248	-0.963	0.228	0.559	-0.52	-0.39	76	85	94.737	19
1131	CCTTGACAGCAGCAACACGT	-0.098	-0.441	0.647	0.453	-0.019	0.056	-0.493	-1.663	0.178	0.453	76	85	90	20
1132	GTGTCTTCACTGCAGCAACA	-0.52	-0.788	0.494	0.533	-1.856	-1.39	0.962	0.932	-0.441	-0.341	76	88	95	20
1133	GCTGGATCCGGTCACGCGGT	0.52	0.424	1.187	1.037	-1.547	-1.204	-1.547	-1.856	-0.182	-0.467	76	127	100	19
1134	GGCTCACTCTCTCCTCTTCC	0.144	0.056	-0.693	-0.822	0.763	0.466	-0.271	0.352	0.037	-0.788	76	157	90	20
1135	GGTCCTTTCAGAGCCTTCAA	0.326	-0.12	-0.871	-0.871	-0.1	-0.141	0.485	0.386	0.31	0.093	75	22	94.444	18
1136	TGGTCCTTTCAGAGCCTTCA	0.326	-0.12	-0.907	-0.871	-0.1	-0.141	0.472	0.386	0.295	0.093	75	22	94.737	19
1137	GGTGTGTGCTGTTGGTCCTT	-0.079	-0.322	-2.907	-3.907	0.654	0.591	0.666	0.429	0.356	-0.1	75	33	94.737	19
1138	GCGGTGTGTGCTGTTGGTCC	0.163	-0.12	-3.229	-3.907	0.666	0.566	0.666	0.295	0.279	-0.163	75	35	94.118	17
1139	GGCGGTGTGTGCTGTTGGTC	0.197	-0.141	-3.229	-4.229	0.617	0.485	0.714	0.371	0.279	-0.163	75	36	93.75	16
1140	GAGCATATAAATATGTGTGG	0.526	0.566	-1.275	-1.322	-0.585	-0.474	0.019	0.485	0.181	0.539	75	64	100	19
1141	ACAAGTGAGAGCATATAAAT	0.794	0.859	-0.528	-1.184	-0.059	-0.184	0.057	0	-0.252	-0.322	75	71	90	20
1142	GCAGCAACGCGTGAGAGCAT	0.782	0.725	-3.907	-3.644	0.295	0.429	0.263	-0.079	0.075	-0.206	75	77	90	20
1143	CCGCAGCAACACGTGAGAGC	-1.705	-1.474	-3.059	-5.229	0.911	1.029	1.271	1.206	-1.229	-1.705	75	79	94.444	18
1144	ACCGCAGCAACACGTGAGAG	-1.705	-1.474	-3.229	-5.229	0.931	1.029	1.271	1.206	-1.229	-1.705	75	80	90	20
1145	TCACCGCAGCAACACGTGAG	-1.705	-1.421	-3.229	-6.229	0.702	0.748	1.333	1.303	-0.871	-0.907	75	82	90	20
1146	GTGCCTTGACAGCAGCAACA	-0.079	-0.474	0.88	0.654	-0.396	-0.501	-1.528	-2.322	0.458	0.678	75	88	90	20
1147	GGTGTCTTCACTGCAGCAAC	-0.644	-0.943	0.513	0.553	-1.769	-1.371	0.981	0.921	-0.421	-0.322	75	89	95	20
1148	GGGGTGCCTTGACTGCAGCA	0.038	0.181	-0.298	0	0.401	0.057	-2.644	-2.907	0.794	0.794	75	91	95	20
1149	GTGTGCGGGGTGCCATTACA	-1.184	-1.059	-1.644	-2.528	1.239	1.172	0.129	-0.322	0.057	0.263	75	98	89.474	19
1150	CGGTTGTGCGTGCGGGGTGC	0.146	0	-1.322	-1.474	1.356	1.287	-2.769	-3.229	0.019	-0.079	75	104	95	20
1151	ACGGTTGTGCGTGCGGGGTG	0.146	0	-1.322	-1.474	1.364	1.303	-2.769	-3.229	0.019	-0.079	75	105	94.737	19
1152	GCGACGGTTGTGCGTGCGGG	0.075	0	-1.644	-1.229	1.371	1.303	-2.769	-3.229	0.129	0	75	108	90	20
1153	TTCCTTTCCTCCTCCTTCCG	-1.644	-1.275	0.526	0.371	0.579	0.725	-6.229	-3.059	0.771	0.714	75	145	90	20
1154	CTCTTCCTTTCCTCCTCCTT	-1.019	-0.981	0.526	0.356	0.513	0.678	-6.229	-3.059	0.725	0.678	75	150	94.444	18
1155	ATGTGTGTGCTGTTGTTGGT	-1.817	-1.686	1.745	1.552	-4.624	-4.624	-1.888	-1.303	0.572	0.019	74	37	94.737	19
1156	TATATGTGTGTGGGCGGTGT	-0.428	-0.537	-1.962	-1.351	1.112	1	0.266	-0.255	-0.122	-0.187	74	52	95	20
1157	AATATATGTGTGTGGGCGGT	-1.566	-1.455	-2.04	-1.455	1.13	1.076	0.2	-0.482	0.42	0.36	74	54	95	20
1158	TGAGAGCATATAAATGTGTG	0.477	0.661	-1.455	-1.455	0.463	0.585	0.518	0.405	-1	-1.566	74	66	94.444	18
1159	AAGTGAGAGCATATAAATAT	0.697	0.791	-0.509	-1.122	-0.06	-0.165	0.076	0.019	-0.232	-0.303	74	69	94.444	18
1160	CAAGTGAGAGCATATAAATA	0.768	0.802	-0.509	-1.122	-0.06	-0.143	0.076	0.019	-0.232	-0.303	74	70	90	20
1161	CACTGCAGCAACAAGTGAGA	0.266	0.25	-0.143	-0.04	-0.143	-0.122	-0.04	0.148	-0.08	0.057	74	81	90	20
1162	CGGGGTGCCTTGACTGCAGC	0.057	0.183	-0.279	-0.06	0.405	0.076	-2.624	-2.888	0.824	0.768	74	92	95	20
1163	TGTGCGGGGTGCCTTCACCG	-1.817	-1.455	-4.209	-6.209	0.835	0.813	1.42	1.398	-1.509	-1.888	74	98	100	18
1164	CGGCGACGGTTGTCTGTGCG	0.709	0.768	-6.209	-6.209	0.585	0.434	0.33	0.298	-0.303	-0.566	74	110	90	20
1165	ATCCGGTCACGCGGTGACGG	0.345	0.217	1.174	1.121	-1.686	-1.209	-1.624	-1.888	0.076	-0.122	74	121	90	20
1166	CTCTCTCCTCCTCCCCTCCT	-0.924	-0.888	-1.75	-1.566	0.909	0.889	-4.624	-6.209	1.25	1.208	74	152	90	20
1167	ACTCTCTCCTCCTCCCCTCC	-0.924	-0.852	-1.75	-1.566	0.909	0.889	-4.624	-6.209	1.25	1.208	74	153	90	20
1168	CACTCTCTCCTCCTCCCCTC	-0.924	-0.852	-1.75	-1.566	0.909	0.889	-4.624	-6.209	1.242	1.217	74	154	90	20
1169	TCACTCTCTCCTCCTCCCCT	-0.962	-0.852	-1.75	-1.566	0.909	0.889	-4.624	-6.209	1.233	1.217	74	155	90	20
1170	CTCACTCTCTCCTCCTCCCC	-0.924	-0.888	-1.75	-1.566	0.909	0.889	-4.624	-6.209	1.233	1.217	74	156	90	20
1171	CGGCTCACTCTCTCCTCTTC	0.112	-0.08	-0.655	-0.817	0.802	0.505	-0.232	0.39	0.076	-0.75	74	158	89.474	19
1172	GGCTCACCCTCTCCTCCTTC	-1.04	-1.08	0.779	0.721	0.183	0.148	-5.209	-3.888	0.878	0.709	74	158	89.474	19
1173	CGGCTCACCCTCTCCTCCTT	-1.08	-1.08	0.779	0.721	0.183	0.148	-5.209	-3.888	0.878	0.697	74	159	88.889	18
1174	TGTTGGTCCCTTCAGAGCCT	-0.666	-1.283	0.058	-0.061	1.176	1.068	-1.332	-1.435	-0.081	-0.02	73	24	90	20
1175	TTTGTTGGTCCTTTCAGTGC	0.236	0.236	0.253	0.286	-1.666	-2.605	0.753	1.039	-0.698	-0.73	73	26	100	19
1176	TGTGTGCTGTTGGTCTTTCA	0.44	0.497	-0.798	-0.307	-0.666	-0.259	0.286	1.01	-0.517	-0.904	73	30	90.476	21
1177	GTGTGTGCTGTTGGTCTTTC	0.44	0.483	-0.798	-0.307	-0.698	-0.283	0.286	1.068	-0.517	-0.904	73	31	90.476	21
1178	GTGAGAGCATATAAATGTGT	0.497	0.668	-1.435	-1.435	0.454	0.524	0.524	0.365	-0.98	-1.546	73	67	90	20
1179	AGCAACAAGTGAGAGCATAT	0.668	0.705	-0.382	-1.02	0.058	-0.102	-0.04	0.077	-0.19	-0.408	73	75	90	20
1180	CTTCACCGCAGCAACACGTG	-5.19	-3.605	-3.19	-6.19	0.787	0.799	1.41	1.447	-0.942	-0.904	73	85	94.737	19
1181	GGGTGCCTTCACCGCAGCAA	-2.489	-2.19	-4.19	-6.19	0.833	0.821	1.476	1.447	-1.435	-1.798	73	90	95	20
1182	GGGGTGCCTTCACCGCAGCA	-2.489	-2.19	-4.19	-6.19	0.855	0.844	1.447	1.44	-1.435	-1.798	73	91	95	20
1183	CGGGGTGCCTTCACCGCAGC	-2.489	-2.19	-4.19	-6.19	0.855	0.844	1.44	1.418	-1.489	-1.868	73	92	95	20
1184	TTGGGTGCCTTCACAGCAGC	-5.19	-5.19	1.816	1.95	-6.19	-6.19	-6.19	-6.19	0.27	0.511	73	92	94.444	18
1185	GCGGGGTGCCTTCACCGCAG	-2.489	-2.19	-4.19	-6.19	0.855	0.844	1.44	1.418	-1.489	-1.868	73	93	95	20
1186	TGCGGGGTGCCTTCACCGCA	-2.489	-2.19	-4.19	-6.19	0.865	0.833	1.44	1.418	-1.489	-1.868	73	94	95	20
1187	GTTGTGTGTGCGGGGTGCCC	0.96	0.865	-0.904	-1.02	0.565	0.349	-0.213	-0.145	-1.283	-1.435	73	103	100	19
1188	GGTTGTGCGTGCGGGGTGCC	0.202	0.039	-1.283	-1.489	1.342	1.261	-2.73	-2.868	0.039	-0.04	73	103	95	20
1189	TCACGCGGCGACGGTTGTGC	-0.73	-0.868	-1.798	-1.236	1.735	1.693	-3.605	-4.19	-0.061	-0.546	73	116	94.737	19
1190	CTTCCTTTCCTCCTCCTTCC	-1.546	-1.236	0.565	0.395	0.552	0.729	-6.19	-3.02	0.776	0.729	73	146	90	20
1191	TCTTCCTTTCCTCCTCCTTC	-1.546	-1.236	0.565	0.395	0.538	0.729	-6.19	-3.02	0.764	0.717	73	147	90	20
1192	TCTCTTCCTTCCCTCCTTCC	-0.307	-0.546	0.468	0.202	-0.102	0.039	-0.868	-0.546	0.565	0.578	73	149	95	20
1193	GTCCTTTCAAAGCCTTACAA	-1.469	-1.263	0.256	0.02	0.959	1.049	-0.263	-0.041	-0.585	-0.497	72	23	87.5	16
1194	GTGTGCTGTTGGTCTTTCAG	0.445	0.503	-0.812	-0.287	-0.678	-0.263	0.29	1	-0.555	-0.885	72	29	90.476	21
1195	TGTGTGGACGGTGTGTGTGT	-0.193	-0.061	-1.263	-0.885	1.188	0.65	0.134	0.354	-1.041	-0.71	72	46	95	20
1196	TGTGTGGGCGGTCTGTGTGC	-5.17	-4.585	-5.17	-6.17	0.939	0.749	-0.287	-0.263	1.338	1.196	72	47	94.737	19
1197	GTGTGGGCGGTCTGTGTGCT	-5.17	-4.585	-5.17	-6.17	0.939	0.749	-0.287	-0.263	1.338	1.196	72	47	94.444	18
1198	GCATATAAATATATGTGTGT	0.688	0.874	-1.263	-1.363	0.531	0.531	-0.148	-0.922	-0.148	-0.442	72	61	95	20
1199	CGTGAGAGCATATAAATGTG	0.445	0.611	-1.415	-1.415	0.474	0.544	0.544	0.385	-0.96	-1.526	72	68	90	20
1200	ACACGTGAGAGCATGTAATA	-1.585	-0.812	0.17	0.256	0.322	-0.061	1.196	-0.216	-1.082	0.115	72	73	88.889	18
1201	CAGCAACGCGTGAGAGCATA	0.676	0.585	-3.848	-3.585	0.239	0.338	0.306	0	0.205	0	72	76	90	20
1202	GGTGCCTTGACAGCAGCAAC	-0.02	-0.415	0.939	0.725	-0.337	-0.442	-1.263	-2.363	0.322	0.585	72	89	90	20
1203	GGGTGCCTTGACAGCAGCAA	-0.02	-0.389	0.939	0.749	-0.526	-0.646	-1.216	-2.363	0.322	0.637	72	90	90	20
1204	GTGCGGGGTGCCTTCACCGC	-2.469	-2.263	-4.17	-6.17	0.885	0.852	1.459	1.437	-1.469	-1.848	72	95	95	20
1205	GTGTGCGGGGTGCCTTGACT	-0.469	-0.646	0.273	0.188	-0.148	-0.469	-0.678	-1.263	0.918	0.896	72	97	95	20
1206	GACGGTTGTGCGTGCGGGGT	0.134	0.04	-2.17	-1.848	1.415	1.361	-2.848	-3.17	0.04	-0.061	72	106	94.444	18
1207	CGACGGTTGTGCGTGCGGGG	0.134	0.04	-2	-1.646	1.415	1.361	-2.848	-3.17	0.04	-0.041	72	107	90	20
1208	GCGACGGTAGTCTGTGCGGG	-6.17	-5.17	-6.17	-6.17	1.481	1.078	0.624	0.949	-0.312	-0.148	72	108	85	20
1209	TCCGGTCACGCCGCAACGGT	-1.848	-1.71	-0.678	-0.337	0.558	0.474	0.205	-0.239	0.676	0.784	72	120	85	20
1210	GATCCGGTCACGCGGTGACG	0.385	0.256	1.222	1.161	-1.646	-1.216	-1.585	-1.848	-0.041	-0.389	72	122	90	20
1211	TGGATCCGGTCACGCGGTGA	0.531	0.43	1.205	1.097	-1.646	-1.263	-1.585	-1.848	-0.126	-0.526	72	127	100	17
1212	CTGGATCCGGTCACGCGGTG	0.531	0.43	1.205	1.097	-1.646	-1.263	-1.585	-1.848	-0.148	-0.526	72	127	100	18
1213	GGATCCGGTCACGCGGTGAC	0.385	0.256	1.222	1.17	-1.646	-1.216	-1.585	-1.848	-0.041	-0.442	72	127	100	16
1214	GTTGGTCCCTTCAGAGCCTT	-0.626	-1.243	0.04	-0.041	1.181	1.089	-1.342	-1.449	-0.127	-0.084	71	23	90	20
1215	CGGTGTGTGCTGTTGGTCCT	-0.317	-0.395	-3.15	-3.828	0.745	0.632	0.67	0.358	0.358	-0.084	71	34	94.444	18
1216	AATGTGTGTGCTGTTGGTCC	0.208	0.19	1.605	1.618	-6.15	-6.15	-0.477	-1.506	-1.565	-1.449	71	35	94.444	18
1217	GGGCGGTGTGTGTGCTGTTT	-1.15	-0.595	0.537	0.48	0.683	0.326	-0.062	0.04	-0.902	-0.292	71	43	94.737	19
1218	AAATATGTGTGTGCGTGGGC	-6.15	-6.15	1.551	1.366	-1.757	-2.449	-6.15	-6.15	1.136	0.916	71	57	90	20
1219	AGAGCATATAAATGTGTGTG	0.537	0.696	-2.565	-2.565	0.523	0.632	0.578	0.465	-0.94	-1.506	71	64	95	20
1220	GAGAGCATATAAATGTGTGT	0.537	0.708	-2.565	-2.565	0.523	0.645	0.578	0.465	-0.94	-1.506	71	65	94.737	19
1221	CACGTGAGAGCATGTAATAT	-1.565	-0.792	0.19	0.277	0.19	-0.041	1.217	-0.219	-1.15	0.154	71	69	85.714	21
1222	AACACGTGAGAGCATGTAAT	-1.565	-0.828	0.154	0.26	0.342	-0.084	1.217	-0.219	-1.062	0.117	71	73	89.474	19
1223	TTCACCGCAGCAACACGTGA	-5.15	-3.565	-3.15	-6.15	0.839	0.861	1.405	1.382	-0.864	-0.864	71	85	94.444	18
1224	CCTTCACCGCAGCAACACGT	-5.15	-3.828	-3.15	-6.15	0.828	0.861	1.405	1.42	-0.94	-0.902	71	85	95	20
1225	GCCTTCACCGCAGCAACACG	-5.15	-3.828	-3.15	-6.15	0.828	0.861	1.405	1.382	-0.94	-0.902	71	86	95	20
1226	GGTGCCTTCACCGCAGCAAC	-2.449	-2.15	-4.15	-6.15	0.884	0.861	1.405	1.397	-1.395	-1.757	71	89	95	20
1227	TTGTGTGTGCGGGGTGCCCT	0.99	0.873	-0.902	-1.02	0.592	0.389	-0.267	-0.172	-1.243	-1.395	71	103	100	18
1228	GGTAGTCTGTGCGGGGTGCC	-6.15	-5.15	-6.15	-6.15	1.234	1.05	0.861	1.079	-0.317	-0.062	71	103	90	20
1229	ACGGTTGTGTGTGCGGGTGC	-0.041	0.079	-0.368	-0.449	-0.98	-1.196	0.277	0.358	0.537	0.816	71	104	95	20
1230	CGGTAGTCTGTGCGGGGTGC	-6.15	-5.15	-6.15	-6.15	1.208	1.04	0.861	1.089	-0.292	-0.172	71	104	90	20
1231	ACGGTAGTCTGTGCGGGGTG	-6.15	-5.15	-6.15	-6.15	1.208	1.04	0.861	1.098	-0.292	-0.172	71	105	89.474	19
1232	GCGCTCACTCTCTCCTCCTT	-0.084	0.42	-0.864	-0.196	-0.292	0.243	-0.084	0.06	-0.368	0.733	71	159	94.737	19
1233	CTGTTGTTGGTCCCTTCAGA	-6.129	-6.129	0.871	1.07	0.729	0.626	-6.129	-4.544	0.626	0.471	70	29	94.444	18
1234	TGTGTGCTGTTGTTGGTCCC	-5.129	-3.807	1.1	1.297	0.471	0.425	-1.085	-1.485	0.02	-0.129	70	35	94.737	19
1235	GTGTGCTGTTGTTGGTCCCT	-5.129	-3.807	1.109	1.297	0.471	0.425	-1.085	-1.485	0.02	-0.129	70	35	94.444	18
1236	TTGTGTGGGCGGTGTGTGTG	-1.544	-1.737	-0.515	-0.222	-1.042	-0.807	1.219	1.165	0.193	0.174	70	47	100	19
1237	GAGAGCATGTAAATATGCGT	-6.129	-5.129	-6.129	-4.129	1.379	1.639	-6.129	-5.129	0.958	1.254	70	65	89.474	19
1238	GTGAGAGCATGTAAATATGC	-6.129	-5.129	-6.129	-4.129	1.386	1.652	-6.129	-5.129	0.948	1.246	70	68	89.474	19
1239	TGAGAGCATGTAAATATGCG	-6.129	-5.129	-6.129	-4.129	1.379	1.646	-6.129	-5.129	0.948	1.254	70	68	93.75	16
1240	CACCGCAGCAACACGTGAGA	-1.606	-1.374	-3.129	-6.129	0.599	0.691	1.371	1.297	-0.772	-0.807	70	81	90	20
1241	GGTTGTGTGTGCGGAGTGCC	1.01	0.904	-0.322	-0.401	-1.322	-1.322	-1.881	-2.222	0.704	0.859	70	103	95	20
1242	GACGGTTGTGTGTGCGGGGC	-0.844	-0.92	0.543	0.379	0.639	0.599	-0.271	-0.772	-0.222	-0.152	70	107	100	17
1243	CGACGGTAGTCTGTGCGGGG	-6.129	-5.129	-6.129	-6.129	1.471	0.99	0.652	0.99	-0.271	-0.152	70	107	85	20
1244	GCGACGGTTGTGTGTGCGGA	0.228	0.193	0.119	0.1	-1.544	-1.271	0	-0.271	0.585	0.704	70	109	94.737	19
1245	GGCGACGGTTGTCTGTGCGG	0.79	0.848	-6.129	-6.129	0.363	0.246	0.41	0.379	-0.222	-0.485	70	109	90	20
1246	GCGGCGACGGTTGTCTGTGC	0.543	0.585	-6.129	-6.129	0.665	0.529	0.41	0.379	-0.222	-0.485	70	111	90	20
1247	ACGCGGTGACGGTTGTGTGT	0.193	0.156	1	0.979	-0.457	-0.637	-1.544	-1.737	0	-0.247	70	113	90	20
1248	ACGCGGCGACGGTTGTGTGC	-0.401	-0.485	1.592	1.772	-1.271	-1.881	-1.085	-1.042	-1.807	-1.67	70	114	94.737	19
1249	TCACGCGGTGACGGTTGTGT	0.193	0.156	1.02	0.99	-0.457	-0.637	-1.544	-1.737	0	-0.247	70	115	90	20
1250	ATCCGGTCACGCCGCAACGG	-1.807	-1.67	-0.637	-0.296	0.599	0.5	0.08	-0.457	0.704	0.837	70	121	85	20
1251	GATCCGGTCACGCCGCAACG	-1.807	-1.67	-0.637	-0.296	0.599	0.485	0.08	-0.457	0.704	0.837	70	126	93.75	16
1252	TTCCTTCCCTCCTCCTGCCG	1.041	1.051	0.425	0.471	-0.807	-1.485	-5.129	-5.129	0.263	0.156	70	145	90	20
1253	TTCACTCTCTCTTCCTTCCC	0.425	0.211	0.626	0.41	-1.129	-1.322	-1.606	-1.737	0.729	0.639	70	156	100	19
1254	GTTCACTCTCTCTTCCTTCC	0.441	0.228	0.626	0.41	-1.129	-1.322	-1.606	-1.67	0.716	0.652	70	157	100	18
1255	GGTGTGTGTGTGTGCTGTTG	0.822	0.673	-0.979	-0.861	-0.086	-0.465	-0.979	-0.716	0.535	0.55	69	39	94.118	17
1256	TGTGTGGACGGTGTGTGTGC	0.506	0.415	0.231	0.774	-1.408	-1.861	-0.327	-0.154	0.081	0.195	69	47	94.737	19
1257	TGTGTGTGGGCAATGTGTGT	0.846	0.786	0.101	0.249	-5.109	-6.109	0.774	0.774	-0.979	-1.354	69	48	90	20
1258	TAAATACGTGTGTGTGGGCG	-5.109	-6.109	0.834	1.061	-0.939	-0.751	-0.682	-0.682	0.968	0.914	69	56	95	20
1259	CATATAAATATATGTGTGTG	0.749	0.936	-1.202	-1.301	0.606	0.606	-0.086	-0.823	-0.524	-0.861	69	60	95	20
1260	ACGTGAGAGCATGTAATATG	-1.524	-0.787	0.231	0.301	0.195	-0.064	1.213	-0.154	-1.109	0.139	69	68	85.714	21
1261	CTGCAACACGTGAGAGCATA	1.231	1.195	-0.617	-0.554	0.195	0.081	-0.823	-2.109	-0.716	-0.751	69	76	94.444	18
1262	GTGCCTTCACCGCAGCAACA	-5.109	-3.787	-4.109	-6.109	0.925	0.914	1.446	1.438	-1.354	-1.716	69	88	95	20
1263	TGCGGGGTGCCATTACAGCA	-1.064	-0.979	-0.939	-1.649	1.177	1.101	0.213	-0.202	-0.178	-0.086	69	94	85	20
1264	ACGGTTGTGTGTGCAGGGTG	1.275	0.947	-0.042	-0.276	-1.202	-1.154	-1.202	-0.585	0.231	-0.154	69	105	94.737	19
1265	GACGGTTGTGTGTGCAGGGT	1.158	0.798	0.101	0.041	-1.202	-1.154	-1.251	-0.617	0.231	-0.154	69	106	94.444	18
1266	CACGCGGTGACGGTTGTGTG	0.213	0.177	1.021	1	-0.436	-0.617	-1.524	-1.716	0.021	-0.226	69	114	90	20
1267	GTCACGCCGCAACGGTTGTG	-0.109	-0.436	-0.617	-0.276	-0.354	-0.524	0.249	-0.202	0.724	0.846	69	116	85	20
1268	GTCACGCGGTGACGGTTGTG	0.213	0.177	1.041	1.031	-0.524	-0.649	-1.524	-1.716	0	-0.251	69	116	90	20
1269	CGGTGTGTGTGTGTGCTGTT	0.819	0.694	-0.918	-0.84	-0.043	-0.473	-1	-0.695	0.527	0.585	68	44	100	14
1270	GTGTGTGTGGGCAATGTGTG	-1.087	-0.958	1.102	1.313	-5.087	-6.087	0.733	0.745	-0.533	-1.043	68	49	90	20
1271	GTGTGTGTGGACGGTGTGTG	0.404	0.388	-0.087	0.122	-1.628	-1.766	0.122	0.599	0.042	0.288	68	49	95	20
1272	TGTGTGTGTGGACGGTGTGT	0.404	0.388	-0.157	0.102	-1.628	-1.766	0.122	0.599	0.042	0.288	68	50	95	20
1273	ATATAAATACGTGTGTGTGG	-5.087	-4.503	0.745	1.052	-0.918	-0.73	-0.661	-0.596	0.979	0.901	68	59	95	20
1274	ATAAATATGTGTGTGTGTGT	0.64	0.27	0.913	0.946	-0.661	-0.918	-1.84	-1	-0.133	-0.564	68	60	100	17
1275	TAAATATGTGTGTGTGTGTG	0.807	0.512	0.913	0.89	-1.695	-2.087	-1.087	-0.533	-0.255	-0.628	68	60	100	16
1276	GAGCATATAAATGTGTGTGT	0.355	0.482	-2.503	-2.628	0.585	0.694	0.667	0.571	-0.878	-1.387	68	63	95	20
1277	CGTGAGTGCATACAAATATG	-4.087	-4.503	1.112	1.062	-2.766	-4.087	1.011	1.011	-0.415	-0.415	68	68	85	20
1278	CACGTGAGAGCATATAAATG	0.497	0.694	-0.84	-0.918	0.542	0.627	0.042	0.102	-0.878	-1.444	68	71	94.737	19
1279	CAACACGTGAGTGCATACAA	-6.087	-5.087	0.758	0.783	-2.766	-4.087	1.428	1.313	-0.628	-0.533	68	73	85	20
1280	TGCAGCAACACGGGAGAGCA	-6.087	-6.087	1.112	0.935	-6.087	-6.087	0.122	0.216	1.011	0.807	68	78	90	20
1281	CTGCAGCAACACGGGAGAGC	-6.087	-6.087	1.112	0.935	-6.087	-6.087	0.122	0.216	1	0.807	68	79	90	20
1282	ACTGCAGCAACACGGGAGAG	-6.087	-6.087	1.112	0.935	-6.087	-6.087	0.122	0.198	1	0.807	68	80	90	20
1283	TGCCTTGACAGCAGCAACAC	0.062	-0.333	0.807	0.613	-0.255	-0.36	-1.387	-2.181	0.436	0.599	68	87	90	20
1284	TGCCTTCACCGCAGCAACAC	-5.087	-3.766	-4.087	-6.087	0.946	0.924	1.467	1.444	-1.333	-1.695	68	87	95	20
1285	TATTGGGTGCCTTCACTGCA	0	0.216	1.527	1.444	-6.087	-6.087	-6.087	-6.087	0.216	0.216	68	94	100	16
1286	TTATTGGGTGCCTTCACTGC	0	0.216	1.527	1.444	-6.087	-6.087	-6.087	-6.087	0.216	0.216	68	95	100	15
1287	TTTATTGGGTGCCTTCACTG	0	0.216	1.527	1.436	-6.087	-6.087	-6.087	-6.087	0.216	0.216	68	96	100	14
1288	GTTTATTGGGTGCCTTCACT	0	0.198	1.527	1.436	-6.087	-6.087	-6.087	-6.087	0.216	0.216	68	97	100	13
1289	GACGGTTGTGTGTGCGGGTG	-0.021	0.102	-0.333	-0.387	-0.918	-1.087	0.372	0.436	0.372	0.707	68	108	100	16
1290	CTCCTCCCCTCCTCCTTCCG	-5.087	-3.766	-1.628	-1.387	1.042	1	-5.087	-6.087	1.396	1.355	68	145	89.474	19
1291	CCTCCTCCCCTCCTCCTTCC	-5.087	-3.766	-1.628	-1.387	1.052	1.011	-4.503	-6.087	1.396	1.355	68	146	88.889	18
1292	TCCTCCTCCCCTCCTCCTTC	-5.087	-3.766	-1.628	-1.387	1.052	1.011	-4.503	-6.087	1.404	1.347	68	147	85	20
1293	CTCTCCTCCTCCCCTCCTCC	-4.503	-3.766	-1.628	-1.444	1.052	1.011	-4.503	-6.087	1.396	1.355	68	150	90	20
1294	CTCCTCCTCCCCTCCTCCTT	-5.087	-3.766	-1.628	-1.444	1.042	1	-4.503	-6.087	1.404	1.347	68	150	88.889	18
1295	TCTCCTCCTCCCCTCCTCCT	-4.503	-3.766	-1.628	-1.444	1.042	0.989	-4.503	-6.087	1.396	1.355	68	150	89.474	19
1296	CTCACTCTCTCTTCCTTTCC	0	-0.021	-0.73	-0.628	0.913	1.112	-3.766	-3.28	0.571	0.339	68	156	95	20
1297	GCTCACTCTCTCTTCCTTTC	0	-0.021	-0.73	-0.661	0.913	1.112	-3.766	-3.28	0.556	0.339	68	159	100	18
1298	TGTTGTTCCTTTCAGAGCCT	0.274	0.309	0.648	0.343	-0.066	-0.311	-1.744	-2.159	0.377	0.291	67	24	90	20
1299	TGTGTGCTGTTGGTTCTTTC	-0.64	-1.066	-3.744	-3.481	0.978	1.011	-1.744	-1.022	0.989	1.094	67	31	90	20
1300	TGTGGGTGGGCGGTGTGTGT	0.62	0.675	-0.481	-0.543	-1.366	-1.311	0.817	1.104	-1.311	-1.159	67	48	95	20
1301	ATATATGTGTGTGGGCGGTG	-1.366	-1.259	-1.818	-1.208	1.247	1.143	0.36	-0.338	0.021	-0.022	67	53	95	20
1302	ATAAATACGTGTGTGTGGGC	-5.066	-6.066	0.767	1.073	-0.896	-0.709	-0.64	-0.64	0.989	0.923	67	57	95	20
1303	TATAAATACGTGTGTGTGGG	-5.066	-4.481	0.767	1.073	-0.896	-0.709	-0.64	-0.64	1	0.923	67	58	95	20
1304	TGAGAGCATGTAATATGTGT	-1.422	-0.709	0.377	0.41	-0.285	-0.208	1.283	-0.135	-1.311	0.063	67	65	89.474	19
1305	ACGTGAGAGCATATAAATGT	0.534	0.715	-0.818	-0.896	0.549	0.634	0.063	0.063	-0.857	-1.422	67	71	94.444	18
1306	AACACGTGAGTGCATACAAA	-6.066	-5.066	0.715	0.754	-2.744	-4.066	1.45	1.326	-0.64	-0.607	67	72	85	20
1307	GCAACACGTGAGTGCATACA	-6.066	-5.066	0.779	0.804	-2.744	-4.066	1.426	1.247	-0.607	-0.512	67	76	88.889	18
1308	AGCAACACGTGAGTGCATAC	-6.066	-5.066	0.779	0.792	-2.744	-4.066	1.41	1.247	-0.607	-0.512	67	76	89.474	19
1309	GCTGCAACACGTGAGAGCAT	1.265	1.201	-0.574	-0.512	-0.451	-0.394	-0.066	-1.208	-0.674	-0.674	67	77	90	20
1310	CCTTCACTGCAGCAACACGG	-5.066	-5.066	1.3	1.094	-4.066	-6.066	-0.183	-0.135	0.956	0.792	67	86	100	19
1311	ATTGGGTGCCTTCACTGCAG	0	0.219	1.526	1.457	-6.066	-6.066	-6.066	-6.066	0.238	0.238	67	93	100	17
1312	GCGGTGACGGTTGTGTGTGC	0.488	0.442	1.053	1.042	-1.481	-1.366	-1.481	-1.744	0.063	-0.183	67	111	90	20
1313	CACGCGGCGACGGTTGTCTG	0.274	0.326	-6.066	-6.066	0.767	0.62	0.457	0.442	-0.159	-0.422	67	114	90	20
1314	ATCACGCGGCGACGGTTGTG	-3.744	-3.481	-6.066	-6.066	1.669	1.786	-2.366	-2.744	0.519	0.634	67	116	94.737	19
1315	GTCACGCGGCGACGGTTGTC	0.291	0.343	-6.066	-6.066	0.779	0.606	0.457	0.457	-0.159	-0.422	67	117	94.737	19
1316	TCACGCGGCGACGGTTGTCT	0.274	0.343	-6.066	-6.066	0.767	0.592	0.457	0.457	-0.159	-0.422	67	117	94.444	18
1317	GATCACGCGGCGACGGTTGT	-3.744	-3.481	-6.066	-6.066	1.669	1.779	-2.366	-2.744	0.504	0.634	67	117	94.444	18
1318	CGATCACGCGGCGACGGTTG	-3.744	-3.481	-6.066	-6.066	1.669	1.786	-2.366	-2.744	0.504	0.634	67	118	90	20
1319	GATCCGGTCACGCGGCGACA	1.073	1.053	-1.607	-1.481	-0.366	-0.422	0.256	0.084	-0.311	-0.394	67	125	100	17
1320	TCTCTCCTCCTCCCCTCCTC	-4.481	-3.744	-1.607	-1.422	1.053	1.032	-4.481	-6.066	1.393	1.352	67	151	90	20
1321	TCACTCTCTCTTCCTTTCCT	0	-0.022	-0.781	-0.64	0.911	1.143	-6.066	-3.481	0.578	0.343	67	155	95	20
1322	GTTGTTCCTTTCAGAGCCTT	0.295	0.313	0.67	0.331	-0.09	-0.263	-1.874	-2.044	0.382	0.331	66	23	90	20
1323	TGTGTTGTTGGAACTTTCAG	-6.044	-5.044	-6.044	-6.044	1.656	1.769	-6.044	-6.044	0.724	0.814	66	29	90	20
1324	GTGTGTTGTTGGAACTTTCA	-6.044	-5.044	-6.044	-6.044	1.663	1.769	-6.044	-6.044	0.724	0.814	66	30	90	20
1325	AATGTGTGTGCTGTTGTTGG	-6.044	-6.044	1.782	1.628	-6.044	-6.044	-1.722	-1.138	0.724	0.165	66	38	94.444	18
1326	GTGTGTGTGTGTGCTGTTGT	-0.316	-0.067	-1.044	-1.521	-0.316	-0.835	0.921	0.085	0.57	0.862	66	39	94.118	17
1327	CAATGTGTGTGCTGTTGTTG	-6.044	-6.044	1.776	1.614	-6.044	-6.044	-1.722	-1.138	0.724	0.165	66	39	94.118	17
1328	GCAATGTGTGTGCTGTTGTT	-6.044	-6.044	1.788	1.607	-6.044	-6.044	-1.722	-1.138	0.737	0.165	66	40	93.75	16
1329	GGCAATGTGTGTGCTGTTGT	-6.044	-6.044	1.788	1.599	-6.044	-6.044	-1.722	-1.138	0.737	0.165	66	41	85	20
1330	GGGCGGTCTGTGTGCTGTTG	-5.044	-4.459	-6.044	-6.044	0.956	0.826	-1	-0.521	1.407	1.278	66	42	90	20
1331	TGGGCGGTCTGTGTGCTGTT	-5.044	-4.459	-6.044	-6.044	0.978	0.862	-1	-0.49	1.415	1.278	66	43	90	20
1332	TGTGGGCGGTCTGTGTGCTG	-5.044	-4.459	-5.044	-6.044	1.064	0.874	-1.521	-0.796	1.463	1.322	66	47	94.118	17
1333	GTGTGGGTGGGCGGTGTGTG	0.642	0.684	-0.459	-0.521	-1.344	-1.29	0.788	1.105	-1.29	-1.09	66	49	95	20
1334	AGCATATAAATGTGTGTGTG	0.313	0.51	-2.459	-2.585	0.628	0.737	0.585	0.479	-0.835	-1.29	66	62	95	20
1335	GTGAGAGCATGTAATATGTG	-1.401	-0.687	0.348	0.382	-0.263	-0.186	1.304	-0.114	-1.344	0.022	66	66	85.714	21
1336	GCCTTGACAGCAGCAACACG	0.105	-0.237	0.85	0.656	-0.212	-0.316	-1.344	-2.138	0.295	0.479	66	86	90	20
1337	TCACTGCAGCAACACGGGAG	-6.044	-5.044	1.175	0.989	-6.044	-6.044	-0.114	-0.022	1.043	0.85	66	86	100	16
1338	GTGTGCGGGGTGCCTTCACC	-1.652	-1.29	-4.044	-6.044	0.51	0.463	1.541	1.533	-1.344	-1.722	66	98	100	19
1339	ACGACGGTTGTGTGTGCGGG	0.222	-0.162	-2.874	-2.874	-1.237	-1.09	1.607	1.51	-1.044	-0.687	66	108	94.737	19
1340	GTGACGGTTGTGTGTGCGGG	0.145	0.126	1.095	1.075	-1.459	-1.344	-0.915	-1.186	0.085	-0.162	66	108	100	16
1341	ACGCGGCGACGGTTGTCTGT	0.295	0.348	-6.044	-6.044	0.724	0.614	0.479	0.463	-0.138	-0.401	66	113	90	20
1342	CGCGGCGACGGTTGTGTGCG	-0.316	-0.43	1.563	1.724	-1.186	-1.796	-1	-0.957	-1.722	-1.585	66	114	94.444	18
1343	CCGATCACGCGGCGACGGTT	-3.722	-3.459	-6.044	-6.044	1.684	1.807	-2.344	-3.237	0.525	0.628	66	119	90	20
1344	TCCGATCACGCGGCGACGGT	-3.722	-3.459	-6.044	-6.044	1.677	1.807	-2.344	-3.237	0.556	0.628	66	120	90	20
1345	ATCCGATCACGCGGCGACGG	-3.722	-3.459	-6.044	-6.044	1.677	1.801	-2.344	-3.237	0.541	0.614	66	121	90	20
1346	GATCCGATCACGCGGCGACG	-3.722	-3.459	-6.044	-6.044	1.677	1.801	-2.344	-3.237	0.525	0.614	66	122	90	20
1347	GGATCCGGTCACGCCGCAAC	-1.722	-1.585	-0.553	-0.212	0.399	0.204	0.184	-0.372	0.788	0.921	66	126	94.118	17
1348	TGTGCTGTTGGTTCTTTCAG	-0.596	-1.022	-3.7	-3.437	1.022	1.117	-1.7	-0.978	0.836	1.022	65	29	90	20
1349	GTGTTGTTGGAACTTTCAGA	-6.022	-5.022	-6.022	-6.022	1.643	1.785	-6.022	-6.022	0.746	0.836	65	29	89.474	19
1350	GTGTGCTGTTGGTTCTTTCA	-0.596	-1.022	-3.7	-3.437	1.022	1.076	-1.7	-0.978	0.836	1.022	65	30	90	20
1351	TGTGTGTGTGGGCAATGTGT	-1.022	-0.852	1.158	1.37	-5.022	-6.022	0.547	0.621	-0.468	-0.978	65	50	90	20
1352	TATAAATATGTGTGTGTGCG	0.167	0.206	1.361	1.309	-0.893	-0.774	-5.022	-4.437	0	-0.63	65	60	100	18
1353	AGAGCATGTAAATATGCGTG	-6.022	-5.022	-6.022	-4.022	1.469	1.719	-6.022	-5.022	0.772	1.097	65	64	90	20
1354	CACTGCAGCAACACGGGAGA	-6.022	-6.022	1.187	1.011	-6.022	-6.022	-0.092	0	1.065	0.885	65	81	90	20
1355	TTCACTGCAGCAACACGGGA	-6.022	-5.022	1.197	1.011	-6.022	-6.022	-0.115	0	1.044	0.86	65	86	100	17
1356	TGTGTGCGGGGTGCCCTCAC	1.097	1	-0.531	-0.852	0.746	0.517	-1.215	-1.499	-1.115	-1.379	65	98	95	20
1357	GTGTGTGCGGGGTGCCCTCA	1.097	1	-0.531	-0.852	0.733	0.517	-1.215	-1.499	-1.068	-1.379	65	99	95	20
1358	TGTGTGTGCGGGGTGCCCTC	1.097	1	-0.531	-0.852	0.733	0.517	-1.215	-1.499	-1.068	-1.379	65	100	95	20
1359	GTTGTGTGTGCGGGGTGCTT	-0.215	-0.022	-0.437	-0.092	-1.022	-0.665	0.148	0.387	0.65	0.607	65	104	100	18
1360	GACGGCTGTGTGTGCGGGGT	1.097	1.309	-0.35	-0.068	-0.241	-0.115	-1.022	-1.267	-0.935	-0.813	65	106	94.444	18
1361	CGACGGTTGTGTGTGCAGGG	1.054	0.664	0.167	0.127	-1.115	-1.022	-1.164	-0.499	0.317	-0.068	65	107	90	20
1362	CGACGGCTGTGTGTGCGGGG	1.097	1.317	-0.35	-0.045	-0.215	-0.115	-1.164	-1.267	-0.893	-0.813	65	107	90	20
1363	GCGACGGTTGTGTGTGCAGG	1.065	0.678	0.167	0.127	-1.022	-1.022	-1.322	-0.563	0.317	-0.068	65	108	90	20
1364	CGCGGCGACGGTTGTCTGTG	0.263	0.3	-6.022	-6.022	0.746	0.636	0.501	0.485	-0.115	-0.379	65	112	90	20
1365	CGCGGTGACGGTTGTGTGTG	0.3	0.263	1.097	1.086	-1.437	-1.322	-1.437	-1.7	0.107	-0.14	65	112	90	20
1366	GGATCCGATCACGCGGCGAC	-3.7	-3.7	-6.022	-6.022	1.699	1.811	-2.437	-3.7	0.547	0.636	65	125	94.444	18
1367	CTCACTCTCTCTTCCTTCCT	0.065	-0.267	-0.115	0.281	-1.267	-1.267	0.798	0.353	-0.468	0.621	65	157	100	19
1368	TGGTCCTTTCAGAGTCTTCG	-6	-5	1.295	1.276	-6	-5	0.714	1.119	-0.476	-0.642	64	21	90	20
1369	GTGGGCGGTCTGTGTGCTGT	-5	-4.415	-6	-6	1.011	0.895	-1.476	-0.715	1.459	1.322	64	44	90	20
1370	GGTGTGTGTGTGTGCTGCTG	-2	-2	1.762	1.721	-6	-6	-6	-6	0.539	0.6	64	44	100	13
1371	CGGTGTGTGTGTGTGCTGCT	-2	-2	1.762	1.721	-6	-6	-6	-6	0.539	0.6	64	44	100	14
1372	GCGGTGTGTGTGTGTGCTGC	-2.193	-2.541	1.762	1.721	-6	-6	-6	-6	0.539	0.6	64	44	100	15
1373	AGTGCATACAAATATGTGTG	-4	-4.415	1.349	1.349	-2.83	-4	0.426	0.687	-0.117	-0.193	64	64	90	20
1374	GAGTGCATACAAATATGTGT	-4	-4.415	1.349	1.349	-2.83	-4	0.426	0.687	-0.117	-0.193	64	65	89.474	19
1375	TGAGTGCATACAAATATGTG	-4	-4.415	1.34	1.349	-2.83	-4	0.426	0.687	-0.117	-0.193	64	66	88.889	18
1376	GTGAGTGCATACAAATATGT	-4	-4.415	1.349	1.34	-2.83	-4	0.426	0.687	-0.046	-0.167	64	67	85	20
1377	CGTGAGAGCATGTAATATGT	-1.415	-0.678	0.34	0.409	-0.219	-0.142	1.322	-0.046	-1.415	-0.023	64	67	85.714	21
1378	CAACGCGTGAGAGCATATAA	0.781	0.7	-4	-3.678	-0.142	-0.046	0.977	0.629	-0.871	-0.508	64	73	90	20
1379	GCAACGCGTGAGAGCATATA	0.781	0.7	-4	-3.678	-0.142	-0.023	0.977	0.615	-0.871	-0.508	64	74	90	20
1380	CTTCACTGCAGCAACACGGG	-6	-5	1.229	0.989	-6	-6	-0.117	-0.046	1.022	0.858	64	86	100	18
1381	GTTGTGTGTGCGGGGTGCAT	0.34	0.508	-4	-4.415	-1.142	-0.541	1.14	1.665	-1.093	-1.245	64	104	100	18
1382	GGTTGTGTGTGCGGGGTGCA	0.34	0.492	-4	-4.415	-1.193	-0.541	1.15	1.665	-1.093	-1.245	64	104	100	19
1383	CCGGTGTTAAGGCAACGGTT	-6	-6	1.741	1.788	-6	-6	-6	-6	0.7	0.768	64	106	88.889	9
1384	TCCGGTGTTAAGGCAACGGT	-6	-6	1.741	1.788	-6	-6	-6	-6	0.7	0.768	64	106	88.889	9
1385	TAAGGCAACGGTTGTGTGTG	-6	-6	1.741	1.788	-6	-6	-6	-6	0.687	0.755	64	112	88.235	17
1386	TTAAGGCAACGGTTGTGTGT	-6	-6	1.741	1.788	-6	-6	-6	-6	0.687	0.755	64	113	87.5	16
1387	GTTAAGGCAACGGTTGTGTG	-6	-6	1.741	1.788	-6	-6	-6	-6	0.672	0.755	64	114	86.667	15
1388	TGTTAAGGCAACGGTTGTGT	-6	-6	1.748	1.788	-6	-6	-6	-6	0.687	0.755	64	115	85.714	14
1389	GTGTTAAGGCAACGGTTGTG	-6	-6	1.748	1.788	-6	-6	-6	-6	0.687	0.755	64	116	84.615	13
1390	GGTGTTAAGGCAACGGTTGT	-6	-6	1.748	1.788	-6	-6	-6	-6	0.687	0.755	64	117	83.333	12
1391	CGGTGTTAAGGCAACGGTTG	-6	-6	1.741	1.788	-6	-6	-6	-6	0.7	0.755	64	118	81.818	11
1392	CGGGATCCGGTCACGCGGCG	1.349	1.476	-5	-3.678	0	0.19	-0.193	-0.193	-1.142	-1.193	64	125	100	18
1393	CTGGATCCGGTCACGCCGCA	-5	-4.415	-0.476	-0.167	0.524	0.358	0.229	-0.3	0.87	0.977	64	126	94.737	19
1394	TGGATCCGGTCACGCCGCAA	-5	-4.415	-0.476	-0.167	0.508	0.34	0.229	-0.328	0.87	0.977	64	126	94.444	18
1395	ATCCGGTGTTAAGGCAACGG	-6	-6	1.741	1.788	-6	-6	-6	-6	0.687	0.768	64	134	100	7
1396	CTCCTTCCGCTGGATCCGGC	-2.193	-2.193	0.34	0.066	0.741	0.6	-1.356	-0.752	0.524	0.794	64	135	94.737	19
1397	TGTTGGTCTTTCAGTGCCTT	0.577	0.577	-1.585	-0.977	-0.551	-0.095	0.252	1.172	-0.392	-1.07	63	23	95.238	21
1398	TGCTGTTGGTCTTTCAGTGC	0.482	0.546	-1.89	-0.89	-0.585	-0.17	0.38	1.28	-0.655	-0.977	63	26	90.476	21
1399	GGTGTGTGTGCTGTTGGTCT	0.345	0.398	-1.89	-1.023	-0.305	0.213	0.172	1.034	-0.196	-0.454	63	36	94.444	18
1400	GTGTGTGGGCAATGTGTGTG	0.965	0.918	0.232	0.363	-4.977	-5.977	0.482	0.498	-0.848	-1.222	63	47	90	20
1401	ATATGTGTGTGTGCGGTGTG	1.336	1.213	-0.551	-0.551	-0.729	-0.585	-1.585	-0.692	-0.196	-0.305	63	51	90	20
1402	ATGTGTGTGTGGACGGTGTG	0.466	0.432	-0.119	0.11	-1.518	-1.655	0.213	0.723	-0.222	0.172	63	51	95	20
1403	TATGTGTGTGTGGACGGTGT	0.466	0.432	-0.144	0.11	-1.729	-1.729	0.213	0.778	-0.222	0.172	63	52	95	20
1404	ATATGTGTGTGTGGACGGTG	0.466	0.449	-0.144	0.11	-1.729	-1.729	0.232	0.778	-0.222	0.172	63	53	95	20
1405	ACAAATATGTGTGTGTGTGC	-0.655	-0.333	-0.89	-1.333	0.918	0.764	-0.62	-0.277	0.546	0.415	63	57	94.444	18
1406	GGTTGTGTGTGCAGGGTGCC	1.1	0.83	0.11	-0.119	-1.023	-1.119	-1.277	-0.518	0.327	-0.023	63	103	95	20
1407	CGGTTGTGTGTGCAGGGTGC	1.1	0.83	0.11	-0.144	-1.07	-1.023	-1.277	-0.551	0.363	-0.023	63	104	95	20
1408	TGACGGTTGTGTGTGCGGGG	0.213	0.193	1.142	1.131	-1.518	-1.277	-1.454	-1.585	0.152	-0.144	63	107	100	17
1409	CGACGGTTGTGTGTGCGGAG	0.131	0.067	0.271	0.252	-1.392	-1.119	-0.551	-0.518	0.737	0.856	63	109	94.444	18
1410	GGTGACGGTTGTGTGTGCGG	0.152	0.131	1.142	1.131	-1.392	-1.333	-1.392	-1.655	0.152	-0.095	63	109	90	20
1411	CGGTGACGGTTGTGTGTGCG	0.131	0.131	1.142	1.131	-1.392	-1.277	-1.392	-1.655	0.152	-0.095	63	110	90	20
1412	CTTCCCTCCTCCTTCCGCTC	-0.768	-1.119	1.466	1.415	-3.655	-4.392	-3.977	-3.977	0.83	0.709	63	143	94.737	19
1413	CCTCTCCTCCTTCCCTCCTC	-0.655	-0.551	0.345	0.363	0.577	0.546	-4.977	-3.17	0.791	0.593	63	151	94.737	19
1414	CTCACTCCCTCTTCCTTCCC	-4.977	-4.392	0.737	0.791	0.398	0.498	0.152	-0.07	-0.222	-0.07	63	156	95	20
1415	TGGTCCTTTCAGTGCCTTTG	-2.784	-3.632	-1.562	-2.254	0.941	0.891	0.154	-0.173	0.814	0.904	62	23	100	18
1416	TGTGCTGTTGGTCTTTCAGT	0.505	0.569	-1.867	-0.784	-0.495	-0.147	0.403	1.144	-0.597	-0.954	62	28	90.476	21
1417	GTGTGTGTGTGTGCTGCTGT	-4.954	-5.954	1.821	1.787	-5.954	-5.954	-5.954	-5.954	0.585	0.675	62	39	88.235	17
1418	TGTGTGTGTGTGCTGCTGTT	-4.954	-5.954	1.821	1.787	-5.954	-5.954	-5.954	-5.954	0.585	0.675	62	39	88.235	17
1419	GGCGGTGTGTGTGCTGCTGT	-0.495	-0.597	-5.954	-4.954	-0.867	-1	2.068	1.807	-4.369	-4.954	62	41	90	20
1420	GTGGGTGGGCGGTGTGTGTG	0.718	0.787	-0.369	-0.431	-1.254	-1.199	0.69	0.928	-1.199	-1.047	62	47	95	20
1421	AATATGTGTGTGCGTGGGCA	-5.954	-5.954	1.668	1.447	-4.954	-4.954	-5.954	-5.954	1.133	0.953	62	57	89.474	19
1422	ATGTGTGTGCGTGGGCAATG	-5.954	-5.954	1.668	1.455	-5.954	-5.954	-5.954	-5.954	1.123	0.941	62	57	87.5	16
1423	TATGTGTGTGCGTGGGCAAT	-5.954	-5.954	1.668	1.447	-5.954	-5.954	-5.954	-5.954	1.123	0.941	62	57	87.5	16
1424	ATATGTGTGTGCGTGGGCAA	-5.954	-5.954	1.668	1.438	-5.954	-5.954	-5.954	-5.954	1.123	0.941	62	57	87.5	16
1425	TGCATACAAATATGTGTGTG	-4.369	-4.369	1.554	1.48	-2.047	-2.369	-0.147	0.196	-0.072	-0.147	62	62	94.737	19
1426	GTGCGGGGTGCCATCACAGC	0.853	1	-5.954	-5.954	0.928	0.879	-0.369	-1.147	-0.632	-0.632	62	95	90	20
1427	GGTTGTGTTTGCGGGGTGCC	-1.047	-0.954	1.412	1.395	-4.369	-5.954	-4.954	-5.954	0.891	0.928	62	103	95	20
1428	CGGTTGTGTTTGCGGGGTGC	-1.096	-0.954	1.421	1.395	-4.369	-5.954	-4.954	-5.954	0.879	0.941	62	104	95	20
1429	ACGGTTGTGTGTGCGGAGTG	0.154	0.09	-0.121	-0.072	-1.147	-1.147	-0.528	-0.562	0.879	1.034	62	105	94.737	19
1430	ACGGTTGTGTTTGCGGGGTG	-1.096	-0.954	1.421	1.403	-4.369	-5.954	-4.954	-5.954	0.879	0.941	62	105	94.737	19
1431	AGGCAACGGTTGTGTGTGCG	-5.954	-5.954	1.69	1.781	-5.954	-5.954	-5.954	-5.954	0.718	0.801	62	110	89.474	19
1432	AAGGCAACGGTTGTGTGTGC	-5.954	-5.954	1.69	1.781	-5.954	-5.954	-5.954	-5.954	0.732	0.801	62	111	88.889	18
1433	CCCTCTCCTCCTTCCCTCCT	-0.745	-0.745	0.386	0.403	0.569	0.554	-4.954	-3.369	0.814	0.6	62	152	94.444	18
1434	ACCCTCTCCTCCTTCCCTCC	-0.745	-0.745	0.386	0.403	0.569	0.554	-4.954	-3.369	0.814	0.6	62	153	90	20
1435	CACCCTCTCCTCCTTCCCTC	-0.745	-0.745	0.403	0.403	0.569	0.554	-4.954	-3.369	0.827	0.6	62	154	90	20
1436	TCACCCTCTCCTCCTTCCCT	-0.745	-0.784	0.403	0.403	0.569	0.554	-4.954	-3.369	0.827	0.585	62	155	90	20
1437	GTTGGTCCTTTCAGTGTCTT	-0.376	-0.609	0.114	-0.439	0.023	0.092	0.462	0.114	0.391	0.047	61	23	95	20
1438	CTGTTGGTCTTTCAGTGCCT	0.462	0.577	-1.843	-1.024	-0.573	-0.149	0.391	1.298	-0.609	-0.977	61	24	95	20
1439	GCTGTTGGTCTTTCAGTGCC	0.462	0.639	-1.843	-1.024	-0.573	-0.149	0.427	1.298	-0.609	-0.977	61	25	94.737	19
1440	GTGCTGTTGGTCTTTCAGTG	0.529	0.593	-1.843	-0.761	-0.504	-0.098	0.409	1.157	-0.573	-0.886	61	27	90.476	21
1441	GGTGGGCGGTGTGTGTGCTG	0.727	0.851	-0.346	-0.439	-1.024	-1.23	0.742	0.915	-1.471	-1.346	61	47	100	16
1442	TTTGTGTGGGCGGTGTGTGT	-2.471	-2.761	-0.504	-0.176	-0.843	-0.609	1.409	1.355	-0.024	-0.176	61	48	100	18
1443	ACGCGTGAGAGCATATAAAT	0.784	0.713	-3.931	-3.609	-0.149	-0.024	0.915	0.669	-0.801	-0.504	61	71	90	20
1444	AACGCGTGAGAGCATATAAA	0.784	0.727	-3.931	-3.609	-0.123	-0.024	0.915	0.669	-0.801	-0.504	61	72	90	20
1445	GCAGCAACACTTGAGAGCAT	-1.843	-2.931	1.219	1.146	-4.931	-5.931	0.462	0.355	0.317	0.317	61	77	90	20
1446	TGCAGCAACACGTGAGAACA	-1.287	-0.931	-0.123	0	0.023	0.069	0.355	0.373	0.391	0.391	61	78	90	20
1447	TGTGCGGGGTGCCATCACAG	0.851	1.023	-5.931	-5.931	0.952	0.889	-0.346	-1.123	-0.609	-0.609	61	98	94.444	18
1448	GTGTGCGGGGTGCCATCACA	0.851	1.023	-5.931	-5.931	0.952	0.889	-0.346	-1.123	-0.609	-0.609	61	98	94.737	19
1449	TAGTCTGTGCGGGGTGCCTT	-5.931	-4.931	-5.931	-5.931	1.317	1.178	1.069	1.279	-1.287	-1.538	61	101	94.444	18
1450	GTAGTCTGTGCGGGGTGCCT	-5.931	-4.931	-5.931	-5.931	1.317	1.178	1.069	1.279	-1.287	-1.538	61	102	90	20
1451	CGGTTGTGTGTGCGGGTGCC	0.023	0.199	-0.176	-0.346	-0.886	-0.931	-0.504	-0.287	0.742	1.035	61	103	95.238	21
1452	CGACGGTTGTGTTTGCGGGG	-1.931	-1.683	1.512	1.496	-4.346	-5.931	-4.931	-5.931	0.902	0.976	61	107	90	20
1453	GCGACGGCTGTGTGTGCGGG	1.209	1.409	-0.23	0.069	-0.123	-0.024	-3.346	-2.931	-0.801	-0.721	61	108	90	20
1454	CGACGACGGTTGTGTGTGCG	-0.316	-0.721	-5.931	-4.931	-1.073	-0.931	1.72	1.647	-0.721	-0.471	61	110	90	20
1455	GGTCACGCCGCAACGGTTGT	-1.609	-1.471	-0.471	-0.098	-0.203	-0.407	0.427	-0.024	0.902	1.023	61	117	85	20
1456	CGGTCACGCCGCAACGGTTG	-1.609	-1.471	-0.471	-0.098	-0.203	-0.407	0.427	-0.024	0.902	1.023	61	118	85	20
1457	CCGGTCACGCCGCAACGGTT	-1.609	-1.471	-0.471	-0.098	-0.203	-0.346	0.444	-0.024	0.902	1.023	61	119	85	20
1458	TCTCTCTTCCTTTCCTCCTC	-0.376	-0.407	-0.645	-0.538	0.784	0.952	-2.23	-1.538	0.713	0.496	61	151	95	20
1459	CTCCCTCTTCCTTCCCTCCT	-4.346	-4.346	0.756	0.851	0.479	0.545	-0.073	-0.123	-0.176	-0.024	61	152	95	20
1460	ACTCTCTCTTCCTTTCCTCC	-0.376	-0.407	-0.645	-0.504	0.756	0.988	-2.23	-1.538	0.713	0.479	61	153	95	20
1461	ACTCCCTCTTCCTTCCCTCC	-4.346	-4.346	0.756	0.851	0.462	0.545	-0.073	-0.149	-0.176	-0.024	61	153	95	20
1462	CACTCTCTCTTCCTTTCCTC	-0.376	-0.407	-0.645	-0.504	0.77	0.988	-2.23	-1.538	0.699	0.479	61	154	95	20
1463	CACTCCCTCTTCCTTCCCTC	-4.346	-4.346	0.77	0.851	0.462	0.545	-0.073	-0.149	-0.176	-0.024	61	154	95	20
1464	TCACTCCCTCTTCCTTCCCT	-4.346	-4.346	0.77	0.851	0.444	0.545	-0.048	-0.149	-0.176	-0.024	61	155	95	20
1465	GTTGGAAATTTCAGAGCCTT	-5.907	-5.907	0.939	0.693	-1.585	-1.737	-5.907	-5.907	1.503	1.593	60	23	80	20
1466	TGTTGGTCCTTTCAGTGTCT	-0.352	-0.621	0.159	-0.415	0.047	0.07	0.485	0.138	0.415	0.07	60	24	95	20
1467	TGTTGGTCCTTTCAGAGCCC	-2.585	-2	0.794	0.468	-0.352	-0.862	0.303	-0.049	0.553	0.632	60	25	94.737	19
1468	GTGTGTGTGCTGTTGTTGAT	-1.659	-2	-2.585	-3.322	-3.1	-2.907	2.202	2.093	-4.322	-2.907	60	39	94.444	18
1469	TGTGGACGGTGTGTGTGTGT	-0.549	-0.415	-4.907	-5.907	0.861	0.888	-0.049	-0.206	0.678	0.678	60	44	95	20
1470	ATACAAATATGTGTGTGCGT	-4.907	-4.907	1.64	1.468	-5.907	-5.907	-5.907	-5.907	1.138	1	60	62	94.118	17
1471	TACAAATATGTGTGTGCGTG	-4.907	-4.907	1.64	1.468	-5.907	-5.907	-5.907	-5.907	1.138	1	60	62	93.75	16
1472	ACAAATATGTGTGTGCGTGG	-5.907	-5.907	1.64	1.459	-5.907	-5.907	-5.907	-5.907	1.138	1	60	62	100	13
1473	CAAATATGTGTGTGCGTGGG	-5.907	-5.907	1.64	1.451	-5.907	-5.907	-5.907	-5.907	1.138	1	60	62	100	13
1474	GTGCATACAAATATGTGTGT	-3.907	-4.322	1.424	1.424	-2.737	-3.907	0.181	0.569	-0.024	-0.1	60	63	94.444	18
1475	TGCAGCAACGCGTGAGAGCA	0.939	0.913	-3.907	-3.907	0.047	0.115	0.415	-0.074	0.047	-0.352	60	78	90	20
1476	GGTGCCATCACAGCAGCAAC	0.807	0.951	-5.907	-5.907	0.951	0.951	-0.383	-1.1	-0.549	-0.621	60	89	90	20
1477	GGGTGCCATCACAGCAGCAA	0.807	0.963	-5.907	-5.907	0.951	0.951	-0.352	-1.1	-0.549	-0.585	60	90	90	20
1478	GGGGTGCCATCACAGCAGCA	0.821	0.963	-5.907	-5.907	0.963	0.951	-0.352	-1.1	-0.549	-0.585	60	91	90	20
1479	CGGGGTGCCATCACAGCAGC	0.794	0.963	-5.907	-5.907	0.951	0.913	-0.352	-1.1	-0.585	-0.585	60	92	90	20
1480	GCGGGGTGCCATCACAGCAG	0.794	0.951	-5.907	-5.907	0.951	0.913	-0.352	-1.1	-0.585	-0.585	60	93	90	20
1481	TGCGGGGTGCCATCACAGCA	0.78	0.951	-5.907	-5.907	0.976	0.926	-0.322	-1.1	-0.585	-0.585	60	94	90	20
1482	CTGTGCGGGGTGCCTTCACT	0.243	-0.024	-5.907	-5.907	1.036	0.988	0.503	0.36	-0.621	-0.907	60	97	100	19
1483	GACGGTTGTGTGTGCGGAGT	0.202	0.138	-0.049	-0.049	-1.322	-1.1	-0.481	-0.447	0.807	0.926	60	106	94.444	18
1484	GACGGTTGTGTTTGCGGGGT	-1.907	-1.659	1.468	1.451	-4.322	-5.907	-4.907	-5.907	0.926	0.988	60	106	94.444	18
1485	GACGACGGTTGTGTGTGCGG	-0.292	-0.697	-5.907	-4.907	-1.1	-1	1.744	1.648	-0.907	-0.585	60	109	94.444	18
1486	CTCTCTCTTCCTTTCCTCCT	-0.352	-0.383	-0.621	-0.515	0.78	0.988	-2.206	-1.515	0.737	0.503	60	152	95	20
1487	CTCTCCCTTCCTTCCCTCCT	-0.778	-1	1.322	1.212	-1	-0.907	-1.515	-1.907	0.379	0.36	60	152	95	20
1488	GCTCACTCCCTCTTCCTTCC	-4.907	-4.322	0.807	0.861	0.485	0.569	-0.1	-0.263	-0.152	0	60	157	95	20
1489	CTGTTGGTCCTTTCAGAGTC	-3.298	-3.883	1.036	1.024	-4.883	-4.298	0.804	1.215	-0.155	-0.268	59	29	100	15
1490	GCTGTTGGTCCTTTCAGAGT	-3.298	-3.883	1.036	1.024	-4.883	-4.883	0.79	1.215	-0.155	-0.268	59	29	100	15
1491	TGTGTGTGCTGTTGTTGATC	-1.635	-1.976	-2.561	-3.298	-3.075	-2.713	2.21	2.112	-4.298	-2.883	59	36	90	20
1492	GTGTGTGTGTGTGTTGTTGG	0.162	0.162	-4.298	-5.883	0.975	1.151	-3.561	-2.713	0.672	0.872	59	38	100	18
1493	GGTGTGTGTGCTGTTGTTGA	-1.635	-1.976	-3.298	-3.883	-3.075	-3.075	2.221	2.112	-4.298	-3.298	59	39	94.737	19
1494	GGACGGTGTGTGTGCTGTTG	1.012	0.975	-2.883	-2.713	0.492	0.365	-0.391	-0.239	-0.391	-0.21	59	42	90	20
1495	TGGGTGGGCGGTGTGTGTGC	0.747	0.818	-0.328	-0.423	-1.182	-1.128	0.747	0.938	-1.49	-1.359	59	47	94.737	19
1496	GGGTGGGCGGTGTGTGTGCT	0.732	0.818	-0.328	-0.423	-1.182	-1.182	0.747	0.925	-1.49	-1.359	59	47	100	16
1497	GTGTGTGGGTAATGTGTGTG	-5.883	-5.883	1.963	2	-5.883	-5.883	-5.883	-5.883	0.048	0.095	59	47	85	20
1498	TGTGTGTGGGTAATGTGTGT	-5.883	-5.883	1.969	2.006	-5.883	-5.883	-5.883	-5.883	0.048	0.095	59	48	85	20
1499	AATGTGTGTGTGGGCGGTGT	0.975	0.818	-4.298	-4.298	0.872	0.975	-0.101	-0.328	-1.075	-1.49	59	52	100	19
1500	CATATAATATGTGTGTGTGG	0.072	-0.128	0.384	0.183	0.475	0.14	0.162	-1.423	-1.025	0.439	59	59	95.238	21
1501	GAGAGCATGTAATATGTGTG	-1.239	-0.525	0.403	0.51	-0.391	-0.155	1.173	-0.391	-1.128	0.205	59	64	90	20
1502	GGAGAGCATACAAATATGTG	-5.883	-4.883	1.384	1.106	-5.883	-4.883	-1.025	-0.561	1.083	0.963	59	66	94.444	18
1503	CAACACGTGAGAACATATAA	-2.561	-1.635	-1.128	-0.976	1.106	1.072	0.095	0.183	0.117	0.162	59	73	90	20
1504	GCAACACGTGAGAACATATA	-2.561	-1.635	-1.128	-0.976	1.117	1.072	0.095	0.183	0.117	0.162	59	74	90	20
1505	CTGCAGCAACGCGTGAGAGC	0.95	0.938	-3.883	-3.883	0.024	0.117	0.439	-0.075	0.048	-0.328	59	79	90	20
1506	ACTGCAGCAACGCGTGAGAG	0.95	0.938	-3.883	-3.883	0.024	0.117	0.439	-0.075	-0.05	-0.359	59	80	90	20
1507	ACTGCAGCAACACGTGAGAA	-1.128	-1.075	-0.713	-0.525	0.287	0.205	0.492	0.577	0.346	0.439	59	81	94.737	19
1508	CTGCAGCAACACGTGAGAAC	-1.239	-0.883	-0.075	0.024	0.072	0.117	0.403	0.421	0.267	0.247	59	81	94.444	18
1509	TGGGTGCCTTGACTGCAGCA	-2.075	-2.713	0.183	-0.128	0.859	0.804	-5.883	-5.883	1.036	1.072	59	91	94.737	19
1510	TTGGGTGCCTTGACTGCAGC	-2.075	-2.713	0.205	-0.075	0.845	0.804	-5.883	-5.883	1.024	1.072	59	92	94.444	18
1511	TGTGTTTGTTGGGTGCCTTC	-1.298	-1.239	1.56	1.384	-4.883	-4.883	-5.883	-5.883	0.747	0.95	59	100	85	20
1512	GTTGTCTGTGCGGGGTGCCT	0.346	0.117	-5.883	-5.883	0.747	0.79	0.403	0.457	-0.075	-0.328	59	102	95	20
1513	GCGACGGTTGTGTTTGCGGG	-4.883	-4.883	1.569	1.552	-4.298	-5.883	-4.883	-5.883	0.95	1.072	59	108	90	20
1514	TCCGCTGGGTCCGGTCACGC	-1.713	-2.182	-3.561	-3.883	-4.298	-4.298	2.036	2.332	-3.561	-3.561	59	129	95	20
1515	CTTCCGCTGGGTCCGGTCAC	-1.635	-2.075	-3.561	-3.883	-4.298	-3.298	2.024	2.322	-3.298	-3.561	59	131	94.444	18
1516	CCTTCCGCTGGGTCCGGTCA	-1.635	-2.075	-3.561	-3.883	-4.298	-3.298	2.024	2.317	-3.075	-3.561	59	132	90	20
1517	GATCCGGTGTTAAGGCAACG	-5.883	-5.883	1.68	1.702	-5.883	-5.883	-5.883	-5.883	0.804	0.886	59	134	100	8
1518	CCTCCTTCCGCTCGATCCGG	-0.597	-0.928	1.365	1.257	-3.298	-4.298	-4.298	-3.883	0.912	0.859	59	135	90	20
1519	TCCTCCTTCCGCTCGATCCG	-0.597	-0.928	1.356	1.257	-3.298	-4.298	-4.298	-3.883	0.912	0.872	59	136	90	20
1520	CTCCTCCTTCCGCTCGATCC	-0.597	-0.928	1.356	1.257	-3.298	-4.298	-4.298	-3.883	0.925	0.872	59	137	90	20
1521	CCTCCTCCTTCCGCTCGATC	-0.597	-0.928	1.365	1.257	-3.298	-4.298	-4.298	-3.883	0.925	0.872	59	138	90	20
1522	TCCCTCATCCTTCCGCTGGA	0.527	0.672	0.072	0.287	0.205	0.024	-2.182	-2.713	0.048	0.421	59	140	90	20
1523	TTCCCTCATCCTTCCGCTGG	0.527	0.702	0.048	0.287	0.162	0.024	-2.182	-2.713	0.048	0.421	59	141	90	20
1524	CTTCCCTCATCCTTCCGCTG	0.527	0.687	0.048	0.287	0.14	0.024	-2.182	-2.713	0.072	0.421	59	142	90	20
1525	TCTCCCTTCCTTCCCTCCTC	-0.753	-0.976	1.337	1.226	-1.128	-0.883	-1.49	-1.883	0.384	0.365	59	151	95	20
1526	CTCACTTTCTCTTCCTTCCC	-2.713	-2.883	-0.328	-0.298	1.106	1.173	-1.128	-0.597	0.365	0.492	59	156	95	20
1527	GCTCACTTTCTCTTCCTTCC	-2.713	-2.883	-0.328	-0.268	1.106	1.162	-1.075	-0.597	0.384	0.492	59	157	95	20
1528	CTGTTGGTTCTTTCAGTGCC	-0.729	-1.334	-5.858	-5.858	1.119	1.186	-1.536	-0.814	0.829	1.025	58	25	94.737	19
1529	TTGTTGGTCCCTTCAGAGCC	-5.858	-5.858	0.292	0.271	1.585	1.5	-3.536	-4.273	-0.077	-0.214	58	25	90	20
1530	GCTGTTGGTTCTTTCAGTGC	-0.729	-1.334	-5.858	-5.858	1.119	1.186	-1.536	-0.814	0.829	1.037	58	26	94.444	18
1531	GTTGTTGGTCCCTTCAGAGC	-5.858	-5.858	0.271	0.251	1.593	1.482	-5.858	-4.273	-0.051	-0.214	58	26	90	20
1532	TGCTGTTGGTTCTTTCAGTG	-0.729	-1.399	-5.858	-5.858	1.119	1.186	-1.536	-0.814	0.829	1.049	58	27	90	20
1533	GTGCTGTTGGTTCTTTCAGT	-1.051	-1.399	-5.858	-5.858	1.119	1.186	-1.536	-0.814	0.829	1.049	58	28	90	20
1534	CTGTGTGCTGTTGGTCCTTT	0.681	0.842	-4.858	-5.858	0.949	0.634	-1.61	-0.951	0.271	0.164	58	32	94.737	19
1535	TGTGTGTGCTGTTGGTTCTT	-1.051	-1.399	-1.103	-1.214	1.037	1.164	-1.61	-1.103	0.742	0.727	58	33	90	20
1536	GTGTGTGCTGTTGTTGATCC	-1.61	-1.951	-2.536	-3.273	-3.051	-2.858	2.224	2.085	-4.858	-2.858	58	35	90	20
1537	TGTGGACGGTGTGTGTGTGC	-1.334	-1.214	-1.771	-1.334	2.006	1.626	-1.334	-0.536	-2.399	-2.273	58	45	94.737	19
1538	GTGTGTGGGCGGTGTGTGTT	0.87	0.771	0.312	0.39	-2.158	-2.858	0.229	0.446	-0.771	-0.573	58	48	100	19
1539	AATATGTGTGTGTGCGGTGT	1.455	1.332	-0.5	-0.432	-1.61	-1.273	-1.536	-0.649	-0.13	-0.214	58	52	90.909	22
1540	AAATGTGTGTGTGGGCGGTG	0.962	0.829	-4.273	-4.273	0.856	0.988	-0.214	-0.303	-1.103	-1.466	58	53	100	18
1541	GAGCATGTAATATGTGTGTG	-0.904	-0.214	0.142	0.229	-0.366	-0.158	1.24	-0.303	-1.158	0.164	58	62	90.476	21
1542	AGCATACAAATATGTGTGGG	0.332	0.332	-1.214	-1.214	-0.186	-0.399	0.8	1.012	-0.243	-0.904	58	64	94.444	18
1543	GGGAGAGCATACAAATATGT	-5.858	-4.858	1.409	1.119	-5.858	-5.858	-1.051	-0.536	1.108	0.975	58	67	94.118	17
1544	CGGGAGAGCATACAAATATG	-5.858	-4.858	1.38	1.119	-5.858	-5.858	-1.051	-0.536	1.108	0.975	58	68	93.75	16
1545	ACGGGAGAGCATACAAATAT	-5.858	-4.858	1.361	1.119	-5.858	-5.858	-1.051	-0.5	1.108	0.975	58	69	85	20
1546	CACGGGAGAGCATACAAATA	-5.858	-4.858	1.361	1.119	-5.858	-5.858	-1.051	-0.5	1.096	0.975	58	70	85	20
1547	ACACGGGAGAGCATACAAAT	-5.858	-4.858	1.361	1.119	-5.858	-5.858	-1.051	-0.466	1.108	0.975	58	71	85	20
1548	AACACGGGAGAGCATACAAA	-5.858	-4.858	1.371	1.108	-5.858	-5.858	-1.051	-0.466	1.108	0.975	58	72	85	20
1549	AGCAAACACGTGAGAGCATA	-0.858	-0.951	0	0.39	0.634	-2.536	1.342	-1.214	-1	0.634	58	76	90	20
1550	ATCACAGCAGCAACACGTGA	0.65	0.742	-4.858	-5.858	1.073	1.037	-0.303	-0.951	-0.466	-0.573	58	85	94.118	17
1551	CATCACAGCAGCAACACGTG	0.618	0.742	-4.858	-5.858	1.073	1.049	-0.303	-1.051	-0.466	-0.536	58	85	94.118	17
1552	GGTGCCTTCACTGCAGCAAA	0.049	0.312	-0.366	-0.051	0.208	-1.536	1	-0.399	-0.951	0.446	58	90	100	19
1553	GTTGGGTGCCTTGACTGCAG	-2.051	-2.688	0.208	-0.214	0.856	0.829	-5.858	-5.858	0.988	1.061	58	93	94.118	17
1554	TGTTGGGTGCCTTGACTGCA	-2.051	-2.688	0.229	-0.214	0.897	0.829	-5.858	-5.858	0.988	1.073	58	94	93.75	16
1555	TGTTTGTTGGGTGCCTTCAC	-1.273	-1.214	1.577	1.409	-4.858	-4.858	-5.858	-5.858	0.757	0.962	58	98	85	20
1556	GTGTTTGTTGGGTGCCTTCA	-1.273	-1.214	1.585	1.409	-4.858	-4.858	-5.858	-5.858	0.757	0.975	58	99	85	20
1557	TTCCGCTGGGTCCGGTCACG	-1.688	-2.158	-3.536	-3.858	-4.273	-4.273	2.061	2.347	-3.536	-3.536	58	130	94.737	19
1558	TCCTTCCGCTGGGTCCGGTC	-1.61	-2.051	-3.536	-4.273	-4.273	-3.273	2.043	2.347	-3.051	-3.536	58	133	90	20
1559	CTCCTTCCGCTCGATCCGGT	-0.649	-0.951	1.39	1.271	-3.273	-4.273	-4.273	-3.858	0.949	0.883	58	134	90	20
1560	CCCTCCTCCTTCCGCTCGAT	-0.61	-0.951	1.39	1.282	-3.273	-4.273	-4.273	-3.858	0.949	0.842	58	139	90	20
1561	TCCCTCCTCCTTCCGCTCGA	-0.61	-0.951	1.39	1.292	-3.273	-4.273	-4.273	-3.858	0.949	0.842	58	140	90	20
1562	TTCCCTCCTCCTTCCGCTCG	-0.61	-0.904	1.39	1.282	-3.536	-4.858	-3.858	-3.858	0.949	0.829	58	143	94.444	18
1563	CCTCTTCCTTCCCTCCTCCT	-1.951	-2.399	0.482	0.446	0.666	0.697	0.229	0.164	-0.5	-0.243	58	150	100	18
1564	ACTTTCTCTTCCTTCCCTCC	-2.688	-2.858	-0.688	-0.688	1.131	1.197	-1.103	-0.61	0.534	0.634	58	153	95	20
1565	CACTTTCTCTTCCTTCCCTC	-2.688	-2.858	-0.649	-0.688	1.131	1.186	-1.103	-0.61	0.534	0.666	58	154	95	20
1566	TCACTTTCTCTTCCTTCCCT	-2.688	-2.858	-0.649	-0.688	1.131	1.186	-1.103	-0.61	0.534	0.666	58	155	95	20
1567	TGTTGGAACTTTCAGTGCCT	-2.248	-2.026	-4.833	-5.833	1.037	0.974	0	-0.309	0.987	0.895	57	24	90	20
1568	TTGTTGGAACTTTCAGTGCC	-2.511	-2.026	-4.833	-5.833	1.025	0.974	0	-0.309	0.987	0.909	57	25	90	20
1569	GTGTGTGCTGTTGGTTCTTT	-0.373	-0.833	-3.511	-3.248	1.062	1.178	-1.511	-0.745	0.559	0.825	57	32	90	20
1570	GTGGACGGTGTGTGTGTGTG	-0.475	-0.373	-5.833	-5.833	0.825	0.895	-0.105	-0.278	0.752	0.737	57	44	94.737	19
1571	CAACACGGGAGAGCATACAA	-5.833	-4.833	1.386	1.156	-5.833	-5.833	-1.026	-0.441	1.133	0.935	57	73	85	20
1572	GCAACACGGGAGAGCATACA	-5.833	-4.833	1.396	1.156	-5.833	-5.833	-1.026	-0.441	1.133	0.935	57	76	88.889	18
1573	AGCAACACGGGAGAGCATAC	-5.833	-4.833	1.327	1.156	-5.833	-5.833	-1.026	-0.407	1.133	0.935	57	76	89.474	19
1574	TGCAGCAACACGTGGGAGCA	0.796	0.868	-2.248	-1.833	-1.926	-1.745	1.222	1.276	-1.663	-1.132	57	78	90	20
1575	CTGCAGCAACACGTGGGAGC	0.796	0.868	-2.248	-1.833	-1.926	-1.745	1.222	1.276	-1.663	-1.132	57	79	90	20
1576	ACTGCAGCAACACGTGGGAG	0.796	0.868	-2.248	-1.833	-1.926	-1.745	1.222	1.265	-1.663	-1.189	57	80	90	20
1577	TACTGCAGCAACACGTGAGA	0.276	0.337	-0.511	-0.105	0.167	0.212	-0.475	0.255	0.233	-0.373	57	81	94.737	19
1578	TGTGTGCAGGGTGCCTTCAC	0.659	0.471	-0.704	-0.547	0.542	0.559	-1.745	-1.026	0.233	-0.105	57	98	95	20
1579	TTGTCTGTGCGGGGTGCCTT	0.337	0.121	-5.833	-5.833	0.796	0.84	0.337	0.233	-0.026	-0.278	57	101	95	20
1580	GTTGTGTGTGCGGAGTGCCT	1.265	1.156	-0.879	-0.879	-1.078	-1.132	-1.585	-2.132	0.471	0.577	57	102	95	20
1581	CGGTTGTGTGTGCGGAGTGC	-0.16	-0.189	0	0.05	-1.026	-1.026	-0.704	-0.879	1	1.156	57	104	95	20
1582	CTTCCGCTGGATCCGGCCAC	-1.833	-1.926	0.189	-0.16	0.811	0.507	-1.309	-0.663	0.659	0.796	57	131	94.444	18
1583	CCTTCCGCTGGATCCGGCCA	-1.833	-1.926	0.189	-0.16	0.811	0.559	-1.309	-0.663	0.691	0.854	57	132	90	20
1584	TCCTTCCGCTGGATCCGGCC	-2.026	-2.248	0.167	-0.16	0.796	0.559	-1.309	-0.663	0.675	0.868	57	135	94.444	18
1585	TCATCCTTCCGCTGGATCCG	0.691	0.854	0.121	0.337	-0.341	-0.585	-2.026	-2.663	0.167	0.471	57	136	90	20
1586	CTCATCCTTCCGCTGGATCC	0.691	0.854	0.121	0.337	-0.341	-0.585	-2.026	-2.663	0.167	0.471	57	137	90	20
1587	CCTCATCCTTCCGCTGGATC	0.691	0.84	0.121	0.357	-0.341	-0.585	-2.026	-2.663	0.167	0.471	57	138	90	20
1588	ATCTCTTCCTTCCCTCCTCC	-2.132	-2.373	-0.663	-0.975	1.881	1.434	-5.833	-5.833	0.167	0.121	57	150	100	19
1589	CTCCCTTCCTTCCCTCCTCC	-0.833	-0.926	1.307	1.144	-1.078	-0.833	-1.441	-1.833	0.434	0.415	57	150	95	20
1590	TTGGAAATTTCAGAGCCTTC	-5.807	-5.807	0.851	0.602	-1.559	-1.637	-5.807	-5.807	1.594	1.668	56	22	80	20
1591	GTTGGAACTTTCAGTGCCTT	-2.222	-2	-4.807	-5.807	1.063	0.987	0	-0.284	0.987	0.921	56	23	90	20
1592	GTTGGTCCTTTCAGAGCCCT	-2.485	-1.9	0.893	0.55	-0.253	-0.807	-0.193	-0.316	0.652	0.747	56	25	94.444	18
1593	GTTGTTGGAACTTTCAGTGC	-2.485	-2	-4.807	-5.807	1.038	1	0.051	-0.381	1	0.934	56	26	90	20
1594	TGTTGTTGGAACTTTCAGTG	-2.485	-2	-4.807	-5.807	1.038	1	0.051	-0.381	1	0.934	56	27	90	20
1595	CTGTTGTTGGAACTTTCAGT	-2.485	-2	-4.807	-5.807	1	1	0.051	-0.381	1.013	0.921	56	28	89.474	19
1596	GCGGTGTGTGTGCTGCTGTT	-0.348	-0.45	-5.807	-4.807	-0.72	-0.853	2	1.755	-4.222	-4.807	56	40	90	20
1597	GTGTGTGTGGGTAATGTGTG	-5.807	-5.807	1.865	1.865	-5.807	-5.807	-5.807	-5.807	0.496	0.441	56	49	85	20
1598	TGTGTGTGTGGGTAATGTGT	-5.807	-5.807	1.865	1.865	-5.807	-5.807	-5.807	-5.807	0.496	0.459	56	50	85	20
1599	ATGTGTGTGTGGGTAATGTG	-5.807	-5.807	1.858	1.858	-5.807	-5.807	-5.807	-5.807	0.515	0.459	56	51	85	20
1600	AAATATGTGTGTGTGCGGTG	1.478	1.312	-0.485	-0.415	-1.637	-1.348	-1.485	-0.72	-0.107	-0.348	56	53	90.909	22
1601	ATATGTGTGTGTGTGTGGGC	0.865	0.716	1.051	1.259	-2	-1.807	-1	-0.485	-2.107	-2.222	56	57	85	20
1602	ATATAATATGTGTGTGTGGG	0.075	-0.079	0.478	0.28	0.496	0.075	0	-1.485	-1.107	0.459	56	58	95.238	21
1603	ATATGTGTGTGTGGGTAATG	-5.807	-5.807	1.858	1.851	-5.807	-5.807	-5.807	-5.807	0.515	0.459	56	58	100	15
1604	TATGTGTGTGTGGGTAATGT	-5.807	-5.807	1.858	1.851	-5.807	-5.807	-5.807	-5.807	0.515	0.459	56	58	100	14
1605	GCGTGAGAGCATATAAATAT	0.907	0.822	-3.807	-3.807	-0.135	0.1	0.619	0.55	-0.678	-0.348	56	69	94.737	19
1606	AGCAACACGTGAGAACATAT	-2.485	-1.559	-1.107	-0.9	1.181	1.135	0.17	0.259	-0.222	-0.079	56	75	90	20
1607	CAGCAACACGTGAGAGCATT	-0.284	-0.637	0.515	0.893	0.478	0.585	-4.807	-4.222	0.051	0.421	56	77	94.737	19
1608	CTCACTGCAGCAACACGTGA	0.747	0.851	-0.853	-0.949	0.585	0.478	-0.763	-0.381	-0.381	-0.598	56	85	100	17
1609	CCTCACTGCAGCAACACGTG	0.807	0.893	-0.9	-1	0.568	0.459	-0.763	-0.45	-0.415	-0.637	56	85	100	17
1610	GTGTGTGCAGGGTGCCTTCA	0.652	0.478	-0.678	-0.485	0.568	0.585	-1.72	-1	0.259	-0.079	56	99	95	20
1611	TGTGTGTGCAGGGTGCCTTC	0.652	0.478	-0.678	-0.485	0.568	0.585	-1.72	-1	0.259	-0.079	56	100	95	20
1612	GGCGACGGTTGTGCGTGCGG	-0.381	-0.45	-1.284	-0.853	1.312	1.312	-3.222	-3.807	0.478	0.301	56	109	90	20
1613	CGGCGACGGTTGTGCGTGCG	-0.381	-0.45	-1.284	-0.853	1.312	1.301	-3.222	-3.807	0.478	0.301	56	110	90	20
1614	GCGGCGACGGTTGTGCGTGC	-0.381	-0.485	-1.348	-0.853	1.312	1.291	-3.222	-3.807	0.478	0.322	56	111	90	20
1615	GCGACGACGGTTGTGTGTGC	-0.107	-0.598	-5.807	-4.807	-0.949	-0.807	1.676	1.469	-0.598	-0.348	56	111	90	20
1616	CGCGGCGACGGTTGTGCGTG	-0.381	-0.485	-1.348	-0.853	1.322	1.291	-3.222	-3.807	0.478	0.322	56	112	90	20
1617	ACGCGGCGACGGTTGTGCGT	-0.381	-0.485	-1.348	-0.853	1.322	1.291	-3.222	-3.807	0.478	0.322	56	113	90	20
1618	TCCGCTGGATCCGGCCACGC	-1.807	-1.9	0.215	-0.222	0.837	0.515	-1.284	-0.637	0.668	0.851	56	129	95	20
1619	TTCCGCTGGATCCGGCCACG	-1.807	-1.9	0.193	-0.222	0.837	0.515	-1.284	-0.637	0.652	0.837	56	130	94.737	19
1620	ATCCTTCCGCTGGATCCGGT	0.732	0.907	0.147	0.421	-0.637	-1.415	-0.763	-1.163	0.075	0.193	56	134	94.737	19
1621	CATCCTTCCGCTGGATCCGG	0.747	0.907	0.147	0.441	-0.637	-1.415	-0.9	-1.163	0.075	0.193	56	135	94.444	18
1622	TCTCTCTTCCTCCCCTCCTC	-4.222	-5.807	0.237	0.051	0.7	0.716	0.496	0.1	-0.052	0.193	56	151	95	20
1623	ACTCTCCCTTCCTTCCCTCC	-0.72	-0.9	1.269	1.248	-1.107	-0.9	-1.415	-1.807	0.382	0.382	56	153	95	20
1624	CACTCTCCCTTCCTTCCCTC	-0.678	-0.9	1.269	1.248	-1.052	-0.949	-1.415	-1.9	0.382	0.402	56	154	95	20
1625	TCACTCTCCCTTCCTTCCCT	-0.72	-0.949	1.259	1.237	-1.052	-1	-1.348	-1.72	0.382	0.382	56	155	95	20
1626	CTCACTCTCCCTTCCTTCCC	-0.763	-0.949	1.259	1.269	-1.052	-1.052	-1.284	-1.72	0.402	0.382	56	156	95	20
1627	GCTCACTCTCCCTTCCTTCC	-0.763	-0.949	1.259	1.259	-1	-1.052	-1.284	-1.72	0.363	0.382	56	157	95	20
1628	GGCTCACCCTCTCTTCCTTC	0.259	-0.052	-3.222	-3.807	1.215	1.421	0.147	-0.763	-0.9	-0.72	56	158	94.737	19
1629	TTGGTCCTTTCAGTGTCTTC	-0.389	-0.572	-0.053	-0.694	0.219	0.263	0.611	0.173	0.241	0	55	22	95	20
1630	CGGTGTGTGTGCTGTTGGTT	-0.827	-0.974	-3.196	-2.459	1.149	1.138	-0.781	0.026	0.467	0.576	55	37	94.118	17
1631	TGCGTGTGGACGGTGTGTGT	-2.081	-1.694	-5.781	-5.781	1.781	1.912	-5.781	-5.781	0.241	0.149	55	48	90	20
1632	AGAGCATGTAATATGTGTGT	-1.138	-0.459	0.219	0.306	-0.355	-0.138	1.274	-0.29	-1.081	0.241	55	63	90.476	21
1633	CGCGTGAGAGCATATAAATA	0.933	0.877	-3.781	-3.781	-0.081	0.126	0.541	0.408	-0.652	-0.322	55	70	94.444	18
1634	AGCAACGCGTGAGAGCATAT	1	0.905	-3.781	-3.459	0.077	0.196	0.196	0	-0.167	-0.109	55	75	90	20
1635	CAGCAAACACGTGAGAGCAT	-0.781	-1.026	0	0.306	0.594	-2.459	1.348	-0.694	-0.923	0.645	55	77	90	20
1636	GCAGCAAACACGTGAGAGCA	-0.781	-1.026	0	0.327	0.576	-2.459	1.348	-0.611	-0.923	0.645	55	78	90	20
1637	GTTGTGTGTGCGGGTGCCTT	-0.053	0	0	-0.196	-1.081	-0.974	-0.652	-0.652	0.819	1.219	55	101	95.238	21
1638	GCGGTTGTGTGTGCGGGGTG	-1.781	-0.737	-1.196	-0.109	0.541	0.467	-0.227	1.138	-0.258	0.196	55	105	100	20
1639	CCGGTCACGCGGCGACGGTG	-0.694	-0.694	-2.974	-3.196	1.67	1.495	-2.081	-0.874	0.052	-0.109	55	120	94.737	19
1640	GTCCGGTCACGCGGCGACGG	-0.974	-1.389	-3.459	-3.781	-3.781	-3.459	1.884	2.252	-2.611	-1.974	55	121	94.737	19
1641	GGTCCGGTCACGCGGCGACG	-0.974	-1.389	-3.459	-3.781	-3.781	-3.459	1.898	2.247	-2.781	-1.974	55	122	94.444	18
1642	GCTGGGTCCGGTCACGCGGC	-2.974	-3.459	-3.459	-4.196	-3.781	-3.781	2.07	2.358	-2.974	-2.196	55	126	95	20
1643	CGCTGGGTCCGGTCACGCGG	-3.196	-3.459	-3.459	-4.196	-3.781	-3.781	2.07	2.358	-2.781	-2.196	55	127	95	20
1644	CCGCTGGGTCCGGTCACGCG	-3.196	-3.459	-3.459	-4.196	-4.196	-3.781	2.089	2.368	-2.781	-2.196	55	128	95	20
1645	CTCCTTCCGCTGGGTCCGGT	-1.533	-2.081	-3.459	-4.196	-4.196	-3.196	2.02	2.343	-2.974	-3.459	55	134	90	20
1646	CCTCCTTCCGCTGGGTCCGG	-1.533	-2.081	-3.196	-4.196	-4.196	-3.196	2.032	2.343	-2.974	-3.459	55	135	90	20
1647	TCCTCCTTCCGCTGGGTCCG	-1.533	-2.081	-3.459	-4.196	-4.196	-3.196	2.007	2.338	-2.781	-3.459	55	136	90	20
1648	CTCCTCCTTCCGCTGGGTCC	-1.533	-2.081	-3.459	-4.196	-4.196	-3.196	2.007	2.338	-2.781	-3.459	55	137	90	20
1649	CCTCCTCCTTCCGCTGGGTC	-1.533	-2.081	-3.459	-4.196	-4.196	-3.196	2.007	2.343	-2.781	-3.459	55	138	90	20
1650	TGTGTGTGTGTGTGTGCTGT	-2.054	-1.948	1.245	1.115	-0.897	-0.848	0.222	-0.626	0.199	0.052	54	39	88.889	18
1651	TGTGTGGGTAATGTGTGTGC	-5.755	-5.755	1.91	1.98	-5.755	-5.755	-5.755	-5.755	0.152	0.222	54	47	84.211	19
1652	GTGTGTGTGGGCGGTCTGTG	-5.755	-4.17	-3.17	-3.755	1.435	1.211	-1.507	-0.848	1.128	0.815	54	49	95	20
1653	GTGTGTGTGTGTGGGCGGTG	0.903	0.705	-0.17	-0.329	0.333	0.474	0	0.103	-3.17	-3.17	54	53	100	17
1654	TGTGTGTGTGTGTGGGCGGT	0.889	0.705	-0.2	-0.363	0.374	0.549	-0.027	0.103	-3.17	-3.17	54	54	100	16
1655	AAATATATGTGTGTGGGCGG	-1.363	-1.17	-1.585	-1.054	1.267	1.267	0.637	-0.054	-0.626	-0.755	54	55	95	20
1656	AATATGTGTGTGTGTGTGGG	0.918	0.769	1.128	1.311	-3.433	-4.17	-0.848	-0.363	-2.054	-2.17	54	55	89.474	19
1657	AATATGTGTGTGTGGGTAAT	-5.755	-5.755	1.852	1.867	-5.755	-5.755	-5.755	-5.755	0.549	0.512	54	58	100	16
1658	AAATATGTGTGTGTGGGTAA	-5.755	-5.755	1.83	1.838	-5.755	-5.755	-5.755	-5.755	0.531	0.493	54	58	100	17
1659	ATATAAATATTTGTGTGTGG	-2.948	-2.585	1.558	1.484	-2.17	-2.295	-0.801	0.176	0.078	-0.14	54	59	95	20
1660	AGAACATATAAATATGTGTG	-2.585	-1.585	-1.054	-0.948	1.052	1.103	0	0.176	0.245	0.152	54	64	95	20
1661	GAGAACATATAAATATGTGT	-2.585	-1.585	-1.054	-0.948	1.065	1.14	0	0.176	0.245	0.152	54	65	94.737	19
1662	TGAGAACATATAAATATGTG	-2.585	-1.585	-1.054	-0.948	1.065	1.115	0.026	0.176	0.267	0.152	54	66	94.444	18
1663	GTGAGAACATATAAATATGT	-2.585	-1.585	-1.054	-0.948	1.065	1.115	0.026	0.176	0.267	0.152	54	67	90	20
1664	CGTGAGAACATATAAATATG	-2.585	-1.585	-1.054	-0.948	1.065	1.115	0.026	0.176	0.267	0.152	54	68	90	20
1665	ACGTGAGAACATATAAATAT	-2.585	-1.585	-1.054	-0.948	1.065	1.14	0.026	0.176	0.245	0.152	54	69	90	20
1666	CACGTGAGAACATATAAATA	-2.585	-1.667	-1.054	-0.897	1.04	1.103	0.026	0.176	0.245	0.152	54	70	90	20
1667	ACACGTGAGAACATATAAAT	-2.585	-1.585	-1.054	-0.897	1.052	1.091	0.026	0.152	0.245	0.152	54	71	90	20
1668	AACACGTGAGAACATATAAA	-2.433	-1.585	-1.054	-0.848	1.04	1.078	0.026	0.128	0.245	0.176	54	72	90	20
1669	GCAACAACACGTGAGAGCAT	-1.585	-1.111	-0.71	-1	1.629	1.211	-2.17	-1.054	0.152	0.176	54	77	90	20
1670	GGTTGTGTGTGCGGGTGCCT	0	0.078	0.026	-0.17	-1.054	-1.054	-0.626	-0.71	0.815	1.199	54	102	95.238	21
1671	ATCCGCTCACGCGGCGACGG	-4.755	-5.755	1.052	1.176	-2.054	-1.948	0.103	0.222	0.549	0.655	54	121	90	20
1672	TGGGTCCGGTCACGCGGCGA	-1	-1.363	-3.755	-4.17	-3.755	-3.433	1.91	2.284	-2.948	-2.17	54	125	94.737	19
1673	GGGTCCGGTCACGCGGCGAC	-1	-1.363	-3.755	-4.17	-3.755	-3.755	1.91	2.279	-2.948	-2.17	54	125	94.444	18
1674	CTGGGTCCGGTCACGCGGCG	-1	-1.363	-3.755	-4.17	-3.755	-3.433	1.903	2.29	-2.948	-2.17	54	125	95	20
1675	CCCTCATCCTTCCGCTGGAT	0.655	0.8	0.199	0.415	-0.397	-0.626	-2.054	-2.585	0.199	0.549	54	139	90	20
1676	CTCTCTTCCTCCCCTCCTCC	-4.17	-5.755	0.29	0.128	0.737	0.769	0.585	0.152	-0.231	-0.027	54	150	95	20
1677	TCTCTTCCTCCCCTCCTCCT	-4.17	-5.755	0.29	0.128	0.737	0.753	0.585	0.152	-0.2	-0.054	54	150	94.737	19
1678	GTGTGTGTGCTGTTGGTTCT	-0.921	-1.268	-3.406	-3.143	1.167	1.294	-0.921	-0.113	0.52	0.576	53	34	90	20
1679	GTGGGTAATGTGTGTGCTGT	-5.728	-5.728	1.93	1.993	-5.728	-5.728	-5.728	-5.728	0.179	0.249	53	44	80	20
1680	CGTGTGGACGGTGTGTGTGT	-4.728	-4.728	-5.728	-5.728	1.756	1.756	-5.728	-5.728	0.764	0.698	53	46	94.737	19
1681	GTGTGGGTAATGTGTGTGCT	-5.728	-5.728	1.937	2	-5.728	-5.728	-5.728	-5.728	0.179	0.249	53	47	83.333	18
1682	TGTGGGTAATGTGTGTGCTG	-5.728	-5.728	1.93	1.993	-5.728	-5.728	-5.728	-5.728	0.179	0.249	53	47	82.353	17
1683	TATAAATATATGTGTGTGGG	0.501	0.63	-1.921	-1.406	0.93	0.959	0.226	-0.728	-0.921	-1.204	53	58	95	20
1684	ATATAAATATATGTGTGTGG	0.501	0.63	-1.728	-1.406	0.916	0.959	0.249	-0.728	-0.921	-1.084	53	59	95	20
1685	ATATAAATATGTGTGGGCGG	-0.821	-0.728	-0.599	-0.558	-0.173	-0.37	-0.143	-0.027	0.842	1.179	53	59	90	20
1686	ACGTGAGAGCATTTAAATAT	-0.302	-0.821	0.52	0.986	0.36	0.647	-5.728	-5.728	0.155	0.442	53	69	90	20
1687	CAACACGTGAGAGCATTTAA	-0.302	-0.821	0.539	0.973	0.422	0.647	-5.728	-5.728	0.13	0.52	53	73	90	20
1688	GCAACACGTGAGAGCATTTA	-0.302	-0.821	0.539	0.973	0.462	0.647	-5.728	-5.728	0.105	0.52	53	74	90	20
1689	GCAGCAACACGTGAAAGCAT	0.316	0.36	1.066	1.027	0.249	-0.236	-1.48	-2.728	-1.027	-0.973	53	77	90	20
1690	AGCAACACGTGAGAGCATTT	-0.302	-0.821	0.539	0.973	0.462	0.664	-5.728	-5.728	0.105	0.501	53	77	94.444	18
1691	TTACAGCAGCAACACGTGAG	0	-0.143	-0.302	-0.558	0.916	0.842	0.594	0.226	-2.143	-1.921	53	82	88.889	18
1692	CACTGCAGCAACACGTGGGA	0.887	0.959	-2.143	-1.728	-2.027	-1.921	1.191	1.226	-1.821	-1.143	53	85	100	16
1693	TTCACTGCAGCAACACGTGG	0.36	0.442	-2.027	-1.64	-2.558	-2.268	1.567	1.576	-2.027	-1.336	53	85	100	18
1694	CCATCACAGCAGCAACACGT	0.401	0.576	-5.728	-5.728	1.118	1.142	-0.204	-0.921	-0.406	-0.443	53	85	90	20
1695	GCCATCACAGCAGCAACACG	0.422	0.576	-5.728	-5.728	1.142	1.13	-0.204	-0.921	-0.406	-0.443	53	86	90	20
1696	TGCCATCACAGCAGCAACAC	0.422	0.576	-5.728	-5.728	1.142	1.13	-0.204	-0.921	-0.406	-0.443	53	87	90	20
1697	GTGCCATCACAGCAGCAACA	0.462	0.576	-5.728	-5.728	1.13	1.13	-0.204	-0.921	-0.406	-0.443	53	88	90	20
1698	TGTCTGTGCGGGGTGCCTTC	0.422	0.179	-5.728	-5.728	0.842	0.887	0.442	0.294	-0.302	-0.728	53	100	95	20
1699	TTGTGTGTGCGGAGTGCCTT	1.179	1.053	-0.774	-0.774	-0.973	-1.084	-1.48	-2.027	0.576	0.681	53	101	95	20
1700	GTTGTGCGTGCGGGGTGCCT	-0.774	-0.921	-0.821	-1.027	1.748	1.647	-3.406	-2.728	-0.518	-0.973	53	102	95	20
1701	GAAGGTTGTGTGTGCGGGGT	1.952	1.887	-1.821	-1.728	-3.728	-2.921	-1.406	-1.084	-1.204	-0.87	53	106	100	17
1702	CGCAACGGTTGTGTGTGCGG	0.338	0.027	-1.921	-2.143	-0.599	-0.406	0.715	0.203	0.63	0.698	53	109	100	15
1703	GGCGACGGTTGTGTTTGCGG	-4.728	-4.728	1.638	1.567	-4.143	-5.728	-4.728	-5.728	0.93	1.027	53	109	90	20
1704	CGGCGACGGTTGTGTGTGCA	0.539	0.226	0.462	0.422	-0.728	-0.728	-1.204	-0.336	0.52	0.13	53	111	94.737	19
1705	GGCGACGGTTGTGTGTGCAG	0.539	0.179	0.442	0.36	-0.774	-0.774	-1.143	-0.336	0.52	0.13	53	111	94.444	18
1706	TCCGGCCACGCGGCGACGGT	-1.921	-1.728	0.272	-0.055	1.066	0.732	-2.406	-2.728	0.482	0.945	53	120	90	20
1707	TCCGGTCACGCGGCGACGGC	1.04	1.36	-1.406	-1.268	0.945	0.986	-3.406	-4.728	-1.558	-1.48	53	121	94.737	19
1708	ATCCGGCCACGCGGCGACGG	-1.921	-1.728	0.272	-0.055	1.079	0.764	-2.728	-2.728	0.482	0.945	53	121	90	20
1709	GATCCGGCCACGCGGCGACG	-1.921	-1.728	0.294	-0.055	1.079	0.764	-2.728	-2.728	0.482	0.945	53	122	90	20
1710	GGATCCGGCCACGCGGCGAC	-1.921	-1.728	0.316	-0.055	1.079	0.764	-2.728	-2.728	0.462	0.945	53	125	94.444	18
1711	TTCCCTCCTCCTTCCGCTGA	0.872	1.066	0.901	0.462	-2.921	-3.406	-2.728	-3.406	0.203	0.401	53	142	94.737	19
1712	TTCCTCCCCTCCTCCTTCCG	-4.728	-5.728	0.155	0.027	0.857	1.04	0.576	0.203	-0.48	-0.336	53	145	90	20
1713	CTTCCTCCCCTCCTCCTTCC	-4.728	-5.728	0.105	-0.027	0.916	1.04	0.576	0.203	-0.48	-0.336	53	146	90	20
1714	CTCTCTCTCCCTTCCCTCCT	-0.921	-1.48	0.916	0.647	-0.113	-0.055	-3.728	-3.728	0.748	1.079	53	152	95	20
1715	CGGCTCACCCTCTCTTCCTT	-0.055	-0.37	-3.143	-3.728	1.294	1.501	0.226	-0.684	-0.821	-0.64	53	159	94.444	18
1716	TTGGTCCTTTCAAAGCCTTA	-1	-0.794	0.726	0.489	-0.453	-0.241	0.675	0.743	-0.613	-0.656	52	23	89.474	19
1717	GTTGGTCCTTTCAGCGCCTT	-0.746	-1.241	1.242	1.344	-0.946	-1	-0.7	-1.379	0.3	0	52	23	95	20
1718	GTTGGTCCTTTCAGAGACTT	-0.746	-0.842	1.639	1.547	-4.115	-4.7	-4.7	-5.7	0.775	0.206	52	23	90	20
1719	TGTTGGTCCTTTCAGCGCCT	-0.746	-1.241	1.242	1.355	-0.893	-0.893	-0.7	-1.379	0.322	0.027	52	24	95	20
1720	TGTTGGTCCTTTCAGAGACT	-0.746	-0.842	1.648	1.547	-4.115	-4.7	-4.7	-5.7	0.775	0.206	52	24	90	20
1721	GGTTGGAAATTTCAGAGCCT	-5.7	-5.7	1.17	0.943	-5.7	-5.7	-5.7	-5.7	1.594	1.566	52	24	78.947	19
1722	TGGTTGGAAATTTCAGAGCC	-5.7	-5.7	1.17	0.943	-5.7	-5.7	-5.7	-5.7	1.594	1.566	52	25	77.778	18
1723	GTGGTTGGAAATTTCAGAGC	-5.7	-5.7	1.17	0.958	-4.7	-5.7	-5.7	-5.7	1.585	1.566	52	26	75	20
1724	CTGCTGTTGGTCCTTTCAGT	-2.531	-2.893	0.206	-0.028	-5.7	-4.7	1.648	1.408	-0.177	0.107	52	28	94.737	19
1725	TGTGGTTGGAAATTTCAGAG	-5.7	-5.7	1.17	0.943	-4.7	-5.7	-5.7	-5.7	1.585	1.566	52	29	77.778	18
1726	ATGTGTGTGTGCGGTGTGTG	0.986	0.775	-0.241	-0.274	-0.453	-0.308	-1.115	-0.379	0.027	-0.057	52	49	94.737	19
1727	ATGCGTGTGGACGGTGTGTG	-4.7	-4.7	-5.7	-5.7	1.869	1.986	-5.7	-5.7	0.322	0.23	52	49	89.474	19
1728	TGTGTGGGTGGGCGGTGTGT	1.068	1.158	-5.7	-5.7	-1	-0.946	1.068	1.311	-2.7	-2.531	52	50	95	20
1729	TATGTGTGTGTGCGGTGTGT	0.986	0.775	-0.241	-0.274	-0.453	-0.308	-1.177	-0.415	0.081	-0.028	52	50	94.444	18
1730	TATGCGTGTGGACGGTGTGT	-4.7	-4.7	-5.7	-5.7	1.869	1.986	-5.7	-5.7	0.322	0.23	52	50	88.889	18
1731	TATTTGTGTGTGGGCGGTGT	-5.7	-4.7	1.63	1.419	-0.842	-1.115	-2.379	-2.379	0.547	0.547	52	52	95	20
1732	TATAATATGTGTGTGTGGGC	0.182	-0.028	0.566	0.344	0.277	-0.177	0.027	-1.453	-1	0.509	52	57	95.238	21
1733	CACGTGAGAGCATTTAAATA	-0.274	-0.794	0.547	1.014	0.366	0.621	-5.7	-5.7	0.182	0.469	52	70	90	20
1734	ACACGTGAGAGCATTTAAAT	-0.274	-0.794	0.547	1	0.366	0.621	-5.7	-5.7	0.158	0.469	52	71	90	20
1735	AACACGTGAGAGCATTTAAA	-0.274	-0.794	0.566	1	0.366	0.621	-5.7	-5.7	0.182	0.489	52	72	90	20
1736	TCTTCACTGCAGCAACACGT	0.081	-0.241	0.408	0.469	-1.308	-1	0.823	0.489	-0.209	-0.794	52	85	100	19
1737	GTCTTCACTGCAGCAACACG	0.054	-0.241	0.429	0.469	-1.115	-0.842	0.823	0.489	-0.209	-0.794	52	86	100	18
1738	TGTGTGTGCGGGTGCCTTCA	0	0.027	0	-0.057	-1	-0.893	-0.571	-0.613	0.657	1.158	52	99	95.238	21
1739	GGTTGTGTGTGCGGGGTACC	-0.842	-0.571	0.854	0.823	-0.274	-0.086	-1.794	-2.115	0.547	0.657	52	103	95	20
1740	ACAGTTGTGTGTGCGGGGTG	1.132	0.929	-2.531	-2.893	-0.656	-0.379	0.322	0.759	-0.842	-0.274	52	105	100	17
1741	CGGCGACGGTTGTGTTTATT	-5.7	-4.7	1.877	1.929	-5.7	-5.7	-5.7	-5.7	0.344	0.449	52	115	93.333	15
1742	GCGGCGACGGTTGTGTTTAT	-5.7	-4.7	1.869	1.929	-5.7	-5.7	-5.7	-5.7	0.344	0.449	52	115	93.75	16
1743	CGCGGCGACGGTTGTGTTTA	-5.7	-4.7	1.862	1.929	-5.7	-5.7	-5.7	-5.7	0.344	0.449	52	115	94.118	17
1744	GTCACGCGACGACGGTTGTG	0.528	0.132	-5.7	-5.7	-3.115	-2.7	1.783	1.576	-1.308	-0.946	52	116	90	20
1745	CCGCCTGGATCCGGTCACGC	-0.209	-0.086	-0.028	-0.115	-0.086	-0.209	-0.177	1.206	-0.531	-0.241	52	129	95	20
1746	TCCTTCCACTGGATCCGGTC	0.807	0.791	0.743	0.639	-0.893	-0.893	-0.209	0.081	-1.893	-2.241	52	133	90	20
1747	TTTCCCTCCTCCTTCCGCTG	-1.531	-0.177	-0.842	-0.274	0.054	0.182	0.929	0.709	-0.453	0.158	52	142	94.737	19
1748	TCCTTCCCTCCTCCTTCCAC	0.657	0.489	0.639	0.566	-0.656	-0.7	-0.086	0.081	-0.946	-1.7	52	146	94.444	18
1749	TTCTCTTCCTTCCCTCCTCC	-2.531	-2.531	0.621	0.528	0.277	0.387	-0.057	0.206	0.23	0.132	52	150	100	19
1750	TCCCTTCCTTCCCTCCTCCT	-0.7	-0.794	1.206	0.943	-0.946	-0.746	-1.308	-1.794	0.547	0.547	52	150	94.737	19
1751	GGTTCACTCTCTCTTCCTTC	0.823	0.621	0.081	-0.057	-0.794	-0.893	-1.241	-1.531	0.528	0.566	52	158	100	17
1752	CGGTTCACTCTCTCTTCCTT	0.823	0.621	0.081	-0.057	-0.794	-0.893	-1.241	-1.531	0.528	0.585	52	159	100	16
1753	TGGTCCTTTCAGAGACTTCG	-1.087	-1.029	1.667	1.594	-5.672	-5.672	-5.672	-5.672	0.835	0.234	51	21	90	20
1754	TGGAAATTTCAGAGCCTTCG	-5.672	-5.672	0.986	0.737	-1.424	-1.503	-5.672	-5.672	1.527	1.537	51	21	92.857	14
1755	TTGGAACTTTCAGTGCCTTC	-2.213	-1.865	-4.672	-5.672	1.122	1.028	-0.543	-0.814	1.122	1.028	51	22	90	20
1756	TTGGTCCTTTCAGAGACTTC	-1.087	-1.029	1.676	1.604	-5.672	-5.672	-4.672	-5.672	0.819	0.234	51	22	90	20
1757	GGTGTGTGTGCTGTTGGTTC	-0.766	-1.029	-3.35	-2.672	1.042	1.198	-0.865	-0.029	0.576	0.631	51	37	94.118	17
1758	GCGGTGTGTGTGCTGTGGTT	-4.672	-5.672	1.082	0.971	-4.672	-5.672	-5.672	-5.672	1.576	1.585	51	40	90	20
1759	TGGGTAATGTGTGTGCTGTT	-5.672	-5.672	1.874	1.986	-5.672	-5.672	-5.672	-5.672	0.234	0.305	51	43	80	20
1760	TGTGGGCGGTGTGTGTGCTT	-4.087	-3.087	0.556	0.258	1.055	1.27	-1.029	-1.029	-0.149	0.028	51	47	100	17
1761	TGTGTGTGGGCGGTTTGTTT	-5.672	-5.672	1.905	2.096	-5.672	-5.672	-5.672	-5.672	-0.058	0.135	51	50	94.444	18
1762	GTGTGTGTGGGCGGTTTGTT	-5.672	-5.672	1.882	2.089	-5.672	-5.672	-5.672	-5.672	-0.058	0.135	51	50	94.737	19
1763	ATATTTGTGTGTGGGCGGTG	-5.672	-4.672	1.658	1.447	-0.814	-1.087	-2.35	-2.35	0.576	0.394	51	53	95	20
1764	ATAATATGTGTGTGTGGGCG	0.055	-0.149	0.594	0.35	0.35	-0.118	0	-1.503	-0.918	0.537	51	56	100	18
1765	ATAAATATATGTGTGTGGGC	0.477	0.436	-1.865	-1.424	0.971	1.014	0.282	-0.718	-0.918	-1.149	51	57	95	20
1766	TCACTGCAGCAACACGTGGG	0.771	0.835	-2.087	-1.672	-1.972	-1.972	1.282	1.339	-1.766	-1.149	51	85	100	17
1767	TGTCTTCACTGCAGCAACAC	0.082	-0.213	0.457	0.497	-1.087	-0.814	0.851	0.537	-0.585	-0.865	51	87	95	20
1768	GGGGTGCCATTACAGCAGCA	-0.628	-0.585	-0.503	-1.28	1	0.957	0.65	0.234	-0.814	-1.149	51	91	85	20
1769	CGGGGTGCCATTACAGCAGC	-0.628	-0.543	-0.503	-1.28	1	0.971	0.65	0.21	-0.814	-1.149	51	92	85	20
1770	GCGGGGTGCCATTACAGCAG	-0.628	-0.543	-0.503	-1.28	1	0.971	0.65	0.234	-0.814	-1.149	51	93	85	20
1771	GTGTGTGCGGGTGCCTTCAC	0.028	0	0	-0.118	-0.918	-0.766	-0.543	-0.585	0.703	1.173	51	98	95.238	21
1772	TTGTGTGTGCGGGTGCCTTC	0.028	0.028	0.082	-0.087	-0.972	-0.865	-0.543	-0.628	0.685	1.16	51	100	95.238	21
1773	GTTGTGTGTGCAGGGTGCCT	1.234	1	-0.387	-0.387	-0.718	-0.865	-1.585	-0.814	0.394	0.055	51	102	95	20
1774	GGTTGTGTGTGCGGGATGCC	0.771	0.517	-1.35	-1.28	0.055	-0.463	0.754	1.069	-1.766	-1.424	51	103	95	20
1775	CAGTTGTGTGTGCGGGGTGC	1.16	0.927	-2.672	-2.865	-0.672	-0.387	0.35	0.787	-0.918	-0.246	51	104	100	18
1776	ACGGTTGTGTGTGCGGGGTA	-0.35	-0.029	0.867	0.851	-0.503	-0.387	-1.766	-1.972	0.394	0.537	51	106	100	18
1777	CGAAGGTTGTGTGTGCGGGG	1.905	1.851	-1.766	-1.672	-3.672	-2.865	-1.35	-1.029	-1.149	-0.814	51	107	100	16
1778	GCGAAGGTTGTGTGTGCGGG	1.913	1.874	-1.672	-1.585	-3.672	-2.865	-1.35	-1.029	-1.149	-0.814	51	108	90	20
1779	CCGCAACGGTTGTGTGTGCG	0.372	0	-2.087	-2.213	-0.543	-0.424	0.685	0.234	0.631	0.703	51	110	100	14
1780	GCCGCAACGGTTGTGTGTGC	0.372	0	-2.087	-2.213	-0.543	-0.424	0.685	0.234	0.631	0.703	51	111	85	20
1781	CGCCGCAACGGTTGTGTGTG	0.372	0	-2.087	-2.213	-0.543	-0.424	0.685	0.234	0.631	0.703	51	112	85	20
1782	ACGCCGCAACGGTTGTGTGT	0.372	-0.029	-2.087	-2.213	-0.543	-0.463	0.685	0.234	0.631	0.703	51	113	85	20
1783	CACGCCGCAACGGTTGTGTG	0.372	-0.029	-2.087	-2.213	-0.543	-0.424	0.685	0.234	0.631	0.703	51	114	85	20
1784	GGCGACGGTTGTGTTTATTG	-5.672	-4.672	1.843	1.89	-5.672	-5.672	-5.672	-5.672	0.372	0.497	51	115	92.857	14
1785	CTCACGCGGCGACGGTTGTG	-4.672	-4.672	1.028	1.069	-1.972	-1.865	0.21	0.305	0.517	0.667	51	116	94.737	19
1786	CGCTCACGCGGCGACGGTTG	-4.672	-5.672	1.028	1.069	-1.972	-1.865	0.16	0.305	0.517	0.667	51	118	90	20
1787	CTGGATCCGGCCACGCGGCG	-1.766	-1.766	0.372	-0.087	1.135	0.803	-2.672	-2.672	0.394	0.819	51	125	95	20
1788	TGGATCCGGCCACGCGGCGA	-1.766	-1.766	0.372	-0.087	1.135	0.803	-2.672	-2.672	0.372	0.819	51	125	94.737	19
1789	CTTCCACTGGATCCGGTCAC	0.737	0.703	0.771	0.667	-0.814	-0.865	-0.181	0.109	-1.865	-2.213	51	131	94.444	18
1790	CCTTCCACTGGATCCGGTCA	0.737	0.72	0.771	0.667	-0.814	-0.865	-0.181	0.109	-1.865	-2.213	51	132	90	20
1791	TCCTCCCTCCTCCTTCCGCT	-1.672	-0.918	-1.424	-0.672	0.594	0.305	0.594	0.835	0.234	0.082	51	143	90.476	21
1792	CCCTCTTCCTTCCCTCCTCC	-4.087	-3.35	0.594	0.457	0.72	0.787	0.21	0.16	-0.543	-0.149	51	150	100	18
1793	CTCTTCCTCCCCTCCTCCTT	-4.672	-5.672	0.328	0.21	0.819	0.851	0.631	0.234	-0.463	-0.315	51	150	94.444	18
1794	TCTCTTCCTTCCCTCCTCAT	-2.087	-1.35	0.028	-0.118	1.096	1.042	-2.865	-2.213	0.737	0.537	51	151	100	18
1795	TCCCTCTTCCTTCCCTCCTC	-4.087	-3.672	0.576	0.457	0.72	0.787	0.186	0.135	-0.503	-0.149	51	151	95	20
1796	TTTCTCTTCCTTCCCTCCTC	-2.503	-2.672	-0.503	-0.543	0.882	0.986	-0.087	0.21	0.35	0.436	51	151	100	18
1797	CTTTCTCTTCCTTCCCTCCT	-2.503	-2.672	-0.503	-0.543	1.135	1.234	-0.918	-0.463	0.415	0.517	51	152	95	20
1798	TGGTCCTTTCAGTGTCTTCG	-0.252	-0.434	0.084	-0.556	0.333	0.379	0.239	-0.252	0.379	0.111	50	21	95	20
1799	TTGGTCCTTTCAGCGCCTTC	-0.737	-1.059	1.299	1.401	-0.889	-1	-1	-2.059	0.287	-0.059	50	22	95	20
1800	GTGTGCTGTTGTTGATCCTT	-1.396	-1.737	-2.322	-3.059	-2.837	-2.474	2.077	2.176	-4.059	-2.644	50	33	90	20
1801	TGTGTGCTGTTGTTGATCCT	-1.396	-1.737	-2.322	-3.059	-3.059	-2.644	2.077	2.17	-4.644	-2.644	50	34	90	20
1802	GGTGTGTGTGCTGTGGTTGG	-5.644	-5.644	1.084	0.971	-4.644	-5.644	-5.644	-5.644	1.595	1.614	50	38	90	20
1803	GTGTGCTGTGGTTGGAAATT	-5.644	-5.644	1.098	0.864	-4.644	-5.644	-5.644	-5.644	1.595	1.614	50	38	86.667	15
1804	TGTGCTGTGGTTGGAAATTT	-5.644	-5.644	1.098	0.848	-4.644	-5.644	-5.644	-5.644	1.595	1.614	50	38	85.714	14
1805	TGTGTGCTGTGGTTGGAAAT	-5.644	-5.644	1.098	0.864	-4.644	-5.644	-5.644	-5.644	1.585	1.614	50	38	87.5	16
1806	TGTGTGTGCTGTGGTTGGAA	-5.644	-5.644	1.057	0.864	-4.644	-5.644	-5.644	-5.644	1.595	1.614	50	38	88.889	18
1807	GTGTGTGCTGTGGTTGGAAA	-5.644	-5.644	1.07	0.864	-4.644	-5.644	-5.644	-5.644	1.595	1.614	50	38	88.235	17
1808	CGGTGTGTGTGCTGTGGTTG	-5.644	-5.644	1.07	0.971	-4.644	-5.644	-5.644	-5.644	1.595	1.614	50	39	90	20
1809	TTGTGGGCGGTGTGTGTGCT	0.422	0.263	-4.644	-4.059	0.696	0.832	0.941	0.956	-3.322	-2.644	50	47	100	17
1810	CTGTGGGCGGTGTGTGTGCT	-0.837	-1.322	1.227	1.379	-1.644	-2.322	-2.184	-1.556	0.956	0.465	50	47	100	17
1811	TGTGTGGGCAATGTGTGTGC	0.526	0.585	0.401	0.485	-5.644	-5.644	0.731	0.748	-0.515	-0.943	50	47	89.474	19
1812	TGTGGGCAATGTGTGTGCTG	0.506	0.566	0.401	0.485	-5.644	-5.644	0.731	0.731	-0.515	-1	50	47	88.235	17
1813	GTGTGGGCAATGTGTGTGCT	0.506	0.566	0.401	0.485	-5.644	-5.644	0.731	0.731	-0.515	-1	50	47	88.889	18
1814	TATGTGTGGGTGGGCGGTGT	1.111	1.214	-5.644	-5.644	-0.786	-0.889	0.88	1.189	-2.184	-1.943	50	52	95	20
1815	TAAATATGTGTGGGCGGTGT	-0.837	-0.644	-0.556	-0.474	0.029	-0.322	-0.029	0	0.832	1.057	50	52	100	14
1816	ATATGTGTGGGTGGGCGGTG	1.124	1.214	-4.644	-5.644	-0.786	-0.889	0.88	1.189	-2.184	-1.943	50	53	95	20
1817	AATATGTGTGGGTGGGCGGT	1.124	1.214	-4.644	-5.644	-0.837	-0.889	0.88	1.202	-2.184	-1.943	50	54	95	20
1818	TAAATATGTGTGTGTGTGCT	-0.599	-0.556	-0.358	0.029	0.864	0.895	-0.252	-0.029	-0.286	-0.396	50	57	94.737	19
1819	TATAAATATGTGTGGGCGGT	-0.737	-0.644	-0.556	-0.474	-0.089	-0.322	-0.059	0.029	0.832	1.057	50	59	89.474	19
1820	ATAAATATGTGTGGGCGGTG	-0.837	-0.644	-0.556	-0.474	-0.059	-0.358	-0.059	0.029	0.832	1.057	50	59	88.889	18
1821	ACAAATATGTGTGTGTGTGT	0.485	0.66	0.748	0.799	-2.059	-2.837	-0.12	0.287	-0.434	-1	50	60	100	15
1822	GAGAGCATATAAATATGTTT	-0.556	-1.396	-0.152	0.057	-0.089	-0.434	0.546	0.799	0.239	0.084	50	67	100	17
1823	CAGCAACACGTGAAAGCATA	0.401	0.465	1.043	1	0.057	-0.396	-1.396	-2.644	-0.943	-0.943	50	76	90	20
1824	TGCAGCAACACTTGAGAGCA	-1.556	-2.644	0.864	0.864	-4.644	-5.644	0.678	0.485	0.585	0.585	50	78	90	20
1825	CCTTCACTGCAGCAACAAGT	1.31	1.263	-0.737	-0.644	-0.644	-0.396	-0.644	-0.252	-0.737	-1	50	85	95	20
1826	GGGTGCCATTACAGCAGCAA	-1.059	-1.252	-0.218	-0.515	1.029	0.971	0.66	0.263	-1.12	-1.252	50	90	85	20
1827	TGCGTGCGGGGTGCCTTCAC	-1.12	-1.474	-0.889	-1	1.824	1.731	-3.322	-2.644	-0.396	-0.889	50	98	95	20
1828	GTGCGTGCGGGGTGCCTTCA	-1.12	-1.474	-0.837	-1	1.824	1.731	-3.322	-2.644	-0.396	-0.889	50	99	95	20
1829	TGTGCGTGCGGGGTGCCTTC	-1.12	-1.474	-0.837	-1	1.816	1.731	-3.322	-2.644	-0.396	-0.889	50	100	95	20
1830	TTGTGCGTGCGGGGTGCCTT	-1.12	-1.474	-0.837	-1	1.816	1.731	-3.322	-2.644	-0.396	-0.889	50	101	95	20
1831	AGTTGTGTGTGCGGGGTGCC	1.163	0.956	-2.644	-2.837	-0.69	-0.396	0.333	0.766	-0.943	-0.286	50	103	100	19
1832	CGGTTGTGTGTGCGGGATGC	0.799	0.546	-1.252	-1.252	-0.029	-0.644	0.782	1.098	-1.737	-1.396	50	104	95	20
1833	ACGGTTGTGTGTGCGGGATG	0.799	0.546	-1.252	-1.252	-0.029	-0.644	0.799	1.084	-1.737	-1.396	50	105	94.737	19
1834	GACGGTTGTGTGTACGGGGT	-0.889	-0.69	1.098	1.124	-0.434	-0.837	-2.474	-1.943	0.642	0.465	50	106	94.444	18
1835	GACGGTAGTCTGTGCGGGGT	-5.644	-4.644	-5.644	-5.644	0.546	0.214	1.176	1.475	0.214	0.333	50	106	88.889	18
1836	GACGGTTGTGTGTGCGGGAT	0.766	0.546	-1.252	-1.322	-0.029	-0.644	0.816	1.098	-1.737	-1.396	50	108	100	16
1837	GGCAAAGGTTGTGTGTGCGG	1.864	1.864	-2.644	-2.837	-5.644	-5.644	-0.029	0.263	-2.474	-2.837	50	109	100	14
1838	CGGCAAAGGTTGTGTGTGCG	1.856	1.864	-2.644	-2.837	-5.644	-5.644	-0.029	0.263	-2.474	-2.837	50	110	85	20
1839	GCGGCAAAGGTTGTGTGTGC	1.856	1.864	-2.644	-2.837	-5.644	-5.644	-0.029	0.263	-2.474	-2.837	50	111	85	20
1840	TCACGCGACGACGGTTGTGT	0.31	0	-5.644	-5.644	-3.059	-2.644	1.84	1.632	-1.252	-0.889	50	115	90	20
1841	GCTCACGCGGCGACGGTTGT	-4.644	-5.644	1.057	1.098	-1.943	-1.837	0.214	0.333	0.546	0.696	50	117	94.444	18
1842	TCCGCTCACGCGGCGACGGT	-4.644	-5.644	1.057	1.084	-1.943	-1.837	0.214	0.333	0.526	0.566	50	120	90	20
1843	GCTGGATCCGGCCACGCGGC	-1.644	-1.737	0.401	-0.059	1.151	0.816	-2.644	-2.837	0.422	0.832	50	126	95	20
1844	CGCTGGATCCGGCCACGCGG	-1.644	-1.644	0.401	-0.059	1.151	0.816	-2.644	-2.837	0.422	0.848	50	127	95	20
1845	CCGCTGGATCCGGCCACGCG	-1.644	-1.644	0.379	0.057	1.176	0.66	-2.644	-2.837	0.422	0.895	50	128	95	20
1846	TCCACTGGATCCGGTCACGC	0.766	0.731	0.782	0.696	-0.737	-0.889	-0.152	0.111	-1.837	-2.184	50	129	95	20
1847	TTCCACTGGATCCGGTCACG	0.766	0.731	0.799	0.696	-0.737	-0.889	-0.152	0.111	-1.837	-2.184	50	130	94.737	19
1848	CCCGCTGGATCCGGTCACAC	-4.059	-4.059	1.475	1.214	-5.644	-4.644	-4.644	-4.644	1.433	1.124	50	131	100	17
1849	TCCCGCTGGATCCGGTCACA	-4.059	-4.059	1.465	1.214	-5.644	-4.644	-4.644	-4.644	1.433	1.124	50	131	100	17
1850	CCCCTCCTTCCGCTGGATCC	-0.474	-0.434	1.043	0.895	-1.737	-1.943	-2.322	-4.644	1	1.029	50	137	94.444	18
1851	CTTCCCTCCTCCTTCCACTG	0.714	0.546	0.696	0.623	-0.556	-0.644	-0.12	0.111	-1.474	-2.059	50	142	90	20
1852	CTTTCCCTCCTCCTTCCGCT	-1.474	-0.089	-0.786	-0.218	0.057	0.214	0.986	0.748	-0.556	-0.029	50	143	94.444	18
1853	CCTTCCCTCCTCCTTCCACT	0.714	0.546	0.696	0.623	-0.599	-0.644	-0.12	0.111	-1.474	-2.059	50	143	90	20
1854	CCTTCCCTCCTCCTTCCGCC	-1.12	-1	-0.322	-0.515	0.465	0.604	-0.089	0.678	0.31	0.189	50	144	94.737	19
1855	TCTTCCTCCCCTCCTCCTTC	-4.644	-5.644	0.189	0.057	0.848	0.88	0.66	0.287	-0.434	-0.286	50	147	90	20
1856	CCACTCTCTCTTCCTTCCCT	-2.059	-1.396	-0.089	0.214	1.214	1.043	-0.474	-0.69	-0.515	0.029	50	155	100	19
1857	GGCTCACTCTCTCTTCCTTT	0	-0.029	-3.059	-3.322	1.401	1.475	-3.322	-3.322	0.356	0.029	50	159	100	18
1858	TGGAACTTTCAGTGCCTTCG	-5.615	-4.615	-4.615	-5.615	1.167	1.086	-0.485	-0.757	1.167	1.086	49	21	90	20
1859	TTTTGTTGGTCCTTTCAGTG	0.725	0.43	0.385	0.167	-3.293	-3.03	0.268	0.861	-0.293	-0.329	49	27	100	18
1860	CGGTGTGTGTGCTGCTGTTG	-2.445	-4.03	-5.615	-4.615	-0.527	-0.661	2.186	1.955	-4.615	-4.615	49	39	90	20
1861	TTTGTGGGCGGTGTGTGTGC	0.43	0.268	-4.615	-4.03	0.689	0.812	0.985	0.985	-3.293	-2.807	49	47	100	17
1862	TGTGTGTGTGGGCGGTCTGT	-5.615	-4.03	-3.03	-3.615	1.575	1.351	-1.367	-0.708	0.955	0.575	49	50	95	20
1863	ATGTGTGGGTGGGCGGTGTG	1.14	1.243	-5.615	-5.615	-0.914	-1.03	0.909	1.218	-2.615	-2.445	49	51	95	20
1864	CAAATATGTGTGTGTGTGCT	-0.329	-0.06	-1.03	-1.293	1.231	1.086	-0.807	-0.914	0.193	-0.06	49	57	94.444	18
1865	ATAAATATTTGTGTGTGGGC	-2.293	-1.914	1.812	1.76	-2.155	-2.293	-4.615	-4.03	0.243	0.113	49	57	95	20
1866	CAAATATGTGTGTGTGTGTG	0.473	0.652	0.778	0.828	-2.03	-3.03	-0.091	0.316	-0.405	-0.971	49	60	100	15
1867	CAACACGTGGGAGCATATAA	0.339	0.292	-0.527	-1.293	-1.527	-1.367	1.205	1.316	-1.222	-0.807	49	73	90	20
1868	GCAACACGTGGGAGCATATA	0.339	0.292	-0.329	-1.03	-1.527	-1.367	1.205	1.316	-1.222	-0.807	49	74	90	20
1869	TACAGCAGCAACACGTGAGA	0.14	-0.03	-1.091	-1.807	1.029	0.955	0.725	0.339	-2.03	-1.807	49	81	89.474	19
1870	GCCTTCACTGCAGCAACAAG	1.339	1.256	-0.708	-0.615	-0.615	-0.405	-0.615	-0.222	-0.708	-0.971	49	88	100	18
1871	GTGCCCTCACTGCAGCAACA	0.689	0.778	-0.86	-0.914	0.671	0.451	-0.708	-0.405	-0.405	-0.527	49	88	95	20
1872	GTGCCATTACAGCAGCAACA	-1.091	-1.222	-0.188	-0.485	1.015	0.985	0.689	0.292	-1.155	-1.222	49	88	85	20
1873	GGTGCCATTACAGCAGCAAC	-1.03	-1.222	-0.188	-0.485	1.015	1	0.689	0.292	-1.155	-1.222	49	89	85	20
1874	GGGGTGCCCTCACTGCAGCA	0.924	1	-0.807	-0.914	0.778	0.535	-1.222	-1.091	-0.757	-1.03	49	91	95	20
1875	TGTTTGTTGGGTGCCTTGAC	-5.615	-5.615	-0.661	-0.615	1.43	1.385	-5.615	-5.615	0.795	0.893	49	98	80	20
1876	TTGTGTTTGCGGGGTGCCTT	-0.708	-0.615	1.385	1.374	-5.615	-5.615	-4.615	-5.615	0.828	0.924	49	101	95	20
1877	TGTGTTTGTTGGGTGCCTTG	-5.615	-5.615	-0.661	-0.615	1.43	1.385	-5.615	-5.615	0.795	0.909	49	101	84.211	19
1878	GTGTTTGTTGGGTGCCTTGA	-5.615	-5.615	-0.661	-0.615	1.43	1.385	-5.615	-5.615	0.795	0.893	49	101	83.333	18
1879	GTTGTGTTTGCGGGGTGCCT	-0.708	-0.615	1.385	1.374	-4.03	-5.615	-4.615	-5.615	0.828	0.924	49	102	95	20
1880	CGGTTGTTTGTGCGGGGTGC	0.985	0.861	-0.03	-0.367	-0.293	-0.155	-0.971	-0.914	0.058	-0.329	49	104	95	20
1881	ACGGTTGTTTGTGCGGGGTG	0.985	0.861	-0.03	-0.367	-0.222	-0.123	-1.03	-0.86	0.113	-0.329	49	105	94.737	19
1882	ACGGTTGTGTGTACGGGGTG	-0.86	-1.03	1.127	1.167	-0.405	-0.807	-2.293	-1.807	0.671	0.494	49	105	94.737	19
1883	GCGACAGTTGTGTGTGCGGG	1.243	1.015	-1.293	-1.293	-0.527	-0.222	0	0.292	-0.807	-0.615	49	108	90	20
1884	GCCACGCGGCGACGGTTGTG	-1.807	-1.615	0.43	0.029	1.072	0.575	-2.293	-2.615	0.43	0.877	49	116	94.444	18
1885	GGTCACGCGGCAAAGGTTGT	1.861	1.861	-2.445	-2.807	-5.615	-5.615	0	0.292	-2.445	-2.807	49	117	85	20
1886	GGTCACGCGGCGACAGTTGT	0.893	0.725	-0.405	-0.445	-0.708	-0.445	-0.03	0.316	-0.257	-0.188	49	117	90	20
1887	CGGTCACGCGGCAAAGGTTG	1.861	1.861	-2.445	-2.807	-5.615	-5.615	0	0.292	-2.293	-2.807	49	118	85	20
1888	CCGGTCACGCGGCAAAGGTT	1.861	1.869	-2.445	-2.807	-5.615	-5.615	0.029	0.292	-2.293	-2.807	49	119	85	20
1889	CCGGCCACGCGGCGACGGTT	-1.807	-1.615	0.408	0.058	1.058	0.614	-2.293	-2.615	0.451	0.877	49	119	90	20
1890	CCGCTCACGCGGCGACGGTT	-4.615	-5.615	1.086	1.1	-1.914	-1.914	0.218	0.363	0.555	0.595	49	119	90	20
1891	CTGGATCCGGTCACGCGACG	-0.708	-0.914	-1.807	-2.445	-1.03	-1.091	1.853	1.689	-1.445	-1.091	49	125	95	20
1892	TCCGGTCACGCGGCAAAGGT	1.861	1.869	-2.445	-2.807	-5.615	-5.615	0.029	0.268	-2.293	-2.807	49	126	100	14
1893	ATCCGGTCACGCGGCAAAGG	1.861	1.861	-2.445	-2.807	-5.615	-5.615	0.029	0.268	-2.293	-2.807	49	126	100	15
1894	CGCTGGATCCGGTCACGCGA	-0.615	-0.807	-1.807	-2.445	-0.57	-0.86	1.769	1.624	-1.367	-1.091	49	128	100	19
1895	TCCTCCTTCCACTGGATCCG	0.633	0.535	0.812	0.743	-0.757	-0.807	-0.123	0.193	-1.807	-2.155	49	136	90	20
1896	CTCCTCCTTCCACTGGATCC	0.652	0.515	0.812	0.743	-0.757	-0.807	-0.123	0.167	-1.807	-2.155	49	137	90	20
1897	CCTCCTCCTTCCACTGGATC	0.652	0.535	0.812	0.725	-0.757	-0.807	-0.123	0.167	-1.807	-2.155	49	138	90	20
1898	CACGATCTCTTCCTTCCCTC	-5.615	-5.615	-5.615	-5.615	2.106	1.652	-5.615	-5.615	0.385	0.316	49	154	90	20
1899	TCACGATCTCTTCCTTCCCT	-5.615	-5.615	-5.615	-5.615	2.106	1.652	-5.615	-5.615	0.385	0.316	49	155	90	20
1900	CTCACGATCTCTTCCTTCCC	-5.615	-5.615	-5.615	-5.615	2.106	1.652	-5.615	-5.615	0.385	0.316	49	156	90	20
1901	GCTCACGATCTCTTCCTTCC	-5.615	-5.615	-5.615	-5.615	2.106	1.643	-5.615	-5.615	0.385	0.316	49	157	90	20
1902	AGCTCACTCTCTCTTCCTTC	-1.293	-1.222	-0.708	-0.807	0.778	0.861	-2.293	-3.293	1.044	1.14	49	158	100	19
1903	TTGGTTCTTTCAGTGCCTTC	0.682	0.392	-5.585	-5.585	0.807	0.954	-3.263	-2.126	0.565	0.841	48	22	95	20
1904	GGTCCTTTCAAAGCCTTACA	-0.885	-0.678	0.841	0.605	-0.337	-0.159	0.322	0.544	-0.497	-0.541	48	23	88.235	17
1905	TGGTCCTTTCAAAGCCTTAC	-0.885	-0.678	0.841	0.605	-0.337	-0.159	0.322	0.544	-0.497	-0.541	48	23	88.889	18
1906	GCTGTGGTTGGAAATTTCAG	-5.585	-5.585	1.157	0.874	-4.585	-5.585	-5.585	-5.585	1.605	1.555	48	29	77.778	18
1907	CTGTGGTTGGAAATTTCAGA	-5.585	-5.585	1.157	0.874	-4.585	-5.585	-5.585	-5.585	1.595	1.544	48	29	77.778	18
1908	TGCTGTGGTTGGAAATTTCA	-5.585	-5.585	1.157	0.874	-4.585	-5.585	-5.585	-5.585	1.605	1.555	48	30	76.471	17
1909	GGGCGGTGTGTGCTGTTGTT	-1.126	-0.631	-3.263	-3	-0.337	-0.585	1.073	0.97	0.79	0.755	48	40	90.476	21
1910	TGGGCGGTGTGTGCTGTTGT	-1.126	-0.585	-3.263	-3	-0.337	-0.585	1.059	0.97	0.79	0.755	48	41	90.476	21
1911	GTGCTGTGGTTGGAAATTTC	-5.585	-5.585	1.157	0.874	-4.585	-5.585	-5.585	-5.585	1.605	1.555	48	42	84.615	13
1912	GTGTGTAGGCGGTGTGTGTG	0.298	0.17	-0.631	-0.456	-1.337	-1.193	-0.778	-0.541	1.143	1.102	48	47	95	20
1913	ATATGCGTGTGGACGGTGTG	-4.585	-4.585	-5.585	-5.585	1.816	1.939	-5.585	-5.585	0.437	0.369	48	51	85	20
1914	AATATGCGTGTGGACGGTGT	-4.585	-4.585	-5.585	-5.585	1.816	1.939	-5.585	-5.585	0.437	0.369	48	52	84.211	19
1915	AATATTTGTGTGTGGGCGGT	-5.585	-4.585	1.755	1.544	-2.126	-2.263	-2.415	-2.415	0.663	0.524	48	54	95	20
1916	AAATATTTGTGTGTGGGCGG	-5.585	-4.585	1.746	1.544	-2.126	-2.263	-2.263	-2.126	0.663	0.503	48	55	95	20
1917	AAATATGTGTGTGTGTGTGT	0.059	0.087	1.102	1	-1.193	-1.263	-1.337	-0.941	0.346	-0.227	48	60	100	15
1918	AACATATAAATATGTGTGTG	-2.415	-1.415	-0.778	-0.83	1.03	1.059	0.298	0.346	-0.061	-0.03	48	62	100	18
1919	TGAGAGCATATAAATATGTT	-0.497	-1.337	-0.093	0.115	0	-0.376	0.392	0.663	0.322	0.143	48	67	100	17
1920	AGCAACACGTGGGAGCATAT	0.346	0.322	-0.456	-1.061	-1.497	-1.415	1.248	1.298	-1.263	-0.83	48	75	90	20
1921	ACTGCAGCAACACGTAAGAG	-1.126	-1.061	1.157	1.115	0.115	0.322	-4.585	-5.585	0.369	0.322	48	80	100	20
1922	ACTGCAGCAAACACGTGAGA	-0.678	-0.885	-0.193	0.222	0.459	-2.415	1.273	-0.415	-1.126	0.79	48	81	90	20
1923	CCCTCACTGCAGCAACACGT	0.7	0.79	-0.83	-0.885	0.682	0.459	-0.678	-0.376	-0.415	-0.585	48	85	95	20
1924	GCCCTCACTGCAGCAACACG	0.719	0.79	-0.83	-0.885	0.682	0.459	-0.678	-0.376	-0.376	-0.585	48	86	95	20
1925	TGCCCTCACTGCAGCAACAC	0.719	0.79	-0.83	-0.885	0.682	0.459	-0.678	-0.376	-0.376	-0.585	48	87	95	20
1926	GGTGCCCTCACTGCAGCAAC	0.719	0.807	-0.83	-0.885	0.79	0.565	-0.678	-0.376	-0.727	-0.941	48	89	95	20
1927	GGGTGCCCTCACTGCAGCAA	0.719	0.807	-0.83	-0.885	0.807	0.565	-0.678	-0.376	-0.727	-0.941	48	90	95	20
1928	TGCCTTCACTGCAGCAAACA	-0.83	-0.456	0	0.322	0.196	-2.126	1.358	-0.3	-1.415	0.565	48	90	100	17
1929	CGGGGTGCCCTCACTGCAGC	0.954	1.03	-0.83	-0.885	0.807	0.565	-1.263	-1.126	-0.778	-1	48	92	95	20
1930	GCGGGGTGCCCTCACTGCAG	0.954	1.03	-0.83	-0.885	0.807	0.585	-1.263	-1.126	-0.83	-1	48	93	95	20
1931	TGCGGGGTGCCCTCACTGCA	0.954	1.044	-0.83	-0.885	0.807	0.565	-1.263	-1.126	-0.83	-1	48	94	95	20
1932	GTGCGGGGTGCCCTCACTGC	0.954	1.044	-0.83	-0.885	0.807	0.585	-1.263	-1.126	-0.83	-1	48	95	95	20
1933	TGTGCGGGGTGCCCTCACTG	0.954	1.044	-0.83	-0.885	0.79	0.585	-1.263	-1.126	-0.83	-1	48	96	95	20
1934	GTGTGCGGGGTGCCCTCACT	0.954	1.044	-0.83	-0.885	0.79	0.565	-1.263	-1.126	-0.83	-1.061	48	97	95	20
1935	TGTGTGCGGAGTGCCTTCAC	1.248	1.102	-0.631	-0.631	-0.83	-0.83	-2.126	-2.263	0.415	0.585	48	98	95	20
1936	TGTTTGCGGGGTGCCTTCAC	-0.678	-0.585	1.392	1.392	-5.585	-5.585	-4.585	-5.585	0.79	0.874	48	98	95	20
1937	GTGTGTGCGGAGTGCCTTCA	1.248	1.102	-0.631	-0.631	-0.83	-0.941	-2.126	-2.263	0.415	0.585	48	99	95	20
1938	GTGTTTGCGGGGTGCCTTCA	-0.678	-0.585	1.404	1.392	-5.585	-5.585	-4.585	-5.585	0.79	0.874	48	99	95	20
1939	TGTGTGTGCGGAGTGCCTTC	1.235	1.087	-0.631	-0.631	-0.83	-0.941	-2.126	-2.263	0.437	0.565	48	100	95	20
1940	TGTGTTTGCGGGGTGCCTTC	-0.678	-0.585	1.404	1.381	-5.585	-5.585	-4.585	-5.585	0.79	0.874	48	100	95	20
1941	TTGTGTGTGCAGGGTGCCTT	1.143	0.874	-0.3	-0.3	-0.778	-1	-1.497	-0.727	0.481	0.143	48	101	95	20
1942	CGGTTGTGTGTGCGGGGTAC	-0.727	-0.456	0.954	0.939	-0.415	-0.3	-1.678	-1.885	0.481	0.624	48	106	100	18
1943	CGACAGTTGTGTGTGCGGGG	1.273	1.03	-1.263	-1.415	-0.497	-0.263	0.03	0.273	-0.83	-0.631	48	107	90	20
1944	CGACGGTTGTGTGTGCGGGA	0.824	0.605	-1.126	-1.263	0.03	-0.541	0.7	1.044	-1.585	-1.337	48	108	94.737	19
1945	CGGCGACGGTTGTGTTTGCG	-4.585	-4.585	1.781	1.644	-3	-4	-4.585	-5.585	0.7	0.807	48	110	90	20
1946	GGCCACGCGGCGACGGTTGT	-1.778	-1.585	0.437	0.059	1.087	0.644	-2.263	-2.585	0.459	0.891	48	117	90	20
1947	CGGCCACGCGGCGACGGTTG	-1.778	-1.585	0.437	0.087	1.087	0.644	-2.263	-2.585	0.459	0.874	48	118	90	20
1948	ATCCGGTCACGCGACGACGG	-0.778	-1.193	-5.585	-5.585	-3	-2.778	2.052	1.883	-1.193	-0.778	48	121	90	20
1949	GATCCGGTCACGCGACGACG	-0.778	-1.193	-5.585	-5.585	-3	-2.778	2.052	1.899	-1.193	-0.778	48	122	90	20
1950	ATCCGGTCACGCGGCGACAG	1.334	1.143	-2.778	-3.585	-0.631	-0.415	0	0.298	-0.3	-0.376	48	125	100	16
1951	GGATCCGGTCACGCGACGAC	-0.778	-1.193	-5.585	-5.585	-3	-2.778	2.052	1.899	-1.193	-0.778	48	125	94.444	18
1952	CTGGATCCGCTCACGCGGCG	-4.585	-5.585	0.773	1.115	-2	-1.885	0.273	0.585	0.605	0.565	48	125	95	20
1953	TGGATCCGCTCACGCGGCGA	-4.585	-5.585	0.773	1.115	-2	-1.885	0.273	0.565	0.605	0.565	48	125	94.737	19
1954	GCTGGATCCGCTCACGCGGC	-4.585	-5.585	0.773	1.102	-2	-1.885	0.322	0.605	0.605	0.585	48	126	95	20
1955	CGCTGGATCCGCTCACGCGG	-4.585	-5.585	0.773	1.115	-2	-1.885	0.322	0.605	0.585	0.624	48	127	95	20
1956	CCGCTGGATCCGCTCACGCG	-4.585	-5.585	0.773	1.115	-2	-1.885	0.322	0.605	0.585	0.624	48	128	95	20
1957	CTCCTTCCACTGGATCCGGT	0.565	0.544	0.858	0.755	-0.778	-0.778	-0.093	0.196	-1.778	-2.126	48	134	90	20
1958	CCTCCTTCCACTGGATCCGG	0.585	0.565	0.858	0.755	-0.778	-0.778	-0.093	0.222	-1.778	-2.126	48	135	90	20
1959	TTCCCTCCTCCTTCCACTGG	0.415	0.322	0.755	0.682	-0.263	-0.3	-0.061	0.17	-1.337	-2	48	141	90	20
1960	CCTTCCCTCATCCTTCCGCT	0.222	0.605	0.346	0.565	0.087	0	-2.415	-4	0.087	0.544	48	143	90	20
1961	TCCTTCCCTCATCCTTCCGC	0.248	0.605	0.346	0.565	0.087	0	-2.415	-4	0.087	0.544	48	144	90	20
1962	TCTCCTCCTTCCCTCCTCCC	-0.263	-0.541	-0.631	-0.126	-0.778	-0.415	0.755	1	0.369	-0.126	48	149	95	20
1963	TCTCTCCCTTCCCTCCTCCT	-0.778	-1.337	1.073	0.807	-0.159	-0.159	-3.585	-3.585	0.624	0.97	48	150	94.737	19
1964	GATCTCTTCCTTCCCTCCTC	-5.585	-5.585	-5.585	-5.585	2.122	1.672	-5.585	-5.585	0.415	0.369	48	151	100	18
1965	CGATCTCTTCCTTCCCTCCT	-5.585	-5.585	-5.585	-5.585	2.122	1.682	-5.585	-5.585	0.415	0.369	48	152	100	17
1966	ACGATCTCTTCCTTCCCTCC	-5.585	-5.585	-5.585	-5.585	2.129	1.672	-5.585	-5.585	0.415	0.369	48	153	100	16
1967	TTTGGTCCTTTCAGTGCCTT	0.278	0.4	0.554	0.146	0.352	0.533	-0.6	-0.6	-1.307	-0.51	47	23	100	19
1968	GTGCTGTTGTTCCTTTCAGA	0.227	0.118	0.328	0.376	0.06	0.146	-1.307	-1.854	0.278	0.423	47	29	89.474	19
1969	TGCTGTTGTTCCTTTCAGAG	0.227	0.118	0.328	0.376	0.06	0.146	-1.307	-1.854	0.278	0.4	47	29	88.889	18
1970	GTGTGTGTGCTGTTGGTCCC	0.03	-0.063	-0.467	-0.648	0.838	0.985	0.352	0.089	-1.555	-1.162	47	35	94.737	19
1971	GTGTGTGTGCTGTGGTTGGA	-5.555	-5.555	0.937	0.82	-4.555	-5.555	-5.555	-5.555	1.684	1.703	47	38	89.474	19
1972	GACGGTGTGTGTGCTGTTGG	1.227	1.253	-3.97	-3.97	0.533	0.4	-1.648	-1.307	-0.128	0	47	42	94.118	17
1973	GTGGGCAATGTGTGCTGTTG	-5.555	-5.555	2.082	2.303	-5.555	-5.555	-3.97	-3.97	-1.031	-1.747	47	42	80.952	21
1974	TGTGTGTGGGCAGTGTGTGT	0.855	0.969	0.03	-0.162	-1.467	-2.095	0.468	0.303	-0.555	-0.697	47	48	95	20
1975	AAATATGTGTGGGTGGGCGG	1.187	1.266	-4.555	-5.555	-0.854	-0.854	0.712	1.2	-2.233	-1.854	47	55	95	20
1976	AATATGTGTGTGTGTGTGTG	-1.162	-1.307	1.445	1.34	-0.911	-0.697	-1.555	-1.095	0.253	-0.031	47	60	100	14
1977	AGCATATAAATATGTTTGTG	-0.095	-0.648	-0.269	-0.162	-0.233	-0.385	0.4	0.731	0.328	0.2	47	62	95	20
1978	GAACATATAAATATGTGTGT	-2.385	-1.385	-0.854	-0.8	0.969	1.075	0.2	0.376	-0.031	0	47	63	95	20
1979	CATATAAATATGTGTGGGCG	-0.648	-0.555	-0.747	-0.8	0	-0.197	-0.747	-0.128	0.921	1.291	47	64	100	16
1980	AACACGTGGGAGCATATAAA	0.376	0.328	-0.467	-1.233	-1.467	-1.307	1.16	1.34	-1.162	-0.8	47	72	90	20
1981	GCTGCAGCAACACGTGAGAG	0.2	-0.031	-0.697	-0.345	-1.854	-1.555	1.104	0.921	-0.307	0.2	47	80	94.737	19
1982	CACTGCAGCAACGCGTGAGA	0.985	0.921	-3.97	-3.555	0.352	0.376	0.227	-0.233	-0.233	-0.385	47	81	90	20
1983	ATTACAGCAGCAACACGTGA	-0.911	-1.233	-0.128	-0.385	1.089	1	0.712	0.328	-2.095	-1.747	47	85	93.333	15
1984	CATTACAGCAGCAACACGTG	-0.911	-1.162	-0.162	-0.385	1.089	1	0.731	0.303	-2.095	-1.747	47	85	93.333	15
1985	CGGGTGCCTTCACTGCAGCA	0.146	0.2	-0.467	-0.162	0.146	0.253	0.227	0.2	-0.51	0.118	47	91	100	19
1986	GTTGTGTGTGCGGGGTGCCG	0.06	0.278	-0.6	-0.385	-0.51	-0.063	-0.063	1.376	-0.467	-0.648	47	103	100	19
1987	ACGGTTGTGTGTGCGGGGTT	0.303	0.173	1.214	1.214	-5.555	-5.555	-2.97	-3.555	0.635	0.4	47	106	100	18
1988	GGCGACGGTAGTCTGTGCGG	-5.555	-4.555	-5.555	-5.555	2.03	1.693	-2.095	-1.031	0.118	0.118	47	109	85	20
1989	CGGCGACGGTAGTCTGTGCG	-5.555	-4.555	-5.555	-5.555	2.03	1.693	-2.095	-1.031	0.118	0.118	47	110	85	20
1990	CGCGGCAAAGGTTGTGTGTG	1.846	1.863	-2.555	-2.747	-5.555	-5.555	0.06	0.352	-2.385	-2.747	47	112	85	20
1991	CGCGACGACGGTTGTGTGTG	0.146	-0.345	-5.555	-5.555	-2.97	-2.747	1.929	1.712	-1.162	-0.854	47	112	90	20
1992	ACGCGGCAAAGGTTGTGTGT	1.846	1.863	-2.555	-2.747	-5.555	-5.555	0.06	0.352	-2.385	-2.747	47	113	85	20
1993	ACGCGACGACGGTTGTGTGT	0.146	-0.345	-5.555	-5.555	-2.97	-2.747	1.929	1.722	-1.162	-0.854	47	113	90	20
1994	CACGCGGCAAAGGTTGTGTG	1.855	1.872	-2.555	-2.747	-5.555	-5.555	0.06	0.352	-2.385	-2.747	47	114	85	20
1995	CACGCGACGACGGTTGTGTG	0	-0.467	-5.555	-5.555	-2.97	-2.747	1.929	1.722	-1.162	-0.854	47	114	90	20
1996	TCACGCGGCAAAGGTTGTGT	1.855	1.872	-2.385	-2.747	-5.555	-5.555	0.06	0.352	-2.385	-2.747	47	115	85	20
1997	GTCACGCGGCAAAGGTTGTG	1.855	1.872	-2.385	-2.747	-5.555	-5.555	0.06	0.352	-2.385	-2.747	47	116	85	20
1998	CCGGTCACGCGGCGACAGTT	1.291	1.146	-2.747	-3.555	-0.6	-0.385	0.03	0.352	-0.269	-0.345	47	119	90	20
1999	TCCGGTCACGCGGCGACAGT	1.303	1.146	-2.747	-3.555	-0.6	-0.385	0.03	0.352	-0.269	-0.345	47	120	90	20
[truncated: 7,332 more rows]

## Sheet: DTU I
ranking	k-mer	DTU I a	DTU I b	DTU II a	DTU II b	DTU III a	DTU III b	DTU IV a	DTU IV b	DTU VI a	DTU VI b	average	position	% similarity	HSP span	Discrimination
2905	GCTCACTCTCTCGTCCTTCC	170	169	0	0	0	0	0	0	0	0	34	157	95	20	7.40939
3884	CTCACTCTCTCGTCCTTCCC	134	129	0	0	0	0	0	0	0	0	26	156	95	20	7.02237
4023	CGTCCTTCCCTCCTCCTTCC	130	123	0	0	0	0	0	0	0	0	25	146	94.444	18	6.9542
4019	GTCCTTCCCTCCTCCTTCCG	129	123	0	0	0	0	0	0	0	0	25	145	94.737	19	6.9542
4026	TCGTCCTTCCCTCCTCCTTC	129	123	0	0	0	0	0	0	0	0	25	147	90	20	6.9542
4029	CTCGTCCTTCCCTCCTCCTT	129	123	0	0	0	0	0	0	0	0	25	150	94.444	18	6.9542
4477	GGTCCTTTCAGTGCCTTCTA	116	108	0	0	0	0	0	0	0	0	22	22	100	18	6.76818
5265	TGATGGTCCTTTCAGAGCCT	98	96	0	0	0	0	0	0	0	0	19	24	90	20	6.59991
5266	CTGATGGTCCTTTCAGAGCC	97	96	0	0	0	0	0	0	0	0	19	25	89.474	19	6.59991
5766	CTTCCTTCCCTCATCCTCCC	92	93	0	0	0	0	0	0	0	0	18	146	90	20	6.53916
5478	TTCCTTCCCTCATCCTCCCG	92	94	0	0	0	0	0	0	0	0	19	146	89.474	19	6.53916
5501	GATGGTCCTTTCAGAGCCTT	90	92	0	0	0	0	0	0	0	0	18	23	94.444	18	6.50779
5512	GCTGATGGTCCTTTCAGAGC	88	93	0	0	0	0	0	0	0	0	18	26	88.889	18	6.47573
5519	GTGCTGATGGTCCTTTCAGA	88	93	0	0	0	0	0	0	0	0	18	29	89.474	19	6.47573
5520	TGCTGATGGTCCTTTCAGAG	88	93	0	0	0	0	0	0	0	0	18	29	88.889	18	6.47573
5499	ATGGTCCTTTCAGAGCCTTC	87	91	0	0	0	0	0	0	0	0	18	22	94.737	19	6.45943
5560	TGTGCGGTGTGTGTGCTGAT	85	93	0	0	0	0	0	0	0	0	18	47	93.333	15	6.42626
5561	GTGTGCGGTGTGTGTGCTGA	85	93	0	0	0	0	0	0	0	0	18	47	93.75	16	6.42626
6049	AAGGTTGTGTGTGCGGAGTG	91	84	0	0	0	0	0	0	0	0	17	105	94.444	18	6.40939
6043	AGGTTGTGTGTGCGGAGTGC	91	83	0	0	0	0	0	0	0	0	17	104	94.737	19	6.39232
5877	GTGCGGTGTGTGTGCTGATG	83	91	0	0	0	0	0	0	0	0	17	42	88.889	18	6.39232
5878	TGCGGTGTGTGTGCTGATGG	83	91	0	0	0	0	0	0	0	0	17	42	88.889	18	6.39232
6375	AAAGGTTGTGTGTGCGGAGT	83	79	0	0	0	0	0	0	0	0	16	106	94.118	17	6.32193
6377	CAAAGGTTGTGTGTGCGGAG	83	79	0	0	0	0	0	0	0	0	16	109	100	14	6.32193
5868	GCGGTGTGTGTTGTGCTGTT	91	78	0	0	0	0	0	0	0	0	17	40	90	20	6.30378
5873	GGCGGTGTGTGTTGTGCTGT	91	78	0	0	0	0	0	0	0	0	17	41	90	20	6.30378
5876	GGGCGGTGTGTGTTGTGCTG	91	78	0	0	0	0	0	0	0	0	17	42	90	20	6.30378
6378	GCAAAGGTTGTGTGTGCGGA	83	78	0	0	0	0	0	0	0	0	16	109	100	14	6.30378
5849	GGTGTGTGTTGTGCTGTTGG	91	77	0	0	0	0	0	0	0	0	17	38	90	20	6.2854
5861	CGGTGTGTGTTGTGCTGTTG	91	77	0	0	0	0	0	0	0	0	17	39	90	20	6.2854
5843	GTGTGTGTTGTGCTGTTGGT	90	77	0	0	0	0	0	0	0	0	17	37	90	20	6.2854
5840	TGTGTGTTGTGCTGTTGGTC	89	77	0	0	0	0	0	0	0	0	17	36	90	20	6.2854
6161	GGCTCACTCTCTCGTCCTTC	96	76	0	0	0	0	0	0	0	0	17	158	94.737	19	6.26679
6167	CGGCTCACTCTCTCGTCCTT	95	76	0	0	0	0	0	0	0	0	17	159	94.444	18	6.26679
6162	CGCTCACTCTCTCGTCCTTC	74	93	0	0	0	0	0	0	0	0	17	158	95	20	6.22882
6504	CCGCTCACTCTCTCGTCCTT	70	87	0	0	0	0	0	0	0	0	16	159	95	20	6.14975
7208	CGCGGTGCCTTCACTGCAGC	69	74	0	0	0	0	0	0	0	0	14	92	95	20	6.12928
7213	GCGCGGTGCCTTCACTGCAG	69	74	0	0	0	0	0	0	0	0	14	93	95	20	6.12928
7249	GTCGTGTTTATTGGGTGCCT	68	77	0	0	0	0	0	0	0	0	14	102	75	20	6.10852
7252	GGTCGTGTTTATTGGGTGCC	68	77	0	0	0	0	0	0	0	0	14	103	75	20	6.10852
7265	CGGTCGTGTTTATTGGGTGC	68	77	0	0	0	0	0	0	0	0	14	104	75	20	6.10852
7271	ACGGTCGTGTTTATTGGGTG	68	77	0	0	0	0	0	0	0	0	14	105	73.684	19	6.10852
7280	GACGGTCGTGTTTATTGGGT	68	77	0	0	0	0	0	0	0	0	14	106	72.222	18	6.10852
7297	GCGACGGTCGTGTTTATTGG	68	77	0	0	0	0	0	0	0	0	14	115	84.615	13	6.10852
7298	CGACGGTCGTGTTTATTGGG	68	77	0	0	0	0	0	0	0	0	14	115	83.333	12	6.10852
7302	GGCGACGGTCGTGTTTATTG	68	77	0	0	0	0	0	0	0	0	14	115	85.714	14	6.10852
6781	ACGCGGCGACGGTCGTGTTT	68	78	0	0	0	0	0	0	0	0	15	115	88.889	18	6.10852
6783	CACGCGGCGACGGTCGTGTT	68	78	0	0	0	0	0	0	0	0	15	115	89.474	19	6.10852
7240	CGTGTTTATTGGGTGCCTTC	67	77	0	0	0	0	0	0	0	0	14	100	78.947	19	6.08746
7242	TCGTGTTTATTGGGTGCCTT	67	77	0	0	0	0	0	0	0	0	14	101	77.778	18	6.08746
7299	CGGCGACGGTCGTGTTTATT	67	77	0	0	0	0	0	0	0	0	14	115	86.667	15	6.08746
7300	CGCGGCGACGGTCGTGTTTA	67	77	0	0	0	0	0	0	0	0	14	115	88.235	17	6.08746
7301	GCGGCGACGGTCGTGTTTAT	67	77	0	0	0	0	0	0	0	0	14	115	87.5	16	6.08746
7405	TCACTTCCTTCCCTCATCCT	66	74	0	0	0	0	0	0	0	0	14	150	89.474	19	6.06609
7406	CTCACTTCCTTCCCTCATCC	66	74	0	0	0	0	0	0	0	0	14	150	90	20	6.06609
6656	AAAATATGTGTGTGTGCGGT	82	65	0	0	0	0	0	0	0	0	15	60	100	15	6.04439
7749	GTGTGTGTGCGGTGTGCGTG	65	67	0	0	0	0	0	0	0	0	13	104	93.75	16	6.04439
7750	TGTGTGTGTGCGGTGTGCGT	65	67	0	0	0	0	0	0	0	0	13	104	93.75	16	6.04439
7397	ACTTCCTTCCCTCATCCTCC	65	75	0	0	0	0	0	0	0	0	14	146	90	20	6.04439
7404	CACTTCCTTCCCTCATCCTC	65	75	0	0	0	0	0	0	0	0	14	150	93.75	16	6.04439
3879	ACTCTCTCGTCCTTCCCTCC	134	129	0	0	1	0	0	0	0	0	26	153	95	20	6.02237
3880	CACTCTCTCGTCCTTCCCTC	134	129	0	0	1	0	0	0	0	0	26	154	95	20	6.02237
3883	TCACTCTCTCGTCCTTCCCT	134	129	0	0	1	0	0	0	0	0	26	155	95	20	6.02237
3871	CTCTCGTCCTTCCCTCCTCC	132	129	0	0	1	0	0	0	0	0	26	150	95	20	6.02237
3876	TCTCTCGTCCTTCCCTCCTC	132	128	0	0	1	0	0	0	0	0	26	151	95	20	6.01123
3878	CTCTCTCGTCCTTCCCTCCT	132	128	0	0	1	0	0	0	0	0	26	152	95	20	6.01123
3872	TCTCGTCCTTCCCTCCTCCT	131	128	0	0	1	0	0	0	0	0	26	150	94.737	19	6.01123
8047	GTGTGTGTGGGCGGCCTGTG	62	62	0	0	0	0	0	0	0	0	12	49	90	20	5.97728
8055	TGTGTGTGTGGGCGGCCTGT	62	62	0	0	0	0	0	0	0	0	12	50	90	20	5.97728
8070	TATGTGTGTGTGGGCGGCCT	62	62	0	0	0	0	0	0	0	0	12	55	100	17	5.97728
8071	ATGTGTGTGTGGGCGGCCTG	62	62	0	0	0	0	0	0	0	0	12	55	100	16	5.97728
8072	ATATGTGTGTGTGGGCGGCC	62	62	0	0	0	0	0	0	0	0	12	55	100	18	5.97728
7971	TGCGTGACGTTTGTCCTTTC	58	61	0	0	0	0	0	0	0	0	12	31	80	20	5.88264
7975	GTGCGTGACGTTTGTCCTTT	58	61	0	0	0	0	0	0	0	0	12	32	80	20	5.88264
7978	TGTGCGTGACGTTTGTCCTT	58	61	0	0	0	0	0	0	0	0	12	33	80	20	5.88264
7984	GTGTGCGTGACGTTTGTCCT	58	61	0	0	0	0	0	0	0	0	12	34	72.727	22	5.88264
7989	GGTGTGCGTGACGTTTGTCC	58	61	0	0	0	0	0	0	0	0	12	35	78.947	19	5.88264
7994	CGGTGTGCGTGACGTTTGTC	58	61	0	0	0	0	0	0	0	0	12	36	77.778	18	5.88264
7613	GGAGCATAAAAATATGTGTG	72	57	0	0	0	0	0	0	0	0	13	64	94.737	19	5.85798
7950	CGTGACGTTTGTCCTTTCAG	57	61	0	0	0	0	0	0	0	0	12	29	84.211	19	5.85798
7964	GCGTGACGTTTGTCCTTTCA	57	61	0	0	0	0	0	0	0	0	12	30	83.333	18	5.85798
8032	GCGGTGTGCGTGACGTTTGT	57	61	0	0	0	0	0	0	0	0	12	47	91.667	12	5.85798
8467	ATGTGTGTGTGCGGTGTGCG	56	57	0	0	0	0	0	0	0	0	11	51	94.118	17	5.83289
8468	TATGTGTGTGTGCGGTGTGC	56	57	0	0	0	0	0	0	0	0	11	51	94.118	17	5.83289
7980	CCTGTGTGCTGTTGGTCCTT	56	63	0	0	0	0	0	0	0	0	12	33	94.444	18	5.83289
7985	GCCTGTGTGCTGTTGGTCCT	56	63	0	0	0	0	0	0	0	0	12	34	94.118	17	5.83289
7990	GGCCTGTGTGCTGTTGGTCC	56	63	0	0	0	0	0	0	0	0	12	35	93.75	16	5.83289
7995	CGGCCTGTGTGCTGTTGGTC	56	63	0	0	0	0	0	0	0	0	12	36	93.333	15	5.83289
7998	GCGGCCTGTGTGCTGTTGGT	56	63	0	0	0	0	0	0	0	0	12	37	92.857	14	5.83289
8012	TGGGCGGCCTGTGTGCTGTT	56	63	0	0	0	0	0	0	0	0	12	40	77.273	22	5.83289
8019	GGCGGCCTGTGTGCTGTTGG	56	63	0	0	0	0	0	0	0	0	12	42	84.211	19	5.83289
8020	GGGCGGCCTGTGTGCTGTTG	56	63	0	0	0	0	0	0	0	0	12	42	85	20	5.83289
8024	GTGGGCGGCCTGTGTGCTGT	56	63	0	0	0	0	0	0	0	0	12	44	85	20	5.83289
8134	CAACACGTGTGAGCATGTAA	56	61	0	0	0	0	0	0	0	0	12	73	85	20	5.83289
8136	GCAACACGTGTGAGCATGTA	56	61	0	0	0	0	0	0	0	0	12	74	85	20	5.83289
7618	GGGAGCATAAAAATATGTGT	72	55	0	0	0	0	0	0	0	0	13	65	94.444	18	5.80735
7626	TGGGAGCATAAAAATATGTG	72	55	0	0	0	0	0	0	0	0	13	66	94.118	17	5.80735
7628	GTGGGAGCATAAAAATATGT	72	55	0	0	0	0	0	0	0	0	13	67	93.75	16	5.80735
7630	CGTGGGAGCATAAAAATATG	72	55	0	0	0	0	0	0	0	0	13	68	85	20	5.80735
7642	CACGTGGGAGCATAAAAATA	72	55	0	0	0	0	0	0	0	0	13	70	85	20	5.80735
7636	ACGTGGGAGCATAAAAATAT	71	55	0	0	0	0	0	0	0	0	13	69	85	20	5.80735
7925	TGTTGGTCCTTTTATTACCT	54	69	0	0	0	0	0	0	0	0	12	24	85	20	5.78136
8089	AAAAATATGTGTGTGTGCGG	66	53	0	0	0	0	0	0	0	0	12	60	100	15	5.75489
4478	TGGTCCTTTCAGTGCCTTCT	116	107	1	0	0	0	0	0	0	0	22	22	100	19	5.75489
8090	TAAAAATATGTGTGTGTGCG	66	52	0	0	0	0	0	0	0	0	12	60	94.444	18	5.72792
8091	ATAAAAATATGTGTGTGTGC	65	52	0	0	0	0	0	0	0	0	12	60	94.737	19	5.72792
8579	CACTTTTCCTTCCCTCCTCC	58	52	0	0	0	0	0	0	0	0	11	150	94.444	18	5.72792
8580	ACTTTTCCTTCCCTCCTCCT	58	52	0	0	0	0	0	0	0	0	11	150	94.444	18	5.72792
8584	TCACTTTTCCTTCCCTCCTC	58	52	0	0	0	0	0	0	0	0	11	151	90	20	5.72792
8586	CTCACTTTTCCTTCCCTCCT	58	52	0	0	0	0	0	0	0	0	11	152	90	20	5.72792
8588	ACTCACTTTTCCTTCCCTCC	58	52	0	0	0	0	0	0	0	0	11	153	90	20	5.72792
8590	CACTCACTTTTCCTTCCCTC	58	51	0	0	0	0	0	0	0	0	11	154	90	20	5.70044
8592	TCACTCACTTTTCCTTCCCT	57	51	0	0	0	0	0	0	0	0	11	155	90	20	5.70044
8594	CTCACTCACTTTTCCTTCCC	57	51	0	0	0	0	0	0	0	0	11	156	90	20	5.70044
8596	GCTCACTCACTTTTCCTTCC	58	50	0	0	0	0	0	0	0	0	11	157	90	20	5.67243
8632	TGTGCGGTGTGCGTGCTGTT	51	50	0	0	0	0	0	0	0	0	10	43	85	20	5.67243
8634	GTGTGCGGTGTGCGTGCTGT	51	50	0	0	0	0	0	0	0	0	10	44	85	20	5.67243
8643	TGTGTGTGCGGTGTGCGTGC	51	50	0	0	0	0	0	0	0	0	10	47	89.474	19	5.67243
8644	TGTGTGCGGTGTGCGTGCTG	51	50	0	0	0	0	0	0	0	0	10	47	88.235	17	5.67243
8700	GTGTGTGCGGTGTGCGTGCT	51	50	0	0	0	0	0	0	0	0	10	104	93.333	15	5.67243
8663	ACACGTGTGAGCATGTAAAT	50	50	0	0	0	0	0	0	0	0	10	71	85	20	5.67243
8664	AACACGTGTGAGCATGTAAA	50	50	0	0	0	0	0	0	0	0	10	72	85	20	5.67243
8639	GTGTGCGGTGTGCGTGACGT	49	50	0	0	0	0	0	0	0	0	10	47	87.5	16	5.64386
8640	TGTGCGGTGTGCGTGACGTT	49	50	0	0	0	0	0	0	0	0	10	47	86.667	15	5.64386
8641	TGTGTGCGGTGTGCGTGACG	49	50	0	0	0	0	0	0	0	0	10	47	88.235	17	5.64386
8642	TGTGTGTGCGGTGTGCGTGA	49	50	0	0	0	0	0	0	0	0	10	47	89.474	19	5.64386
8699	GTGTGTGCGGTGTGCGTGAC	49	50	0	0	0	0	0	0	0	0	10	104	93.333	15	5.64386
8638	GTGCGGTGTGCGTGACGTTT	48	50	0	0	0	0	0	0	0	0	10	47	91.667	12	5.61471
8666	CAGAAACAAGTGAGAGCATA	48	48	0	0	0	0	0	0	0	0	10	76	85	20	5.61471
8408	GGTCCTTTTATTACCTCACA	48	61	0	0	0	0	0	0	0	0	11	24	81.25	16	5.61471
8409	GTCCTTTTATTACCTCACAA	48	61	0	0	0	0	0	0	0	0	11	24	80	15	5.61471
8411	TGGTCCTTTTATTACCTCAC	48	61	0	0	0	0	0	0	0	0	11	24	82.353	17	5.61471
8412	TTGGTCCTTTTATTACCTCA	48	61	0	0	0	0	0	0	0	0	11	24	83.333	18	5.61471
8764	TGCGGTGTGCGTGACGTTTG	47	47	0	0	0	0	0	0	0	0	9	47	91.667	12	5.58496
8730	GGCTCACTCACTTTTCCTTC	51	47	0	0	0	0	0	0	0	0	10	158	89.474	19	5.58496
8731	CGGCTCACTCACTTTTCCTT	51	47	0	0	0	0	0	0	0	0	10	159	88.889	18	5.58496
8727	TCTCACTTCCTTCCCTCATC	47	49	0	0	0	0	0	0	0	0	10	151	90	20	5.58496
8728	CTCTCACTTCCTTCCCTCAT	47	49	0	0	0	0	0	0	0	0	10	154	94.444	18	5.58496
8729	ACTCTCACTTCCTTCCCTCA	47	49	0	0	0	0	0	0	0	0	10	154	94.737	19	5.58496
8410	TCCTTTTATTACCTCACAAT	47	61	0	0	0	0	0	0	0	0	11	24	78.571	14	5.58496
8413	GTTGGTCCTTTTATTACCTC	47	61	0	0	0	0	0	0	0	0	11	24	84.211	19	5.58496
8504	AGCTACAACACGTGAGAGCA	64	46	0	0	0	0	0	0	0	0	11	78	93.333	15	5.55459
8506	CAGCTACAACACGTGAGAGC	64	46	0	0	0	0	0	0	0	0	11	79	92.857	14	5.55459
8602	AGTCTCACTCTCTCTTCCTT	63	46	0	0	0	0	0	0	0	0	11	159	100	17	5.55459
8507	ACAGCTACAACACGTGAGAG	62	46	0	0	0	0	0	0	0	0	11	80	80	20	5.55459
8510	CACAGCTACAACACGTGAGA	62	46	0	0	0	0	0	0	0	0	11	81	80	20	5.55459
8513	TCACAGCTACAACACGTGAG	62	46	0	0	0	0	0	0	0	0	11	82	80	20	5.55459
8746	GTGACGTTTGTCCTTTCAGG	47	46	0	0	0	0	0	0	0	0	9	29	84.211	19	5.55459
8784	TGTGAGCATGTAAATATGTG	47	46	0	0	0	0	0	0	0	0	9	66	94.118	17	5.55459
8786	GTGTGAGCATGTAAATATGT	47	46	0	0	0	0	0	0	0	0	9	67	93.75	16	5.55459
8788	CGTGTGAGCATGTAAATATG	47	46	0	0	0	0	0	0	0	0	9	68	85	20	5.55459
8789	ACGTGTGAGCATGTAAATAT	47	46	0	0	0	0	0	0	0	0	9	69	85	20	5.55459
8790	CACGTGTGAGCATGTAAATA	47	46	0	0	0	0	0	0	0	0	9	70	85	20	5.55459
8743	GACGTTTGTCCTTTCAGGGC	46	46	0	0	0	0	0	0	0	0	9	26	88.235	17	5.55459
8747	TGACGTTTGTCCTTTCAGGG	46	46	0	0	0	0	0	0	0	0	9	29	92.857	14	5.55459
8732	GTTTGTCCTTTCAGGGCCTT	45	45	0	0	0	0	0	0	0	0	9	23	90	20	5.52356
8734	CGTTTGTCCTTTCAGGGCCT	45	46	0	0	0	0	0	0	0	0	9	24	89.474	19	5.52356
8741	ACGTTTGTCCTTTCAGGGCC	45	46	0	0	0	0	0	0	0	0	9	25	88.889	18	5.52356
5598	ACAAATATGTGTATGTGGGC	88	91	0	0	0	1	0	0	0	0	18	57	94.444	18	5.47573
3625	GTGTGTGATGTTGGTCCTTT	138	132	0	0	0	0	2	1	2	0	27	32	95	20	5.47032
3473	GTGTGATGTTGGTCCTTTCA	139	132	0	0	1	0	2	1	2	0	28	30	95	20	5.47032
3623	TGTGTGATGTTGGTCCTTTC	138	131	0	0	0	0	2	1	2	0	27	31	95	20	5.45943
5593	CAAATATGTGTATGTGGGCG	87	91	0	0	0	1	0	0	0	0	18	56	94.737	19	5.45943
5600	TACAAATATGTGTATGTGGG	87	91	0	0	0	1	0	0	0	0	18	58	90	20	5.45943
5602	ATACAAATATGTGTATGTGG	87	91	0	0	0	1	0	0	0	0	18	59	90	20	5.45943
5605	CATACAAATATGTGTATGTG	87	91	0	0	0	1	0	0	0	0	18	60	90	20	5.45943
8799	ATCACTGCAGCAACACGTGT	43	43	0	0	0	0	0	0	0	0	9	85	100	17	5.45943
8916	GCAACGGTTGTTTGTGCGGG	43	41	0	0	0	0	0	0	0	0	8	108	93.75	16	5.39232
8918	GGCAACGGTTGTTTGTGCGG	43	41	0	0	0	0	0	0	0	0	8	109	85	20	5.39232
8914	CAACGGTTGTTTGTGCGGGG	42	41	0	0	0	0	0	0	0	0	8	107	94.118	17	5.39232
8912	AACGGTTGTTTGTGCGGGGT	41	42	0	0	0	0	0	0	0	0	8	106	94.444	18	5.39232
8740	TTGTTGGTCCTTTTATTACC	40	47	0	0	0	0	0	0	0	0	9	25	85	20	5.35755
8831	TATGTTGTTGGTCCTTTCAG	44	39	0	0	0	0	0	0	0	0	8	29	100	18	5.32193
5826	TGTTGTGCTGTTGGTCCTTT	90	78	1	1	0	0	0	0	0	1	17	32	90.476	21	5.30378
5829	GTGTTGTGCTGTTGGTCCTT	90	78	1	1	0	0	0	0	0	1	17	33	90.476	21	5.30378
5832	TGTGTTGTGCTGTTGGTCCT	90	78	1	1	0	0	0	0	0	1	17	34	90.476	21	5.30378
5883	GTGGGCGGTGTGTGTTGTGC	90	78	1	0	0	0	0	0	0	0	17	44	94.737	19	5.30378
5884	TGGGCGGTGTGTGTTGTGCT	90	78	1	0	0	0	0	0	0	0	17	44	94.444	18	5.30378
8833	GTATGTTGTTGGTCCTTTCA	44	38	0	0	0	0	0	0	0	0	8	30	95	20	5.2854
8836	TGTATGTTGTTGGTCCTTTC	44	38	0	0	0	0	0	0	0	0	8	31	95	20	5.2854
8839	GTGTATGTTGTTGGTCCTTT	44	38	0	0	0	0	0	0	0	0	8	32	95	20	5.2854
8843	TGTGTATGTTGTTGGTCCTT	44	38	0	0	0	0	0	0	0	0	8	33	95	20	5.2854
8845	GTGTGTATGTTGTTGGTCCT	43	38	0	0	0	0	0	0	0	0	8	34	95	20	5.2854
5838	GTGTGTTGTGCTGTTGGTCC	90	77	1	1	0	0	0	0	0	1	17	35	90.476	21	5.2854
5822	GTTGTGCTGTTGGTCCTTTC	89	77	1	1	0	0	1	0	0	1	17	31	94.444	18	5.2854
8970	GGGTGTGCGGTGTGTGTGCT	36	36	0	0	0	0	0	0	0	0	7	47	93.75	16	5.20945
8971	GTGGGTGTGCGGTGTGTGTG	36	36	0	0	0	0	0	0	0	0	7	47	90	20	5.20945
8972	TGGGTGTGCGGTGTGTGTGC	36	36	0	0	0	0	0	0	0	0	7	47	89.474	19	5.20945
8974	TGTGGGTGTGCGGTGTGTGT	36	36	0	0	0	0	0	0	0	0	7	48	90	20	5.20945
8939	GTCCTTCCTTCCTCCTTCCG	36	42	0	0	0	0	0	0	0	0	8	145	89.474	19	5.20945
8941	CGTCCTTCCTTCCTCCTTCC	36	42	0	0	0	0	0	0	0	0	8	146	88.889	18	5.20945
8943	TCGTCCTTCCTTCCTCCTTC	36	42	0	0	0	0	0	0	0	0	8	147	85	20	5.20945
8944	CTCGTCCTTCCTTCCTCCTT	36	42	0	0	0	0	0	0	0	0	8	150	88.889	18	5.20945
8945	CTCTCGTCCTTCCTTCCTCC	36	42	0	0	0	0	0	0	0	0	8	150	90	20	5.20945
8946	TCTCGTCCTTCCTTCCTCCT	36	42	0	0	0	0	0	0	0	0	8	150	89.474	19	5.20945
8948	TCTCTCGTCCTTCCTTCCTC	36	42	0	0	0	0	0	0	0	0	8	151	90	20	5.20945
8949	CTCTCTCGTCCTTCCTTCCT	36	42	0	0	0	0	0	0	0	0	8	152	90	20	5.20945
8950	ACTCTCTCGTCCTTCCTTCC	36	42	0	0	0	0	0	0	0	0	8	153	90	20	5.20945
8951	CACTCTCTCGTCCTTCCTTC	36	42	0	0	0	0	0	0	0	0	8	154	90	20	5.20945
8952	CTCACTCTCTCGTCCTTCCT	36	42	0	0	0	0	0	0	0	0	8	157	94.737	19	5.20945
8953	TCACTCTCTCGTCCTTCCTT	36	42	0	0	0	0	0	0	0	0	8	157	94.444	18	5.20945
6741	GGGGTGCATTGACTGCAGCA	72	72	0	0	0	0	0	1	0	0	15	91	90	20	5.18982
6743	CGGGGTGCATTGACTGCAGC	72	73	0	0	0	0	0	1	0	0	15	92	90	20	5.18982
6745	GCGGGGTGCATTGACTGCAG	72	73	0	0	0	0	0	1	0	0	15	93	90	20	5.18982
6748	TGCGGGGTGCATTGACTGCA	72	74	0	0	0	0	0	1	0	0	15	94	90	20	5.18982
6750	GTGCGGGGTGCATTGACTGC	72	74	0	0	0	0	0	1	0	0	15	95	90	20	5.18982
6753	TGTGCGGGGTGCATTGACTG	72	74	0	0	0	0	0	1	0	0	15	96	90	20	5.18982
8979	GAAACAAGTGAGAGCATACA	35	37	0	0	0	0	0	0	0	0	7	76	87.5	16	5.16993
8980	AGAAACAAGTGAGAGCATAC	35	37	0	0	0	0	0	0	0	0	7	76	84.211	19	5.16993
8842	GTTGTTGGTCCTTTTATTAC	35	43	0	0	0	0	0	0	0	0	8	32	100	14	5.16993
6740	GCGGTGCCTTCACTGCAGCA	70	75	0	1	0	0	0	0	0	1	15	91	100	18	5.14975
9011	CTCCTCCCCTCCTTCCGCTG	36	34	0	0	0	0	0	0	0	0	7	142	84.211	19	5.12928
9012	CCTCCTCCCCTCCTTCCGCT	36	34	0	0	0	0	0	0	0	0	7	143	80	20	5.12928
9015	TCCTCCTCCCCTCCTTCCGC	36	34	0	0	0	0	0	0	0	0	7	149	83.333	18	5.12928
9016	CTCCTCCTCCCCTCCTTCCG	36	34	0	0	0	0	0	0	0	0	7	149	84.211	19	5.12928
7200	CGGTGCCTTCACTGCAGCAA	69	72	0	1	0	0	0	0	0	1	14	90	100	19	5.12928
8904	TGCGGGGTGCCCTCACAGCT	46	33	0	0	0	0	0	0	0	0	8	95	89.474	19	5.08746
4495	TGTGATGTTGGTCCTTTCAG	111	101	0	0	1	0	2	1	2	0	22	29	95	20	5.08746
8998	AGGTTTTGTGTGCGGGGTGC	33	35	0	0	0	0	0	0	0	0	7	104	94.737	19	5.08746
4717	CCTCCTTCCCTCCCCCTTCC	112	100	1	0	1	0	2	0	1	0	22	146	88.889	18	5.07325
4722	CTCCTCCTTCCCTCCCCCTT	111	100	1	0	1	0	2	0	2	0	22	148	90	20	5.07325
4723	TCCTCCTTCCCTCCCCCTTC	111	100	1	0	1	0	2	0	2	0	22	148	89.474	19	5.07325
9048	AACAAGTGAAAGCATATAAA	33	32	0	0	0	0	0	0	0	0	6	72	85	20	5.04439
9045	AAGTGAAAGCATATAAATAT	32	32	0	0	0	0	0	0	0	0	6	69	88.889	18	5.04439
9049	CAACAAGTGAAAGCATATAA	32	32	0	0	0	0	0	0	0	0	6	73	85	20	5.04439
9050	GCAACAAGTGAAAGCATATA	32	33	0	0	0	0	0	0	0	0	6	74	85	20	5.04439
9051	AGCAACAAGTGAAAGCATAT	32	33	0	0	0	0	0	0	0	0	6	75	85	20	5.04439
9052	CAGCAACAAGTGAAAGCATA	32	33	0	0	0	0	0	0	0	0	6	76	85	20	5.04439
9054	GCAGCAACAAGTGAAAGCAT	32	33	0	0	0	0	0	0	0	0	6	77	85	20	5.04439
9056	TGCAGCAACAAGTGAAAGCA	32	33	0	0	0	0	0	0	0	0	6	78	85	20	5.04439
3487	TGTGTGTGATGTTGGTCCTT	139	131	0	0	3	2	0	0	2	0	28	33	95	20	5.04439
5017	GATGTTGGTCCTTTCAGTGC	103	96	0	0	0	0	2	1	0	0	20	26	100	18	5.01495
9047	ACAAGTGAAAGCATATAAAT	33	31	0	0	0	0	0	0	0	0	6	71	85	20	5
9046	CAAGTGAAAGCATATAAATA	32	31	0	0	0	0	0	0	0	0	6	70	85	20	5
8999	AAGGTTTTGTGTGCGGGGTG	31	35	0	0	0	0	0	0	0	0	7	105	94.444	18	5
5021	GTGATGTTGGTCCTTTCAGT	104	94	0	0	0	0	2	1	0	0	20	28	95	20	4.98489
5020	TGATGTTGGTCCTTTCAGTG	103	94	0	0	0	0	2	1	0	0	20	27	95	20	4.98489
4977	CTCCTTCCCTCCCCCTTCCG	108	93	2	0	1	0	1	0	1	0	21	145	89.474	19	4.96963
7787	GTCACGCTGCGACGGTTGTG	71	59	1	0	0	0	1	0	1	0	13	116	90	20	4.90689
9022	TGTGATGTTGGTCCTTTCAA	29	31	0	0	0	0	0	0	0	0	6	30	94.737	19	4.90689
8990	TGCGCGGTGCCTTCACTGCA	29	43	0	0	0	0	0	0	0	0	7	94	95	20	4.90689
8992	GTGCGCGGTGCCTTCACTGC	29	43	0	0	0	0	0	0	0	0	7	95	95	20	4.90689
8993	TGTGCGCGGTGCCTTCACTG	29	43	0	0	0	0	0	0	0	0	7	96	95	20	4.90689
8994	GTGTGCGCGGTGCCTTCACT	29	43	0	0	0	0	0	0	0	0	7	97	95	20	4.90689
8995	TGTGTGCGCGGTGCCTTCAC	29	43	0	0	0	0	0	0	0	0	7	98	95	20	4.90689
8996	GTGTGTGCGCGGTGCCTTCA	29	43	0	0	0	0	0	0	0	0	7	99	95	20	4.90689
8997	TGTGTGTGCGCGGTGCCTTC	29	43	0	0	0	0	0	0	0	0	7	100	95	20	4.90689
9021	ATGTTGGTCCTTTCAAAGCC	28	30	0	0	0	0	0	0	0	0	6	25	89.474	19	4.85798
9023	GATGTTGGTCCTTTCAAAGC	28	30	0	0	0	0	0	0	0	0	6	30	100	14	4.85798
9024	GTGATGTTGGTCCTTTCAAA	28	30	0	0	0	0	0	0	0	0	6	30	94.444	18	4.85798
9025	TGATGTTGGTCCTTTCAAAG	28	30	0	0	0	0	0	0	0	0	6	30	94.118	17	4.85798
5509	ATGTTGGTCCTTTCAGTGCC	95	85	0	0	0	0	2	1	0	0	18	25	100	19	4.8413
8146	CAGCAACACGTGTGAGCATG	56	62	0	0	0	0	0	0	0	1	12	77	89.474	19	4.83289
8147	AGCAACACGTGTGAGCATGT	56	61	0	0	0	0	0	0	0	1	12	77	88.889	18	4.83289
5882	TGTGGGCGGTGTGTGTTGTG	90	78	1	0	0	0	0	2	0	0	17	44	95	20	4.71882
9112	TGTATATGTGTGTGGGCGGT	29	24	0	0	0	0	0	0	0	0	5	54	94.444	18	4.64386
9114	ATGTATATGTGTGTGGGCGG	29	24	0	0	0	0	0	0	0	0	5	55	94.118	17	4.64386
9116	TATGTATATGTGTGTGGGCG	29	24	0	0	0	0	0	0	0	0	5	56	93.75	16	4.64386
9117	ATATGTATATGTGTGTGGGC	29	24	0	0	0	0	0	0	0	0	5	57	85	20	4.64386
9118	TATAAATATGTATATGTGTG	29	24	0	0	0	0	0	0	0	0	5	60	88.889	18	4.64386
9119	ATATAAATATGTATATGTGT	29	24	0	0	0	0	0	0	0	0	5	60	89.474	19	4.64386
9120	CATATAAATATGTATATGTG	29	24	0	0	0	0	0	0	0	0	5	60	90	20	4.64386
9122	GCATATAAATATGTATATGT	29	24	0	0	0	0	0	0	0	0	5	61	90	20	4.64386
9124	AATATGTATATGTGTGTGGG	29	24	0	0	0	0	0	0	0	0	5	62	88.235	17	4.64386
9125	TAAATATGTATATGTGTGTG	29	24	0	0	0	0	0	0	0	0	5	62	88.235	17	4.64386
9181	CTGAATCCGGTCACGCGGCA	29	24	0	0	0	0	0	0	0	0	5	126	94.737	19	4.64386
9121	ATAAATATGTATATGTGTGT	28	24	0	0	0	0	0	0	0	0	5	60	88.235	17	4.64386
9127	AGCATATAAATATGTATATG	28	24	0	0	0	0	0	0	0	0	5	62	90	20	4.64386
9128	GAGCATATAAATATGTATAT	28	24	0	0	0	0	0	0	0	0	5	67	100	16	4.64386
9129	AGAGCATATAAATATGTATA	27	24	0	0	0	0	0	0	0	0	5	67	100	17	4.64386
9130	CAACACGTGGGAGCATAAAA	27	24	0	0	0	0	0	0	0	0	5	73	85	20	4.64386
9154	CGCGGCGACCGTTGTGTGTG	24	24	0	0	0	0	0	0	0	0	5	112	90	20	4.64386
9157	ACGCGGCGACCGTTGTGTGT	24	24	0	0	0	0	0	0	0	0	5	113	90	20	4.64386
9160	CACGCGGCGACCGTTGTGTG	24	24	0	0	0	0	0	0	0	0	5	114	90	20	4.64386
9163	TCACGCGGCGACCGTTGTGT	24	24	0	0	0	0	0	0	0	0	5	115	90	20	4.64386
9166	GTCACGCGGCGACCGTTGTG	24	24	0	0	0	0	0	0	0	0	5	116	90	20	4.64386
9169	GGTCACGCGGCGACCGTTGT	24	24	0	0	0	0	0	0	0	0	5	117	90	20	4.64386
9171	CGGTCACGCGGCGACCGTTG	24	24	0	0	0	0	0	0	0	0	5	118	90	20	4.64386
8630	AATGTGTGTGTGCTGTTGGT	48	50	1	1	1	0	0	1	0	1	10	37	94.444	18	4.61471
9153	CGCCACGACGGTTGTGTGTG	31	23	0	0	0	0	0	0	0	0	5	112	85	20	4.58496
9156	ACGCCACGACGGTTGTGTGT	31	23	0	0	0	0	0	0	0	0	5	113	85	20	4.58496
9159	CACGCCACGACGGTTGTGTG	31	23	0	0	0	0	0	0	0	0	5	114	85	20	4.58496
9126	AAATATGTATATGTGTGTGG	29	23	0	0	0	0	0	0	0	0	5	62	88.235	17	4.58496
9182	GAATCCGGTCACGCGGCAAA	28	23	0	0	0	0	0	0	0	0	5	126	100	15	4.58496
9183	AATCCGGTCACGCGGCAAAG	28	23	0	0	0	0	0	0	0	0	5	126	100	15	4.58496
9140	GACAGTTTTGTGTGCGGGGT	26	23	0	0	0	0	0	0	0	0	5	106	93.75	16	4.58496
9143	CGACAGTTTTGTGTGCGGGG	26	23	0	0	0	0	0	0	0	0	5	107	85	20	4.58496
9145	GCGACAGTTTTGTGTGCGGG	26	23	0	0	0	0	0	0	0	0	5	108	85	20	4.58496
9147	GGCGACAGTTTTGTGTGCGG	26	23	0	0	0	0	0	0	0	0	5	109	85	20	4.58496
9161	CACGCGGCGACAGTTTTGTG	26	23	0	0	0	0	0	0	0	0	5	114	85	20	4.58496
9164	TCACGCGGCGACAGTTTTGT	26	23	0	0	0	0	0	0	0	0	5	115	85	20	4.58496
9167	GTCACGCGGCGACAGTTTTG	26	23	0	0	0	0	0	0	0	0	5	116	85	20	4.58496
9175	GGTCACGCGGCGACAGTTTT	26	23	0	0	0	0	0	0	0	0	5	119	88.889	18	4.58496
9138	CAGTTTTGTGTGCGGGGTGC	25	23	0	0	0	0	0	0	0	0	5	104	94.444	18	4.58496
9139	ACAGTTTTGTGTGCGGGGTG	25	23	0	0	0	0	0	0	0	0	5	105	94.118	17	4.58496
9141	GACCGTTGTGTGTGCGGGGT	23	23	0	0	0	0	0	0	0	0	5	106	100	16	4.58496
9144	CGACCGTTGTGTGTGCGGGG	23	24	0	0	0	0	0	0	0	0	5	107	90	20	4.58496
9146	GCGACCGTTGTGTGTGCGGG	23	24	0	0	0	0	0	0	0	0	5	108	90	20	4.58496
9148	GGCGACCGTTGTGTGTGCGG	23	24	0	0	0	0	0	0	0	0	5	109	90	20	4.58496
9149	CGGCGACCGTTGTGTGTGCG	23	24	0	0	0	0	0	0	0	0	5	110	90	20	4.58496
9151	GCGGCGACCGTTGTGTGTGC	23	24	0	0	0	0	0	0	0	0	5	111	90	20	4.58496
8419	GACGTTTGTCCTTTCAGTGC	65	46	1	0	0	0	0	0	0	0	11	26	94.118	17	4.55459
8421	TGACGTTTGTCCTTTCAGTG	65	46	1	0	0	0	0	0	0	0	11	27	93.75	16	4.55459
8422	GTGACGTTTGTCCTTTCAGT	65	46	1	0	0	0	0	0	0	0	11	28	85	20	4.55459
8499	CTACAACACGTGAGAGCATA	65	46	0	0	0	0	0	1	0	0	11	76	94.118	17	4.55459
8502	GCTACAACACGTGAGAGCAT	65	46	0	0	0	0	0	1	0	0	11	77	93.75	16	4.55459
8782	TGAGCATGTAAATATGTGTG	47	46	0	0	1	1	0	0	0	0	9	64	94.737	19	4.55459
8783	GTGAGCATGTAAATATGTGT	47	46	0	0	1	1	0	0	0	0	9	65	94.444	18	4.55459
9184	CCTCCCGCTGGATCCGGTAA	29	22	0	0	0	0	0	0	0	0	5	134	94.444	18	4.52356
8414	CGTTTGTCCTTTCAGTGCCT	62	45	1	0	0	0	0	0	0	0	11	24	94.737	19	4.52356
8416	ACGTTTGTCCTTTCAGTGCC	62	45	1	0	0	0	0	0	0	0	11	25	94.444	18	4.52356
9137	AGTTTTGTGTGCGGGGTGCC	26	22	0	0	0	0	0	0	0	0	5	103	94.737	19	4.52356
9150	CGGCGACAGTTTTGTGTGCG	26	22	0	0	0	0	0	0	0	0	5	110	85	20	4.52356
9152	GCGGCGACAGTTTTGTGTGC	26	22	0	0	0	0	0	0	0	0	5	111	85	20	4.52356
9155	CGCGGCGACAGTTTTGTGTG	26	22	0	0	0	0	0	0	0	0	5	112	85	20	4.52356
9158	ACGCGGCGACAGTTTTGTGT	26	22	0	0	0	0	0	0	0	0	5	113	85	20	4.52356
8635	GTGTGGGCAATGTGTGTGTG	51	45	0	0	1	1	1	0	1	1	10	45	90	20	4.52356
7430	CTGCCCACTCTCTCCTCCTT	68	71	0	0	2	2	0	0	1	0	14	159	88.889	18	4.52356
9098	TTTGGTTCTTTCAGAGCCTT	22	26	0	0	0	0	0	0	0	0	5	23	89.474	19	4.52356
9099	TTTTGGTTCTTTCAGAGCCT	22	25	0	0	0	0	0	0	0	0	5	24	88.889	18	4.52356
9134	GGGTGCCTTCACTACAGAAA	22	24	0	0	0	0	0	0	0	0	5	90	90	20	4.52356
9136	GGGGTGCCTTCACTACAGAA	22	24	0	0	0	0	0	0	0	0	5	93	94.444	18	4.52356
8723	CTTTTCCTTCCCTCCTCCTG	51	44	1	0	1	0	0	0	0	1	10	150	94.444	18	4.49185
8724	TTTTCCTTCCCTCCTCCTGC	50	44	1	0	1	0	0	0	0	1	10	150	100	15	4.49185
8814	TCCTCCCTCCCTCCTTCCGC	44	43	1	0	1	0	0	0	1	0	9	144	85.714	21	4.45943
8815	CTCCTCCCTCCCTCCTTCCG	44	43	0	0	1	0	0	0	0	0	9	149	84.211	19	4.45943
8818	TCTCCTCCCTCCCTCCTTCC	45	42	0	0	1	0	0	0	0	0	9	149	85	20	4.42626
8820	TCTCTCCTCCCTCCCTCCTT	45	42	0	0	1	0	0	0	0	0	9	152	89.474	19	4.42626
8821	CTCTCCTCCCTCCCTCCTTC	45	42	0	0	1	0	0	0	0	0	9	152	88.889	18	4.42626
8816	CTCCCTCCCTCCTTCCGCTG	44	42	0	0	0	0	0	0	1	0	9	149	86.667	15	4.42626
8817	CCTCCCTCCCTCCTTCCGCT	44	42	0	0	0	0	0	0	1	0	9	149	86.667	15	4.42626
8759	GGCAATGTGTGTGTGCTGTT	43	42	0	0	0	0	1	1	0	0	9	40	85	20	4.42626
5529	GTGTGTGTGATGTTGGTCCT	86	85	0	0	3	2	0	0	2	0	18	34	95	20	4.42626
8850	CAATGTGTGTGTGCTGTTGG	43	41	0	0	0	0	0	1	0	0	8	38	94.118	17	4.39232
8942	CTTCCTTCCCTCCTCCTCCT	41	42	1	0	0	0	0	0	0	1	8	146	95	20	4.39232
9220	AATACGTGTGTGGTCTGTGT	20	20	0	0	0	0	0	0	0	0	4	52	86.667	15	4.39232
9227	AAATACGTGTGTGGTCTGTG	20	20	0	0	0	0	0	0	0	0	4	62	92.308	13	4.39232
8758	GCAATGTGTGTGTGCTGTTG	43	41	0	0	0	0	1	1	0	0	9	39	93.75	16	4.39232
8760	GGGCAATGTGTGTGTGCTGT	43	41	0	0	0	0	1	1	0	0	9	41	85	20	4.39232
8761	TGGGCAATGTGTGTGTGCTG	43	41	0	0	0	0	1	1	0	0	9	42	85	20	4.39232
8763	GTGGGCAATGTGTGTGTGCT	43	41	0	0	0	0	1	1	0	0	9	45	88.889	18	4.39232
9207	GGGTGGGCAATGTGTGTGTG	24	19	0	0	0	0	0	0	0	0	4	45	88.889	18	4.32193
9208	TGGGTGGGCAATGTGTGTGT	24	19	0	0	0	0	0	0	0	0	4	46	85	20	4.32193
7793	GGTCACGCTGCGACGGTTGT	71	59	1	0	1	2	1	0	1	0	13	117	90	20	4.32193
7797	CGGTCACGCTGCGACGGTTG	71	59	1	0	1	2	1	0	1	0	13	118	90	20	4.32193
7802	CCGGTCACGCTGCGACGGTT	71	59	1	0	1	2	1	0	1	0	13	119	90	20	4.32193
7311	ATCCGGTCACGCTGCGACGG	72	59	1	0	1	2	1	0	1	0	14	121	90	20	4.32193
7307	TCCGGTCACGCTGCGACGGT	71	59	1	0	1	2	1	0	1	0	14	120	90	20	4.32193
9228	GAGCATGTAAGTAGGTGTGT	19	20	0	0	0	0	0	0	0	0	4	63	85	20	4.32193
9205	CGGTGTGCGTGCTGTTGGCC	23	18	0	0	0	0	0	0	0	0	4	42	88.235	17	4.24793
8900	ATCACTGCAGCAACGCGTGA	38	37	0	0	0	1	0	0	0	1	8	85	94.118	17	4.24793
8901	CATCACTGCAGCAACGCGTG	38	37	0	0	0	1	0	0	0	1	8	85	94.118	17	4.24793
9204	GCGAGTGGTGTGTGTGCTGT	18	21	0	0	0	0	0	0	0	0	4	41	85	20	4.24793
9206	CGAGTGGTGTGTGTGCTGTT	18	21	0	0	0	0	0	0	0	0	4	43	93.333	15	4.24793
9257	TTTCCTTCTCCTTCCGCTGG	18	20	0	0	0	0	0	0	0	0	4	141	85	20	4.24793
9259	CTTTCCTTCTCCTTCCGCTG	18	20	0	0	0	0	0	0	0	0	4	142	85	20	4.24793
9261	CCTTTCCTTCTCCTTCCGCT	18	20	0	0	0	0	0	0	0	0	4	143	85	20	4.24793
9263	TCCTTTCCTTCTCCTTCCGC	18	20	0	0	0	0	0	0	0	0	4	144	85	20	4.24793
9264	TTCCTTTCCTTCTCCTTCCG	18	20	0	0	0	0	0	0	0	0	4	145	85	20	4.24793
9266	CTTCCTTTCCTTCTCCTTCC	18	20	0	0	0	0	0	0	0	0	4	146	85	20	4.24793
9267	CAGTCTCTCCTCCTTCCCTC	18	20	0	0	0	0	0	0	0	0	4	154	90	20	4.24793
9268	TCAGTCTCTCCTCCTTCCCT	18	20	0	0	0	0	0	0	0	0	4	155	90	20	4.24793
9270	CTCAGTCTCTCCTCCTTCCC	18	20	0	0	0	0	0	0	0	0	4	156	90	20	4.24793
9271	GCTCAGTCTCTCCTCCTTCC	18	20	0	0	0	0	0	0	0	0	4	157	90	20	4.24793
8363	TCTCTTCCTTCCATCCTCCT	62	55	0	0	2	2	0	0	1	0	12	150	94.737	19	4.22239
8364	CTCTCTTCCTTCCATCCTCC	62	55	0	0	2	2	0	0	1	0	12	150	95	20	4.22239
8369	TCTCTCTTCCTTCCATCCTC	62	55	0	0	2	2	0	0	1	0	12	151	95	20	4.22239
8374	CTCTCTCTTCCTTCCATCCT	62	55	0	0	2	2	0	0	1	0	12	152	95	20	4.22239
8376	ACTCTCTCTTCCTTCCATCC	62	55	0	0	2	2	0	0	1	0	12	153	95	20	4.22239
8379	CACTCTCTCTTCCTTCCATC	62	55	0	0	2	2	0	0	1	0	12	154	95	20	4.22239
8390	CTCACTCTCTCTTCCTTCCA	62	55	0	0	2	2	0	0	1	0	12	157	100	19	4.22239
8391	TCACTCTCTCTTCCTTCCAT	62	55	0	0	2	2	0	0	1	0	12	157	100	18	4.22239
8969	GGTGTGCGGTGTGTGTGCTG	36	36	0	1	0	0	0	0	0	0	7	47	93.75	16	4.20945
8947	TCTCTCCTCCTTCCCTCTTC	38	36	0	0	1	1	1	0	1	0	8	151	90	20	4.20945
8929	TCCGCTGGATTCGGTCACGC	36	41	1	0	0	0	0	0	1	0	8	129	95	20	4.20945
8930	TTCCGCTGGATTCGGTCACG	36	41	1	0	0	0	0	0	1	0	8	130	94.737	19	4.20945
8223	TCTGTGCGGGGTGCCATCAC	69	54	0	0	2	0	0	0	0	0	12	98	94.444	18	4.1964
8226	GTCTGTGCGGGGTGCCATCA	69	54	0	0	2	0	0	0	0	0	12	99	90	20	4.1964
8219	CTGTGCGGGGTGCCATCACT	68	54	0	0	2	0	0	0	0	0	12	97	94.737	19	4.1964
8227	TGTCTGTGCGGGGTGCCATC	68	54	0	0	2	0	0	0	0	0	12	100	90	20	4.1964
9200	TGTGCGTGCTGTTGGCCCTT	23	17	0	0	0	0	0	0	0	0	4	33	85	20	4.16993
9202	GTGTGCGTGCTGTTGGCCCT	23	17	0	0	0	0	0	0	0	0	4	34	85	20	4.16993
9203	GGTGTGCGTGCTGTTGGCCC	23	17	0	0	0	0	0	0	0	0	4	35	84.211	19	4.16993
9210	GTGTGCGAGTGGTGTGTGTG	17	20	0	0	0	0	0	0	0	0	4	47	85	20	4.16993
9211	GTGCGAGTGGTGTGTGTGCT	17	20	0	0	0	0	0	0	0	0	4	47	83.333	18	4.16993
9212	TGCGAGTGGTGTGTGTGCTG	17	20	0	0	0	0	0	0	0	0	4	47	82.353	17	4.16993
9213	TGTGCGAGTGGTGTGTGTGC	17	20	0	0	0	0	0	0	0	0	4	47	84.211	19	4.16993
9214	TGTGTGCGAGTGGTGTGTGT	17	20	0	0	0	0	0	0	0	0	4	48	85	20	4.16993
8517	CCTTCACTGCAGCAACACGC	56	52	2	0	0	0	2	0	1	0	11	86	100	19	4.14296
9010	TCCTCCCCTCCTTCCGCTGG	36	34	0	0	0	1	0	0	0	0	7	141	82.609	23	4.12928
9014	TCTCCTCCTCCCCTCCTTCC	36	34	0	0	0	0	0	0	0	1	7	149	85	20	4.12928
9017	CTCTCCTCCTCCCCTCCTTC	36	34	0	0	0	0	0	0	0	1	7	152	88.889	18	4.12928
9018	TCTCTCCTCCTCCCCTCCTT	36	34	0	0	0	0	0	0	0	1	7	152	89.474	19	4.12928
9005	TCCCCTCCTTCCGCTGGATC	34	34	1	1	1	1	0	0	1	0	7	138	94.118	17	4.12928
9007	CTCCCCTCCTTCCGCTGGAT	34	34	0	0	1	1	0	0	0	0	7	139	93.75	16	4.12928
9009	CCTCCCCTCCTTCCGCTGGA	34	34	0	0	0	1	0	0	0	0	7	140	93.333	15	4.12928
6903	TGCCCACTCTCTCCTCCTTC	68	71	1	0	3	2	0	0	1	0	15	158	89.474	19	4.10852
9239	GACGGCAACAACACGTGAGA	16	22	0	0	0	0	0	0	0	0	4	81	84.211	19	4.08746
9240	TGACGGCAACAACACGTGAG	16	21	0	0	0	0	0	0	0	0	4	82	83.333	18	4.08746
9044	AGTGAAAGCATATAAATATG	32	32	0	0	0	1	0	0	0	0	6	68	89.474	19	4.04439
9285	ATATGTGTGCGAGTGGTGTG	15	15	0	0	0	0	0	0	0	0	3	51	80	20	4
8973	GTGTGTAGACGGTGTGTGTG	31	33	0	1	1	0	0	0	0	0	7	47	90	20	4
8975	TGTGTGTAGACGGTGTGTGT	31	33	0	1	1	0	0	0	0	0	7	48	90	20	4
9195	TTTTTGGTTCTTTCAGAGCC	15	20	0	0	0	0	0	0	0	0	4	25	85	20	4
2178	CCGGTCACGCGGCGAAGGTT	206	208	2	1	3	2	0	0	12	11	44	119	90	20	3.99305
2179	TCCGGTCACGCGGCGAAGGT	206	208	2	1	3	2	0	0	12	11	44	120	90	20	3.99305
2180	GATCCGGTCACGCGGCGAAG	206	208	2	1	3	2	0	0	12	10	44	125	100	17	3.99305
2181	ATCCGGTCACGCGGCGAAGG	206	208	2	1	3	2	0	0	12	10	44	125	100	16	3.99305
2114	GGATCCGGTCACGCGGCGAA	206	209	2	1	3	3	1	1	12	10	45	125	100	18	3.99305
5077	TATGTGGGCGGTGTGTGTGT	93	97	0	0	1	1	0	0	5	3	20	46	100	18	3.96963
9078	ATCCGGTCACGCGGCGACCG	30	31	1	0	0	0	0	1	0	0	6	125	100	16	3.9542
9079	GATCCGGTCACGCGGCGACC	30	31	1	0	0	0	0	1	0	0	6	125	100	17	3.9542
9302	TTCTCCTTTCGCTGGATCCG	19	14	0	0	0	0	0	0	0	0	3	136	88.889	18	3.90689
9303	CTTCTCCTTTCGCTGGATCC	19	14	0	0	0	0	0	0	0	0	3	137	85	20	3.90689
9304	CCTTCTCCTTTCGCTGGATC	18	14	0	0	0	0	0	0	0	0	3	138	85	20	3.90689
9305	CCCTTCTCCTTTCGCTGGAT	18	14	0	0	0	0	0	0	0	0	3	139	85	20	3.90689
9306	TCCCTTCTCCTTTCGCTGGA	18	14	0	0	0	0	0	0	0	0	3	140	85	20	3.90689
9307	TTCCCTTCTCCTTTCGCTGG	18	14	0	0	0	0	0	0	0	0	3	141	85	20	3.90689
9308	CTTCCCTTCTCCTTTCGCTG	18	14	0	0	0	0	0	0	0	0	3	142	85	20	3.90689
9309	CCTTCCCTTCTCCTTTCGCT	18	14	0	0	0	0	0	0	0	0	3	143	85	20	3.90689
9310	TCCTTCCCTTCTCCTTTCGC	18	14	0	0	0	0	0	0	0	0	3	144	85	20	3.90689
9311	TTCCTTCCCTTCTCCTTTCG	18	14	0	0	0	0	0	0	0	0	3	145	85	20	3.90689
9312	TCTTCCTTCCCTTCTCCTTT	18	14	0	0	0	0	0	0	0	0	3	150	94.118	17	3.90689
9313	CTTCCTTCCCTTCTCCTTTC	18	14	0	0	0	0	0	0	0	0	3	150	93.75	16	3.90689
9292	ATATAAATATATGTGTGCGA	15	14	0	0	0	0	0	0	0	0	3	62	94.118	17	3.90689
9293	TATAAATATATGTGTGCGAG	15	14	0	0	0	0	0	0	0	0	3	62	93.75	16	3.90689
9272	TCTGTGTGTTGTTGGTCCTT	14	20	0	0	0	0	0	0	0	0	3	33	100	18	3.90689
9273	GTCTGTGTGTTGTTGGTCCT	14	20	0	0	0	0	0	0	0	0	3	34	95	20	3.90689
9274	GGTCTGTGTGTTGTTGGTCC	14	20	0	0	0	0	0	0	0	0	3	35	94.737	19	3.90689
9275	CGGTCTGTGTGTTGTTGGTC	14	20	0	0	0	0	0	0	0	0	3	36	94.444	18	3.90689
9276	GCGGTCTGTGTGTTGTTGGT	14	20	0	0	0	0	0	0	0	0	3	37	94.118	17	3.90689
9277	GGGCGGTCTGTGTGTTGTTG	14	20	0	0	0	0	0	0	0	0	3	42	90	20	3.90689
9278	GGCGGTCTGTGTGTTGTTGG	14	20	0	0	0	0	0	0	0	0	3	42	89.474	19	3.90689
9279	TGGGCGGTCTGTGTGTTGTT	14	20	0	0	0	0	0	0	0	0	3	43	90	20	3.90689
9281	ATGTGTGCGAGTGGTGTGTG	14	15	0	0	0	0	0	0	0	0	3	49	84.211	19	3.90689
9283	TATGTGTGCGAGTGGTGTGT	14	15	0	0	0	0	0	0	0	0	3	50	83.333	18	3.90689
9286	TATATGTGTGCGAGTGGTGT	14	14	0	0	0	0	0	0	0	0	3	52	80	20	3.90689
9287	ATATATGTGTGCGAGTGGTG	14	14	0	0	0	0	0	0	0	0	3	53	80	20	3.90689
9288	AATATATGTGTGCGAGTGGT	14	14	0	0	0	0	0	0	0	0	3	54	80	20	3.90689
9289	AAATATATGTGTGCGAGTGG	14	14	0	0	0	0	0	0	0	0	3	55	80	20	3.90689
9294	TAAATATATGTGTGCGAGTG	14	14	0	0	0	0	0	0	0	0	3	62	92.857	14	3.90689
9295	ATAAATATATGTGTGCGAGT	14	14	0	0	0	0	0	0	0	0	3	62	93.333	15	3.90689
9243	TTGACGGCAACAACACGTGA	14	21	0	0	0	0	0	0	0	0	4	85	83.333	18	3.90689
4732	GCTCACTCTCTCCTCCCTCC	103	101	1	1	1	1	0	1	6	6	22	157	90	20	3.86507
4995	CTCTCTCCTCCCTCCCTCCT	100	95	1	1	1	0	0	1	6	6	21	152	90	20	3.77761
5357	AGCATATAAATATGTGTGTA	81	97	0	0	3	1	5	1	3	1	19	63	100	19	3.77259
4998	CACTCTCTCCTCCCTCCCTC	100	94	1	1	1	0	0	1	6	6	21	154	90	20	3.7625
4999	TCACTCTCTCCTCCCTCCCT	100	94	1	1	1	0	0	1	6	6	21	155	90	20	3.7625
5000	CTCACTCTCTCCTCCCTCCC	100	94	1	1	1	0	0	1	6	5	21	156	90	20	3.7625
4997	ACTCTCTCCTCCCTCCCTCC	99	94	1	1	1	0	0	1	6	6	21	153	90	20	3.7625
6723	TCACTGCAGCAACACGCGAG	73	66	2	0	0	2	3	0	4	2	15	86	100	16	3.74416
8389	GCTCACTCCCTCCTCCTTCC	63	52	3	1	0	1	1	2	1	1	12	157	90	20	3.72792
8516	CTTCACTGCAGCAACACGCG	56	52	2	0	0	0	3	0	1	0	11	86	100	18	3.72792
8480	TATAAATATGTGTGTATGGG	52	53	0	0	3	1	1	0	2	1	11	58	95	20	3.72792
8482	ATATAAATATGTGTGTATGG	52	53	0	0	3	1	1	0	2	1	11	59	95	20	3.72792
7071	CATATAAATATGTGTGTATG	65	68	0	0	3	1	4	1	2	1	14	60	95	20	3.72247
7102	GCATATAAATATGTGTGTAT	65	68	0	0	3	1	4	1	2	0	14	63	100	18	3.72247
9300	CTTGACGGCAACAACACGTG	12	21	0	0	0	0	0	0	0	0	3	85	84.211	19	3.70044
2492	GGTCACGCGGCGAAGGTTGT	179	180	2	1	3	2	0	0	13	11	39	117	90	20	3.6845
2493	CGGTCACGCGGCGAAGGTTG	179	180	2	1	3	2	0	0	13	11	39	118	90	20	3.6845
6685	ACGCGAGAGCATATAAATAT	72	63	1	1	3	4	1	2	4	3	15	69	90	20	3.67807
6683	GCGAGAGCATATAAATATGT	71	63	2	1	3	3	1	2	4	3	15	67	100	17	3.67807
6684	CGCGAGAGCATATAAATATG	71	63	1	1	3	4	1	2	4	3	15	68	100	16	3.67807
9180	TGAATCCGGTCACGCGGCAA	29	24	0	0	0	0	0	0	1	0	5	126	94.444	18	3.64386
9173	CGGTCACGCGGCGACAGTTT	26	24	0	0	0	0	1	0	0	0	5	119	89.474	19	3.64386
9080	ACGCTGGATCCGGTCACGCG	30	24	0	0	0	0	0	1	1	1	6	128	100	19	3.64386
9081	TACGCTGGATCCGGTCACGC	30	24	0	0	0	0	0	1	1	1	6	129	100	18	3.64386
9087	TTACGCTGGATCCGGTCACG	30	24	0	0	0	0	0	1	1	1	6	130	100	17	3.64386
9088	CTTACGCTGGATCCGGTCAC	30	24	0	0	0	0	0	1	1	1	6	131	100	16	3.64386
9089	CCTTACGCTGGATCCGGTCA	30	24	0	0	0	0	0	1	1	1	6	132	90	20	3.64386
9090	TCCTTACGCTGGATCCGGTC	30	24	0	0	0	0	0	1	1	1	6	133	90	20	3.64386
9091	CTCCTTACGCTGGATCCGGT	30	24	0	0	0	0	0	1	1	1	6	134	90	20	3.64386
9092	CCTCCTTACGCTGGATCCGG	30	24	0	0	0	0	0	1	1	1	6	135	90	20	3.64386
9093	TCCTCCTTACGCTGGATCCG	30	24	0	0	0	0	0	1	1	1	6	136	90	20	3.64386
9094	CTCCTCCTTACGCTGGATCC	30	24	0	0	0	0	0	1	1	1	6	137	90	20	3.64386
9095	CCTCCTCCTTACGCTGGATC	30	24	0	0	0	0	0	1	1	1	6	138	90	20	3.64386
9174	CCGGTCACGCGGCGACCGTT	24	24	0	0	0	0	0	1	0	0	5	119	90	20	3.64386
9177	TCCGGTCACGCGGCGACCGT	24	24	0	0	0	0	0	1	0	0	5	120	90	20	3.64386
4457	TCTCCTCCTTCCCTCCCCCT	111	99	5	7	1	0	2	0	2	1	23	148	90.476	21	3.64386
8931	CTTCCGCTGGATTCGGTCAC	36	41	2	0	0	0	0	0	1	0	8	131	94.444	18	3.62449
8932	CCTTCCGCTGGATTCGGTCA	36	41	2	0	0	0	0	0	1	0	8	132	90	20	3.62449
8933	TCCTTCCGCTGGATTCGGTC	36	40	2	0	0	0	0	0	1	0	8	133	90	20	3.62449
8934	CTCCTTCCGCTGGATTCGGT	36	40	2	0	0	0	1	0	1	0	8	134	90	20	3.62449
8936	CCTCCTTCCGCTGGATTCGG	36	40	2	0	0	0	1	0	1	0	8	135	90	20	3.62449
8937	TCCTCCTTCCGCTGGATTCG	36	40	2	0	0	0	1	0	1	0	8	136	90	20	3.62449
9162	TCACGCCACGACGGTTGTGT	31	23	0	1	0	0	0	0	0	0	5	115	85	20	3.58496
9165	GTCACGCCACGACGGTTGTG	31	23	0	1	0	0	0	0	0	0	5	116	85	20	3.58496
9168	GGTCACGCCACGACGGTTGT	30	23	0	1	0	0	0	0	0	0	5	117	85	20	3.58496
9170	CGGTCACGCCACGACGGTTG	30	23	0	1	0	0	0	0	0	0	5	118	85	20	3.58496
9172	CCGGTCACGCCACGACGGTT	30	23	0	1	0	0	0	0	0	0	5	119	85	20	3.58496
9176	TCCGGTCACGCCACGACGGT	30	23	0	1	0	0	0	0	0	0	5	120	85	20	3.58496
9178	ATCCGGTCACGCCACGACGG	30	23	0	1	0	0	0	0	0	0	5	121	85	20	3.58496
9179	GATCCGGTCACGCCACGACG	30	23	0	1	0	0	0	0	0	0	5	122	85	20	3.58496
9317	GGACACGCGGCGACGGTTGT	10	14	0	0	0	0	0	0	0	0	2	117	90	20	3.45943
9318	CGGACACGCGGCGACGGTTG	10	13	0	0	0	0	0	0	0	0	2	118	90	20	3.45943
9319	CCGGACACGCGGCGACGGTT	10	14	0	0	0	0	0	0	0	0	2	119	90	20	3.45943
9320	TCCGGACACGCGGCGACGGT	10	14	0	0	0	0	0	0	0	0	2	120	90	20	3.45943
9321	ATCCGGACACGCGGCGACGG	10	14	0	0	0	0	0	0	0	0	2	121	90	20	3.45943
5353	GCATACAAATATGTGTATGT	87	91	0	0	0	1	0	0	5	7	19	61	90	20	3.45943
7017	ATGTGGGCGGTGTGTGTGTG	66	64	0	0	1	0	0	0	5	2	14	45	100	19	3.43741
8682	GCGGGATGCCATCACTGCAG	52	42	0	0	1	0	1	0	3	3	10	93	90	20	3.42626
8684	TGCGGGATGCCATCACTGCA	52	42	0	0	1	0	1	0	3	3	10	94	90	20	3.42626
8686	GTGCGGGATGCCATCACTGC	52	42	0	0	1	0	1	0	3	3	10	95	90	20	3.42626
8688	TGTGCGGGATGCCATCACTG	52	42	0	0	1	0	1	0	3	3	10	96	90	20	3.42626
8690	GTGTGCGGGATGCCATCACT	52	42	0	0	1	0	1	0	3	3	10	97	90	20	3.42626
8692	TGTGTGCGGGATGCCATCAC	52	42	0	0	1	0	1	0	3	3	10	98	90	20	3.42626
8693	GTGTGTGCGGGATGCCATCA	52	42	0	0	1	0	1	0	3	3	10	99	90	20	3.42626
8678	GGGATGCCATCACTGCAGCA	51	42	0	0	1	0	1	0	3	3	10	91	90	20	3.42626
8681	CGGGATGCCATCACTGCAGC	51	42	0	0	1	0	1	0	3	3	10	92	90	20	3.42626
8675	GATGCCATCACTGCAGCAAC	50	42	0	0	1	0	1	0	3	3	10	89	94.444	18	3.42626
8677	GGATGCCATCACTGCAGCAA	50	42	0	0	1	0	1	0	3	3	10	90	90	20	3.42626
8673	ATGCCATCACTGCAGCAACA	49	42	0	0	1	0	1	0	3	3	10	88	94.737	19	3.42626
8375	ACTCCCTCCTCCTTCCCTCC	62	52	2	1	0	2	2	4	0	1	12	153	90	20	3.40599
7897	CACTCCCTCCTCCTTCCCTC	64	52	2	1	0	2	2	4	0	1	13	154	90	20	3.40599
7900	TCACTCCCTCCTCCTTCCCT	63	52	2	1	0	2	2	4	0	1	13	155	90	20	3.40599
7902	CTCACTCCCTCCTCCTTCCC	63	52	3	1	0	2	2	4	1	1	13	156	90	20	3.40599
7892	CTCCCTCCTCCTTCCCTCCT	62	52	2	1	1	2	2	4	0	1	13	152	90	20	3.40599
7751	CGGCAGTCTGTGCGGGGTGC	52	68	0	0	1	4	0	1	0	0	13	104	85	20	3.40599
7752	ACGGCAGTCTGTGCGGGGTG	52	68	0	0	1	4	0	0	0	0	13	105	84.211	19	3.40599
7754	GACGGCAGTCTGTGCGGGGT	52	68	0	0	1	4	0	0	0	0	13	106	83.333	18	3.40599
7757	CGACGGCAGTCTGTGCGGGG	52	68	0	0	1	4	0	0	0	0	13	107	80	20	3.40599
7760	GCGACGGCAGTCTGTGCGGG	52	68	0	0	1	4	0	0	0	0	13	108	80	20	3.40599
9199	CGGTGTGTGTGCTGGTCCTT	20	24	0	0	0	0	0	0	1	0	4	33	89.474	19	3.39232
9201	GCGGTGTGTGTGCTGGTCCT	20	24	0	0	0	0	0	0	1	0	4	34	88.889	18	3.39232
9209	GGGCGGTGTGTGTGCTGGTC	20	24	0	0	0	0	0	0	1	0	4	47	100	14	3.39232
9252	GGTGTGTGTGCTGGTCCTTT	20	24	0	0	0	0	0	0	1	0	4	101	84.211	19	3.39232
9253	GGCGGTGTGTGTGCTGGTCC	20	24	0	0	0	0	0	0	1	0	4	108	88.889	18	3.39232
9100	GTGTGTGCTGGTCCTTTCAG	20	23	0	0	1	1	0	0	0	1	5	29	90.476	21	3.39232
9101	TGTGTGTGCTGGTCCTTTCA	20	23	0	0	1	1	0	0	1	1	5	30	90.476	21	3.39232
9102	GTGTGTGTGCTGGTCCTTTC	20	23	0	0	1	1	0	0	1	1	5	31	90.476	21	3.39232
5641	CAGCAACACGCGAGAGCATA	83	71	3	1	2	6	5	2	4	2	18	76	90	20	3.36257
5646	GCAGCAACACGCGAGAGCAT	83	71	3	1	2	6	5	2	4	2	18	77	90	20	3.36257
9215	TGTGGGTGGGCAATGTGTGT	23	19	0	0	0	0	0	0	1	1	4	48	85	20	3.32193
9216	GTGTGGGTGGGCAATGTGTG	23	19	0	0	0	0	0	0	1	1	4	49	85	20	3.32193
9217	TGTGTGGGTGGGCAATGTGT	23	19	0	0	0	0	0	0	1	1	4	50	85	20	3.32193
9111	GTGGGTGGGCAATGTGTGTG	24	19	0	0	0	0	0	0	1	1	5	47	85	20	3.32193
9229	AAGCATATAAATACGTGTGT	19	23	0	0	0	0	0	0	1	0	4	63	94.737	19	3.32193
9329	TCCGCTGGATCCGGACACGC	9	14	0	0	0	0	0	0	0	0	2	129	95	20	3.32193
9330	TTCCGCTGGATCCGGACACG	9	14	0	0	0	0	0	0	0	0	2	130	94.737	19	3.32193
7907	GGCTCACTCTCTCCTCCCTC	62	59	1	0	0	1	2	5	0	1	13	158	89.474	19	3.32193
4454	TCCTTCCCTCATCCTCCCGC	105	106	0	0	0	1	0	0	6	10	23	144	85	20	3.26849
5983	AGCAACACGCGAGAGCATAT	81	66	1	1	1	6	3	2	3	3	17	75	90	20	3.25873
6323	TGCAGCAACACGCGAGAGCA	73	66	3	0	1	6	5	2	4	2	16	78	90	20	3.25873
6326	CTGCAGCAACACGCGAGAGC	73	66	3	0	1	6	5	2	4	2	16	79	90	20	3.25873
6328	ACTGCAGCAACACGCGAGAG	73	66	3	0	1	6	5	2	4	2	16	80	90	20	3.25873
6331	CACTGCAGCAACACGCGAGA	73	66	2	0	0	6	3	0	4	2	16	81	90	20	3.25873
4452	CCTTCCCTCATCCTCCCGCT	104	106	0	0	0	1	0	0	6	10	23	143	85	20	3.25481
6298	CGAGAGCATATAAATATGTG	73	65	2	1	4	6	1	2	4	4	16	66	100	18	3.23704
8542	GGCGACGGCAGTCTGTGCGG	45	60	0	0	1	4	0	0	0	0	11	109	80	20	3.20163
8543	CGGCGACGGCAGTCTGTGCG	45	60	0	0	1	4	0	0	0	0	11	110	80	20	3.20163
4709	CCCTCCCTCCTCCTCCCGCT	102	100	1	1	0	0	0	1	10	4	22	143	85	20	3.19878
6702	GCAACACGCGAGAGCATATA	74	63	1	1	1	6	1	0	4	3	15	74	90	20	3.19265
6697	CAACACGCGAGAGCATATAA	74	62	1	1	1	6	1	0	4	3	15	73	90	20	3.16993
9190	GGCCCTTTCAGTGCCTTACA	19	17	0	0	0	0	1	1	1	0	4	23	94.118	17	3.16993
9191	TGGCCCTTTCAGTGCCTTAC	19	17	0	0	0	0	1	1	1	0	4	23	94.444	18	3.16993
9192	TTGGCCCTTTCAGTGCCTTA	19	17	0	0	0	0	1	1	1	0	4	23	94.737	19	3.16993
9193	GCCCTTTCAGTGCCTTACAA	19	17	0	0	0	0	1	1	1	0	4	23	100	14	3.16993
9256	TTCCCTCCTCCTTACGCTGG	19	17	0	0	0	0	0	1	1	1	4	141	90	20	3.16993
6691	CACGCGAGAGCATATAAATA	72	62	1	1	1	6	1	0	4	3	15	70	90	20	3.16993
6693	ACACGCGAGAGCATATAAAT	72	62	1	1	1	6	1	0	4	3	15	71	90	20	3.16993
6695	AACACGCGAGAGCATATAAA	72	62	1	1	1	6	1	0	4	3	15	72	90	20	3.16993
9254	CCCTCCTCCTTACGCTGGAT	18	17	0	0	0	0	0	1	1	1	4	139	90	20	3.16993
9255	TCCCTCCTCCTTACGCTGGA	18	17	0	0	0	0	0	1	1	1	4	140	90	20	3.16993
9038	GCATATAAATATATGTGTGC	26	28	0	0	1	2	0	0	1	1	6	62	94.737	19	3.16993
9039	CATATAAATATATGTGTGCG	26	27	0	0	1	2	0	0	1	1	6	62	94.444	18	3.16993
9068	GTGCGGGGTGCCTTCACTAC	26	27	1	1	2	2	1	0	0	1	6	97	100	18	3.16993
9069	TGTGCGGGGTGCCTTCACTA	26	27	1	1	2	2	1	0	0	1	6	97	100	19	3.16993
9194	GTGCTGGTCCTTTCAGAGCC	17	22	0	0	0	0	0	0	0	1	4	25	89.474	19	3.16993
9196	TGTGCTGGTCCTTTCAGAGC	17	22	0	0	0	0	0	0	0	1	4	26	88.889	18	3.16993
9197	GTGTGCTGGTCCTTTCAGAG	17	22	0	0	0	0	0	0	0	1	4	29	89.474	19	3.16993
9198	TGTGTGCTGGTCCTTTCAGA	17	22	0	0	0	0	0	0	0	1	4	29	90	20	3.16993
8544	GCGGCGACGGCAGTCTGTGC	44	60	0	0	1	4	0	0	0	0	11	111	80	20	3.16993
8545	CGCGGCGACGGCAGTCTGTG	44	60	0	0	1	4	0	0	0	0	11	112	80	20	3.16993
8548	ACGCGGCGACGGCAGTCTGT	44	60	0	0	1	4	0	0	0	0	11	113	80	20	3.16993
8550	CACGCGGCGACGGCAGTCTG	44	60	0	0	1	4	0	0	0	0	11	114	80	20	3.16993
8555	GTCACGCGGCGACGGCAGTC	44	60	0	0	1	4	0	0	0	0	11	121	93.333	15	3.16993
8556	TCACGCGGCGACGGCAGTCT	44	60	0	0	1	4	0	0	0	0	11	121	92.857	14	3.16993
8557	GGTCACGCGGCGACGGCAGT	44	59	0	0	1	4	0	0	0	0	11	121	93.75	16	3.16993
4413	CATCCTCCCGCTGGATCCGG	106	107	0	0	0	1	0	0	6	11	23	135	94.118	17	3.1565
4417	TCATCCTCCCGCTGGATCCG	106	107	0	0	0	1	0	0	6	11	23	136	85	20	3.1565
4423	CTCATCCTCCCGCTGGATCC	106	107	0	0	0	1	0	0	6	11	23	137	85	20	3.1565
4429	CCTCATCCTCCCGCTGGATC	106	107	0	0	0	1	0	0	6	11	23	138	85	20	3.1565
2245	CGCGGCGAAGGTTGTGTGTG	190	186	4	4	3	2	0	0	16	20	43	112	90	20	3.15458
5758	CCTTCCGCTGAATCCGGTCA	79	90	0	1	0	0	0	0	0	8	18	132	90	20	3.152
5759	TCCTTCCGCTGAATCCGGTC	79	90	0	1	0	0	0	0	0	8	18	133	90	20	3.152
5760	CTCCTTCCGCTGAATCCGGT	79	90	0	1	0	0	0	0	0	8	18	134	90	20	3.152
5763	CCTCCTTCCGCTGAATCCGG	79	90	0	1	0	0	0	0	0	8	18	135	90	20	3.152
2304	ACGCGGCGAAGGTTGTGTGT	190	185	4	4	3	2	0	0	16	20	42	113	90	20	3.14684
4409	ATCCTCCCGCTGGATCCGGT	105	107	0	0	0	1	0	0	6	11	23	134	94.444	18	3.14296
4433	CCCTCATCCTCCCGCTGGAT	105	107	0	0	0	1	0	0	6	11	23	139	85	20	3.14296
4438	TCCCTCATCCTCCCGCTGGA	105	107	0	0	0	1	0	0	6	11	23	140	85	20	3.14296
8558	CGGTCACGCGGCGACGGCAG	43	59	0	0	1	4	0	0	0	0	11	121	94.118	17	3.1375
8559	CCGGTCACGCGGCGACGGCA	43	59	0	0	1	4	0	0	0	0	11	121	94.444	18	3.1375
8884	TAAATATGTGTGTATGGGCG	36	34	0	0	3	1	1	1	2	1	8	56	95	20	3.12928
8885	ATAAATATGTGTGTATGGGC	35	34	0	0	3	1	1	0	2	1	8	57	95	20	3.12928
8601	CGGCTCACTCTCACTTCCTT	51	52	0	0	5	5	1	0	0	0	11	159	94.444	18	3.11548
2373	GTCACGCGGCGAAGGTTGTG	182	181	4	4	3	2	0	0	16	20	41	116	90	20	3.11548
2369	CACGCGGCGAAGGTTGTGTG	182	180	4	4	3	2	0	0	16	20	41	114	90	20	3.10753
2371	TCACGCGGCGAAGGTTGTGT	182	180	4	4	3	2	0	0	16	20	41	115	90	20	3.10753
8695	TGTGTGTGCGGGATGCCATC	52	42	0	0	1	0	1	0	3	4	10	100	90	20	3.10434
9258	CTTCCCTCCTCCTTACGCTG	18	16	0	0	0	0	0	1	1	1	4	142	90	20	3.08746
9260	CCTTCCCTCCTCCTTACGCT	18	16	0	0	0	0	0	1	1	1	4	143	90	20	3.08746
9262	TCCTTCCCTCCTCCTTACGC	18	16	0	0	0	0	0	1	1	1	4	144	90	20	3.08746
9265	TTCCTTCCCTCCTCCTTACG	18	16	0	0	0	0	0	1	1	1	4	145	90	20	3.08746
9237	CGGCAACAACACGTGAGAGC	16	23	0	0	1	0	0	0	0	0	4	79	88.889	18	3.08746
9238	ACGGCAACAACACGTGAGAG	16	22	0	0	1	0	0	0	0	0	4	80	85	20	3.08746
3431	GTTGTCTGTGCGGGGTGCCA	130	117	13	8	2	2	7	9	0	0	29	103	94.737	19	3.07529
5317	ATGTGTGTGGGCAATGTGTG	91	83	0	1	0	0	9	7	0	1	19	49	89.474	19	3.07039
5322	TATGTGTGTGGGCAATGTGT	91	82	0	1	0	0	9	7	0	1	19	50	88.889	18	3.05311
5326	ATATGTGTGTGGGCAATGTG	91	82	0	1	0	0	9	7	1	1	19	51	85	20	3.05311
3575	TTGTCTGTGCGGGGTGCCAT	129	110	13	8	2	2	7	9	0	0	28	103	94.444	18	2.98706
8368	TCTCTCCTCCCTCCCTCCTC	55	53	1	1	0	0	0	1	6	6	12	151	90	20	2.94753
9030	GTGGGCGGTGTGTGTGCTGG	22	26	1	2	1	2	2	1	1	1	6	47	100	16	2.9386
5537	GTGTGTGTGTGATGTTGGTC	83	84	0	0	10	3	0	0	0	0	18	36	95	20	2.93289
5541	GGTGTGTGTGTGATGTTGGT	83	84	0	0	10	3	0	0	0	0	18	37	95	20	2.93289
8809	CCTCCTCCTTCCGCTGGATT	37	42	4	1	3	1	2	3	1	1	9	139	94.737	19	2.926
4444	TTCCCTCATCCTCCCGCTGG	105	108	0	0	0	1	0	0	6	13	23	141	85	20	2.92057
4447	CTTCCCTCATCCTCCCGCTG	105	108	0	0	0	1	0	0	6	13	23	142	85	20	2.92057
5531	TGTGTGTGTGATGTTGGTCC	82	82	0	0	10	3	0	0	0	0	18	35	95	20	2.91561
9301	TCTCCTTTCGCTGGATCCGG	19	14	0	1	0	0	0	0	0	0	3	135	89.474	19	2.90689
9280	ATGTGTGTGTGCTGTGTGTG	17	14	0	0	0	0	0	0	1	0	3	49	86.364	22	2.90689
9282	TATGTGTGTGTGCTGTGTGT	17	14	0	0	0	0	0	0	1	0	3	50	86.364	22	2.90689
9284	ATATGTGTGTGTGCTGTGTG	17	14	0	0	0	0	0	0	1	0	3	51	85	20	2.90689
9290	AATATGTGTGTGTGCTGTGT	17	14	0	0	0	0	0	0	1	0	3	60	100	14	2.90689
9291	AAATATGTGTGTGTGCTGTG	17	14	0	0	0	0	0	1	1	0	3	60	100	15	2.90689
8810	CTCCTCCTTCCGCTGGATTC	36	42	4	1	3	1	2	3	1	1	9	139	94.444	18	2.88753
8609	GTGTTGTTGGTCCTTCAGTG	47	43	5	5	1	0	0	0	0	1	10	27	95.238	21	2.87447
8611	TGTGTTGTTGGTCCTTCAGT	47	43	5	5	1	0	1	0	0	1	10	28	95.238	21	2.87447
8612	GTGTGTTGTTGGTCCTTCAG	47	43	5	5	1	0	1	0	0	1	10	29	95.238	21	2.87447
8625	TGTGTGTTGTTGGTCCTTCA	47	43	5	5	1	0	1	0	0	1	10	33	100	18	2.87447
9031	TGGGCGGTGTGTGTGCTGGT	21	26	1	2	1	2	1	1	1	1	6	47	100	15	2.87447
4764	GTGTGTGCTGTTAGTCCTTT	90	86	1	2	5	6	1	0	10	11	21	32	90	20	2.85798
4235	TCTCTCCTCCTTCCCTCCCC	116	100	13	8	1	1	2	2	2	1	24	153	94.444	18	2.85086
4458	CTCTCCTCCTTCCCTCCCCC	111	98	13	8	1	1	1	0	2	1	23	150	90	20	2.822
9314	TCTTCCTTCCCTCCTCCTTA	19	13	0	0	0	0	0	1	1	1	3	150	100	17	2.80735
9315	CTTCCTTCCCTCCTCCTTAC	19	13	0	0	0	0	0	1	1	1	3	150	100	16	2.80735
1701	GAAGGTTGTGTGTGCGGGGT	204	195	14	15	3	6	19	24	22	28	53	106	100	17	2.75673
8360	CTCTCCTCCCTCCCTCCTCC	55	53	1	1	1	0	0	1	7	6	12	150	90	20	2.75489
9230	AGAGCATGTAAGTAGGTGTG	19	20	0	0	0	2	0	0	0	0	4	64	85	20	2.73697
9231	GAGAGCATGTAAGTAGGTGT	19	20	0	0	0	2	0	0	0	0	4	65	84.211	19	2.73697
9232	TGAGAGCATGTAAGTAGGTG	19	20	0	0	0	2	0	0	0	0	4	66	83.333	18	2.73697
9233	GTGAGAGCATGTAAGTAGGT	19	20	0	0	0	2	0	0	0	0	4	67	80	20	2.73697
9234	CGTGAGAGCATGTAAGTAGG	19	20	0	0	0	2	0	0	0	0	4	70	83.333	18	2.73697
9235	ACGTGAGAGCATGTAAGTAG	19	20	0	0	0	2	0	0	0	0	4	70	84.211	19	2.73697
5538	CGGTGTGTGTGCTGTTAGTC	72	75	1	1	5	6	4	0	9	10	18	36	88.889	18	2.73039
5550	GCGGTGTGTGTGCTGTTAGT	72	74	1	1	5	7	4	0	9	10	18	43	94.118	17	2.73039
5551	GGCGGTGTGTGTGCTGTTAG	72	74	1	1	5	7	4	0	10	9	18	43	94.444	18	2.73039
7409	TCCCTCCTCCTTCCCTCCTC	62	52	3	2	2	2	7	7	0	1	14	151	90	20	2.72792
3860	CCCCTTCCGCTGGATCCGGT	107	103	11	4	1	2	15	9	6	4	26	134	94.444	18	2.70044
9218	GTGTGCGTGTGGGCGGTGTG	12	23	1	0	1	1	0	0	0	1	4	51	94.737	19	2.70044
9219	TGTGTGCGTGTGGGCGGTGT	12	23	1	0	1	1	0	0	0	1	4	52	94.444	18	2.70044
9221	ATGTGTGCGTGTGGGCGGTG	12	23	1	0	1	1	0	0	0	1	4	53	90	20	2.70044
9222	TATGTGTGCGTGTGGGCGGT	12	23	1	0	1	1	0	0	0	1	4	54	89.474	19	2.70044
9223	ATATGTGTGCGTGTGGGCGG	12	24	1	0	1	1	0	0	0	1	4	55	88.889	18	2.70044
9224	AATATGTGTGCGTGTGGGCG	12	24	1	0	1	1	0	0	0	1	4	56	90	20	2.70044
9225	AAATATGTGTGCGTGTGGGC	12	24	0	0	1	1	0	0	0	1	4	57	90	20	2.70044
9226	TAAATATGTGTGCGTGTGGG	12	23	0	0	1	1	0	0	0	1	4	60	93.75	16	2.70044
2174	GGCGAAGGTTGTGTGTGCGG	190	186	4	4	3	6	0	0	22	28	44	109	90	20	2.68891
2175	CGGCGAAGGTTGTGTGTGCG	190	186	4	4	3	6	0	0	21	28	44	110	90	20	2.68891
2176	GCGGCGAAGGTTGTGTGTGC	190	186	4	4	3	6	0	0	21	28	44	111	90	20	2.68891
1778	GCGAAGGTTGTGTGTGCGGG	191	186	15	16	3	6	19	24	22	28	51	108	90	20	2.68891
1777	CGAAGGTTGTGTGTGCGGGG	190	183	14	15	3	6	19	24	22	28	51	107	100	16	2.66558
7883	CCCTCCTCCTTCCCTCCTCC	57	49	4	3	3	2	7	7	0	1	13	150	94.444	18	2.64386
4012	CCCCCTTCCGCTGGATCCGG	102	99	9	4	2	2	15	8	5	4	25	135	90	20	2.64386
5278	TGTGTGTGCTGTTAGTCCTT	74	76	1	2	5	6	1	0	9	11	19	33	90	20	2.64386
5280	GTGTGTGTGCTGTTAGTCCT	74	76	1	2	5	6	1	0	9	11	19	34	90	20	2.64386
7839	TCCGCTGAATCCGGTCACGC	55	64	0	1	0	0	1	0	0	8	13	129	95	20	2.63743
7842	TTCCGCTGAATCCGGTCACG	55	64	0	1	0	0	1	0	0	8	13	130	94.737	19	2.63743
7847	CTTCCGCTGAATCCGGTCAC	55	64	0	1	0	0	0	0	0	8	13	131	94.444	18	2.63743
8679	GTGCCTTCACTGCAGCACGT	57	36	1	5	0	0	1	0	3	0	10	91	100	17	2.62449
8680	TGCCTTCACTGCAGCACGTG	57	36	1	5	0	0	1	0	3	0	10	91	100	16	2.62449
8876	TATATGTGTGGACGGTGTGT	36	37	0	0	1	0	5	2	0	0	8	50	93.75	16	2.62449
8879	ATATATGTGTGGACGGTGTG	36	37	0	0	1	0	5	2	0	0	8	51	85	20	2.62449
5535	GGTGTGTGTGCTGTTAGTCC	73	75	1	1	5	6	1	0	9	11	18	35	89.474	19	2.62449
9082	GGATCCGGTCACGCCACGAC	30	23	1	3	0	0	0	0	0	0	6	129	100	14	2.58496
9083	TGGATCCGGTCACGCCACGA	30	23	1	3	0	0	0	0	0	0	6	129	100	15	2.58496
9084	CTGGATCCGGTCACGCCACG	30	23	1	3	0	0	0	0	0	0	6	129	100	16	2.58496
9085	GCTGGATCCGGTCACGCCAC	30	23	1	3	0	0	0	0	1	0	6	129	100	17	2.58496
9086	CGCTGGATCCGGTCACGCCA	30	23	1	3	0	0	0	0	1	0	6	129	100	18	2.58496
4445	CTCCCTCCTCCTCCCGCTGG	101	106	1	1	1	1	1	1	16	4	23	141	89.474	19	2.58496
4450	CCTCCCTCCTCCTCCCGCTG	101	106	1	1	1	1	1	1	16	4	23	142	88.889	18	2.58496
4227	TCCCTCCCTCCTCCTCCCGC	102	101	1	1	1	0	0	1	16	13	24	144	85	20	2.58496
7748	TGTCTGTGCGGGGTGCCATG	61	56	0	0	0	2	7	9	0	0	13	103	94.118	17	2.51096
7436	TTGTTCCTTTCAGTGCCTTA	52	50	1	1	4	0	8	8	1	1	13	23	94.737	19	2.5025
4456	TTCCCTCCCTCCTCCTCCCG	101	95	1	1	1	0	0	0	16	13	23	146	89.474	19	2.4975
8982	ATCACTGCAGCAACACGTGG	27	28	0	0	4	4	0	0	1	4	7	85	100	17	2.48543
9296	CAGTAGCAACACGTGAGAGC	20	10	0	1	0	1	1	0	0	1	3	79	93.75	16	2.45943
9297	ACAGTAGCAACACGTGAGAG	20	10	0	1	0	1	0	0	0	1	3	80	85	20	2.45943
9298	CACAGTAGCAACACGTGAGA	20	10	0	1	1	0	0	0	0	0	3	81	85	20	2.45943
9299	TCACAGTAGCAACACGTGAG	20	10	0	1	1	0	0	0	0	0	3	82	85	20	2.45943
9316	GACACGCGGCGACGGTTGTG	10	14	1	0	0	0	0	0	0	0	2	116	94.444	18	2.45943
9322	GATCCGGACACGCGGCGACG	10	14	1	0	0	0	0	0	0	0	2	122	90	20	2.45943
9323	GGATCCGGACACGCGGCGAC	10	14	1	0	0	0	0	0	0	0	2	125	94.444	18	2.45943
9324	CTGGATCCGGACACGCGGCG	10	14	1	0	0	0	0	0	0	0	2	125	95	20	2.45943
9325	TGGATCCGGACACGCGGCGA	10	14	1	0	0	0	0	0	0	0	2	125	94.737	19	2.45943
9326	GCTGGATCCGGACACGCGGC	10	14	1	0	0	0	0	0	0	0	2	126	95	20	2.45943
9327	CGCTGGATCCGGACACGCGG	10	14	1	0	0	0	0	0	0	0	2	127	95	20	2.45943
9328	CCGCTGGATCCGGACACGCG	10	14	1	0	0	0	0	0	0	0	2	128	95	20	2.45943
9096	GGCTCACTCCCTCCTCCTTC	28	21	3	1	0	0	1	1	1	1	6	158	89.474	19	2.45943
9097	CGGCTCACTCCCTCCTCCTT	28	21	3	1	0	0	1	1	1	1	6	159	88.889	18	2.45943
6148	TCTCCTCCTTCCCTCCTCTT	68	65	11	10	0	1	1	1	4	6	17	151	94.444	18	2.45943
4850	TGCAGCAACACGTGTGAGCA	86	90	14	15	0	0	1	2	0	1	21	78	90	20	2.44294
4853	CTGCAGCAACACGTGTGAGC	86	90	14	15	0	0	1	2	0	1	21	79	90	20	2.44294
4857	ACTGCAGCAACACGTGTGAG	86	90	14	15	0	0	1	2	0	1	21	80	90	20	2.44294
4594	GCAGCAACACGTGTGAGCAT	86	90	14	15	0	0	6	12	0	1	22	77	90	20	2.44294
8793	AAACAAGTGAGAGCATACAA	40	37	6	2	0	0	0	0	1	0	9	73	84.211	19	2.44057
3326	CCTTCCCTCCCCCTTCCGCT	119	107	19	17	2	2	4	5	7	13	30	143	90	20	2.43296
3216	TCCTTCCCTCCCCCTTCCGC	119	107	19	17	2	2	11	14	7	13	31	144	90	20	2.43296
4718	TCTTCCCTCCCTCCTCCTCC	96	90	0	1	1	0	1	0	16	13	22	146	90.476	21	2.42033
4719	CTTCCCTCCCTCCTCCTCCC	95	90	1	1	1	0	0	0	16	13	22	146	90	20	2.42033
7028	GTGTGTGGGCGGCCTGTGTG	63	64	0	0	0	0	11	0	0	0	14	47	90	20	2.41504
7038	TGTGTGTGGGCGGCCTGTGT	63	64	0	0	0	0	11	0	0	0	14	48	90	20	2.41504
8655	AAATATGTGTGTATGGGCGG	38	36	0	0	5	2	2	2	6	6	10	55	95	20	2.4021
2553	CACAGCTGCAACACGTGAGA	142	141	0	0	14	22	10	5	26	24	38	81	85	20	2.39486
2555	TCACAGCTGCAACACGTGAG	142	141	0	0	14	22	10	5	26	24	38	82	85	20	2.39486
6472	CTCCTTCCCTCCTCTTTCCG	68	62	11	9	0	0	0	0	1	6	16	145	89.474	19	2.39232
6474	CCTCCTTCCCTCCTCTTTCC	68	62	11	9	0	0	0	0	1	6	16	146	88.889	18	2.39232
6481	CTCCTCCTTCCCTCCTCTTT	68	62	11	9	0	0	0	0	1	6	16	151	94.118	17	2.39232
6482	TCCTCCTTCCCTCCTCTTTC	68	62	11	9	0	0	0	0	1	6	16	151	93.75	16	2.39232
6146	CTCTCCTCCTTCCCTCCTCT	72	67	12	10	0	1	2	1	4	6	17	151	94.737	19	2.38702
2742	CTTCACAGCTGCAACACGTG	133	129	0	0	13	17	10	5	24	23	35	85	89.474	19	2.37851
3210	CCCTTCCGCTGGATCCGGTC	111	103	19	9	5	3	19	14	14	10	31	133	94.737	19	2.37851
3323	CTTCCCTCCCCCTTCCGCTG	120	108	20	17	2	2	4	5	7	13	30	142	90	20	2.37587
8903	GGGTGCCTTTACTGCAGCAA	31	30	2	5	3	1	0	5	1	0	8	90	95	20	2.36923
8902	GGTGCCTTTACTGCAGCAAC	30	30	2	5	3	1	0	5	1	0	8	89	95	20	2.36923
2618	TTCACAGCTGCAACACGTGA	134	132	0	0	16	21	10	5	25	24	37	85	88.889	18	2.35484
4727	CTCTTCCCTCCCTCCTCCTC	96	90	0	1	1	0	1	0	17	13	22	150	94.444	18	2.33787
8983	ATCACTGCAGCAGCACGTGA	33	29	0	0	5	5	0	0	1	0	7	85	94.118	17	2.32193
8984	CATCACTGCAGCAGCACGTG	31	29	0	0	5	5	0	0	1	0	7	85	94.118	17	2.32193
8985	CCATCACTGCAGCAGCACGT	31	29	0	0	5	5	0	0	1	0	7	85	90	20	2.32193
8987	GCCATCACTGCAGCAGCACG	31	29	0	0	5	5	0	0	1	0	7	86	90	20	2.32193
8988	TGCCATCACTGCAGCAGCAC	31	29	0	0	5	5	0	0	1	0	7	87	90	20	2.32193
3862	TCCCCCTTCCGCTGGATCCG	102	98	16	19	2	2	2	6	5	11	26	136	90	20	2.30743
1038	AAGGTTGTGTGTGCGGGGTG	304	295	22	21	3	3	53	59	24	25	81	105	100	18	2.30256
4511	GGTGTGTGTGCTGATGGTCC	87	97	0	0	0	0	17	17	0	0	22	35	89.474	19	2.28951
8222	TGCGTGCGGGGTGCCATGAC	49	42	0	0	2	3	7	3	8	8	12	98	85	20	2.25634
2971	TGCGGGGTGCCTTCACAGCT	130	123	2	5	14	25	10	5	8	11	33	95	94.737	19	2.25376
8652	AATATGTGTGTATGGGCGGT	38	37	0	0	5	3	4	2	6	7	10	54	95	20	2.24793
5458	CTCCCGCGGGATCCGGTCAC	80	70	0	0	14	11	0	0	8	11	19	131	94.118	17	2.24286
4515	CGGTGTGTGTGCTGATGGTC	88	100	0	0	0	0	17	18	0	0	22	36	88.889	18	2.22781
4522	GCGGTGTGTGTGCTGATGGT	88	100	0	0	0	0	17	18	0	0	22	42	88.889	18	2.22781
8214	CGTGCGGGGTGCCATGACTG	48	41	0	0	2	3	6	3	7	8	12	96	89.474	19	2.22239
8218	GCGTGCGGGGTGCCATGACT	48	41	0	0	2	3	6	3	7	8	12	97	88.889	18	2.22239
4757	TGTGTGCTGATGGTCCTTTC	87	93	0	0	0	0	18	17	0	0	21	31	90	20	2.2115
4492	TGTGCTGATGGTCCTTTCAG	87	93	0	0	1	0	18	17	0	0	22	29	90	20	2.2115
4501	GTGTGCTGATGGTCCTTTCA	87	93	0	0	1	0	18	17	0	0	22	30	90	20	2.2115
4504	GTGTGTGCTGATGGTCCTTT	87	96	0	0	0	0	18	17	0	0	22	32	90	20	2.2115
4507	TGTGTGTGCTGATGGTCCTT	87	96	0	0	0	0	18	17	0	0	22	33	90	20	2.2115
4508	GTGTGTGTGCTGATGGTCCT	87	96	0	0	0	0	18	17	0	0	22	34	90	20	2.2115
6785	TTCGGTCACGCGGCGACGGT	49	51	5	9	10	9	0	0	10	4	15	120	94.444	18	2.18442
907	AGGTTGTGTGTGCGGGGTGC	323	314	27	28	10	19	57	69	37	39	92	104	100	19	2.16993
4503	TGTGTGCTGTTAGTCCTTTC	90	84	1	2	5	6	1	0	14	18	22	31	90	20	2.16146
5232	CCTCCTCCTCCCGCGGGATC	82	75	0	0	16	11	0	0	10	11	20	138	85	20	2.16046
6270	TATGTGTGTGTGTGTGCTGT	57	57	4	5	10	2	12	10	4	5	16	52	85	20	2.15754
7814	GGATTCGGTCACGCGGCGAC	48	52	5	10	0	0	0	0	9	4	13	125	94.444	18	2.15528
7308	ATTCGGTCACGCGGCGACGG	48	50	5	9	10	9	0	0	10	4	14	121	90	20	2.15528
6790	GATTCGGTCACGCGGCGACG	48	51	5	9	10	9	0	0	10	4	15	122	90	20	2.15528
4263	TGTGCTGTTAGTCCTTTCAG	95	88	1	1	5	6	1	0	14	19	23	29	90	20	2.15381
2851	CCTTCACAGCTGCAACACGT	123	119	0	0	15	26	10	5	23	23	34	85	90	20	2.152
5211	TCCCGCGGGATCCGGTCACG	81	70	0	0	15	12	1	0	8	11	20	130	94.444	18	2.14975
2854	GTGCCTTCACAGCTGCAACA	123	118	0	0	15	26	10	5	24	23	34	88	90	20	2.13993
2855	GGTGCCTTCACAGCTGCAAC	123	118	0	0	15	26	10	5	23	23	34	89	90	20	2.13993
6272	ATATGTGTGTGTGTGTGCTG	58	56	4	5	10	2	12	10	4	5	16	53	85	20	2.13245
5935	AATATGTGTGTGTGTGTGCT	58	56	7	6	10	2	12	10	5	8	17	60	100	14	2.13245
5204	CCCGCGGGATCCGGTCACGC	82	69	0	0	15	13	1	0	8	11	20	129	94.737	19	2.12928
2852	GCCTTCACAGCTGCAACACG	123	117	0	0	15	26	10	5	24	23	34	86	90	20	2.12776
2744	GGGTGCCTTCACAGCTGCAA	123	117	2	5	15	26	10	5	23	25	35	90	90	20	2.12776
7815	TGGATTCGGTCACGCGGCGA	47	52	5	10	0	0	0	0	9	4	13	125	94.737	19	2.12553
7816	CTGGATTCGGTCACGCGGCG	47	52	5	10	0	0	0	0	9	4	13	125	95	20	2.12553
5226	TCCTCCTCCCGCGGGATCCG	81	73	0	0	16	12	0	0	8	11	20	136	85	20	2.12199
2853	TGCCTTCACAGCTGCAACAC	123	116	0	0	15	26	10	5	24	23	34	87	90	20	2.11548
5231	CTCCTCCTCCCGCGGGATCC	81	72	0	0	16	11	0	0	8	11	20	137	85	20	2.10236
4502	GTGTGCTGTTAGTCCTTTCA	90	84	1	1	5	6	1	0	14	19	22	30	90	20	2.08746
5223	CTCCTCCCGCGGGATCCGGT	81	71	0	0	16	12	0	0	8	11	20	134	85	20	2.08246
5225	CCTCCTCCCGCGGGATCCGG	81	71	0	0	16	12	0	0	8	11	20	135	85	20	2.08246
6620	TGTGTGTGTGGGCGGTATGT	67	54	0	0	0	0	12	8	6	8	15	50	95	20	2.08092
7423	CTCACTCTCACTTCCTTCCC	54	55	0	0	12	12	2	0	0	0	14	156	95	20	2.08092
6901	GCTCACTCTCACTTCCTTCC	54	55	0	0	12	12	9	8	0	0	15	157	95	20	2.08092
9123	GCATATAAATACGTGTGTGG	20	20	4	1	3	3	0	1	0	1	5	62	94.737	19	2.07039
7531	TGTGTGGGCAATGTGTGTGT	51	45	7	10	1	1	5	5	1	1	13	46	90	20	2.06413
8294	GCTGGATTCGGTCACGCGGC	45	50	5	10	0	0	0	0	9	4	12	126	95	20	2.06413
8297	CGCTGGATTCGGTCACGCGG	45	50	5	10	0	0	0	0	9	4	12	127	95	20	2.06413
8302	CCGCTGGATTCGGTCACGCG	45	50	5	10	0	0	0	0	9	4	12	128	95	20	2.06413
9033	GTATATGTGTGTGGGCGGTG	29	24	0	0	0	0	4	5	0	0	6	53	94.737	19	2.05889
6268	ATGTGTGTGTGGGCGGTATG	68	53	0	0	0	0	12	8	6	8	16	51	95	20	2.05445
6274	ATATGTGTGTGTGGGCGGTA	68	53	0	0	0	0	12	9	6	8	16	54	100	19	2.05445
6275	TATGTGTGTGTGGGCGGTAT	68	53	0	0	0	0	12	9	6	8	16	54	100	18	2.05445
3330	CTCTCTCCTCCTTCCCTCCC	120	106	14	16	6	2	4	25	3	3	30	153	94.737	19	2.04103
8928	CCGCTGAATCCGGTCACGCG	36	39	1	0	0	0	1	0	0	8	8	128	95	20	2.03953
3184	GGGGTGCCTTCACAGCTGCA	116	110	2	5	14	26	10	5	8	11	31	91	90	20	2.03953
3186	CGGGGTGCCTTCACAGCTGC	115	110	2	5	14	26	10	5	8	11	31	92	90	20	2.03953
3188	GCGGGGTGCCTTCACAGCTG	115	110	2	5	14	26	10	5	8	11	31	95	94.444	18	2.03953
5461	CCTCCCGCGGGATCCGGTCA	76	68	0	0	16	12	1	0	8	11	19	132	90	20	2.02106
5463	TCCTCCCGCGGGATCCGGTC	76	68	0	0	16	12	0	0	8	11	19	133	89.474	19	2.02106
2154	AAATATGTGTATGTGGGCGG	141	151	1	0	22	27	17	16	28	34	44	55	95	20	2.02046
8926	GCTGAATCCGGTCACGCGGC	35	39	1	0	0	0	1	0	0	8	8	126	95	20	2
8927	CGCTGAATCCGGTCACGCGG	35	39	1	0	0	0	1	0	0	8	8	127	95	20	2
6904	GTCTCACTCTCTCTTCCTTC	63	47	0	0	6	11	1	0	9	9	15	158	100	18	2
6871	CCTCCTTCCCTCATCCTTCC	51	66	1	0	6	12	0	0	7	12	15	146	88.889	18	2
6873	TCCTCCTTCCCTCATCCTTC	51	66	1	0	6	12	0	0	7	12	15	147	85	20	2
6877	CTCCTCCTTCCCTCATCCTT	51	66	1	0	6	12	0	0	7	12	15	150	88.889	18	2
5481	CCTCCTCCTTCCCTCCTCCT	63	63	7	8	7	6	12	15	6	6	19	150	94.444	18	2
4695	CTCCCCCTTCCGCTGGATCC	82	74	16	18	2	2	2	5	4	11	22	137	90	20	1.98089
4471	CCACTCTCTCCTCCTTCCCT	74	74	4	5	18	18	2	5	18	14	23	155	94.737	19	1.98089
6824	CTTCTGCTGGATCCGGTCAC	54	60	4	5	2	2	3	2	9	13	15	131	94.444	18	1.974
6826	CCTTCTGCTGGATCCGGTCA	54	61	4	5	2	2	3	2	9	13	15	132	90	20	1.974
[truncated: 8,525 more rows]

## Sheet: DTU II
ranking	k-mer	DTU I a	DTU I b	DTU II a	DTU II b	DTU III a	DTU III b	DTU IV a	DTU IV b	DTU VI a	DTU VI b	average	position	% similarity	HSP span	Discrimination
[truncated: 9,331 more rows]

[truncated: 3 more sheets: DTU III, DTU IV, DTU VI]
