# Supplementary material for: A new Trypanosoma cruzi genotyping method enables high resolution evolutionary analyses
Source: Mem Inst Oswaldo Cruz. 2021 Aug 30;116:e200538. doi: 10.1590/0074-02760200538 (PMC8405150; doi:10.1590/0074-02760200538)
Supplement: Supplementary file 3 [file 1678-8060-mioc-116-e200538-s3.xlsx]

## Sheet: Normalized k-mer
					DTU I							DTU II			DTU III				DTU IV					DTU V		DTU VI
Rank	Start	% ident	HSP	K-mer	Colomb	D8	Dm28c A	Dm28c B1	Dm28c B2	G	Tula cl0	12SFb	Y A1	Y A2	222 A	222 B1	222 B2	3663	4167 A	4167 B1	4167 B2	AM14	CanIII	LL014	SO3	CL Br A	CL Br B	CL Br C1	CL Br C2	Peruana	CP300	TcBat	marinkellei
1	77	95	20	GCAGCAACACGTGAGAGCAT	3295	3724.3	3682.7	3572.8	3574.8	3650.9	3371.9	3093.6	2920.5	2950.5	3748	3643.3	3713.6	3975	3383.7	3117	3212.1	3258.9	3047.6	3776.1	3662.3	3642.9	3530.2	3582.3	3503.2	3535.2	3513.5	3548.3	921.9	3384.56
2	76	95	20	CAGCAACACGTGAGAGCATA	3140	3568.4	3438.2	3329	3326	3483	3187.6	2761.4	2492.2	2493.5	3162.8	3023	3060.3	3460.2	2775.9	2523.3	2581.9	2742.7	2498.5	3344.1	3236.9	3007.4	3020.1	3032.9	2926	3062.1	2991.8	3349.3	980.3	2965.48
3	129	100	20	TCCGCTGGATCCGGTCACGC	2641	2628.7	2737.7	2616.9	2649.9	2788.6	2783.8	3147.6	3034	3033	3004.6	2871.8	2802.3	2865.6	3665.4	3501.4	3063.8	3597.9	2201.8	3088.9	3000.5	2883.2	2801.9	2701.6	2598.5	2810.5	2981.4	2791.1	1383.6	2850.93
4	135	95	20	CCTCCTTCCGCTGGATCCGG	2436	2872.5	2611.4	2523.5	2518.9	2749.6	2581.1	3211.8	2992.4	2944.6	3047.5	2804.7	2774.8	3075.1	3621.4	3403.7	3006	3598.8	2423.8	3033.5	3045	2979.2	2924.9	2786.8	2709.4	2964.7	3076.9	2901.8	1357.1	2861.27
5	132	95	20	CCTTCCGCTGGATCCGGTCA	2507	2743.5	2747.1	2638.6	2628.7	2788.7	2687.6	3198.3	2955.1	2932.2	3014.8	2781.9	2724.6	2959.7	3651.6	3464.1	3047.9	3609	2396.9	3054.6	3018.2	2953.9	2874.5	2762.3	2670.9	2893.6	3055.1	2842.5	1286.5	2858.26
6	133	95	20	TCCTTCCGCTGGATCCGGTC	2445	2772.7	2652.2	2543.3	2539.6	2732.7	2656.6	3271.3	2986.2	2958.5	3013.2	2779.1	2729.2	2959.7	3654.4	3458.2	3041.2	3584.4	2456.1	3060.5	3023.4	2975.8	2890	2768.4	2683.2	2910.9	3068.8	2840.6	1309	2853.94
7	134	95	20	CTCCTTCCGCTGGATCCGGT	2435	2893.7	2622	2523.5	2504.5	2768.4	2619.1	3183.5	2942.4	2899	2989.5	2741.6	2709.1	2930.9	3662.1	3448.4	3037	3616.9	2451.4	2945.1	2913.2	2916.7	2853.5	2730.7	2636.5	2892.4	3022.9	2842.5	1278.5	2827.93
8	131	100	18	CTTCCGCTGGATCCGGTCAC	2517	2647.7	2714.4	2596.1	2596	2756.7	2678.1	3126.3	2891.6	2847.6	2961.1	2736.5	2685.7	2905.7	3625.3	3414.5	2992.5	3582.4	2271.1	2995.9	2942	2887.3	2790.5	2691.9	2592.7	2803.7	2986	2725.1	1299.9	2802.11
9	136	95	20	TCCTCCTTCCGCTGGATCCG	2354	2757.6	2518.4	2401.6	2408.1	2698.2	2503	2922.7	2815.4	2773.2	3006.3	2775.1	2740	2980.6	3660.2	3465.6	3077.2	3686.9	2550.4	2864	2856.4	2841.4	2710.4	2594.8	2513.9	2800.2	2941	2715.4	1366	2768.9
10	137	95	20	CTCCTCCTTCCGCTGGATCC	2249	2745.7	2490.1	2381.3	2361.6	2709.2	2454.7	2952.7	2804.9	2765.1	2986.9	2770	2734.6	2978.8	3594.2	3396.4	3057.1	3676.3	2538.2	2829.7	2832.5	2821.1	2681.4	2579	2498.1	2766.5	2903	2719.3	1297.1	2743.95
11	130	100	19	TTCCGCTGGATCCGGTCACG	2512	2568.2	2691.8	2570.9	2604.9	2736.2	2689.4	3027.4	2842.1	2809	2854.5	2671.1	2624	2795.3	3425.8	3238.3	2838.4	3396.7	2080.7	2989.3	2907.1	2778.6	2686.9	2578	2491.1	2693.7	2887.2	2627	1168.7	2716.7
12	138	95	20	CCTCCTCCTTCCGCTGGATC	2250	2724.5	2459.9	2344.5	2323	2640.3	2450.9	2948.3	2755	2720.1	2985.2	2764.3	2731.3	2979.2	3596.1	3403.7	3066.3	3678.1	2636.5	2779	2793.7	2815.9	2665.9	2560.1	2498.1	2722.9	2887.4	2670.7	1332.1	2730.45
13	139	95	20	CCCTCCTCCTTCCGCTGGAT	2283	2660.9	2413.4	2299	2290.9	2611.9	2453.4	2904.3	2655.1	2611.9	2890.7	2685.9	2652.2	2968.5	3549.7	3354.1	3017.7	3589.4	2626.4	2711.7	2745	2731.2	2546.7	2461.1	2394.2	2688.5	2792.6	2705.7	1365.3	2677.94
14	78	95	20	TGCAGCAACACGTGAGAGCA	2797	3195.3	3107.1	2954.6	2972.4	3074.5	2807.8	1943.4	1963.5	1963.2	3001.5	2944.6	2986.6	2988.1	2587.9	2317.6	2395.9	2596.5	2104.2	2849.5	2695.1	2892.6	2735.1	2798.6	2752	2772.6	2825.1	2897.9	736.9	2643.35
15	79	95	20	CTGCAGCAACACGTGAGAGC	2793	3219.1	3109	2957	2968.4	3060.6	2806.5	1907.5	1921	1919.8	2998.6	2943.4	2985.9	2988.1	2595.5	2308.8	2392.5	2600.7	2116.3	2846.9	2691.1	2862.1	2708.3	2759.3	2730.4	2738.8	2781.5	2892.1	734.8	2632.31
16	140	95	20	TCCCTCCTCCTTCCGCTGGA	2314	2735.1	2425.4	2308.7	2306.7	2610.7	2492.2	2831.4	2617.9	2581.4	2712.2	2545.4	2517.5	2747.4	3546.8	3319.3	3009.3	3607.4	2800.7	2647.7	2703.9	2524.3	2454.3	2365.6	2296.8	2570.3	2644.6	2700.8	1353.7	2630.74
17	142	95	20	CTTCCCTCCTCCTTCCGCTG	2430	2747.5	2480.7	2416.6	2412.5	2594.8	2540.5	2773.6	2754.1	2702.4	2582.9	2500.5	2471.9	2538.6	3365.1	3199	3011	3517.5	2936.6	2587.7	2646.4	2403.5	2367	2352.3	2319.5	2459.1	2523.8	2752.3	1077.4	2602.23
18	80	95	20	ACTGCAGCAACACGTGAGAG	2732	3165.7	3082.6	2887.8	2916.5	3005.8	2784.8	1745.3	1843.5	1840	3005.8	2961.6	3014	2962.5	2534.3	2226.3	2320.5	2585.4	2069.9	2817.2	2674.1	2809.8	2649.9	2718.9	2663.3	2691.8	2749.9	2839.6	725.9	2587.06
19	141	95	20	TTCCCTCCTCCTTCCGCTGG	2284	2708.2	2397.1	2324.2	2330.9	2577.2	2455.7	2816.5	2643.3	2625.8	2573.3	2481.2	2480.6	2602.9	3438.3	3319.8	3111.5	3564.6	2926.5	2581.1	2630.6	2399.4	2330.9	2309.4	2277.5	2438.5	2500.8	2715.4	1078.7	2583.58
20	144	95	20	TCCTTCCCTCCTCCTTCCGC	2331	2717.5	2552.3	2440.3	2433.8	2530.9	2508.1	2700.1	2747.5	2688	2503.1	2324.3	2335.9	2503.1	3180.5	2964.8	2644.8	3378.6	2678.2	2463.1	2426.2	2329.7	2439.2	2281.3	2288.6	2477.4	2453.3	2965.8	1053.7	2529
21	143	95	20	CCTTCCCTCCTCCTTCCGCT	2299	2569.1	2382	2277.2	2274	2422.8	2409.6	2626.3	2669.6	2613	2398.4	2236.7	2231.4	2407.3	3105.9	2835.6	2456.2	3245.6	2454.1	2514.5	2440.7	2269.5	2318.3	2203.2	2230.2	2354	2357.9	2874.6	973.5	2429.32
22	81	95	20	CACTGCAGCAACACGTGAGA	2460	2933	2818.7	2582	2602.4	2768.9	2435.3	1631.3	1715.2	1698.6	2255.4	2119	2201.2	2263.2	2027.4	1798.6	1836.1	1926.8	1517.4	2252.7	2125.7	2329	2214.6	2209.9	2145	2191.3	2259.1	2713.4	517.5	2156.85
23	32	95	20	GTGTGTGCTGTTGGTCCTTT	2496	2875.1	2618.3	2443.2	2448.1	2722.4	2449.1	1733.6	1395.4	1428.1	1974.3	1903	1935.2	2234	2153.6	1990.1	1867.1	2260.8	1921.2	1892	1884.2	1733.8	1710.5	1645.1	1654.7	1885.1	1789.9	2033.9	2134.8	2041.81
24	70	95	20	CACGTGAGAGCATATAAATA	2439	2468	2336.1	2260.3	2187	2552.1	2471.3	2182	1850.5	1900	2231.5	2111	2161	2464.4	1462.5	1281.6	1403.7	1376.5	1282.6	2277.1	2193.1	2219.1	2269.6	2215	2064.5	2279.8	2245	2321.2	545.5	2036.24
25	75	95	20	AGCAACACGTGAGAGCATAT	2283	2406.2	2285.9	2234.2	2183.5	2429.1	2332	2032.9	1780.4	1800.9	2318.4	2215.7	2272.3	2561	1672.5	1506.9	1542.8	1632.8	1512	2372.7	2256	2200.7	2234.8	2180.2	2099.5	2281.9	2227.1	2176.6	541.3	2054.25
26	73	95	20	CAACACGTGAGAGCATATAA	2385	2461.8	2288.4	2248.7	2191.5	2463	2351.6	2108.2	1862.8	1879.7	2289.1	2205.4	2224	2539.7	1389.4	1239.3	1322.4	1401.9	1364	2306.8	2199	2194.3	2220.5	2179.2	2096.6	2263.2	2221.8	2328	548.1	2026.67
27	31	95	20	TGTGTGCTGTTGGTCCTTTC	2522	2817.3	2652.8	2504.1	2516.9	2632.5	2419.1	1691.3	1351.6	1364.9	1902.9	1847.2	1829.3	2186.5	2135.5	2024	1851.2	2226.5	1720.6	1840.5	1818.5	1663.8	1653.8	1591.5	1563.1	1837.8	1739.3	1817.4	2193.8	1997.09
28	74	95	20	GCAACACGTGAGAGCATATA	2351	2442.8	2321.7	2285.9	2232	2479.5	2289.4	2058.6	1797.5	1821.8	2322	2206.6	2248.1	2541.5	1397	1251.1	1327.4	1409.7	1362.7	2385.9	2289.7	2175.9	2217.6	2162.9	2080.2	2251.7	2196.5	2315.4	547.1	2026.52
29	30	95	20	GTGTGCTGTTGGTCCTTTCA	2516	2831.4	2663.5	2523.5	2532.2	2669.9	2408.1	1643.8	1294.3	1288.3	1921	1851.8	1841.4	2217.7	2091.9	1995	1804.2	2206.6	1678.9	1867.6	1841.4	1655.1	1640	1573.1	1547.3	1821.7	1727.7	1843.6	2203.8	1989.68
30	69	95	20	ACGTGAGAGCATATAAATAT	2513	2471.1	2313.5	2231.3	2173.6	2516.6	2468.5	2138.5	1773.9	1815.9	2223.7	2089.4	2131.5	2490	1453.9	1267.3	1395.3	1358.5	1304.1	2249.4	2135.5	2102.9	2153.3	2126.1	1986.2	2179.8	2165.6	2203.7	545.8	1999.24
31	72	95	20	AACACGTGAGAGCATATAAA	2382	2441.9	2290.3	2203.2	2132.6	2458.9	2351.4	2089	1782.6	1830.9	2299.3	2161.6	2161.7	2563.1	1365	1201	1284.7	1372.9	1334.4	2309.4	2196	2186	2233.1	2143	2020.7	2267.4	2232.7	2235.8	545	2002.61
32	71	95	20	ACACGTGAGAGCATATAAAT	2365	2382.7	2272.7	2184.3	2122.2	2403.9	2315.4	2060.7	1781.3	1826.6	2235.6	2094	2141.6	2521.6	1340.6	1153.4	1252	1355.4	1316.2	2287.7	2174.1	2181.5	2224.7	2159.3	2023	2231.8	2191.4	2223.2	545	1978.17
33	29	95	20	TGTGCTGTTGGTCCTTTCAG	2549	2722.3	2641.5	2552	2541.6	2593.8	2412.8	1479.3	1194.4	1181.1	1826	1773.9	1753.6	2089.9	2018.8	1943.9	1760.7	2169.8	1641.2	1744.3	1734.1	1527.6	1575.8	1496	1470.9	1666.5	1617.3	1958.1	2197.8	1925.31
34	34	95	20	GTGTGTGTGCTGTTGGTCCT	2577	2714.8	2436.1	2255.9	2273.6	2530.6	2420.4	1527.4	1180.8	1226.1	1821.7	1785.3	1841.4	1948.3	2043.6	1881.1	1793.3	2151.6	1775.2	1758.1	1710.3	1640.1	1566.5	1526.2	1546.7	1749.4	1659.5	1944.5	2177.9	1912.53
35	67	95	20	GTGAGAGCATATAAATATGT	2413	2454.7	2355	2253	2199.4	2522.9	2204.8	1855.9	1518.1	1558.8	2132.5	2025.2	2082.6	2379.6	1500.8	1312	1399.5	1464	1269.1	2167.6	2064.9	1970	2008.1	1999	1908	2066.8	2062.9	2211.5	494.8	1926.02
36	66	100	18	TGAGAGCATATAAATATGTG	2345	2434.4	2311.6	2201.8	2175.1	2489.9	2138.3	1892.6	1561	1595.8	2099.1	1978	2045.8	2413.7	1540	1396	1492.5	1536.8	1414.5	2116.9	2011.6	1932	1986.3	1968.3	1881.2	2035.2	2046	2162	454.5	1919.17
37	65	100	19	GAGAGCATATAAATATGTGT	2306	2460.9	2341.2	2247.7	2220.6	2476.7	2097.5	1971.7	1584.6	1629	2072.1	1947.9	2016.9	2393.8	1544.8	1404.8	1498.4	1583.4	1393.6	2110.9	2009.1	1867.3	1988.8	1938.2	1863.1	1987.4	2005.4	2157.1	455.3	1916.35
38	68	95	20	CGTGAGAGCATATAAATATG	2356	2377.5	2257	2162.1	2096	2430	2225.2	1895.5	1514.6	1553.4	2073.5	1958.1	2009.6	2382.4	1443.4	1256	1352.6	1401.9	1226.1	2134	2014.5	1938.1	1959.8	1945.9	1833.3	2021.1	2008.4	2175.6	544.2	1880.89
39	64	100	20	AGAGCATATAAATATGTGTG	2245	2455.2	2226.8	2129.2	2116.8	2449.8	2041.1	1904.9	1585.1	1632.2	2002.7	1896.1	1970	2355.1	1486.5	1364.5	1444.7	1526	1300.7	2073.3	1985.3	1880.1	2006	1966.3	1884.7	2001.2	2015.1	2109.6	545.8	1882.75
40	62	100	20	AGCATATAAATATGTGTGTG	2215	2363.8	2113.1	2042.1	2009	2389	2135	1700.7	1467.7	1473.1	1903.8	1793.2	1880.3	2047.7	1462.5	1318.9	1375.2	1497.4	1257.7	1866.3	1820.7	1720.6	1822.2	1756.4	1668.7	1806.9	1838.8	2080.5	533.5	1771.03
41	63	100	20	GAGCATATAAATATGTGTGT	2240	2406.2	2167.8	2073.6	2055	2324.6	2072.6	1703.6	1455	1459.7	1858.7	1741.5	1824	2062.9	1464.9	1329.7	1399.5	1505.8	1170.9	1852.4	1797.4	1712.7	1813.3	1748.8	1658.8	1801.6	1831.6	2020.3	548.6	1762.12
42	24	100	20	TGTTGGTCCTTTCAGTGCCT	2437	2457.4	2650.3	2538	2522.3	2305.7	2307.3	1096.5	1017.9	955.6	1458.3	1428.2	1466.8	1647.2	2081.9	1867.8	1710.4	2312.7	1504.6	1272.8	1266.4	1311.6	1376	1325.5	1379.8	1345.5	1360.3	1278.6	525.1	1662.33
43	23	100	20	GTTGGTCCTTTCAGTGCCTT	2459	2475.5	2616.4	2518.6	2491.7	2313.9	2350.9	1103.8	1011.8	948.7	1462.3	1416.3	1458.8	1633	2106.8	1896.3	1754.8	2350.2	1511.4	1278.7	1267.6	1313.5	1377.2	1325	1362.3	1344.6	1357.6	1276.6	333.6	1659.2
44	145	95	20	TTCCTTCCCTCCTCCTTCCG	1323	1615.7	1410	1300	1308.6	1246.6	1446.2	2245.9	2135.6	2080	1654.7	1568.1	1536.5	1535.8	2289.9	2087.8	1851.2	2495.5	1946.7	1769.3	1712.3	1696.1	1719.7	1613	1646	1796.2	1782.7	2147.4	915.2	1719.85
45	146	95	20	CTTCCTTCCCTCCTCCTTCC	1324	1625.9	1423.8	1289.3	1213.2	1256.5	1434.4	2223.1	2054.2	1982.5	1676.6	1501.6	1490.9	1516.9	2233	1951.8	1686.1	2402	1900.3	1756.8	1703.7	1675.8	1713	1588.5	1594.6	1777	1766.5	2131.9	987.6	1685.57
46	150	100	18	CTCTTCCTTCCCTCCTCCTT	1412	1615.3	1444.5	1316.9	1239.4	1296.4	1439.4	2299.3	2079.1	2024.8	1584	1416.8	1398.5	1455.2	2234	1939.5	1690.3	2438.5	1907	1754.8	1708.1	1628	1685.7	1563.9	1560.7	1741.2	1731.4	2029	848.7	1671.81
47	35	94.737	19	GGTGTGTGTGCTGTTGGTCC	2114	2429.1	2111.2	1883.4	1917.5	2208.7	2031	1223.2	880.4	894.6	1426.3	1321.3	1402.5	1650.8	1739	1620.4	1448.9	1842.1	1374.8	1443.6	1395	1413.9	1308	1264.2	1302.8	1466.8	1422	1726.1	2056.6	1597.18
48	42	94.444	18	GCGGTGTGTGTGCTGTTGGT	1968	2240.6	2005.6	1847.6	1870.5	2120.7	1816.7	1182.6	885.6	918.7	1499.8	1407.2	1503.7	1695.5	1777.2	1688.1	1563.7	1876.9	1360.6	1448.2	1404.6	1447.1	1348.7	1328.1	1367.5	1508.2	1471.9	1884.4	2028.6	1602.3
49	147	95	20	TCTTCCTTCCCTCCTCCTTC	1349	1626.3	1442	1306.7	1233	1283.9	1428.8	2232.8	2016.9	1956.3	1589.8	1418.5	1397.8	1450.5	2245.5	1950.8	1702.8	2440.7	1950.8	1705.4	1644.6	1587	1637	1525.1	1526.9	1700.2	1701.5	2028	874.3	1653.55
50	36	94.444	18	CGGTGTGTGTGCTGTTGGTC	2043	2350.5	2048.4	1889.7	1924.4	2195.1	1942.4	1194.3	872.9	896.2	1417	1319	1415.2	1657.9	1737.1	1652.3	1533.6	1886	1410.4	1423.1	1378.3	1398.5	1302.5	1288.2	1324.9	1455.1	1412.5	1731.9	1934.1	1587.4
51	160	95	20	GCGGCTCACTCTCTCTTCCT	1324	1445.7	1289.3	1321.7	1238.4	1300.9	1240.2	2243.3	1755.5	1655.2	1658.5	1558.4	1539.2	1615.6	1899.2	1698.4	1573	1899.5	1745.5	1479.2	1506.9	1605.1	1805.4	1629.3	1543.8	1847	1764.4	1849.4	639.3	1574.87
52	42	94.737	19	GGCGGTGTGTGTGCTGTTGG	1813	2139.9	1928.4	1783.8	1803.7	2087.4	1662.8	1026.8	724	762.3	1411.5	1332.1	1430	1643.3	1742.3	1666.5	1560.4	1817.5	1310.8	1319.6	1247.7	1310.1	1250.5	1224.4	1245	1366.1	1364.7	1603.8	1930.6	1500.31
53	60	100	20	CATATAAATATGTGTGTGTG	1700	1958	1729.2	1647.8	1630.6	1802.8	1505.1	1596	1529	1540.6	1515.8	1450.4	1505	1739.9	935	852.9	946.1	1034.8	995.9	1654.6	1661.3	1580.3	1671	1543.5	1506.5	1650.3	1655.6	2405.7	903.4	1511.97
54	159	100	18	CGGCTCACTCTCTCTTCCTT	1330	1439.1	1269.2	1296.1	1208.7	1272.3	1242.9	2257.3	1769.5	1671.3	1526.3	1458.9	1444	1562.7	1835.1	1628.7	1501.7	1860.1	1690.4	1490.4	1493.4	1576.1	1805	1589.5	1521.1	1804.1	1715.4	1578.5	532.5	1530.01
55	61	100	20	GCATATAAATATGTGTGTGT	1708	2022	1779.4	1703.5	1680.1	1879.1	1553	1605	1513.3	1527.7	1431	1382.2	1425.9	1718.6	954.6	872	978.8	1028.2	1046.4	1646.7	1630.9	1546	1671.5	1541	1499.5	1616.6	1628.7	2184.3	892.1	1505.73
56	158	100	19	GGCTCACTCTCTCTTCCTTC	1299	1416.6	1246.6	1297.5	1204.3	1241	1229.6	2252.9	1790.5	1679.3	1419.4	1349.2	1331.5	1518	1838	1638.5	1508.4	1863.4	1691.7	1464.7	1476.6	1539.2	1753.7	1539.4	1481.4	1759.7	1678.6	1579.5	527	1503.97
57	27	95	20	TGCTGTTGGTCCTTTCAGTG	1980	2061.3	2154.6	2047.9	2063.9	1930.5	1868.8	755.2	628.5	596.7	1243.5	1217.3	1219.6	1309.6	1703.6	1523.1	1348.4	1858.1	1209.9	1064.4	1047.2	964.7	1033	970.1	991.1	1063.2	1027	1254.3	682.5	1338.55
58	28	95	20	GTGCTGTTGGTCCTTTCAGT	2038	2121.8	2155.2	2030	2046	1950.1	1883.9	687.6	571.1	546.9	1259	1224.1	1228.9	1335.2	1570.1	1416.6	1274.6	1646.5	1160.1	1024.8	1031.7	948.2	981	938	939.1	1073.1	1009.9	1255.3	810.8	1315.78
59	25	100	19	CTGTTGGTCCTTTCAGTGCC	2008	2160.6	2190.4	2094.8	2104.9	1975.1	1859	726.7	585.6	574.8	1183.1	1161.6	1174.7	1230.4	1716	1526.1	1369.3	1871.4	1230.1	967.4	954	922.6	987.7	928.8	960.7	1004.5	970.9	1071.8	468.7	1309.64
60	26	100	18	GCTGTTGGTCCTTTCAGTGC	1996	2161.1	2198.5	2096.3	2105.4	1981	1860.5	739.5	585.6	574.2	1169.9	1142.2	1155.2	1232.2	1688.8	1514.8	1345	1861.2	1192.4	961.5	945.2	929.7	997.3	935.9	967.7	1008.9	980.2	1068.9	472.1	1305.77
61	22	100	20	TTGGTCCTTTCAGTGCCTTC	1732	1845.8	1902	1887.3	1881.4	1624.1	1761.8	959.4	770.4	713.5	1043.2	1047.3	1092.2	1113.3	1645.2	1480.4	1408.7	1906.6	1303.4	892.9	863.5	901.1	886.5	898.6	918.7	918.1	919.2	1149.4	288.8	1232.92
62	56	100	20	TAAATATGTGTGTGTGGGCG	1253	1408.6	1335.2	1284	1263.1	1338.7	1079.2	1361.1	1242.6	1220.8	1210.8	1134.8	1218.9	1361.1	788.7	700.2	755.1	875.3	724.1	1328.8	1294.6	1318.8	1399.5	1274.4	1265.4	1372.7	1421.3	1855.2	526.7	1193.54
63	59	100	20	ATATAAATATGTGTGTGTGG	1281	1574.7	1349.7	1295.6	1273	1383.3	1100.6	1276	1157.6	1159.2	1158.5	1106.4	1176.7	1349	799.7	745.9	801.1	870	760.4	1324.9	1273.7	1245.8	1291.2	1163.6	1186.6	1316.1	1318.4	1887.3	572	1179.24
64	58	100	20	TATAAATATGTGTGTGTGGG	1212	1496.1	1307.6	1242.4	1221.6	1349.3	1093.1	1270.7	1113.4	1110.4	1125.1	1076.8	1153.9	1303.6	686.8	636.4	655.3	792.5	677	1308.4	1251.4	1205.9	1253	1133	1142.8	1284.4	1287.5	1883.4	566.9	1132.44
65	57	100	20	ATAAATATGTGTGTGTGGGC	1203	1437.8	1295	1235.1	1214.7	1325	1092.1	1239.2	1070.4	1049.4	1023.2	952.3	1019.2	1290.8	679.1	624.1	646.9	786.9	668.9	1289.9	1229.2	1186.7	1233.2	1109.5	1122.4	1255.9	1263.4	1876.6	560.4	1102.77
66	21	100	20	TGGTCCTTTCAGTGCCTTCG	1489	1548.2	1516.8	1516.2	1510.4	1202.2	1558	836	660.9	588.2	883.8	883.5	938.1	1051.9	1288.9	1122.5	1141.4	1493.2	1067.2	768.9	768.3	782.2	765.6	788.4	809	776.2	798.3	1131	277.1	1033.15
67	150	95	20	CTCTCCTCCTTCCCTCCTCC	1473	1475.3	1449.6	1424.8	1396.2	1638.7	1451.2	575.5	742.8	749.4	951.1	910.8	944.8	1326.3	914.9	952.6	923.5	898.6	1094.8	960.8	924.3	843.6	926.4	920.1	869.7	938.7	872.3	1057.2	193.1	1027.59
68	154	95	20	CACTCTCTCCTCCTTCCCTC	1514	1533.6	1592.2	1599.4	1565.3	1702.7	1432.3	623.1	756.8	753.1	907.9	863.1	877.8	1164.8	879.5	952.6	936.1	879.8	1074.6	913.3	863	775.5	833.6	819	807.2	860.7	801.6	1182.5	193.9	1022.72
69	150	94.737	19	TCTCCTCCTTCCCTCCTCCT	1451	1416.6	1450.8	1412.2	1384.3	1652	1424.5	610.8	749.4	748.9	931	885.8	911.3	1278.4	970.4	985.5	931	919.8	1094.2	912.7	888.3	831.9	911.3	877.7	846.3	903.6	857	1044.6	193.2	1016.36
70	153	95	20	ACTCTCTCCTCCTTCCCTCC	1446	1487.2	1479.1	1519.1	1467.4	1654.8	1385	621.1	816.9	816.4	900.5	853.4	868.4	1255.3	882.4	949.1	939.4	880	1057.2	905.4	862.5	767.6	826.1	814.9	786.8	866.4	801.1	1181.5	193.5	1009.81
71	152	95	20	CTCTCTCCTCCTTCCCTCCT	1397	1514.6	1422.5	1433.5	1389.3	1678.1	1370.4	623.4	809.4	809.9	927.2	871	895.9	1268.4	895.3	953.6	921.8	876.4	1050.4	929.8	875.1	783	844.5	830.7	799.1	889.1	819.5	1181.5	191.8	1008.7
72	155	95	20	TCACTCTCTCCTCCTTCCCT	1489	1462.5	1527.5	1537	1504.5	1613	1419.5	620.2	752.9	748.9	900.5	851.7	867.1	1158	876.2	953.1	936.1	848.1	1072	898.2	846.8	764.9	820.6	803.2	795	847.6	788.4	1180.5	196.9	1002.76
73	151	95	20	TCTCTCCTCCTTCCCTCCTC	1444	1454.6	1457.1	1453.3	1418.4	1636.5	1417.7	534.4	694.7	700.7	928.4	871.6	895.2	1319.6	903	951.6	915.9	882.9	1069.9	896.2	836.9	788.2	837.4	833.3	796.1	880.6	816	1164	192.2	999.669
74	156	95	20	CTCACTCTCTCCTCCTTCCC	1426	1431.6	1490.4	1488.2	1467.4	1590.4	1374.9	668.6	744.1	740.8	866.4	815.9	823.5	1146.7	883.4	969.3	939.4	889.1	1058.5	929.2	890.3	777.7	876	826.1	834.7	856.8	794.9	1181.5	178	998.614
75	157	95	20	GCTCACTCTCTCCTCCTTCC	1386	1418.3	1484.8	1501.2	1473.3	1603.1	1353.8	671.5	771.3	766	880.9	818.7	823.5	1160.2	858	949.6	931.9	882.4	1004	933.1	894.5	796.5	901.2	854.7	862.1	878.8	821.8	993.1	180.3	994.986
76	72	90	20	AACACGTGAGAGCATACAAA	1003	1221.4	1200.1	1166.4	1184	1114.6	928.4	696.3	524.7	495	909.8	900	849	914.1	1132.5	1074.3	1036.6	1126.1	962.9	941	940.5	797.7	759.3	799.1	771	750	764.7	1053.3	699.5	921.217
77	70	90	20	CACGTGAGAGCATACAAATA	972	1232.9	1223.4	1224.5	1235.4	1153.9	912.2	730.2	537.4	516.9	867.8	868.2	813.5	737	1091.4	1042.9	1025.7	1090.2	942.8	944.3	939.5	820.2	794.2	833.8	809.6	808.5	791.6	1039.7	695	920.507
78	69	90	20	ACGTGAGAGCATACAAATAT	975	1224.5	1242.2	1235.1	1250.3	1172	939.4	708.6	533	515.8	832	814.7	769.9	736.6	1117.7	1059.1	1050	1117.7	1022.8	955.6	952.8	787.1	758.1	800.6	780.4	781.9	767	1055.3	646.4	917.297
79	73	90	20	CAACACGTGAGAGCATACAA	1005	1221.4	1183.8	1167.4	1193.4	1113.4	895.1	695.7	522.5	500.8	904.8	892.1	859	912.4	1122.5	1038	1038.3	1141.2	971.7	933.8	932.1	804.8	768.2	799.6	763.4	753.1	764.9	953.3	700.8	915.603
80	65	94.737	19	GAGAGCATACAAATATGTGT	958	1163.1	1271.1	1247.7	1269.6	1143	865.1	823.5	681.5	650.8	725.5	727.2	684.8	756.2	1071.3	982	1019.9	1080.9	1140.6	886.3	902.1	830.8	826.5	892.5	860.3	775.8	837.3	869.8	469.5	910.783
81	71	90	20	ACACGTGAGAGCATACAAAT	968	1200.2	1186.3	1168.9	1182.5	1103	888.1	716.4	534.3	507.8	890.2	894.3	843	895	1104.3	1054.7	1026.6	1110.1	933.3	925.9	922.3	785.2	754.3	796	768.7	744.2	755.7	1046.5	693.2	910.31
82	76	94.444	18	GCAACACGTGAGAGCATACA	1001	1213.5	1175.6	1159.7	1186	1095.9	889.8	671.8	507.2	482.1	877.1	874.4	851	879	1121.5	1038.5	1037.5	1142	971.7	911.4	919.6	809.3	769	801.6	769.9	750.7	756.6	951.4	441	898.476
83	67	90	20	GTGAGAGCATACAAATATGT	961	1145	1237.8	1224.5	1242.9	1145.8	878	705.1	553.6	536.7	761.1	753.9	713	770.7	1036.9	975.6	979.6	1025.5	917.9	941.7	934.6	746.1	737.5	781.7	752.4	766.6	735.5	1054.3	382.9	875.79
84	66	94.444	18	TGAGAGCATACAAATATGTG	961	1159.1	1252.9	1231.3	1249.8	1152.7	875.2	721.4	542.2	530.8	762.3	752.8	714.3	765.7	1052.7	987.4	1002.3	989.6	911.8	911.4	917.6	741.2	740	788.9	765.8	774.1	735.3	869.8	434.4	872.2
85	64	95	20	AGAGCATACAAATATGTGTG	877	1145	1198.9	1158.7	1176.1	1102.7	791.9	781.5	646.9	623	692.4	666.3	636.6	750.5	995.3	904.9	948.6	962.2	1099.5	856.6	868.9	818	813.5	880.8	842.8	761	825.7	869.8	530.9	869.862
86	68	90	20	CGTGAGAGCATACAAATATG	930	1182.1	1219.6	1206.1	1222.6	1147.5	868.7	668.9	500.6	481.6	752.3	745.4	702.9	748	1086.6	1026.7	1012.3	1081.4	969.7	916	914.2	733.3	717.8	753.1	722.6	743	725.1	1053.3	383.2	869.469
87	76	94.737	19	AGCAACACGTGAGAGCATAC	875	1198.4	1134.8	1107.4	1137.5	1059.1	859.4	670.6	504.6	479.4	856.3	852.3	828.2	876.9	1079	1002.7	1020.7	1081.4	969	904.1	911.7	772.8	738.8	763.3	742.4	721.9	722.3	948.5	438.8	870.941
88	145	94.737	19	CTCCTTCCCTCCTCCTTCCG	947	1018.3	1059.4	1035.3	1026.2	1217.6	1015.5	605.3	699.9	706	864	771	812.8	993.7	895.8	881.4	794.4	890	781.3	763	771.8	726.9	795	754.1	726.7	758.7	742	841.7	141.1	828.824
89	150	94.444	18	CTCCTCCTTCCCTCCTCCTT	989	1045.7	1079.5	1060	1046	1172.4	1019	598	725.3	719.4	757.5	685.7	714.3	973.8	909.7	910.3	819.6	863.3	892.3	757.1	742.5	719	794.2	760.3	729.6	765	742.9	841.7	123.9	826.103
90	147	90	20	TCCTCCTTCCCTCCTCCTTC	939	1041.7	1075.7	1060	1045	1170.9	1013	584.3	706.9	709.2	756.6	685.7	713.6	972	909.7	909.9	818.7	863.3	890.3	757.7	743	712.6	788.3	754.1	717.9	760.8	738	840.7	123.9	820.776
91	63	95	20	GAGCATACAAATATGTGTGT	913	1175.9	1132.9	1112.3	1129.1	1037.3	763.1	708	641.7	630.5	529.8	485	492.5	620.9	901.5	805.8	845.6	935.1	1090.8	773.5	748.4	773.9	761.4	795	782.1	709.8	757.1	713.5	530.1	803.297
92	146	94.444	18	CCTCCTTCCCTCCTCCTTCC	944	1044.8	1068.2	1052.3	1037.6	1188	1016.8	575	692.9	700.1	769.5	695.3	721	974.5	905.8	907.9	816.2	853.2	843.2	737.3	723.6	694.9	777	736.3	701	747.9	723.4	841.7	124.5	814.272
93	24	95	20	TGTTGGTCCTTTCAGAGCCT	591	847.8	661	726.2	693.4	853.8	679.8	868.4	795	826	909.6	902.3	909.3	1051.2	679.1	710	638.6	610.1	631.9	934.5	915.6	799.9	806.4	772.5	698.7	786.3	808.6	1022.3	1407.3	811.607
94	160	90	20	GCGGCTCACTCTCTCCTCCT	925	850.5	970.1	1103.5	1045.5	993.2	766.2	631.6	674.1	653	811.7	751.1	724.4	1149.2	759	805.3	799.5	687.7	640.6	829.6	799.6	810.8	879.4	766.4	730.2	835.7	790.7	881.5	46.8	796.962
95	62	95	20	AGCATACAAATATGTGTGTG	883	1143.2	1077	1063.4	1080.1	990.7	717.6	671.8	635.1	621.4	540.1	488.4	492.5	628	906.8	813.1	852.3	913.6	1055.1	774.9	757.5	764.5	757.7	787.3	781	701.1	747.1	714.5	531.2	789.31
96	23	95	20	GTTGGTCCTTTCAGAGCCTT	571	834.1	662.3	714.6	678.6	851.4	641	847.1	774.4	801.4	886.4	861.9	879.1	1033.8	671.5	694.3	601.7	596.6	597.5	949	920.1	784.1	802.2	760.3	685.2	783.5	805.8	995.1	1530.9	800.514
97	159	94.444	18	CGGCTCACTCTCTCCTCCTT	906	835.5	951.3	1072.6	1007	982	758.9	620.2	642.5	624.6	727	673.7	652	897.8	760	803.8	799.5	690.6	649.4	751.1	744.2	676.1	807.2	689.3	657.8	762.4	686.5	879.6	46.3	750.169
98	158	94.737	19	GGCTCACTCTCTCCTCCTTC	909	838.1	958.2	1075	1012.9	1009.3	768.2	617.6	643.4	619.8	718.9	665.2	649.3	896.4	702.6	732.6	713.1	668.6	650.7	753.8	743	655.1	787	682.2	650.8	749.8	674.3	877.6	47	740.328
99	60	95	20	CATACAAATATGTGTGTGTG	818	1034.2	875.3	871.3	900.1	888.8	632.4	648.5	558.4	526	411.5	385.5	368.5	508.4	794.4	722.3	823.8	791.1	1002	681.2	717.9	599	583.5	601	574.9	617.8	560.1	560.2	1745.5	717.297
100	103	100	18	TTGTGTGTGCGGGGTGCCAT	902	1121.2	967.6	969	979.7	1049.9	937.2	373.4	142.3	134.5	807.2	832.4	857.7	793.8	865.7	770.4	681.3	837.9	752.3	592.2	530.7	567.8	501.2	525.9	535.8	580.1	558.5	430.1	398.3	689.521
101	61	95	20	GCATACAAATATGTGTGTGT	825	1035.1	884.1	887.3	910	888.2	634.7	605.6	531.7	500.3	426.7	385.5	371.2	498.8	776.7	706.6	802	785.8	971.7	668	698	590	575.9	588.2	561.5	606.8	556.2	559.2	1558.9	703.093
102	103	100	19	GTTGTGTGTGCGGGGTGCCA	894	1113.2	947.5	937.1	954	1026.3	910.2	373.1	141.5	135.5	763.3	787.4	811.5	793.4	852.7	763.5	679.6	821.9	749.6	598.1	531.5	559.9	512.5	520.8	537	576.8	571.3	428.1	398.6	678.962
103	78	94.737	19	AGCAGCAACACGTGAGAGCA	435	409.8	577.4	615.9	600.9	515.9	527.7	1163.6	993.4	1032.2	619.1	586.2	599.7	882.9	644.7	642.7	669.6	552.5	817.6	892.9	948.9	741.2	789.1	765.4	741.3	750.7	676.8	644.6	163.4	689.693
104	79	94.444	18	CAGCAGCAACACGTGAGAGC	434	412.9	554.2	597.5	579.1	501.6	533.2	1164.2	993.4	1031.2	612.2	581.6	595.7	881.8	576.8	583.3	615.9	495.8	799.4	892.2	949.1	740.8	790.8	764.4	743	750.5	676.8	644.6	163.7	677.921
105	80	90	20	ACAGCAGCAACACGTGAGAG	426	340.5	523.4	553.9	527.2	470.4	523.6	1101.5	989.9	1031.2	612.7	582.8	597.7	882.5	526.6	533.2	527.9	476.6	649.4	878.4	928.7	740.8	785.8	765.4	737.8	749.1	672.6	642.7	163.6	653.169
106	29	94.444	18	TGCTGTTGGTCCTTTCAGAG	477	591.7	464.3	502.2	480.7	623.7	505	836.9	681.1	696.9	539.1	536.7	512.6	754.4	531.8	596.6	538.8	509.8	537.7	770.9	762.4	557.2	571.3	533.1	513	563.7	585	917.4	1375.4	622.979
107	22	95	20	TTGGTCCTTTCAGAGCCTTC	405	508.3	468.1	513.8	493.1	635	512.3	636.5	574.2	599.4	607.4	599.3	580.3	702.2	556.2	566.6	498.6	510.9	522.9	794.6	696.5	603.1	626.7	569.8	518.3	556.4	598.9	783.4	1722.1	619.307
108	29	94.737	19	GTGCTGTTGGTCCTTTCAGA	478	592.6	467.5	508.5	485.7	640.4	513.5	783.2	608.8	619.8	555.6	548.7	528.7	758.6	422.8	510.2	473.5	471.9	487.9	726.7	716.4	550.8	570.9	527.4	507.8	563	589.6	771.8	1390.6	598.997
109	59	95	20	ATACAAATATGTGTGTGTGG	654	884.5	744.6	748	762.1	763.6	509.8	505.5	412.1	387.8	306	272.3	273.4	373.8	636.1	595.6	660.4	663.7	825	561.9	606.3	487.2	447	453.4	441.8	472.6	460.6	537.8	1383.1	580.345
110	51	95	20	ATATGTGTGTGGGCGGTGTG	589	492.8	610.7	586.4	613.8	666.9	657.4	226.7	178.7	189.6	700.2	632.8	692.9	493.5	1198.1	1201	1060.9	1023.7	880.8	480.1	431.1	490.6	442	462.6	473.4	489.9	494	352.4	252.8	588.441
111	50	100	18	TATGTGTGTGGGCGGTGTGT	583	491	609.5	585.4	610.8	651	653.3	226.4	179.1	190.2	696.4	626	686.2	494.2	1192.3	1198.6	1060.1	1024.7	879.5	479.4	431.4	497.4	442.4	469.7	478	495.3	498.2	351.4	253.5	587.393
112	49	100	19	ATGTGTGTGGGCGGTGTGTG	589	505.6	614.5	592.7	618.2	652	649.3	227.5	181.3	191.8	690	624.3	686.8	557.7	1173.2	1188.3	1058.4	1002.9	879.5	451.7	417.4	482	433.6	458	463.4	480.8	487.8	348.5	253.8	584.828
113	25	94.737	19	CTGTTGGTCCTTTCAGAGCC	477	572.3	469.4	494.9	466.4	603.3	510.3	673.3	537	552.8	546.3	546.4	524	716.8	481.1	512.6	429.1	489.8	389.6	737.3	727	517.3	517.6	492.7	468.1	521.6	543.7	924.2	1439.7	582.124
114	26	94.444	18	GCTGTTGGTCCTTTCAGAGC	473	580.7	469.4	492.5	469.3	605.8	508.3	674.1	543.1	561.4	537.5	543	516	717.1	480.2	514.6	427.4	488.7	380.2	719.5	710.5	515.5	519.7	488.1	466.4	515.7	538.3	923.2	1440.3	579.983
115	58	95	20	TACAAATATGTGTGTGTGGG	645	858.9	720.7	721.8	733.5	748.6	505.7	485.1	413.5	391.6	295.5	257	265.4	367.4	535.2	491.5	553.9	567.1	711.9	542.1	580.9	467.3	431.5	438.6	424.9	456.2	448.3	536.9	1226.2	545.593
116	144	90	20	TCCTTCCCTCCTCCTCCCGC	940	774.1	780.4	771.2	777.5	844.3	986.8	236	298.3	290.3	383.3	359.9	378.6	575.1	335.3	321.1	423.2	270.7	554.5	311.3	304.7	498.2	492.8	525.9	528.8	428.6	468.1	343.7	963.2	522.962
117	21	95	20	TGGTCCTTTCAGAGCCTTCG	444	473.8	475.6	512.3	520.8	638.2	621.8	641.8	579	595.7	479.5	499.2	471.7	622.3	408.4	396.7	339.4	401	482.5	658.8	557.6	545.9	541.1	504	459.9	492.8	526.5	589.3	1401.6	547.628
118	46	100	20	TGTGTGGGCGGTGTGTGTGT	705	320.1	399	418.5	403.6	430.9	537	495.9	561.1	538.3	711	765.8	814.8	525.1	277.9	312.3	292.5	419	304.8	540.8	571.1	622.7	730.8	716.9	768.7	619.9	713.2	381.5	705.7	538.066
119	132	95	20	CCTCCCGCTGGATCCGGTCA	965	751.1	915.5	833.1	846.7	913.2	919.8	246.5	271.6	251.8	295.5	258.7	270.7	535.3	258.7	255.3	325.1	186.8	462.3	298.7	293.4	471.8	463.8	480.5	435.4	399.6	429.8	350.5	1400.5	509.886
120	133	94.737	19	TCCTCCCGCTGGATCCGGTC	965	745.4	916.1	832.6	845.7	913.9	919.8	255.5	272.9	257.1	292.8	255.9	265.4	523.3	258.7	253.9	318.4	186.5	463.6	295.4	286.8	468.1	458.8	476.9	430.2	395.4	425.8	347.6	1401	507.879
121	135	90	20	CCTCCTCCCGCTGGATCCGG	968	699.9	812.4	768.8	774.5	832.3	944.7	260.8	308.3	297.3	300.7	266.1	273.4	514.8	324.3	328.5	409	223.3	462.3	306	294.9	453.8	435.3	469.7	417.9	382.5	418.2	346.6	1223.9	500.628
122	131	100	17	CTCCCGCTGGATCCGGTCAC	955	826.6	929.3	847.1	855.1	891.8	913.5	244.2	265.4	240	296.7	257	269.4	527.5	224.8	212.6	273.2	164	363.4	280.3	288	457.1	447.9	466.2	416.2	377.8	412.6	351.4	1402.4	498.5
123	140	90	20	TCCCTCCTCCTCCCGCTGGA	873	744.5	770.3	747.5	781.4	818.7	925.6	236	303.1	287.1	364	340	343.8	523.6	323.3	321.1	409.8	231.9	521.5	302.7	299.6	482	455.4	494.8	452.9	396.5	439.5	347.6	950.7	499.583
124	136	90	20	TCCTCCTCCCGCTGGATCCG	912	692.4	807.4	759.1	762.6	827.4	924.8	264.6	305.7	290.9	302.4	263.8	271.4	510.5	315.2	315.2	393	219.3	460.9	310.6	299.1	472.9	455.9	496.8	444.8	391.2	439.5	345.6	1175.2	497.593
125	137	90	20	CTCCTCCTCCCGCTGGATCC	910	680	813.7	768.3	789.3	823.9	923.6	264	306.6	291.4	326.7	297.9	294.8	511.9	315.2	314.7	393	219.8	458.9	313.9	305.5	491	465.1	511.1	468.7	406.8	453.4	347.6	952.3	497.21
126	139	90	20	CCCTCCTCCTCCCGCTGGAT	859	672.1	757.1	728.1	756.2	794.7	907.7	261.4	304.4	287.1	361.8	338.9	342.4	536.8	327.1	323.6	407.3	231.5	535	304.7	299.8	491	461.3	502.9	462.3	403.6	445.8	346.6	995.6	498.131
127	141	90	20	TTCCCTCCTCCTCCCGCTGG	868	735.2	696.2	677.3	703.8	780.4	904.9	236.3	308.3	304.3	364.2	340	356.5	514	347.2	346.2	446.7	269.6	536.3	298.1	295.4	478.6	456.7	496.3	485	392.3	437	361.1	936	495.583
128	52	94.737	19	AATATGTGTGTGGGCGGTGT	508	435	537.2	513.8	531.7	582	561.7	181.2	163.8	166.1	564	519.1	591.7	440.2	1145.9	1134.7	1030.8	966.4	893	389.7	350	388.3	394.6	416.1	430.2	422.1	425.8	337.8	150	523.134
129	138	90	20	CCTCCTCCTCCCGCTGGATC	883	680.9	789.8	739.2	764.1	806.7	919.8	264.3	305.3	284.4	326.7	297.9	294.8	512.3	315.7	314.3	393	220	463.6	311.3	304.7	489.1	461.7	509.6	470.4	402.6	447.4	348.5	952.2	492.183
130	143	90	20	CCTTCCCTCCTCCTCCCGCT	854	716.7	703.1	683.6	699.3	743.6	899.2	244.5	304.8	296.2	348.9	322.9	349.8	528.6	332.9	320.1	414.8	267.6	526.2	309.9	296.9	489.1	471	510.6	514.2	400.3	445.6	340.8	956.9	492.831
131	134	90	20	CTCCTCCCGCTGGATCCGGT	968	698.1	812.4	767.8	773.5	829.9	963.6	255.2	279	267.8	288.3	254.7	264.7	496.3	259.7	256.8	322.6	186.6	462.3	296.1	287.5	447.7	430.3	463.6	409.7	375	411.2	346.6	1221.5	486.086
132	142	90	20	CTTCCCTCCTCCTCCCGCTG	866	724.6	696.8	678.3	695.4	752.5	904.2	235.4	304.8	296.8	362.1	329.2	355.8	529	344.8	342.7	441.6	269	537	298.1	294.9	478.6	456.7	493.7	485	391.4	434.4	361.1	904.7	491.883
133	57	100	18	ACAAATATGTGTGTGTGGGC	635	824	713.8	713.6	726.5	729.3	497.9	336.1	295.2	284.4	294.3	255.9	264.7	367.4	541.4	498.4	558.1	566.9	709.3	401	448.8	413.9	367.7	374.3	362.5	413.2	401.5	292.2	1218.3	500.193
134	40	95	20	GCGGTGTGTGTGCTGTTGTT	272	298.1	410.9	406.9	420.4	431	393.9	544.9	636.4	610.1	526.7	479.9	516.6	283.3	807.3	873	838	671	592.8	706.9	696	597.1	525.5	569.3	527.1	621.5	569	489.3	122.8	532.334
135	130	100	18	TCCCGCTGGATCCGGTCACG	937	833.3	935.6	873.3	877.4	890.9	909.7	137.1	168.6	166.1	314.8	282	284.8	526.5	226.2	231.3	310.9	165.9	366.1	275	284.1	351	354.3	373.8	340.3	369.4	319.8	357.3	1333.4	475.721
136	129	100	19	CCCGCTGGATCCGGTCACGC	932	834.6	936.2	874.7	881.8	894	911.7	131	146.7	148.4	316.2	284.3	286.1	532.9	226.7	233.2	312.6	166.4	368.1	270.4	268.3	352.5	355.1	376.8	342	369.6	322.4	359.2	1319.2	474.245
137	53	94.444	18	AAATATGTGTGTGGGCGGTG	459	427.4	530.9	500.2	505.9	579.5	544	173	121.8	118.4	574.2	487.8	566.9	438.8	1042.6	932.4	912.6	927.8	804.1	385.1	349.2	379.6	387	403.9	388.7	409.4	408.5	338.8	149.7	491.283
138	56	100	19	CAAATATGTGTGTGTGGGCG	627	816.9	701.2	695.7	701.3	670.8	482.6	257.3	255.3	248.5	294.5	255.3	264.7	365.7	536.6	485.1	545.5	527.9	541.7	333	384.4	379.3	338.7	343.1	337.4	383.4	379.5	292.2	1196.9	470.397
139	41	95	20	GGCGGTGTGTGTGCTGTTGT	261	277.8	369.5	368.2	379.3	387.7	383.1	526	625	593	500	457.7	491.8	269.1	765.2	832.3	806.2	622.5	522.9	635.1	641.9	585.8	516.3	557.1	521.8	607.9	559.7	412.6	110.6	503.003
140	82	94.444	18	TGACTGCAGCAACACGTGAG	265	217.3	279	290.3	293.8	225	332.5	262.5	154.2	154.3	776.9	865.9	816.8	711.8	575.4	498.4	526.3	685.7	565.9	623.2	603.8	571.9	535.6	555.5	589.5	588.3	536.5	464	641.2	489.879
141	158	100	20	CGCTCACTCTCTCTTCCTTC	706	653.5	684.3	541.4	558.4	505.6	632.7	225.5	395.5	454.8	298.8	334.9	392	260.2	359.2	436	498.6	265.8	296.1	342.3	263.9	300.2	280	413.1	492.6	311.8	303.1	284.4	1341	442.472
142	81	94.737	19	GACTGCAGCAACACGTGAGA	263	213.3	270.2	278.2	282.9	228.3	322.1	221.1	153.3	155.9	776.4	861.4	817.5	716.4	561	484.1	518.7	705.4	565.2	608.7	575.8	572.3	534.8	557.6	588.3	588	540	465	207.5	470.083
143	126	95	20	GCTGGATCCGGTCACGCCGC	677	499.9	541.6	482.3	483.7	575.5	547	492.4	530.4	550.7	209.5	190.5	192.3	484.2	418.5	432.1	417.3	444.6	268.5	457.7	413.9	407.9	340.8	392.1	406.8	308.1	336.1	404.8	493.5	427.576
144	129	100	18	CGCTGGATCCGGTCACGCCG	682	477.8	542.3	482.3	483.2	576.5	550.1	479	520.8	538.9	199.8	176.3	185.6	485.3	420.4	434.1	417.3	445.7	269.2	426	378.5	401.1	333.7	379.9	398.6	298.7	327	404.8	492.5	420.945
145	129	100	19	CCGCTGGATCCGGTCACGCC	636	488.8	563	506.5	502.5	561.6	514.6	485.4	520.3	541.6	199.8	175.7	184.9	485.6	426.6	435	418.2	445.5	269.8	423.4	377.5	400.7	334.1	379.9	398.1	298.5	326.6	403.9	512.4	421.259
146	90	95	20	GGGTGCCTTCACAGCAGCAA	307	105.1	293.4	294.1	289.8	231.7	285.1	928.5	939.9	971.2	464.7	454.8	504.6	497.7	119.1	108.5	119	143.8	165.5	546.7	558	546.7	750.1	669.4	645	665	568.3	580.5	84.5	442.679
147	89	95	20	GGTGCCTTCACAGCAGCAAC	281	93.2	292.8	292.7	289.3	227.9	264.5	931.1	921.5	948.1	470.4	436.7	503.9	493.5	118.6	105.6	116.5	142.9	164.2	561.9	574.3	553.8	739.2	654.1	618.7	651.7	547.8	576.7	85.4	436.483
148	88	95	20	GTGCCTTCACAGCAGCAACA	269	99.8	297.2	294.1	288.3	230.3	253.9	923.6	893.5	919.2	466.1	443.5	500.6	513	119.6	105.6	114.8	143.1	165.5	554.6	564.2	543.3	726.2	627	596.5	629.9	524	574.7	85.4	429.879
149	25	100	20	TTGTTGGTCCTTTCAGTGCC	527	358.6	482.6	432	439.7	376.3	453.1	505.5	560.6	505.1	278	267.8	294.8	419.3	421.4	393.8	388	530.2	343.2	368	370.9	456.8	447	504	536.4	408.7	447.2	339.8	58.3	410.831
150	82	90	20	TCACAGCAGCAACACGTGAG	227	156.3	339.9	303.3	310.6	280.4	227.2	773.3	717	774	547.5	498.6	528	662.4	166.4	183.6	149.2	176.1	197.2	538.1	633.8	500	602.8	579.5	542.8	544.5	484.8	565	110.3	424.814
151	33	95	20	GTGTGCTGTTGTTGGTCCTT	207	185.5	245.1	284.5	307.6	228.2	206.5	682.9	933.4	901	269.9	250.7	274.7	489.6	443.8	458.6	457.6	401.4	417.9	508.4	515.3	517	536	588.7	548.1	500.7	491.5	383.5	103	425.452
152	125	94.444	18	GGATCCGGTCACGCCGCGAC	658	499.4	604.5	542.3	540.6	611.7	562.4	478.7	551.4	561.4	136	116.6	125.3	268.7	386.9	383.5	394.7	436.9	282	412.2	360.1	292	277	311.5	322.2	237.6	243.3	406.8	366.7	392.083
153	122	90	20	GATCCGGTCACGCCGCGACG	673	516.6	606.3	543.8	544	615.4	571.5	465.9	478.7	489.6	135.6	116	124	269.4	392.7	388.4	401.4	437.1	282.6	404.2	333.7	306.6	287.5	302.8	324.5	258	257.7	406.8	367	389.683
154	121	90	20	ATCCGGTCACGCCGCGACGG	708	516.6	626.4	553.9	558.9	637.5	572	465.6	478.3	490.1	135.8	116.6	124	269.1	356.3	353.5	346.9	362.2	257.1	402.3	333.5	306.3	288	302.8	325.1	257.7	257.7	407.7	366.7	385.4
155	81	90	20	CACAGCAGCAACACGTGAGA	219	149.7	325.5	286.9	291.3	280.2	225.4	721.7	662.2	723.7	533.9	476.4	496.5	696.5	180.8	194	160.9	216.2	265.8	530.2	620	480.5	579.3	556	521.8	536.8	465.5	566	99	415.921
156	85	94.737	19	CTTCACAGCAGCAACACGTG	221	105.5	265.2	260.8	257.7	235.4	214.6	845.7	800.6	851.7	501.4	457.7	509.3	548.5	146.8	150.3	133.2	163.9	182.4	528.9	617.1	512.1	650.6	591.3	562.7	578.9	471.3	579.6	95.4	415.159
157	125	94.737	19	TGGATCCGGTCACGCCGCGA	659	499.9	560.5	506.1	507.9	582.8	547.8	472.9	545.3	553.3	137.9	117.1	126	271.2	375.4	373.2	383.8	434.7	273.2	410.8	356.9	290.5	274.5	304.8	312.3	230.3	234.3	404.8	365.4	383.193
158	125	95	20	CTGGATCCGGTCACGCCGCG	662	499.9	560.5	506.5	507.9	583.3	547.3	461.5	534.3	547.5	137.9	117.1	126	270.9	375.9	373.2	383.8	434.5	249.7	404.9	354.4	290.5	274.1	304.3	312.3	229.9	234.3	406.8	366.4	381.297
159	120	90	20	TCCGGTCACGCCGCGACGGT	705	512.2	601.3	520.1	523.8	623.3	542.3	466.4	477.4	490.1	135.6	116.6	124.6	271.6	356.8	355.5	353.6	362.5	262.4	401.6	334	279.6	264.4	274.7	291.3	238.5	237.5	408.7	366	375.772
160	87	95	20	TGCCTTCACAGCAGCAACAC	205	96.7	272.1	261.3	254.2	216.1	204	890.6	858	889.7	452.8	432.7	486.5	499.1	132	121.8	119.8	148.9	150.1	534.8	560.3	515.5	690.5	593.3	567.9	591.8	490.3	573.8	85	410.159
161	34	95	20	TGTGTGCTGTTGTTGGTCCT	207	185.9	244.4	284	306.1	227.8	206.5	660.1	896.6	863.5	273.8	264.9	282.1	432.4	444.3	458.1	455	401.7	386.3	484	472.7	471.4	497.4	560.1	497.3	468.9	460.2	388.3	103	409.786
162	86	95	20	GCCTTCACAGCAGCAACACG	207	96.7	272.1	261.3	255.2	216.1	204	897.6	828.7	866.2	455.1	434.4	485.1	497.7	126.7	121.3	116.5	139.6	142.7	536.1	561.2	516.6	688.8	593.8	568.5	589.2	485.7	573.8	85	407.679
163	27	100	20	TGTTGTTGGTCCTTTCAGTG	513	350.6	429.2	386.6	382.3	379.7	440.5	470.8	553.6	469.2	292.1	258.1	296.2	334.8	305.1	293.1	275.7	416.3	281.3	401	402.6	458.6	462.6	515.7	550.4	435.6	453.4	339.8	63.8	386.61
164	95	95	20	GTGCGGGGTGCCTTCACAGC	369	137.3	365.7	387	376.4	326.8	293.2	676.5	600.9	586.6	460.9	470.2	483.8	513.7	119.6	119.3	123.2	156.2	195.1	386.4	372.4	441.7	605.3	554.5	507.8	580.1	502.2	481.5	83.6	388.859
165	117	90	20	GGTCACGCCGCGACGGTTGT	678	524.2	577.4	512.8	513.4	621.9	529.7	461.2	469.5	490.7	130.3	115.4	125.3	263.4	354.9	334.4	358.7	362.2	313.6	388.4	320.7	274.3	270.7	282.4	295.3	236.7	240.5	398	386.1	373.452
166	35	95	20	GTGTGTGCTGTTGTTGGTCC	192	186.3	245.7	284.5	309.6	217.5	206.3	649.6	863.7	820.6	305.3	308.7	331.7	472.2	416.6	439.5	408.1	391.3	414.5	464.3	444.2	479.3	504.5	560.6	511.3	469.3	462.7	294.2	160.8	407.41
167	30	100	17	TGCTGTTGTTGGTCCTTTCA	196	159.9	207.4	253	261.1	226.9	192.4	706.8	968.8	911.7	239.9	232.5	247.9	399.4	429	457.6	442.5	369.7	391	472.2	437	489.9	526.8	590.8	532.3	488.8	475.9	322.3	98	404.397
168	85	94.444	18	TTCACAGCAGCAACACGTGA	223	106.4	256.4	248.2	246.3	215.6	216.4	807.8	741.5	799.2	486.6	429.8	473.7	547.1	135.3	142.9	124	158.8	172.9	513.1	599.9	496.7	635.9	583.1	552.2	557.4	457.2	551.4	110.5	399.631
169	116	90	20	GTCACGCCGCGACGGTTGTG	681	521.1	583.7	527.8	537.6	609.2	514.1	466.4	472.2	498.7	131.3	116	126	248.9	327.6	341.7	349.5	313.3	276.6	389.1	321	278.8	272.4	285.4	297.7	239.2	243.5	401.9	279.9	367.297
170	115	90	20	TCACGCCGCGACGGTTGTGT	673	516.2	579.3	524	532.7	603.4	512.8	477	484	512.6	116.7	83	101.2	214.1	351	374.6	385.5	338.1	285.3	393	324.2	278	272	284.9	298.3	239.2	242.4	397.1	279.1	368.024
171	77	94.444	18	AGCAACACGTGAGAGCATGT	128	120.6	217.4	219.6	236.9	146.1	189.9	327.6	390.7	387.8	638.7	648.2	693.5	467.5	600.2	593.6	617.6	511.1	576.7	425.4	396.2	608	474.3	525.9	539.9	461.6	503.5	228.1	0.6	409.49
172	119	90	20	CCGGTCACGCCGCGACGGTT	706	524.2	600.7	517.2	519.8	623.5	541.5	466.2	477.8	490.7	132.2	114.8	124.6	274.1	313.3	276	257.3	342.1	185.1	401	333.5	278.8	263.6	275.2	291.3	238.5	237.3	407.7	365.7	364.817
173	109	94.737	19	CGCGACGGTTGTGTGTGCGG	614	524.6	655.4	653.1	654.8	629.9	464.4	340.1	410.4	404.4	157.3	112	138	267.7	363.5	402.6	397.2	365.8	292	345.6	297.1	252.5	214.9	295.6	259.7	226.8	234.7	400	273.6	367.162
174	32	95	20	TGTGCTGTTGTTGGTCCTTT	198	146.6	204.2	246.7	254.2	224.7	187.6	696.6	918	882.8	255.1	244.5	270.7	460.1	399.8	418.8	427.4	352.7	413.2	480.7	459.4	498.9	512.9	566.8	525.9	479.9	476.4	304.8	98.8	400.214
175	85	95	20	CCTTCACAGCAGCAACACGT	200	96.7	257	254	251.7	209.5	190.9	831.4	770.9	802.4	467.8	438.9	491.2	520.4	145.4	145.3	129.1	142	154.8	504.5	556.6	496.7	646.4	565.7	542.2	573.5	472.5	574.7	94.6	397.476
176	23	100	19	TTGGTCCTTTCAGTGCCTTA	602	493.2	640.9	627	598.9	788.6	540.5	171.2	267.6	255	284	246.8	241.2	448	379.3	352.1	294.1	350.3	315.6	293.5	286.8	276.5	399.2	318.1	357.8	334.7	358.6	197.1	0.2	369.614
177	54	90.909	22	TAAATATGTGTGTGGGCGGT	373	395.7	374.5	368.2	372.4	483.2	443.3	129.2	86.7	79.3	479	403.7	477.8	354.6	901.1	803.3	830.5	755.9	545.7	263.8	242.5	282.2	293.4	320.1	291.8	312	298	181.5	18.6	384.862
178	118	90	20	CGGTCACGCCGCGACGGTTG	679	521.9	577.4	504.1	508.9	620.7	529.2	462.9	469.5	491.7	130.3	115.4	124	263.4	310.9	276.4	257.3	339.9	182.4	389.7	321.4	275.4	270.7	282.9	295.9	237.8	239.8	396.1	366	360.034
179	23	100	16	GTCCTTTCAGTGCCTTACAA	615	472	629	616.8	582.6	776.1	522.1	134.8	285.6	272.7	283.3	239.9	231.2	448.7	406.5	385.9	339.4	363.1	343.2	286.2	277.4	246.1	352.6	294.1	323.4	346.2	349.3	197.1	0.5	366.234
180	77	94.737	19	CAGCAACACGTGAGAGCATG	122	121	218	219.2	235.9	146	191.4	329.3	389.8	391.6	576.9	586.7	619.8	425.7	603.6	594.6	629.3	514.7	584.1	419.4	390.1	608	474.7	520.3	539.9	450.2	501.5	231.1	1	401.234
181	31	95	20	GTGCTGTTGTTGGTCCTTTC	191	151.9	199.2	245.3	252.7	221.4	185.1	676.2	931.6	883.9	240.6	233.1	247.9	388	391.2	419.3	412.3	343.2	389.6	468.9	432.9	482	511.3	575.4	515.4	482.2	469.2	323.3	98	391.797
182	98	100	18	TGTGCGGGGTGCCTTCACAG	397	138.2	371.3	400.1	381.3	333.9	310.3	676.5	600	587.6	377.3	365	382.6	485.3	116.7	119.3	119	153.1	205.2	363.4	345.6	442.5	600.7	551.4	503.7	584.1	492.6	291.2	84.9	371.717
183	150	100	18	CTCTTCCTTCCCTCCTCCTC	547	454.4	544.1	481.9	497	487.2	629.4	231.9	264.1	242.7	268.7	243.3	256	251.3	280.3	235.2	311.7	204	388.3	193.2	183.5	362	358.9	391.6	385.8	285.8	345.4	162.1	939.7	359.534
184	23	100	17	GGTCCTTTCAGTGCCTTACA	614	470.7	617.7	602.8	569.7	764.7	517.1	127.5	279.9	266.2	280.4	239.4	231.2	447	406.5	385.4	339.4	362.5	343.2	285.5	276.9	242.3	348.8	284.9	314.6	339.2	338.2	197.1	0.3	361.831
185	26	100	20	GTTGTTGGTCCTTTCAGTGC	513	351.1	412.8	362.8	364.5	368.1	440.3	453.9	491.4	434.4	272.8	249	281.4	327.7	290.8	269.1	255.6	413	273.9	370.6	369.7	426.3	423.1	470.8	501.4	397.2	415.9	340.8	62.7	365.659
186	62	100	19	GCATATAAATATGTGTGTGG	460	448.2	379.5	382.7	372.4	494.4	517.1	196.6	88.9	80.4	502.9	438.4	499.9	376	604	569.1	536.3	593.7	307.5	303.4	260.5	277.3	293	309.4	280.7	307.1	296.9	156.3	281.3	365.997
187	146	95.238	21	TCTTCCTTCCCTCCTCCTCC	547	456.1	531.6	471.7	481.2	485.9	631.2	230.2	262.4	241.1	269	242.8	251.3	250.3	270.2	230.8	299.2	204.1	388.9	193.9	183.5	362.3	357.6	387	384.1	284.7	344.2	162.1	938.4	356.648
188	36	95	20	TGTGTGTGCTGTTGTTGGTC	170	177.5	235.6	266.6	288.3	219	205.8	647	876.4	828.7	287.6	287.7	315.6	435.9	365.4	372.2	364.5	378.4	374.8	449.1	442.9	440.2	460.1	533.1	472.8	432.1	419.8	345.6	160	388.024
189	73	90	20	CAACACGTGAGAGCATGTAA	146	109.5	209.2	211.4	226	130.8	189.9	328.2	391.1	388.4	554.2	602.7	641.3	462.9	627.5	615.2	630.2	550.8	591.5	389.7	375.3	464.3	424.4	466.7	478	379	411.2	232	0.6	387.172
190	98	100	19	GTGTGCGGGGTGCCTTCACA	397	138.2	371.3	400.6	382.8	322.3	300.2	676.8	601.4	590.3	339.9	323.5	337.1	464	114.3	116.4	115.6	148.6	215.3	350.2	332	425.2	578.4	530.5	488	562.3	466.2	291.2	103.2	361.476
191	146	94.737	19	TTCCTTCCCTCCTCCTCCCG	508	419.5	469.4	451.9	469.3	456.8	573	230.2	272.9	258.2	256.6	245	258	275.1	256.8	233.2	304.2	187	366.1	184.6	181.8	387.5	386.2	422.8	427.2	307.8	366.2	158.2	933.7	353.352
192	111	90	20	GCCGCGACGGTTGTGTGTGC	667	513.6	588.1	565.6	566.3	609.2	503.5	329.1	377.1	374.4	119.8	84.7	110.6	248.9	343.4	371.2	388.8	344.3	279.3	331.7	296.1	234.4	212.8	250.7	231.1	223.3	231.7	398	272.9	347.159
193	160	100	20	GCCGCTCACTCTCTCTTCCT	479	491.9	511.5	473.6	443.1	444.3	415.3	222	292.6	294.6	239.1	228.6	249.3	188.9	251.6	263.7	284.1	203.1	212.6	267.1	218.2	232.1	273.7	298.7	302.9	306.4	296.9	276.7	1371.3	345.962
194	91	95	20	GGGGTGCCTTCACAGCAGCA	275	88.8	275.2	289.3	285.4	232.9	264	757.6	701.7	711.4	418.1	415	452.3	462.6	104.3	108	115.6	120.1	158.1	370.6	388.8	441	605.7	543.8	499	567.4	481.3	479.6	84.2	368.855
195	110	94.444	18	CCGCGACGGTTGTGTGTGCG	593	521.9	623.3	603.3	603.9	613.4	455.1	324.1	376.7	373.9	120	84.7	111.2	243.5	342.9	371.2	388.8	344.5	279.3	331	296.4	234.8	213.2	250.2	228.8	223.8	231.7	400	272.9	346.81
196	74	90	20	GCAACACGTGAGAGCATGTA	146	108.6	208.6	211.9	226	130.8	189.9	328.2	390.7	388.4	527	561.2	597.7	462.9	628	615.7	629.3	551.2	590.8	381.8	359.8	464.3	424.4	466.7	480.4	379.5	410.8	231.1	0.6	382.493
197	39	95	20	CGGTGTGTGTGCTGTTGTTG	150	159.9	220.5	228.4	240.4	209.4	208.3	336.6	452	438.2	290.9	275.2	297.5	206.3	800.1	875	834.7	675	624.5	452.4	445.4	371	333.7	360.5	336.8	375.9	321.5	437.8	100.3	381.317
198	159	100	20	CCGCTCACTCTCTCTTCCTT	485	480	509	470.7	440.7	443.1	414.3	220.5	289.9	294.1	233.7	225.7	243.2	189.2	247.7	252.4	274	186.8	209.9	261.1	215.2	231	269.1	292.1	300	300.1	291.6	275.7	1345.2	341.069
199	23	100	18	TGGTCCTTTCAGTGCCTTAC	613	471.6	617.7	601.4	566.3	762.9	517.1	110.3	215.1	210	273.8	238.2	228.5	446.6	375.9	352.1	292.5	349.4	313.6	275.7	269.8	235.2	341.3	274.2	305.3	330.3	330.5	197.1	0.2	348.814
200	94	95	20	TGCGGGGTGCCTTCACAGCA	258	87	276.5	291.2	287.8	220	219.1	723.4	638.6	634.8	455.1	465.1	473.1	484.9	108.6	111	119	119.4	188.4	372.6	363.5	442.1	604.4	552.5	503.7	569.3	495.7	479.6	83.2	366.469
201	35	95	20	TGTGTGTGTGCTGTTGGTCC	508	335.6	341.8	397.7	373.4	308.3	431.9	321.5	321	348.7	462.8	520.2	498.5	296.4	333.4	276.9	354.5	380.8	431.3	344.2	349	236.7	259.8	265	257.4	301.5	269.3	227.2	173.5	342.286
202	146	95	20	CTTCCTTCCCTCCTCCTCCC	507	430.1	479.4	440.3	445.6	455.3	585.1	226.4	262.8	240.5	261.6	249.6	260	258.4	256.4	223.4	291.6	187	372.1	182.7	179.8	378.9	380.3	406.9	405.7	297.8	356.3	158.2	931.9	348.659
203	92	95	20	CGGGGTGCCTTCACAGCAGC	257	87.9	275.2	290.8	287.3	220.4	218.9	748.2	685	698	419.8	421.3	454.3	472.9	104.3	108.5	116.5	120.1	155.4	368	384.9	439.8	600.7	546.3	497.9	558.1	482.9	477.6	83.4	364.876
204	93	95	20	GCGGGGTGCCTTCACAGCAG	258	87.9	275.8	291.2	287.3	220.1	218.9	740.4	671.9	680.8	419.8	421.3	454.3	470.4	104.3	108.5	117.3	119.6	156.1	365.3	372.6	440.2	601.5	546.8	497.3	557.8	482.9	478.6	83.4	363.114
205	37	95	20	GTGTGTGTGCTGTTGTTGGT	207	202.2	255.1	299.5	317	235	236	505.5	612.7	588.2	305	301.3	329	297.1	391.7	409.5	385.5	406.3	426	446.5	438	411.6	421.4	458.5	452.9	436.3	380.4	333	161.5	367.231
206	112	90	20	CGCCGCGACGGTTGTGTGTG	668	503	590.6	565.1	568.8	599.1	503.7	256.1	298.3	297.3	120.8	86.4	111.9	232.5	358.2	383	397.2	348.9	283.3	329.7	294.9	219.4	193.9	227.7	215.4	200.8	216.4	399	278.1	336.121
207	62	100	18	CATATAAATATGTGTGTGGG	377	440.3	364.4	361.4	354.6	484.6	446.6	177.4	86.3	78.2	499.1	439.5	499.9	372	615	580.9	548.9	585.3	304.2	299.4	256.3	273.5	290.5	303.3	279	300.8	286.2	152.4	278.9	356.41
208	113	90	20	ACGCCGCGACGGTTGTGTGT	668	502.5	591.3	565.6	568.3	599.1	504.2	245.9	269.4	268.9	121	86.4	111.2	237.5	357.7	382.5	397.2	347.6	284	324.5	287.5	214.5	184.7	215	209.5	200.4	208.7	397.1	277.9	332.003
209	114	90	20	CACGCCGCGACGGTTGTGTG	671	504.3	593.8	566	568.3	600.5	505.2	247.1	271.6	270	121	86.4	110.6	218.7	358.7	383	398.1	337.8	285.3	325.8	287.3	214.8	185.5	215.5	211.3	200.1	208.5	399	279.2	331.876
210	29	100	18	GCTGTTGTTGGTCCTTTCAG	196	159.9	190.4	237.5	244.3	213.8	192.9	528.9	885.2	799.2	201.9	179.7	193.7	396.2	387.4	417.4	391.4	358.5	390.3	396.3	380	430.1	439.1	514.2	451.2	426.5	423.5	323.3	98.6	360.255
211	98	95	20	TGTGTGCGGGGTGCCATCAC	629	804.6	750.2	659.9	688.4	840.3	668.7	42.3	15.8	17.7	292.6	291.7	283.4	303.2	139.7	125.2	124	81.3	43.1	262.5	251.1	209.9	198.1	213.4	207.8	209.5	212.5	316.5	116.3	310.3
212	72	90	20	AACACGTGAGAGCATGTAAA	85	67.6	179.1	177.1	171.6	106.2	125.9	330.5	335.5	333.2	527.2	520.2	567.6	452.6	620.8	493.5	590.8	533.7	583.4	386.4	370.1	461.7	422.7	443.7	424.3	372.4	416.3	228.1	0.6	356.131
213	99	95	20	GTGTGTGCGGGGTGCCATCA	618	805	743.9	659.4	688.4	831.6	652.8	42	15.8	17.7	292.4	290.5	283.4	302.8	139.7	125.2	124	81.3	43.1	197.8	182.2	210.3	198.5	212.4	207.2	209.7	212.2	314.5	65.8	302.331
214	45	100	20	GTGTGGGCGGTGTGTGTGTG	387	186.3	174	209.5	192.9	210.8	285.6	336.6	419.6	410.9	403.8	457.7	487.2	318.4	181.3	187.1	165.9	358.9	208.6	294.1	315.1	398.4	489.4	469.2	490.3	386.7	475.9	248.5	433.7	330.462
215	100	95	20	TGTGTGTGCGGGGTGCCATC	618	802.3	744.6	661.4	687.5	834	638.7	42.9	15.8	17.7	291.9	291.1	284.1	232.5	139.7	125.2	123.2	81.7	43.1	197.2	181.8	210.7	199	212.4	206	210	212.7	314.5	65.8	299.5
216	62	100	17	ATATAAATATGTGTGTGGGC	375	412	361.3	357.5	351.1	481.1	445	177.1	93.7	80.4	419.6	353.6	409.4	339.7	611.7	580.4	548.1	581.1	306.2	263.8	233.6	244.9	255.6	280.8	255.6	269.2	257	152.4	18.8	328.128
217	71	90	20	ACACGTGAGAGCATGTAAAT	86	67.1	140.7	135	138	105.7	124.7	329.9	332.4	333.2	524.6	520.2	566.9	450.1	619.8	494	589.1	531.7	577.4	385.1	369.4	460.9	419.8	443.7	423.7	366.6	406.8	226.2	0.6	350.666
218	70	90	20	CACGTGAGAGCATGTAAATA	86	68.4	140.1	134.5	138	105.7	124.9	332.8	330.7	328.4	526.3	526.5	568.2	450.1	618.9	494.9	593.3	531.7	572.7	382.5	368.4	451.1	405.1	433.5	410.3	365.4	395.2	226.2	0.6	348.634
219	103	100	16	GTGTGTGCGGGGTGCCATGA	267	250.8	187.9	245.3	229.5	149	256.6	309.2	109.9	105	415.8	423.6	466.4	508	598.8	520	445	624.8	598.2	365.3	320.5	290.8	258.6	254.8	258.6	309.7	277.4	117.5	350.3	328.079
220	56	90.909	22	TATAAATATGTGTGTGGGCG	373	408	343.1	332.9	332.4	475	443.8	143.5	82.8	75	418.4	351.9	409.4	328	605.5	574	541.4	578	307.5	255.9	226.8	244.6	255.6	280.8	253.3	269.2	256.8	152.4	18.6	321.986
221	108	100	16	GCAACGGTTGTGTGTGCGGG	259	212.8	291.5	314	284.4	213.3	148.3	173	295.2	298.9	293.1	334.9	353.8	548.8	326.2	315.7	245.5	316.2	453.5	288.8	268.3	396.2	363.9	486.1	530	402.4	367.6	328.1	313.7	324.938
222	103	100	17	TGTGTGTGCGGGGTGCCATG	272	260.1	203	258.8	242.3	154.8	260.4	308.9	109.5	105.5	405.3	402	451.6	515.8	598.3	518.5	443.3	624.8	596.9	360.1	316	274.7	245.6	237.9	245.1	294.3	264.2	116.5	350.5	325.403
223	55	90.909	22	ATAAATATGTGTGTGGGCGG	375	408	356.3	345.9	346.2	474.8	443.5	123.4	71.4	68.6	420.8	351.9	410.1	327	606	571.5	543.9	567.2	308.2	244	218.2	237.8	250.6	268.1	244.6	261	250.3	152.4	18.6	319.493
224	98	90	20	TGTGTGCGGGGTGCCATGAC	307	244.6	194.8	262.2	239.9	138.5	304.3	309.5	109.9	104.5	364.9	372.4	396.7	519.4	598.8	519.5	444.1	625.2	596.2	375.2	324.4	284.4	249.8	242.5	253.3	293.1	272.1	116.5	122.1	316.752
225	38	95	20	GGTGTGTGTGCTGTTGTTGG	150	155	210.5	215.8	232	209.5	193.2	294	424	408.2	283.5	270.6	293.5	199.9	611.2	641.8	621	484.3	491.2	402.3	396.7	351	314	344.1	318.1	353	299.9	334	98.3	331.055
226	126	100	18	TGGATCCGGTCACGCGGCAA	388	352.4	365.1	403	382.3	389.1	383.1	136.8	129.2	112.5	347.5	412.8	418.1	372	413.2	390.8	336	367.3	233.5	186.6	187.2	298.7	261.5	329.3	353.7	316.7	267	104.8	66.6	300.166
227	107	100	17	CAACGGTTGTGTGTGCGGGG	239	193	268.9	307.7	280.4	208.7	139	172.4	294.8	296.8	284.3	331.5	353.8	535.7	291.7	266.1	218.7	310.4	433.4	278.3	260.9	375.1	355.1	472.8	517.7	391.4	353	327.2	312.9	312.783
228	126	100	19	CTGGATCCGGTCACGCGGCA	361	352.4	364.4	404.9	383.8	389.7	382.8	138	128.8	113	351.3	415.6	421.5	372.8	419.9	402.6	345.3	374.6	234.8	187.9	189.1	299.5	261.9	331.9	355.5	318.8	268.6	104.8	65.8	301.414
229	95	95	20	GTGCGGGGTGCCATCACTGC	606	733	671.7	619.7	628.6	762.3	718.1	42.3	15.8	17.7	206.4	195.6	190.3	207	113.3	86.4	101.4	75.5	37.7	211	187.2	213.7	214.5	207.8	204.3	221.2	207.4	243.7	116.8	277.807
230	91	95	20	GGGGTGCCATCACTGCAGCA	561	738.8	667.9	616.4	622.7	777.4	726.4	41.7	15.8	17.7	216.7	202.4	214.4	216.9	114.3	86.4	103.1	76.4	37.7	226.2	196.3	215.6	215.3	212.9	209	224	210.4	242.7	116.9	280.117
231	94	95	20	TGCGGGGTGCCATCACTGCA	560	740.5	685.5	624.1	631.1	772.4	718.1	42.3	15.8	17.7	206.4	194.4	190.3	216.2	113.3	85.9	101.4	75.5	37.7	230.2	199.7	213.3	214.5	208.3	204.9	221.4	207.4	242.7	116.1	278.866
232	85	100	17	CATCACTGCAGCAACACGTG	521	799.3	712.5	633.3	632.6	836.5	687.8	40.8	40.7	40.2	195.5	170.6	182.3	226.1	99.5	70.7	56.1	67.1	43.7	220.9	197.2	231.8	224.6	218	207.2	239.9	214.3	250.5	119.7	282.083
233	93	95	20	GCGGGGTGCCATCACTGCAG	561	740.1	676.7	612.5	621.2	775	724.1	42.3	15.8	17.7	206.7	192.2	190.3	215.8	113.3	85.9	102.2	76.2	37.7	223.6	194.3	213	214.1	207.3	204.9	221.9	207.4	241.7	116.3	277.628
234	69	90	20	ACGTGAGAGCATGTAAATAT	88	68.4	147	149.5	146.9	106	124.9	325.8	325.4	324.6	461.8	451.4	475.1	400.1	631.3	504.8	604.2	545.4	574.7	356.8	344.8	403.3	352.6	378.4	359	322.6	349.3	126.2	0.6	325.824
235	92	95	20	CGGGGTGCCATCACTGCAGC	561	737.4	672.9	606.7	615.7	774.2	724.1	42.3	15.8	17.7	206.2	192.2	190.3	215.5	113.3	85.9	102.2	76.2	37.7	222.9	194	212.2	214.1	207.3	204.9	222.2	207.4	241.7	116.6	276.917
236	96	95	20	TGTGCGGGGTGCCATCACTG	603	732.6	669.8	617.8	626.1	757.2	721.1	42.3	15.8	17.7	203.8	195	189	205.9	113.3	86.4	101.4	75.5	37.7	205.1	180.8	201.3	197.3	193	180.4	209	193.7	240.8	116.9	273.438
237	86	95	20	GCCATCACTGCAGCAACACG	517	790.4	725.1	646.8	645.9	808.5	682.3	40.8	39.4	40.2	192.4	170.6	180.9	219.4	91.3	59.4	50.3	62.5	42.4	238.1	206.6	224.2	217.4	212.9	202.5	235.3	212.7	248.5	117.6	280.048
238	129	100	19	CCGCTGGATCCGGTCACGCA	265	393	343.7	337.7	329.9	281.4	290.4	139.7	195.8	204.6	281.6	247.3	258	196	509.4	477.3	522.1	408.7	491.9	248	238.3	298.4	184.7	216	192	223.6	231.5	431	593.4	311.393
239	87	95	20	TGCCATCACTGCAGCAACAC	515	787.3	715.7	626.5	625.6	779.9	690.4	40.5	15.8	17.7	192.6	170	180.9	219	91.3	59.4	50.3	62.5	43.1	237.4	206.3	224.2	217.9	212.9	202.5	234.1	212.2	246.6	117.1	275.679
240	85	95	20	CCATCACTGCAGCAACACGT	518	789.1	686.1	608.6	613.3	807.7	680.3	40.8	39.9	40.2	193.6	171.1	181.6	222.6	91.3	59.4	50.3	62.5	41	218.9	192.8	226.9	224.1	212.9	203.7	238.3	212.9	248.5	117.4	275.648
241	129	100	18	CGCTGGATCCGGTCACGCAG	264	402.3	328	325.1	314.5	282.2	291.2	139.4	195.8	204.6	261.3	223.4	227.8	169.3	510.3	476.8	522.9	420.1	515.5	248.6	238.8	298.4	184.7	216	192	224	231.7	431	577.1	307.476
242	30	100	20	GTGTGTTGTTGGTCCTTTCA	465	421.7	402.1	361.9	355.6	380.5	379.3	122.5	109.1	109.8	353.9	329.8	403.4	287.2	122	114.4	124	188.8	155.4	227.5	218.9	333.4	384.1	359.5	374.7	349.3	374.8	158.2	505.8	292.159
243	85	100	15	ATGACTGCAGCAACACGTGA	166	216.8	167.1	170.3	170.6	177.2	223.4	120.8	41.6	41.8	510.5	573.1	588.3	533.2	432.8	369.2	348.6	544.5	323.7	352.8	358.6	367.6	314.8	336.5	385.8	356.8	319.4	333	48.6	306.669
244	90	95	20	GGGTGCCATCACTGCAGCAA	492	726.4	682.4	607.2	608.3	735.7	684.8	41.7	15.8	17.7	216.9	200.1	211.1	221.9	91.3	61.4	51.1	68.2	48.4	233.4	199.5	220.1	216.6	212.9	210.7	224.5	212.2	247.6	117.6	271.638
245	126	95	20	GCTGGATCCGGTCACGCAGC	261	365.2	338	336.7	323	299.8	289.6	139.7	179.1	188	260.6	223.4	227.2	169.3	509.8	477.3	523.8	419	518.1	248.6	238.8	298	183.4	216.5	189.7	222.4	231.7	336.9	575.1	303.093
246	29	100	18	TGTTGTTGGTCCTTTCAGAG	164	246.8	188.5	229.8	225	240.8	193.9	307.2	471.3	461.2	293.3	279.7	323	309.9	271.7	303.9	310.9	186.5	363.4	258.5	246.2	359.3	403.4	398.3	325.7	381.3	385	282.5	538.4	308.6
247	89	95	20	GGTGCCATCACTGCAGCAAC	485	728.6	692.4	613	611.3	736.7	675.7	40.8	15.8	17.7	216.9	196.7	211.1	219	90.9	59.4	51.1	62.9	44.4	234.1	199.2	218.6	215.3	209.3	203.7	222.2	209	247.6	117.3	270.541
248	85	100	15	CATGACTGCAGCAACACGTG	166	213.7	165.9	168.8	166.7	173.9	222.9	119.6	42	41.8	505.7	557.2	576.9	526.5	451	364.8	322.6	574	304.2	347.5	346.3	364.2	313.1	332.9	380	354.4	316.8	333	48.6	303.483
249	29	100	20	TGTGTTGTTGGTCCTTTCAG	476	420.8	405.3	355.6	348.2	373.8	430.7	121.1	108.6	109.3	333.9	311	382.6	266.3	111.4	104.6	109.8	181.2	150.1	209.7	212.5	326.2	376.1	350.3	367.7	337.6	363	134.9	506.1	285.669
250	97	95	20	GTGTGCGGGGTGCCATCACT	572	719.3	627.7	561.7	581.1	757.6	639.5	42.3	15.8	17.7	203.6	194.4	189	201.3	113.3	86.4	101.4	68.2	37.7	203.8	177.3	191.9	191.8	185.3	179.2	202.7	172.8	238.8	116.9	261.741
251	85	90	20	CCATGACTGCAGCAACACGT	165	212.4	175.9	173.7	169.1	172.3	221.6	119	42.5	42.3	487.8	535	564.2	526.8	444.3	361.9	310.9	564.5	294.1	341.6	333.5	359.3	313.1	324.7	373.6	352.8	316.6	326.2	48.8	299.086
252	88	95	20	GTGCCATCACTGCAGCAACA	455	703.9	672.9	591.2	594	715	661.9	40.5	15.8	17.7	216.7	197.3	210.4	218.7	91.8	59.4	51.1	62.9	44.4	243.3	204.1	226.5	224.6	220.6	212.5	233.2	217.3	247.6	117.1	267.841
253	125	94.444	18	GGATCCGGTCACGCAGCGAC	254	414.6	331.8	330.4	315	314.2	297.7	129.5	195.8	201.9	263	231.4	236.5	185.3	453.4	426.7	448.3	438.2	463.6	248	242.7	306.6	184.7	225.7	195.5	234.6	235	336.9	428.4	295.497
254	86	90	20	GCCATGACTGCAGCAACACG	139	191.6	165.3	169.8	156.8	133	222.4	119.3	42.5	42.3	488.1	535	563.5	533.9	455.3	370.7	323.5	582.5	310.9	344.9	337.2	359.7	313.1	324.7	373	353	316.4	325.2	48.6	297.972
255	31	100	20	TGTGTGTTGTTGGTCCTTTC	465	412	402.1	357.5	352.1	344.4	384.1	122.5	108.6	110.9	336.8	320.7	393.3	281.2	71.7	68.7	70.4	146.9	122.5	223.6	215.4	329.2	378.6	356.4	371.8	345.5	372.7	159.2	506.9	280.369
256	125	94.737	19	TGGATCCGGTCACGCAGCGA	250	349.7	327.4	321.7	311.6	294.7	288.9	126	168.2	174.1	262.8	233.7	233.9	176.1	505	483.2	530.5	417.8	490.6	245.3	239.3	299.1	175.9	210.4	184.4	217.9	222.7	336.9	427.3	293.279
257	122	90	20	GATCCGGTCACGCAGCGACG	254	415.5	340.6	337.7	323.5	314.8	298.2	129.5	195.3	201.9	265.2	230.8	235.9	186.7	455.8	431.1	447.5	453.1	448.8	246.6	244.2	272.8	170.8	208.8	178.6	214.9	209.7	335.9	401.2	291.359
258	85	100	17	ATCACTGCAGCAACACGTGA	442	765.3	647.2	581	579.1	782.1	627.9	41.1	40.7	40.2	187.6	168.9	179.6	224.4	100	72.2	59.5	67.6	45.1	220.3	196.8	230.3	224.6	217	204.9	236.7	211.1	250.5	119.7	267.703
259	32	100	20	GTGTGTGTTGTTGGTCCTTT	450	317.5	370.7	331.9	329.4	309.4	414.6	122.5	109.9	111.4	340.8	317.8	392	290	68.4	61.4	62	150	115.7	234.1	226.8	341.6	386.6	363.5	385.2	355.6	376.2	159.2	510.7	276.031
260	110	94.444	18	CAGCGACGGTTGTGTGTGCG	211	410.7	277.7	276.7	285.4	273.7	219.9	98.9	154.2	162.3	330.3	267.2	292.2	232.5	547.1	507.7	599.2	544.6	578.7	224.9	219.9	270.5	169.6	201.2	172.2	201.6	208.5	262.1	360	295.19
261	125	95	20	CTGGATCCGGTCACGCAGCG	251	349.3	327.4	321.7	311.6	294.6	288.9	126.3	165.6	172.5	262.8	233.7	233.9	175.7	505.5	483.7	533	418	489.9	246	239.5	293.1	170.4	205.8	178.6	214.4	219.2	337.8	427.9	292.338
262	109	94.737	19	AGCGACGGTTGTGTGTGCGG	208	403.6	277.7	276.2	285.4	273.4	202.7	98.9	153.7	161.8	329.8	267.2	291.5	232.9	547.6	506.7	599.2	545.5	580.1	214.3	208.1	270.5	168.7	201.2	172.8	201.3	208.3	261.1	360	293.386
263	33	100	20	TGTGTGTGTTGTTGGTCCTT	446	310.9	388.9	359	354.6	337.4	417.6	127.2	106.4	107.7	334.1	312.1	386.6	261.6	77	67.3	71.2	149.6	98.2	230.8	222.1	332.6	371.5	348.7	372.4	342.2	362.5	158.2	442.8	272.317
264	114	90	20	CACGCAGCGACGGTTGTGTG	244	300.3	288.4	293.7	294.8	285.7	227.2	116.4	147.6	152.7	274.7	237.7	245.9	196.3	511.3	482.7	576.6	540.8	530.3	215.6	209.8	254.3	161.2	192	166.9	193.6	194.8	347.6	409	285.928
265	119	90	20	CCGGTCACGCAGCGACGGTT	246	383.7	343.1	351.2	342.2	314.6	249.8	116.4	195.3	200.9	273	241.1	250.6	182.8	416.6	377.1	404.8	490	473.7	242.7	239.1	270.9	170.8	209.3	178	215.6	210.6	335.9	337.2	284.931
266	115	90	20	TCACGCAGCGACGGTTGTGT	244	300.7	287.1	293.2	294.8	282.2	226.7	124.9	191.8	195	317	276.9	292.8	196.3	439.5	406.1	477.7	498.7	508.1	248	242.3	263	170.4	209.3	179.2	207.4	204.8	345.6	340.3	284.959
267	117	90	20	GGTCACGCAGCGACGGTTGT	271	374.5	343.1	350.3	348.7	315.8	252.6	115.2	189.2	192.3	272.6	241.6	250.6	185.3	411.8	375.1	415.7	491.8	403.1	237.4	236.8	266.8	171.7	208.3	178.6	207.2	205.7	335.9	361.5	283.11
268	68	90	20	CGTGAGAGCATGTAAATATG	89	68.4	146.4	148	146.4	106	123.2	318	324.6	324.1	418.6	413.3	443.6	497.7	556.2	431.6	502.8	488.7	419.9	250.6	273	327.7	325.3	344.7	324.5	307.8	297.8	126.2	0.5	294.641
269	121	90	20	ATCCGGTCACGCAGCGACGG	254	415.5	350	344.9	333.8	329.3	298.7	129.5	195.3	201.9	264.7	230.8	236.5	186.4	387.4	358.9	383.8	424.5	395.7	246	243.7	272.8	170.8	208.8	178.6	214.7	209.7	335.9	401.2	282.89
270	118	90	20	CGGTCACGCAGCGACGGTTG	250	374	341.2	350.3	342.2	315	245.3	115.2	189.6	191.8	271.4	241.1	250.6	181.8	411.8	374.6	405.6	491.6	477.1	236.7	235.4	264.1	170	208.3	171.6	207.6	205.3	336.9	360.8	283.341
271	25	95	20	TTGTTGGTCCTTTCAGAGCC	154	272	196	231.3	231	245.9	178.3	241.5	342.5	338	326	339.4	371.9	320.6	227.2	248.9	248.1	157.5	356	246.6	244.5	331.5	357.2	346.7	300.6	333.1	323.3	350.5	538.8	289.617
272	113	90	20	ACGCAGCGACGGTTGTGTGT	212	369.6	289.7	294.1	295.3	275	219.4	102.7	147.2	152.7	276.1	236	244.6	196	513.2	482.7	574	539.2	541.7	213	206.1	254	161.6	192	165.8	194.1	195.5	349.5	362.1	284.652
273	36	95	20	GTGTGTGTGTGCTGTTGGTC	286	214.2	277.7	313.5	286.9	280.1	265	264.6	284.3	303.2	343.9	369.6	350.5	190.6	254	224.4	305.9	329.7	384.2	306	295.9	193	225.4	231.3	227.6	245.6	229.4	224.3	8.3	266.038
274	112	90	20	CGCAGCGACGGTTGTGTGTG	210	366.5	283.4	288.3	293.3	274.5	219.4	102.7	153.3	160.7	276.6	235.4	245.3	188.2	513.2	482.7	574	539.2	543.7	213	205.6	251.7	160.8	191.5	165.8	194.1	195.5	349.5	362	284.134
275	126	100	17	GGATCCGGTCACGCGGCAAC	279	165.1	297.8	339.1	303.7	212.4	256.1	129.5	126.1	109.8	345.1	407.7	429.5	357.1	395	371.2	315.9	389.5	218	191.2	190.1	290.1	256.5	327.8	351.4	308.3	261.4	103.9	66.6	268.79
276	34	100	20	GTGTGTGTGTTGTTGGTCCT	434	265.4	365.1	336.7	331.4	313.2	381.8	86.9	105.6	105	366.6	371.8	436.2	240.7	68.9	63.3	66.2	136.3	93.5	222.9	215.4	310.8	348.8	328.3	347.9	326.1	344.9	159.2	547.9	266.234
277	121	90	20	ATCCGGTCACGCGGCAACGG	301	177.1	287.8	327	290.3	199.8	246.8	133.9	139.3	119.5	304.5	379.2	389.3	375.2	367.3	349.1	283.2	375.7	230.8	195.2	204.9	296.9	270.7	337.5	363.6	310.4	270.2	103.9	66.4	265.397
278	120	90	20	TCCGGTCACGCGGCAACGGT	295	172.2	284	316.9	282.4	200.2	247.6	133.9	140.2	120	304.8	390.6	394	375.2	339.6	316.7	253.1	353.2	333.1	194.5	204.4	296.5	272	339	366	311.1	270.9	103.9	65.9	264.721
279	116	90	20	GTCACGCAGCGACGGTTGTG	245	324.6	326.7	331.4	334.8	283.3	227.2	125.1	191.4	192.8	274.5	242.8	248.6	196.7	411.8	375.1	418.2	492	400.4	244.7	241	265.3	171.3	208.8	178.6	208.1	206.2	345.6	342.4	277.738
280	120	90	20	TCCGGTCACGCAGCGACGGT	243	361.7	329.2	331.9	320	307.2	247.3	129.5	195.3	200.9	265.2	230.8	235.9	186.4	395.5	364.8	389.7	453	397	246.6	243.5	271.3	170	209.3	177.4	215.4	209.7	336.9	336.4	275.89
281	26	95	20	GTTGTTGGTCCTTTCAGAGC	145	262.3	187.9	229.8	226	240.3	175.8	239.8	337.7	333.2	304.1	318.4	350.5	316	216.2	244	252.2	141.4	339.1	245.3	227.7	321.7	352.6	342.1	291.3	330.3	326.8	349.5	537.5	282.224
282	111	90	20	GCAGCGACGGTTGTGTGTGC	211	382.8	282.8	288.8	292.8	273.7	219.4	101.5	153.3	160.7	257.3	209.2	223.8	187.4	525.1	489.1	571.5	520	543	191.9	173.1	264.9	167.1	197.1	171.6	195	202.7	212.6	360.5	276.886
283	119	90	20	CCGGTCACGCGGCAACGGTT	296	171.3	292.2	326.1	293.8	200.2	233	133.9	140.6	120	269.2	356.5	360.5	376.3	329	303.4	243.9	340.9	358	193.9	204.4	290.8	267	329.8	358.4	302.7	267.9	103.9	65.9	259.638
284	126	100	16	GATCCGGTCACGCGGCAACG	266	177.1	288.4	327	291.3	200	239.8	129.5	126.1	110.3	303.8	379.8	389.3	358.2	375	353	283.2	386.1	212	183.3	177.3	290.1	266.1	333.9	361.3	306.7	265.1	103.9	66.6	260.352
285	109	90	20	GGCAACGGTTGTGTGTGCGG	216	176.2	237.5	258.3	237.9	201.3	148.6	141.8	260.2	259.3	242	308.7	319.6	379.1	276	244.5	192.7	311.5	384.2	203.1	214.5	296.9	298.9	405.9	447.7	356.8	280.4	330.1	65.4	265.348
286	60	100	19	ATATAAATATGTGTGTGTGT	341	253.9	294.1	266.6	257.2	369.4	319.9	274.5	300.9	306.9	222.7	199.6	194.3	320.9	101.9	86.4	119.8	107	160.2	265.1	292.4	284.1	332	313	274.3	290	287.8	258.2	329.6	255.99
287	106	100	18	AACGGTTGTGTGTGCGGGGT	239	193.4	272.7	307.2	282.4	209.9	140.5	170.9	286.9	283.4	145.8	122.2	134	361.4	291.7	269.1	206.2	310	432.7	211	168.2	262.2	257.7	328.3	358.4	268	267.7	225.2	311.8	252.341
288	60	100	18	TATAAATATGTGTGTGTGTG	336	250.8	294.1	265.6	257.7	365.8	319.9	268.7	271.6	282.3	206.7	180.8	174.2	320.9	97.1	81.5	114	104.4	150.1	261.1	282.8	268.6	318.6	296.7	265.6	274.8	276.5	258.2	320.4	247.086
289	118	90	20	CGGTCACGCGGCAACGGTTG	263	171.8	292.8	326.1	292.8	199.7	211.1	121.9	107.3	93.7	241.1	313.8	321.6	383.4	314.7	294.1	236.3	326.8	358.7	191.2	203.6	274.3	243	304.8	336.8	302.7	249.3	103.9	64.6	246.376
290	117	90	20	GGTCACGCGGCAACGGTTGT	263	172.7	298.5	327.5	294.8	200.5	211.3	120.8	96.4	85.2	240.8	315	323	383.4	308	285.3	230.5	329.9	359.3	191.2	202.9	273.5	243.9	306.4	340.9	302.9	248.9	103.9	64.6	245.69
291	115	90	20	TCACGCGGCAACGGTTGTGT	226	175.3	268.9	287.4	269	200.2	188.4	121.1	104.7	94.8	247.5	324.6	333.7	380.2	286.5	256.3	199.4	329	356.6	184.6	196.5	278.8	253.1	313.5	351.4	311.6	257.2	103.9	64	240.145
292	116	90	20	GTCACGCGGCAACGGTTGTG	227	175.7	268.9	286.9	269.5	200.5	188.4	120.8	104.2	94.8	238.9	315	321.6	380.6	284.1	253.4	198.6	330.8	360	184.6	196.8	280.3	252.7	313.5	349.6	312.3	257	103.9	64.6	239.138
293	114	90	20	CACGCGGCAACGGTTGTGTG	227	179.3	257.6	278.7	259.2	200.9	150.9	121.1	103.8	94.8	239.4	305.9	320.3	380.6	296	264.2	214.5	330.6	374.8	185.3	194.5	280.3	254.4	311.5	350.8	311.8	257.5	103.9	64.1	238.403
294	110	90	20	CGGCAACGGTTGTGTGTGCG	216	175.7	243.2	264.6	243.3	200.4	147.6	139.7	93.7	82	240.8	308.7	319.6	380.2	298.9	267.1	215.4	326.8	391	194.5	194.5	286.3	263.2	321.2	358.4	315.8	255.8	103.9	64	238.355
295	113	90	20	ACGCGGCAACGGTTGTGTGT	219	175.7	258.2	278.7	259.2	200.2	150.4	121.9	103.8	93.7	238.4	305.9	319.6	379.1	295.1	264.2	214.5	330.1	375.5	184.6	195	279.6	254.4	311.5	349.6	311.3	257	103.9	63.8	237.721
296	112	90	20	CGCGGCAACGGTTGTGTGTG	218	176.2	257.6	278.7	258.7	200	150.6	122.2	103.4	93.2	238.9	305.9	319.6	380.2	293.7	263.7	214.5	329.7	374.1	184.6	195.3	279.2	254.4	311.5	349	312	257.2	103.9	64.1	237.59
297	77	90	20	GCAGCAACACGTGAGTGCAT	141	95.4	35.8	44.5	36.6	47.5	144.1	378.9	372.3	381.4	64.4	63.1	66.3	117.9	334.3	388.4	382.1	403	404.4	153	156.2	199.8	192.2	188.4	199	222.6	209.7	136.9	1679.2	249.6
298	67	90	20	GTGAGAGCATGTAAATATGT	89	68.9	149.5	155.3	152.8	106.1	122.7	319.7	328.9	328.4	291.4	263.8	264	310.3	555.7	432.1	503.6	477.7	435.4	184.6	196	228.4	243.9	240.5	193.2	203.2	225.2	125.2	10.2	248.472
299	111	90	20	GCGGCAACGGTTGTGTGTGC	216	175.7	251.3	275.3	255.2	200.8	148.1	99.2	79.7	73.9	240.8	308.7	319.6	380.2	294.1	261.7	214.5	327.7	384.2	189.9	193.3	269	245.1	303.3	343.8	300.1	244.7	101.9	64	233.166
300	82	88.889	18	TGACAGCAGCAACACGTGAG	187	126.3	169.7	224	196.3	169	209.8	385.9	350.8	326.2	98.6	108	109.2	147.7	330	336.3	388	222	369.4	357.4	325.4	286.3	242.6	237.4	247.5	244.9	232.4	148.5	123.6	237.938
301	66	94.444	18	TGAGAGCATGTAAATATGTG	89	68.9	149.5	153.8	152.8	104.7	122.9	323.2	350.8	350.9	286.6	257.6	257.3	128.5	542.8	423.3	495.3	460.1	436	191.9	202.7	240.4	252.7	255.8	203.7	214.9	230.3	125.2	10.2	244.2
302	65	94.737	19	GAGAGCATGTAAATATGTGT	89	68.4	149.5	153.8	153.3	104.1	122.7	323.5	351.7	350.9	286.6	257	256	128.5	542.4	422.8	496.1	456.8	432.7	191.9	201.4	239.7	253.1	255.8	203.1	214.4	229.9	125.2	10.2	243.81
303	76	90	20	CAGCAACACGTGAGTGCATA	140	92.3	35.2	44.5	36.6	47	143.8	294.9	336.4	341.2	64.7	63.1	66.3	93	313.7	379.6	371.2	392.8	396.3	143.1	150.3	184	180.1	174.1	186.2	208.3	193.7	135.9	1663.8	236.969
304	158	95	20	CGCTCACTCTCTCCTCCTTC	438	517.1	515.9	416.5	439.7	614.4	525.6	6.4	68.8	87.8	97.9	103.5	125.3	167.2	133	186.1	191.9	196.9	267.1	120.7	97.1	108	89.8	123.6	175.7	92.7	88.4	8.7	71.1	209.479
305	95	90	20	GTGCGGGGTGCCATGACTGC	146	230.1	172.2	184.8	174.1	139.3	229.2	116.7	18	24.1	279	267.8	290.1	332.3	451.5	359.9	324.3	596	454.9	207.7	186.4	228	207.8	191	203.7	230.8	229.6	87.4	0.6	226.321
306	91	90	20	GGGGTGCCATGACTGCAGCA	145	224.8	173.4	181.9	175.1	138	229.2	121.9	27.2	35.9	257.3	246.2	271.4	316.7	449.6	360.4	328.5	599.3	519.5	210.4	183.5	219.7	195.2	181.3	197.3	229.9	216.2	88.3	0.5	224.952
307	96	90	20	TGTGCGGGGTGCCATGACTG	132	236.7	167.1	175.6	159.7	124.6	214.3	116.7	18.4	24.1	297.6	282.6	309.6	344	445.3	354.5	320.1	587.5	463.6	220.3	191.6	219.7	207.8	190.5	203.7	231.7	227.3	87.4	0.6	226.021
308	88	90	20	GTGCCATGACTGCAGCAACA	151	230.9	170.3	170.3	161.7	130.1	237.5	124.6	27.2	36.4	269.5	261	280.1	352.2	487.8	410.5	368.7	577.1	339.1	211.7	181.5	206.6	176.3	160.3	180.4	200.6	195.3	86.4	48.3	221.841
309	94	90	20	TGCGGGGTGCCATGACTGCA	144	235.4	172.2	184.3	174.1	139.2	229.2	122.2	26.7	35.9	254.4	246.2	267.4	318.8	450	358.9	324.3	596.4	455.6	205.8	183	219.4	195.6	180.2	198.4	229.4	217.8	87.4	0.6	222.51
310	89	90	20	GGTGCCATGACTGCAGCAAC	147	249	184.1	181.4	174.6	129.9	234.5	124	27.2	36.4	262.8	248.5	271.4	352.2	486.4	410	367.9	574.3	338.5	211.7	182.5	213	186.8	170	186.2	201.6	206.7	86.4	0.6	222.262
311	93	90	20	GCGGGGTGCCATGACTGCAG	144	227	172.8	183.4	173.6	137.8	229.2	122.2	26.7	35.9	255.1	244.5	269.4	317.7	449.6	357	323.5	597.1	456.9	206.4	183	218.6	195.2	179.7	197.3	229.6	216.6	87.4	0.6	221.993
312	92	90	20	CGGGGTGCCATGACTGCAGC	144	225.2	172.8	183.4	173.1	137.5	228.7	121.9	27.2	35.9	254.9	245	268.7	316	449.6	356.5	323.5	596.6	465	206.4	182.7	219	194.8	179.2	196.7	229.2	216.2	88.3	0.6	222.021
313	81	89.474	19	GACAGCAGCAACACGTGAGA	186	125.4	170.3	224	196.3	169	209.5	382.4	325.4	308	98.8	108	109.2	144.8	285.5	275.5	319.3	202.7	343.9	356.8	326.1	263.8	215.3	216	221.8	217	209.4	147.6	0.6	219.255
314	143	94.737	19	TCTTCCCTCCTCCTTCCGCT	124	180.2	123.2	168.4	161.7	183.1	93.2	164.8	226	231.4	191.6	267.2	243.2	139.2	309.9	412.5	629.3	370.4	528.2	92.3	214.7	149.7	83.1	221.1	161.1	126.4	192.5	112.6	40.8	211.786
315	62	95	20	AGCATGTAAATATGTGTGTG	115	79.5	173.4	191.6	190.4	158.5	155.4	232.5	247	241.6	254.7	235.4	247.3	99.4	479.2	387.9	453.4	421.8	430	108.8	123.7	199.4	250.6	260.4	212.5	199.2	221.7	156.3	0.3	225.066
316	87	90	20	TGCCATGACTGCAGCAACAC	139	216.8	165.3	169.8	156.3	132.6	222.4	97.4	27.6	36.4	275.4	261.5	274.7	352.5	476.8	402.1	359.5	585.5	321.7	220.3	190.6	205.4	175.9	159.3	180.4	199.9	194.6	86.4	48.4	218.431
317	90	90	20	GGGTGCCATGACTGCAGCAA	148	246.8	186	181.4	175.1	132.3	234.7	124.3	27.2	36.4	256.1	243.9	262.7	343.3	443.4	353.5	322.6	572.7	354.6	213	183.5	213.7	188.1	170	187.4	203.2	208.5	89.3	0.5	217.317
318	43	95	20	TGGGCGGTGTGTGTGTTGTT	362	159.4	270.8	249.2	253.2	195.1	294.2	126.6	136.7	120.5	296.2	281.4	306.2	194.5	91.3	120.8	114.8	57.2	88.2	253.9	257.5	207.7	237.6	230.8	267.9	232.7	221.7	130.1	234	206.628
319	46	100	19	GTGTGGGCGGTGTGTGTGTT	316	135.1	231.9	215.8	222.6	232.2	255.6	158.7	152.9	137.1	306.9	306.5	332.4	219	92.8	124.7	119	57.6	81.4	249.3	256	225.4	245.6	248.7	277.8	234.6	237.7	131.1	213.8	207.524
320	28	100	19	CTGTTGTTGGTCCTTTCAGT	169	99.4	131.3	159.2	163.7	145.9	140	361.7	483.1	400.7	99	78.5	77.7	129.6	242	247	225.4	264.5	198.5	267.7	236.8	263.8	256.1	307.4	302.3	239.5	251.2	180.6	27.2	212.028
321	46	100	18	TGTGGGCGGTGTGTGTGTTG	335	139.1	241.9	228.4	227.5	205.2	291.9	126.3	136.7	120.5	311.2	303	327	205.5	91.3	122.3	114	62.9	81.4	253.2	261.2	209.6	237.2	229.8	264.4	232.7	222.9	131.1	213	204.352
322	46	100	17	GTGGGCGGTGTGTGTGTTGT	335	136.4	240.7	228.8	227	194.5	294.7	126.6	138	120.5	295.9	280.9	307.6	194.9	91.3	120.3	114.8	62.3	87.5	253.9	258.5	207.7	238	231.3	268.5	232.7	222.4	131.1	233.9	202.61
323	63	95	20	GAGCATGTAAATATGTGTGT	115	78.6	174.7	191.6	190.9	161.3	155.4	199.2	208.9	197.7	248.9	229.7	242.6	101.2	478.7	383.5	452.5	418.9	428.6	104.9	116.3	178.7	229.2	230.8	185	176.3	194.4	156.3	10.2	215.172
324	64	95	20	AGAGCATGTAAATATGTGTG	84	68.4	149.5	153.4	153.3	103.8	125.4	273.3	299.1	293	239.6	216.6	222.5	108.6	465.4	369.2	432.4	407.4	432	126	128.6	193.8	241.8	247.6	193.8	185.9	199.5	125.2	10.2	215.493
325	97	90	20	GTGTGCGGGGTGCCATGACT	132	163.4	114.4	125.8	113.3	91.3	210.8	117	18.4	24.1	280.7	270.1	298.2	290.4	440	349.1	312.6	573.4	452.2	246	207.1	186.2	182.2	163.4	163.4	203.7	202.5	116.5	0.5	208.576
326	150	94.444	18	CTCCTCCTTCCCTCCTCCTC	449	374	385.8	372	351.6	462.5	447.3	14.6	30.7	36.4	126.5	121.1	122	304.2	84.7	87.4	124	88.8	216	147.1	135.5	112.1	107.5	101.6	105.6	121.3	107.4	184.5	31.6	184.579
327	146	90.476	21	TCCTCCTTCCCTCCTCCTCC	449	374	385.8	370.6	351.1	462.1	448.1	14.6	30.7	35.9	126.7	118.3	122	308.5	83.7	87.4	124	88.4	216	146.4	135.5	112.9	107.9	101.6	104.5	121.3	106.9	184.5	31.6	184.483
328	160	95	20	GCCGCTCACTCTCTCCTCCT	284	411.5	401.5	374.5	379.3	552	402	5.3	37.2	38.6	144.2	111.4	113.2	133.5	102.8	140.9	143.3	156.6	238.2	130.6	116.6	196.4	158.2	156.8	151.8	170.9	193.7	0	75.3	190.355
329	146	94.444	18	CCTCCTTCCCTCCTCCTCCC	469	364.7	356.9	365.3	340.8	460.1	441	14	26.3	32.7	124.1	116.6	119.9	311	78.4	86.9	118.2	83.7	189.1	137.2	133.8	111.4	106.2	100.6	102.7	120.1	106	185.4	31.4	180.466
330	146	94.444	18	CTCCTTCCCTCCTCCTCCCG	466	362.1	323.6	335.3	312.6	420	441.3	17.2	25.4	32.1	133.2	120	123.3	311	78.9	87.9	119	83.7	189.8	137.2	135	114	108.7	104.2	102.7	124.3	106.7	185.4	31.9	176.983
331	42	95	20	GGGCGGTGTGTGTGTTGTTG	361	159.4	270.8	250.1	252.2	194.7	294.9	115.5	135.3	119.5	189.3	174.5	192.3	161.2	91.8	120.8	114.8	57.2	87.5	219.6	214.7	181.4	208.2	204.7	233.5	204.6	201.3	131.1	211.2	184.59
332	78	90	20	TGCAGCAACACGTGAGTGCA	133	68	35.8	44	35.6	46.5	142.8	304.5	229.1	248.5	19.1	10.8	10.7	86.6	278.4	307.9	294.1	372.4	357.3	123.3	118.3	145.2	121.3	129.7	130.2	162.5	153.1	132	1471.4	196.969
333	79	90	20	CTGCAGCAACACGTGAGTGC	133	68	35.8	44	35.6	46.6	142.8	293.5	218.6	237.3	19.1	10.8	10.7	86.6	279.8	306.9	294.1	372.2	356	110.1	108.2	145.6	120.9	129.7	130.2	162.7	153.3	106.8	1401.9	191.752
334	23	94.737	19	TTGGTCCTTTCAGAGCCTTA	138	268	167.1	196.4	193.4	225.4	147.6	195.4	227.3	241.6	264.2	283.7	292.8	296.8	68.4	113.4	68.7	63.8	76.7	187.3	194	193.4	231.3	235.9	218.9	225.9	244.5	125.2	67.7	188.028
335	82	94.444	18	ACTGCAGCAACACGTGAGTG	134	59.2	33.9	41.6	34.1	32.8	142.3	288.5	206.7	229.8	19.1	10.8	10.7	83.1	280.3	305.9	291.6	371.8	356	108.8	104.8	144.5	120.5	126.6	128.4	162.2	150.8	107.8	1377.6	188.421
336	131	100	20	CCTCCGCTGGATCCGGTCAC	189	151.5	102.4	113.7	118.2	73.1	149.6	152	220.3	244.8	191.6	228.6	211.7	74.6	253.5	268.6	227.1	232.4	131.2	161.6	183.7	133.9	150.3	155.2	143	151.2	131.7	216.5	308.4	174.807
337	37	100	17	GCGGTGTGTGTGTTGTTGGT	348	176.6	258.2	232.7	228	165.6	304	71.8	86.7	89.5	175.7	170	189.6	153	67.9	83	77.9	59.1	81.4	127.3	104	150.1	170.4	183.3	208.4	170.9	173	131.1	394.9	166.624
338	159	95	20	CCGCTCACTCTCTCCTCCTT	282	410.2	388.9	362.4	367	547.4	403.5	5.3	36.8	38.6	65.2	56.9	56.3	132.1	102.3	138.5	140.8	155.7	237.5	81.8	72.1	70.4	85.6	80.7	78.8	89	84.7	0	70.9	160.048
339	133	100	20	TCCCTCCGCTGGATCCGGTC	170	136	79.2	101.6	101.4	59.1	136.8	124	172.6	205.7	193.3	237.1	223.1	73.1	252.5	281.4	221.2	215.4	120.5	191.9	197.7	143.7	159.9	170.5	152.9	179.5	153.1	217.5	285.9	170.917
340	45	100	19	TGTGGGCGGTGTGTGTGTGC	202	110.4	106.8	133.5	114.7	118.1	159.9	190.8	227.3	215.3	170.2	181.9	181.6	159.8	111.4	106.1	110.6	225.5	176.3	180	195.3	191.5	222.5	223.1	225.9	184	231.5	139.8	85.8	168.331
341	144	100	20	TCCTTCCCTCCTCCCTCCGC	166	125.8	86.7	115.1	106.8	82	137	133	174.3	208.9	209.3	245.6	255.3	96.6	247.7	300	282.4	246.4	191.8	163.5	169	98.6	115	146.5	120.2	136	121.1	225.2	217.8	169.779
342	52	100	18	TGTGTGTGTGTGGGCGGTGT	220	137.8	157.7	206.1	216.1	213.9	174.3	92.5	133.6	130.7	142.7	156.9	176.9	353.9	124.3	117.8	133.2	142.2	127.9	164.9	164	111	118.8	119.5	134.2	130.4	122.2	86.4	565.7	168.124
343	39	95	20	GCGGTGTGTGTGTGCTGTTG	177	115.7	139.5	174.7	149.9	133.9	154.1	273.3	279	287.7	160.6	151.8	166.2	127.4	135.3	119.8	129.1	213.4	164.2	156.3	145.4	196	232.5	224.7	242.8	216.3	204.1	38.8	3.6	169.417
344	134	100	20	CTCCCTCCGCTGGATCCGGT	169	136.4	81.7	103.5	103.4	60.6	136.3	124.6	189.2	225.5	193.8	236	219.1	72.4	243	271	218.7	213.4	112.4	192.6	198	144.5	160.3	170.5	152.3	179.5	153.1	217.5	245.5	169.786
345	135	100	20	CCTCCCTCCGCTGGATCCGG	168	135.6	82.9	103.5	104.4	60.2	135.5	124.3	191.4	226.1	194.3	236	219.8	89.1	237.7	273	217.9	194.9	114.4	187.9	197.7	141.5	161.6	171	152.9	179.1	151.7	217.5	249.3	169.628
346	42	95	20	TGGGCGGTGTGTGTGTGCTG	189	114.4	140.1	176.1	149.4	135.1	161.2	265.5	269.4	274.3	149.4	144.4	154.8	129.9	111.4	107	109.8	196.9	175	145.1	126.2	199	238.4	216.5	234.1	203.9	209.4	40.8	86.2	167.334
347	42	94.737	19	GGCGGTGTGTGTGTTGTTGG	325	155.9	255.7	231.7	227	173.8	253.4	70.6	81.5	82	171.8	165.4	182.9	155.1	67.9	84.5	78.8	55	81.4	127.3	103.5	144.5	165	178.2	202	165.3	168.2	131.1	395.7	161.386
348	40	95	20	GGCGGTGTGTGTGTGCTGTT	177	115.3	140.1	177.1	149.4	134.5	154.9	273.9	264.5	272.1	149.2	143.8	156.1	133.1	109	104.1	103.9	198.3	166.9	156.3	140.2	196.8	237.6	216	231.7	205.5	210.1	40.8	87	167.076
349	30	90	20	GTGTGCTGTTGTTCCTTTCA	182	149.3	215.5	207.1	197.8	287.5	248.8	180.3	165.6	154.8	228.6	197.9	211.1	131.4	27.7	27.5	26.8	55	29.6	258.5	248.2	222.4	207.4	219	210.1	262.6	254.7	20.4	0.2	166.476
350	41	95	20	GGGCGGTGTGTGTGTGCTGT	175	114.4	138.2	176.6	149.4	134.2	154.9	263.1	264.1	272.7	149.2	143.8	155.5	131	109	101.6	103.1	195.9	166.2	147.1	127.2	197.5	237.6	216.5	231.7	204.4	209.2	40.8	86.5	165.393
351	51	100	19	GTGTGTGTGTGGGCGGTGTG	217	136.4	160.2	207.1	220.1	213.2	169.8	93.6	143.7	146.2	144.4	161.5	178.9	234.3	125.8	120.3	134.1	142.4	129.2	164.2	164.3	112.9	120.1	122	139.5	132.7	125.2	87.4	515.5	164.207
352	132	100	20	CCCTCCGCTGGATCCGGTCA	168	136	79.8	101.1	102.4	59	136.8	71.5	165.1	199.8	194.5	238.2	223.1	73.1	256.8	282.8	225.4	215.3	120.5	169.5	187.9	137.3	154.1	163.9	140.1	172.1	144.7	217.5	285.4	166.266
353	23	93.75	16	GTCCTTTCAGAGCCTTACAA	122	225.6	135.7	162.6	163.2	169.6	120.4	119.9	153.3	164.5	262.3	278	290.1	257.4	68.9	113.4	68.7	62.2	76.7	171.5	165.8	202.4	248.9	244.1	244	235.3	264.2	125.2	67.4	171.838
354	35	100	19	GGTGTGTGTGTTGTTGGTCC	321	181	248.2	226.4	228	197.4	269.5	96.6	88.5	96.4	140.8	160.9	174.9	146.6	40.2	34.9	49.4	50.5	75.4	127.9	108	145.6	162.4	167	186.8	173.5	155.9	132	421.6	158.872
355	28	100	20	GTGTTGTTGGTCCTTTCAGT	343	223.4	283.4	216.3	212.2	216.2	290.6	92.8	67	64.8	173.7	164.3	207.7	205.9	40.2	31.9	41.9	121.4	55.2	135.8	162.1	158	173.8	179.2	209.5	177.7	161.4	101.9	55.2	157.466
356	23	94.118	17	GGTCCTTTCAGAGCCTTACA	122	226.5	134.5	162.6	162.2	169.1	120.6	119.6	150.7	164.5	258.7	274	285.5	256.7	68.9	113.4	68.7	62.2	76.7	166.2	163.8	199.4	245.1	241	239.9	232	257.5	125.2	67.4	170.159
357	136	100	20	TCCTCCCTCCGCTGGATCCG	161	135.6	82.9	103.5	104.4	60.4	117.9	124.3	190.5	223.4	214.3	249.6	243.2	80.9	237.2	271	217	192.7	115.1	159.6	166.5	113.3	131	152.7	125.5	148.6	131.7	216.5	217.2	161.638
358	137	100	20	CTCCTCCCTCCGCTGGATCC	159	123.6	82.9	103.5	104.4	60.5	117.9	124.9	188.3	222.8	218.4	249.6	247.3	80.6	236.7	270.1	217	191.9	115.7	158.9	165.8	113.6	130.5	152.7	123.7	148.6	131.5	217.5	216.4	161.183
359	130	100	20	CTCCGCTGGATCCGGTCACG	159	138.2	101.2	112.2	112.8	76.9	131	151.7	217.7	243.2	163.7	205.2	184.9	71	253.5	267.6	227.1	212.9	129.2	146.4	142.9	121.2	140.6	146	132.5	138.1	120.8	165	285.9	162.014
360	122	90	20	GATCCGGTCACACGGCGACG	88	155	82.9	58.5	61.3	118.8	106.8	208.6	192.3	174.1	122	107.5	102.5	103	242	227.8	226.3	290.9	477.8	83.8	90	251.3	252.7	255.8	237	184.2	245.4	109.7	110.5	171.259
361	36	100	18	CGGTGTGTGTGTTGTTGGTC	324	170	244.4	220.1	218.1	159.1	269.2	95.7	96.4	102.8	112.9	104.6	130	143.8	40.2	34.9	51.1	41.6	74.7	139.1	119.8	137.3	156.1	170	188.5	169	151.5	132	418	152.238
362	125	94.444	18	GGATCCGGTCACACGGCGAC	111	155	89.9	66.3	68.3	118.8	128.7	196.6	192.3	174.1	121.7	108	102.5	102.2	214.7	197.4	180.2	238.2	475.8	83.1	89.8	251.7	253.1	255.3	237	184	245.4	109.7	121	167.993
363	85	94.444	18	TTGACTGCAGCAACACGTGA	100	49.5	123.8	120.5	124.6	62.1	136	161	120.4	125.9	274.5	298.5	233.2	213.7	80.8	82	90.5	80.6	166.9	279	249.6	214.1	233.4	227.7	217.1	244.4	223.8	130.1	182.5	167.11
364	45	100	18	GTGGGCGGTGTGTGTGTGCT	189	115.7	140.7	175.1	149.4	135	161.2	193.1	225.6	214.3	150.4	144.4	155.5	131.7	112.4	107.5	110.6	225.7	175.6	143.1	126.2	172.7	210.7	187.4	207.8	180	189	40.8	86.3	157.134
365	143	100	20	CCTTCCCTCCTCCCTCCGCT	158	121	79.8	104.5	100.9	60.5	122.2	133.9	171.3	205.2	213.1	248.5	258	96.2	217.6	248.5	221.2	206.3	151.4	160.2	164	97.8	109.1	141.9	116.2	129	115.5	221.3	216.1	158.248
366	138	100	20	CCTCCTCCCTCCGCTGGATC	159	124.1	82.3	104	104.4	60.7	117.9	124.9	166	199.8	219.1	249.6	247.3	80.2	235.3	268.6	215.4	192.7	117.1	160.2	167.2	107.6	118.4	147.6	116.7	138.1	125.2	216.5	216.9	158.028
367	82	94.737	19	CACTGCAGCAACACGTGAGT	130	53.9	23.9	25.6	23.2	32.6	131.5	244.7	206.3	228.7	16.7	8	10.7	61.8	254	281.4	274.9	361.8	355.3	89	74.3	141.1	120.5	131.2	137.2	159.2	151	106.8	982.1	166.117
368	120	90	20	TCCGGTCACACGGCGACGGT	88	154.1	84.2	59	61.8	118.3	107.3	217.6	227.3	207.3	148.7	126.2	119.9	119.3	170.3	146.8	142.5	237.9	438.1	87	97.1	255.1	259	266	247.5	193.8	259.3	110.7	110.3	167.6
369	37	94.737	19	TGTGTGTGTGTGCTGTTGGT	150	76.8	155.8	176.1	168.6	181.2	139.3	139.7	158.6	180.5	237.7	266.1	239.9	116.1	135.8	125.7	181	153.5	215.3	193.2	171.7	100.8	110.4	126.6	117.9	135.1	127.1	184.5	6.6	154.193
370	121	90	20	ATCCGGTCACACGGCGACGG	88	154.6	82.9	58.5	61.3	118.7	107	217.9	227.3	206.8	149.9	126.2	119.3	111.8	170.3	146.8	140.8	238.4	437.4	86.4	96.9	254.3	258.6	266.5	246.9	193.8	258.6	109.7	110.5	167.107
371	141	100	20	TTCCCTCCTCCCTCCGCTGG	159	122.8	78.5	104.5	102.9	61.2	122.7	125.7	170.8	207.8	215	251.3	257.3	78.1	219	254.8	202	195.4	117.8	159.6	165.5	99.3	109.6	143	115.6	129	116.7	216.5	215.7	155.762
372	29	90	20	TGTGCTGTTGTTCCTTTCAG	174	148.4	166.5	168.4	147.4	262.9	211.1	179.7	165.6	154.3	209.1	184.2	198.3	131	24.4	25	24.3	54.7	28.9	258.5	245	217.8	197.7	211.9	203.7	253.1	246.3	20.4	0.2	155.614
373	139	100	20	CCCTCCTCCCTCCGCTGGAT	159	123.6	77.9	104	104.4	60.6	117.1	124.6	163.4	199.3	216.9	250.7	247.3	79.5	217.6	252.9	195.3	189.7	117.8	158.9	165.5	106.5	115.9	147.1	116.2	137.2	124.3	214.6	215.9	155.3
374	136	90	20	TCCTCCTGCCGCTGGATCCG	174	190.8	158.3	190.1	180.5	219.6	220.4	169.2	156.4	166.1	140.6	179.1	144.1	167.2	21	12.3	15.1	3.5	22.9	226.2	218.9	131.3	119.2	122.5	101.6	124.1	134.3	72.8	681	153.9
375	61	95	20	GCATGTAAATATGTGTGTGT	115	46.4	131.3	142.2	145.4	117.2	152.6	262	256.7	263	199.3	185.9	186.3	65	203.7	160.1	187.7	179.7	156.1	110.1	117.1	179.1	217	221.6	179.8	168.1	192.7	128.1	7.8	161.276
376	44	100	20	TGTGGGCGGTGTGTGTGTGT	105	56.5	93	102.1	99.9	109.5	93.7	154.6	219	216.9	228.9	268.9	302.9	157.6	69.8	80.5	55.3	134.9	35.7	122.7	134.5	207.3	269.9	250.7	265	203.4	241.9	108.7	337	162.959
377	137	90	20	CTCCTCCTGCCGCTGGATCC	174	190.8	158.3	190.1	180.5	219.6	220.6	168.9	156.8	166.6	140.3	178	145.4	167.6	21	12.3	15.1	3.5	22.9	226.9	218.6	131.3	119.2	122	101.6	124.1	134.3	72.8	666.1	153.421
378	31	90	20	TGTGTGCTGTTGTTCCTTTC	170	154.6	213.6	207.1	196.8	286.8	223.4	181.4	165.6	155.3	226.3	198.4	210.4	95.5	28.2	27.5	26.8	55.2	33.6	228.8	216.9	197.5	176.3	181.8	162.8	226.6	228.2	20.4	0.2	155.034
379	140	100	20	TCCCTCCTCCCTCCGCTGGA	160	122.8	77.9	104.5	104.4	60.7	122.9	125.1	163.4	199.3	214.8	250.7	246.6	78.5	217.6	253.4	196.9	194.7	117.8	158.3	166	100.1	109.1	141.4	111.5	129.5	117.6	214.6	215.9	154.345
380	23	94.444	18	TGGTCCTTTCAGAGCCTTAC	122	226.5	134.5	162.1	161.7	169.1	119.9	113.5	119.6	136.6	258.7	273.5	284.8	255.6	68.4	113.4	68.7	62	76.7	160.2	155.4	170.4	212	203.2	196.1	202	226.4	125.2	67.5	160.197
381	144	94.444	18	TTCTTCCCTCCTCCTTCCGC	94	127.6	82.9	121.9	129.1	96.7	55.7	137.4	172.1	187.5	97.9	149	140	81.3	249.2	377.1	547.2	264.8	379.5	32.3	127.9	100.8	50.4	168	126.7	86.4	139.6	106.8	31.9	153.852
382	138	90	20	CCTCCTCCTGCCGCTGGATC	185	190.8	137.6	168.4	170.6	215.9	221.1	169.2	156.8	168.2	141.3	177.4	145.4	167.9	21	12.3	15.1	3.5	22.9	226.9	219.9	131.7	118.4	122	99.8	124.5	134.1	72.8	666.1	151.952
383	142	100	20	CTTCCCTCCTCCCTCCGCTG	159	123.2	79.2	104.5	101.9	60.7	122.7	126	171.3	206.8	214.8	249.6	257.3	82	198.5	224.9	180.2	189.9	114.4	159.6	164.3	99.3	109.6	143	116.2	129	116	218.4	215.7	153.034
384	32	90	20	GTGTGTGCTGTTGTTCCTTT	176	159	215.5	206.6	196.8	290.7	228.4	150.8	152.4	145.2	228.2	199	211.1	95.9	28.7	27.5	30.2	56.3	38.4	226.9	218.9	191.5	170.8	174.6	158.8	215.6	218.3	20.4	0.2	152.852
385	149	100	20	TCTCTTCCTTCCCTCCTCCC	194	72	64.7	87.1	85.1	65	134	181.7	143.2	159.6	173.5	204.7	211.7	71.7	194.2	228.3	215.4	222.6	130.5	124	146.8	95.6	111.7	128.2	121.4	124.5	110.2	270.9	265.8	149.59
386	33	90	20	TGTGTGTGCTGTTGTTCCTT	177	166	215.5	207.1	196.3	299.5	225.9	152.9	157.2	148.9	227.2	197.9	210.4	91.6	28.7	27.5	30.2	47.2	24.9	231.5	220.4	188.1	167.1	169.5	157.6	208.6	213.2	20.4	0.2	152.017
387	140	90	20	TCCCTCCTCCTGCCGCTGGA	177	162.9	132.6	167.4	170.6	197.1	216.1	167.4	156.8	167.7	126	175.1	145.4	153.4	20.6	12.3	15.1	3.5	21.5	213.7	208.6	131.7	130.1	134.3	118.5	137.9	143.1	72.8	658.2	149.566
388	60	95	20	CATGTAAATATGTGTGTGTG	115	49.9	138.2	150.9	151.8	116.8	152.4	255.5	246.2	259.8	186.6	172.8	174.2	52.2	202.3	157.6	186.9	179.4	155.4	102.9	104	166.3	204.4	204.7	168.1	157.1	181.6	128.1	7.8	156.169
389	128	95	20	CCGCTGGATCCGGTCACACG	92	133.4	84.8	60.5	61.8	119.7	89.4	238.3	216.4	182.1	125.1	105.2	94.5	159.8	201.8	189.5	147.5	197.8	196.5	101.6	114.6	269.8	254.4	274.2	245.1	179.3	241.5	108.7	159.4	160.162
390	130	100	18	TGCCGCTGGATCCGGTCACG	175	189.4	159.6	191.6	176.1	220.2	217.9	129.8	102.1	103.4	127.9	119.4	94.5	224.4	20.1	13.3	15.9	3.5	23.6	253.9	240.8	127.9	131.4	124.6	96.9	145.1	134.1	259.2	461.9	147.707
391	34	90	20	GTGTGTGTGCTGTTGTTCCT	177	161.2	224.3	217.2	201.8	293.1	225.9	147	155	146.2	222.9	194.4	205	72.4	28.7	27.5	29.3	47	23.6	229.5	215.7	179.8	162.9	162.4	154.1	201.6	206.2	20.4	0.2	149.39
392	117	90	20	GGTCACACGGCGACGGTTGT	91	195.6	84.2	59.5	62.8	117.8	139.5	217.9	229.1	208.4	135.1	112.6	103.9	104.7	172.2	147.3	150	222.4	446.1	73.9	79.7	209.6	214.1	228.2	209.5	140	216.6	111.6	114.3	158.538
393	139	90	20	CCCTCCTCCTGCCGCTGGAT	177	162.5	133.2	167.4	170.6	197.1	215.6	167.2	156.8	167.7	125.8	175.1	144.1	153.4	20.6	12.3	15.1	3.6	21.5	215	208.3	121.2	116.7	121	99.8	122	130.8	71.8	658.5	146.61
394	129	100	19	GCCGCTGGATCCGGTCACGC	150	189.9	160.9	193	177.6	222.1	206.8	131.6	102.9	105	128.9	121.7	95.2	225.1	20.1	13.3	15.9	3.3	23.6	255.2	242.3	129.1	132.2	125.1	97.5	146.5	134.3	261.1	465.8	147.448
395	118	90	20	CGGTCACACGGCGACGGTTG	88	195.6	84.2	59.5	62.3	117.2	138.3	216.5	228.6	205.7	135.6	113.1	102.5	103.3	170.3	146.8	148.3	220.4	443.5	73.9	79.7	209.6	214.1	228.7	209.5	140.5	216.4	110.7	113.9	157.817
396	119	90	20	CCGGTCACACGGCGACGGTT	88	172.7	83.6	59.5	62.3	117.9	138.3	217.9	227.8	207.3	135.1	112.6	102.5	103.7	170.3	146.8	143.3	218.4	436.7	77.2	82.6	209.2	214.9	229.3	210.7	140.9	216.9	111.6	114.3	156.976
397	85	94.737	19	CTTGACTGCAGCAACACGTG	106	49	87.3	76.9	76.7	33.1	133.7	160.7	119.1	123.7	269.2	278.6	219.8	212.6	44.5	38.3	35.2	45.4	103	279	245.5	213.3	233.8	227.7	216	242.5	223.4	130.1	182.2	151.941
398	150	100	16	CTTCCTTCCCTCCTCCTGCC	101	95.4	62.2	69.7	80.6	52.5	151.6	94.2	69.2	77.7	226.3	303.6	300.9	307.8	1.9	1	0	3.1	11.4	204.4	227.5	223.1	206.1	241	253.3	194.8	188.3	134	434.4	148.862
399	141	90	20	TTCCCTCCTCCTGCCGCTGG	176	163.4	135.1	174.7	184	197.5	216.6	168	162.9	173.6	113.8	163.7	138	152.7	6.7	8.8	11.7	3.5	21.5	158.3	169.5	118.5	112.9	119.5	115.6	117.5	125.2	43.7	638	141.066
400	85	95	20	CCTTGACTGCAGCAACACGT	101	38.9	84.8	76	75.2	30.6	117.4	172.4	119.1	119.5	260.4	271.8	212.4	204.8	16.7	9.3	7.5	43.9	98.2	259.8	214	227.3	248.1	246.1	232.3	262.4	239.6	128.1	240.7	150.286
401	145	90.476	21	CTTCTTCCCTCCTCCTTCCG	93	127.2	82.3	113.7	106.8	96	55.4	133.6	148.5	153.7	97.4	135.3	129.3	80.9	229.1	342.7	512.9	247	366.7	31.7	128.4	93.7	42.4	156.8	112.1	75.1	122.2	101.9	30.9	142.99
402	86	95	20	GCCTTGACTGCAGCAACACG	101	38.9	84.8	76	75.2	28	117.1	172.4	119.1	119.5	256.8	270.6	214.4	202	16.7	8.8	7.5	43.7	89.5	254.6	206.1	227.6	247.7	246.1	231.7	262.9	239.8	130.1	240.8	149.29
403	127	95	20	CGCTGGATCCGGTCACACGG	92	130.7	82.3	56.6	58.9	115.8	87.4	237.2	209.8	176.8	115.5	100.6	85.1	159.8	171.7	150.7	116.5	172.1	194.5	98.3	110.4	252.8	251.9	251.2	219.5	176.3	239.1	108.7	159.4	151.09
404	29	100	18	CTGTTGTTGGTCCTTTCAGA	25	46.8	57.8	78.4	81.6	68.3	52.9	201.3	342.1	335.3	106.9	103.5	122	262.7	162.1	189	192.7	97.9	232.8	154.3	154.7	187.4	202.3	213.4	165.2	202.7	190.4	142.7	71.4	153.228
405	126	95	20	GCTGGATCCGGTCACACGGC	92	129.8	81.7	57.6	60.3	115.4	86.9	237.5	204.1	171.4	115.5	100.6	85.1	146.6	172.2	150.7	116.5	171.7	194.5	97.6	110.4	253.2	251.4	250.7	218.9	177.2	238.9	108.7	158.9	150.207
406	142	90	20	CTTCCCTCCTCCTGCCGCTG	179	163.4	135.1	174.7	184	196.9	218.6	168.3	162.5	174.1	99	149.5	125.3	151.6	2.4	1	2.5	3.5	12.8	157.6	169.2	118.5	112.1	119	115.6	115.9	123.4	43.7	637.3	138.5
407	116	90	20	GTCACACGGCGACGGTTGTG	66	87.4	42.7	33.4	36.1	75.1	126.9	218.8	229.9	208.4	134.6	112	104.5	99.4	184.1	158.1	166.8	222.4	455.6	72.5	79.2	211.8	214.5	228.2	209	140	217.1	111.6	108.8	150.169
408	131	100	18	TCCGCTGGATCCGGTCACAC	116	115.7	116.9	98.7	94	121.6	93.9	122.8	102.1	87.3	179.2	148.4	142.7	159.4	220.5	204.8	170.1	222	247.6	120.7	150.5	158	151.5	154.7	147.1	160.6	139.2	164.1	157.6	147.162
409	150	100	18	CTCTTCCTTCCCTCCTCCTG	101	96.7	53.4	52.3	61.8	38	151.9	95.1	68.8	79.3	211	284.8	284.1	300	1.9	1.5	0.8	3.1	11.4	196.5	225.8	217.8	204	235.9	251	192.2	186.9	133	433.6	143.917
410	48	95	20	TGTGTGTGTGCGGTGTGTGT	128	173.5	191	177.1	165.2	119.6	186.1	242.4	222.9	215.9	83.3	75	75.7	69.2	48.8	43.7	51.1	32.1	68	147.7	173.1	169.3	225.8	213.4	212.5	196.2	149.6	189.3	36.1	140.745
411	150	100	17	TCTTCCTTCCCTCCTCCTGC	101	95.8	54.7	52.3	61.3	33.1	150.9	94.2	68.8	77.7	211.7	285.4	283.4	301.4	1.9	1.5	0.8	3.1	11.4	197.2	225.8	220.5	204.4	235.9	251	192	186	133	431.8	143.724
412	115	90	20	TCACACGGCGACGGTTGTGT	64	87.4	42.1	33.4	35.6	74.8	125.9	213.2	230.4	208.4	134.4	113.1	103.2	107.6	183.7	158.6	166.8	219.3	413.8	72.5	79.7	211.8	214.5	228.7	209	139.5	216.4	110.7	108.4	148.514
413	40	94.737	19	CGGTGTGTGTGCTGTTGTTC	141	130.7	211.1	203.7	191.4	254.7	188.9	129.8	147.2	139.3	216.2	187.1	203	54	30.6	28	37.7	43	41.7	221.6	211.5	171.2	154.5	158.8	145.9	188.2	192.5	21.4	11	139.852
414	145	100	20	TTCCTTCCCTCCTCCCTCCG	149	65.8	63.5	86.1	83.6	60.6	117.1	116.4	158.1	188	182.6	225.1	229.2	74.2	193.7	233.2	209.5	212.9	123.8	98.3	117.8	73	84.4	97.5	89.3	99	90.5	256.3	218.3	137.821
415	40	94.444	18	GGTGTGTGTGCTGTTGTTCC	138	129.4	208	202.2	184	256	187.9	128.9	146.7	140.9	211.9	186.5	196.3	61.4	30.1	28	29.3	45	41.7	219.6	210.3	169.7	154.9	153.2	145.9	188.4	192.7	20.4	10.9	138.559
416	38	94.737	19	TGTGTGTGTGCTGTTGTTGG	137	52.5	88	121.9	124.1	57.2	106.5	207.1	198	196.1	140.8	159.8	163.5	284	111	117.8	91.3	113.9	39	106.2	85.1	187.4	184.3	208.3	253.3	190.1	169.1	0	62.8	136.417
417	70	90	20	CACGTGAGTGCATATAAATA	70	118.3	35.8	40.2	33.6	30.1	73.5	217.3	226.9	238.9	53.9	51.2	64.3	39.4	98	122.8	129.9	160.6	128.5	95	85.1	143.4	151.5	151.1	150	166.7	167.9	235.9	927.7	145.086
418	62	94.737	19	GCATACAAATATGTGTGTGG	98	121.4	175.3	168.4	165.2	131.2	124.9	179.1	86.7	111.4	110	95.5	108.6	130.3	159.3	147.8	108.1	184.6	223.4	192.6	161.8	127.5	117.1	122.5	141.8	131.6	130.4	156.3	163.1	140.479
419	47	95	20	GTGTGTGTGCGGTGTGTGTG	121	158.1	184.1	166.9	157.8	111.3	191.4	231.9	210.2	204.6	83.5	75	75.7	68.9	48.3	44.2	51.1	31.7	68	147.1	176.6	166.7	222.5	210.4	210.7	192.9	146.1	190.3	36.1	137.348
420	125	95	20	CTGGATCCGGTCACACGGCG	91	129.4	82.3	57.6	61.8	115.2	86.9	193.1	185.7	159.6	115.8	100.6	87.1	147.7	171.7	149.8	118.2	172.1	231.5	89.7	101.3	234.4	231.7	233.9	206	159.6	227.1	108.7	120.8	143.803
421	146	100	20	CTTCCTTCCCTCCTCCCTCC	145	65.8	62.8	83.2	80.6	61.2	116.1	116.1	145	170.3	180.7	208.7	217.8	74.6	190.3	216.5	198.6	224.2	142.7	97.6	117.3	73	85.2	99.6	92.2	97.8	90	249.5	219.3	135.231
422	136	94.737	19	CCCTCCTTCCGCTGGATCCG	62	124.5	98.6	129.7	123.1	49.4	81.6	382.1	232.1	221.8	98.8	81.9	86.4	126.7	62.2	59.9	92.2	12.8	12.1	229.5	240.5	180.2	242.2	229.8	229.4	183.5	169.1	194.2	46.5	140.786
423	125	94.737	19	TGGATCCGGTCACACGGCGA	91	128.9	82.3	57.6	61.3	114.5	86.4	194	185.7	159.6	116.2	100.6	86.4	148	169.8	148.8	118.2	169	226.1	90.3	100.8	234	231.7	233.9	204.9	159.4	226.6	108.7	120.7	143.29
424	53	95	20	ATGTGTGTGTGTGGGCGGTG	185	105.1	115.6	124.8	143.9	166.8	158.9	54	94.6	96.4	109.8	102.3	114.6	344	90.9	73.2	85.5	113	92.2	143.1	129.6	106.9	115.9	115.9	130.7	122.7	117.1	84.5	443.8	133.821
425	76	90	20	CAGCAGCACGTGAGAGCATA	224	220.8	166.5	195.9	196.3	255.6	252.6	104.7	94.6	89.5	93.3	95.5	95.8	20.6	159.7	179.7	194.4	101.2	133.2	64.6	70.6	91.8	107	106.2	102.7	132.7	109.7	11.6	0.6	126.6
426	143	90	20	CCTTCCCTCCTCCTGCCGCT	168	148.8	126.3	154.8	161.7	178.4	213.1	161.6	146.7	154.3	93.1	117.7	101.9	130.3	1.9	1	0.8	3.1	11.4	167.5	167.5	131.7	127.2	125.6	120.2	126.9	128	41.7	631.3	132.5
427	114	90	20	CACACGGCGACGGTTGTGTG	66	87.4	42.1	33.9	35.6	75	125.9	186.1	216.8	200.9	135.8	113.1	103.9	108.6	183.7	158.1	167.6	219.6	414.5	77.2	76.2	194.1	194.8	206.8	185	108.1	185.8	110.7	108.7	142.138
428	148	100	20	CTCTTCCTTCCCTCCTCCCT	143	65.4	63.5	85.6	82.6	60.6	117.1	115.5	135.3	151.6	173.5	202.4	211.7	62.5	185.1	213.6	200.3	219.3	129.2	98.3	118.5	73.7	87.3	104.2	96.9	98.8	91.8	245.6	221.4	132.907
429	69	90	20	ACGTGAGTGCATATAAATAT	70	118.3	36.4	41.1	34.6	30.1	74	217.9	234.8	244.3	53.5	51.2	64.3	40.1	96.1	110	124	170.8	129.2	93	84.1	136.2	145.2	143	142.4	157.5	162.4	235.9	858.2	141.331
430	29	100	19	GTGTTGTTGGTCCTTTCAGA	135	199.2	128.2	145.6	141.4	174.8	141.3	30.9	42.9	45	167.8	152.4	180.9	64.3	72.2	72.2	67.9	60.2	96.2	95.6	81.2	185.1	212.8	188.4	173.4	171.1	211.5	34	451.4	135.272
431	112	94.444	18	CACGGCGACGGTTGTGTGTG	66	78.2	42.1	33.9	36.6	75.1	121.1	188.4	215.5	202.5	136.5	113.1	102.5	106.9	184.1	158.6	167.6	219.1	412.5	73.2	74	193.8	193.9	204.7	185.6	107.2	184.9	98.1	102	140.61
432	111	94.737	19	ACGGCGACGGTTGTGTGTGC	66	79	42.1	33.4	36.6	74.9	120.9	188.4	215.5	202.5	137	112.6	103.2	106.9	182.7	158.6	166.8	218.5	411.8	72.5	74.5	193.4	194.3	205.3	184.4	107.4	184.2	98.1	101.9	140.462
433	147	100	20	TCTTCCTTCCCTCCTCCCTC	143	65.4	62.2	83.2	80.1	60.7	116.4	114.6	127.5	148.4	172.8	201.3	210.4	61.8	190.8	215.6	197.8	223.7	130.5	95.6	117.6	73.4	84.8	99.1	89.9	97.8	89.8	245.6	219	131.683
434	113	90	20	ACACGGCGACGGTTGTGTGT	66	78.2	40.8	33.9	36.1	75.3	120.6	187.9	214.2	200.3	135.8	113.1	102.5	107.2	183.7	157.6	167.6	218.7	412.5	73.2	74	193.4	193.9	204.7	185	107.4	184.4	98.1	102	140.279
435	23	95	20	GTTGTTCCTTTCAGTGCCTT	112	71.5	148.9	150	137	183.2	92.2	164.5	114.3	106.1	145.6	125.7	130.7	142.4	10	6.9	9.2	28.6	13.5	328.4	332.8	188.9	167.9	175.1	186.8	193.1	167.2	219.4	0	132.824
436	77	90	20	GCAGCAGCACGTGAGAGCAT	232	234.5	167.1	195.9	196.3	256.5	254.1	105.6	94.6	90.5	72.1	73.9	64.3	20.6	163.1	179.7	199.4	103.7	133.9	65.9	71.1	77.1	79.8	84.8	80.5	104.4	93	11.6	0.6	120.917
437	132	95	20	CCTGCCGCTGGATCCGGTCA	176	196.1	170.3	199.3	182.5	220.6	220.4	131.6	102.9	103.4	75.7	80.2	59	162.2	20.1	12.8	15.1	3.5	23.6	202.5	197	98.2	93.2	93.4	71.2	103.7	103	72.8	472.4	126.3
438	135	90	20	CCTCCTGCCGCTGGATCCGG	176	205.3	170.3	198.8	181.5	219.5	219.9	131.6	101.6	103.9	75.2	79.6	59	147	21	12.3	15.1	3.5	22.9	202.5	197	99	96.1	93.4	72.4	103.7	105.3	72.8	471.6	126.131
439	74	90	20	GCAACACGTGAGTGCATATA	99	98	35.8	44.5	36.1	30.8	103.8	200.1	215.1	221.8	51.3	51.7	60.3	39.8	111.4	131.6	134.1	184.8	146	88.4	79.7	127.9	142.3	139.4	147.7	153.8	153.8	31.1	876.7	135.752
440	133	94.737	19	TCCTGCCGCTGGATCCGGTC	176	195.6	169.7	198.8	180.5	220.2	220.1	131.6	102.1	103.4	75.7	79	59	159.8	20.1	12.3	15.1	3.5	23.6	202.5	196.5	98.6	93.2	92.9	70	103.5	103	72.8	471.6	125.886
441	134	90	20	CTCCTGCCGCTGGATCCGGT	176	205.3	170.3	198.8	180.5	218.1	220.1	131.6	102.1	103.4	75.4	79	59	146.3	20.1	12.3	15.1	3.5	23.6	202.5	196.5	98.6	92.3	92.9	70	102.8	103	72.8	469.4	125.562
442	73	90	20	CAACACGTGAGTGCATATAA	99	121.4	36.4	43.5	35.6	30.8	103.3	201	214.6	221.8	51.1	51.7	60.3	39.8	105.7	126.2	133.2	177.5	140.6	88.4	79.9	128.7	142.7	139.4	148.3	153.6	154.2	31.1	838.6	134.428
443	131	100	17	CTGCCGCTGGATCCGGTCAC	175	195.6	159.6	192.1	175.1	220.6	217.6	131.3	102.1	102.8	65.6	65.4	48.2	162.9	20.1	12.8	15.1	3.5	23.6	212.3	203.1	98.6	93.6	92.9	71.2	103.5	103	72.8	471.6	124.538
444	75	90	20	AGCAACACGTGAGTGCATAT	110	88.8	35.8	44.5	36.1	30.7	111.8	165.1	208.9	215.9	56.8	56.3	63.7	38.7	111.9	131.1	129.9	197.2	147.4	88.4	79.4	128.3	142.3	138.9	147.7	153.8	153.3	31.1	805.1	132.721
445	71	90	20	ACACGTGAGTGCATATAAAT	96	119.7	35.8	39.7	33.6	30.1	104	197.2	204.5	215.3	53.7	51.2	63.7	39.4	99	121.3	129.9	165.7	128.5	87.7	79.7	129.4	140.6	138.9	139.5	151.5	149.6	30.1	909.6	133.962
446	150	95	20	CTCTCTTCTTCCCTCCTCCT	64	144	85.5	112.2	103.9	107.7	58.7	139.1	163.4	163.9	95.9	136.5	132.7	104.7	100.4	192	385.5	139.3	279.9	34.3	132.8	108	48.7	180.8	132.5	85.9	135.9	117.5	48.9	128.779
447	24	95	20	TGTTGTTCCTTTCAGTGCCT	113	72.4	148.9	149	138	184.8	92.4	130.7	115.2	107.1	136.3	121.7	130	103.3	10	6.9	9.2	28.6	12.1	325.8	327.1	168.6	154.1	169	176.9	183.8	159.1	219.4	0	127.359
448	87	95	20	TGCCTTGACTGCAGCAACAC	101	38.9	84.8	76	75.2	27.7	116.6	166.6	116.5	119.5	165.6	171.1	146.1	161.2	16.7	8.8	7.5	43.6	90.2	243.3	201.9	205.4	225.4	221.1	211.9	234.1	213.9	57.3	241	130.652
449	150	95.238	21	TCTCTCTTCTTCCCTCCTCC	63	135.6	85.5	110.8	100.9	105.8	55.4	138.3	162.5	165	93.1	131.3	128.7	99.4	102.3	189	378.8	133.8	280.6	34.3	130.6	105	48.7	174.6	129	85.4	135.5	117.5	48.6	126.517
450	89	95	20	GGTGCCTTGACTGCAGCAAC	103	38.9	86.1	75.5	76.2	27.4	117.1	167.2	105.1	105	164	169.4	149.4	170	16.3	9.3	7.5	43.4	90.2	255.2	209.5	206.6	223.3	218.5	213	228.5	210.6	57.3	239.2	130.438
451	88	95	20	GTGCCTTGACTGCAGCAACA	103	38.9	85.5	76	75.2	27.7	116.9	166.9	105.1	105	166.1	171.7	148.8	170	16.7	8.8	7.5	43.6	90.2	254.6	209.5	205.4	222.9	217.5	211.9	227.5	209.7	57.3	238.4	130.286
452	72	90	20	AACACGTGAGTGCATATAAA	98	120.6	35.8	40.2	33.6	30.7	103	200.1	206.3	211.6	55.6	51.2	64.3	39.8	100.9	120.3	129.1	165.7	130.5	89	79.7	129.1	142.3	138.4	139.5	152.9	152.6	30.1	796.5	130.6
453	131	100	18	TTCCGCTGGATCCGGTCACA	86	102	110	91.4	85.6	121.2	72	121.9	99.4	85.7	150.4	124.5	116.6	154.4	220	203.3	170.1	202.1	244.9	105.5	110.7	146	141.9	145	138.9	147.5	127.8	108.7	134.6	133.383
454	37	95	20	GGTGTGTGTGTGCTGTTGGT	132	105.5	123.2	134	119.2	101.5	118.9	196.9	180	196.1	119.1	117.7	120.6	80.2	131	112	136.6	214.4	162.2	105.5	103.8	121.5	142.3	136.3	138.9	135.5	122.7	38.8	2.6	125.828
455	22	100	18	GGTCCTTTCAGTGCCTTCAA	98	164.3	206.1	206.1	191.9	195.7	104.5	90.4	54.7	65.4	120	98.4	105.2	51.8	211.9	227.3	182.7	286.7	170.9	69.2	81.7	103.5	107.5	107.2	109.1	125.5	108.8	19.4	1.6	126.397
456	108	94.737	19	CGACGGTTGTGTGTGCGGGT	217	205.3	187.9	55.6	61.8	114.7	223.4	157.2	148.9	158	129.1	37.5	30.8	138.8	214.3	71.7	76.3	191.9	191.1	213	179.5	240.8	142.7	104.2	134.2	122	99.7	34.9	28.7	134.862
457	22	100	19	TGGTCCTTTCAGTGCCTTCA	98	163.8	205.5	206.6	191.9	195.2	100.7	89.8	54.7	64.8	120.5	98.4	105.2	52.9	211.9	224.9	181.8	288.5	168.2	68.6	81.9	103.5	107	105.7	109.1	125	108.8	19.4	1.5	125.993
458	49	100	19	TGTGTGTGGGCGGTGTGTGC	71	129.8	140.1	123.4	112.8	127.3	61.5	64.5	79.7	73.4	144.6	123.9	101.2	161.2	257.8	239.1	227.9	136.5	184.4	124.6	114.9	95.6	115	111.8	95.7	130.6	137.8	185.4	87	129.603
459	38	95	20	CGGTGTGTGTGTGCTGTTGG	133	101.6	121.9	133	117.7	99.5	117.1	195.4	178.3	195.5	118.1	116.6	119.9	86.6	130.6	110.5	135.8	212.9	162.2	104.9	104.3	121.5	142.3	135.3	138.9	135.1	121.3	38.8	2.3	125.203
460	151	95.238	21	CTCTCTCTTCTTCCCTCCTC	63	136	86.1	110.8	100.9	105.6	54.7	129.2	150.2	153.7	91.9	130.8	128.7	99.8	101.9	186.1	376.3	132.3	279.9	29	124	101.2	46.2	167.5	123.2	83.3	131.7	117.5	48.6	123.797
461	90	95	20	GGGTGCCTTGACTGCAGCAA	103	38.9	86.1	75.5	76.2	27.5	115.4	168.9	105.6	106.1	162.3	169.4	149.4	165.4	16.7	9.3	7.5	41	90.2	253.9	207.8	205.1	225	219	219.5	229.2	211.8	56.3	162.8	127.752
462	154	95.238	21	TCACTCTCTCTTCTTCCCTC	64	134.7	86.1	112.2	102.9	112.1	53.6	131.3	149.8	152.7	88.3	135.9	126.6	100.8	97.6	175.8	363.7	128.5	273.2	33.6	135.8	97.8	47.4	172.6	124.3	90.1	128.7	103.9	49.4	123.221
463	98	95	20	TGTGTGCGGGGTGCCTTGAC	138	48.1	107.4	93.4	75.7	79.1	105.3	120.8	104.2	93.7	69.7	56.9	45.6	156.2	189.4	129.6	44.4	160.4	133.9	215	162.8	154.3	191.8	155.2	175.1	171.8	155.4	70.9	166	123.107
464	144	90	20	TCCTTCCCTCCTCCTGCCGC	184	148.4	127.6	154.8	161.2	178.8	226.9	111.4	87.6	90	88.8	116.6	97.8	130.3	1.9	1	0.8	3.1	11.4	142.4	144.9	87.7	85.6	97.5	81.1	94.6	92.1	35.9	632.5	117.817
465	85	93.333	15	CATGACAGCAGCAACACGTG	121	78.6	103	148	133.5	84.2	147.6	271.3	219.4	208.4	22.2	27.9	25.5	101.9	93.7	98.7	114	26.8	118.4	197.2	177.1	164.4	122.1	129.2	123.7	122.9	118.8	141.7	121	122.834
466	85	93.333	15	ATGACAGCAGCAACACGTGA	121	79	100.5	143.7	132.1	85.1	148.1	271.3	219	207.8	22.2	27.9	26.1	101.9	95.2	99.2	119	20.6	122.5	195.9	178.8	164.4	121.7	128.2	123.2	122.2	118.8	140.8	120.7	122.652
467	39	94.118	17	GTGTGTGTGTGCTGTTGTTG	92	38	86.7	121.4	124.1	43.4	80.8	121.4	151.1	132.8	143.2	158.6	168.2	222.2	139.7	164	103.9	142.9	47.1	73.9	66.9	175.3	172.9	196.1	231.7	189.4	160.5	0	51.7	124.134
468	60	100	15	AAATATGTGTGTGTGTGGGC	165	70.2	111.8	119	132.5	176.5	136.5	68.6	107.3	107.1	75.7	52.9	50.3	218.3	87	64.8	85.5	117	99.6	119.4	117.8	112.5	123.8	134.3	122.6	131.6	134.5	79.6	421.9	122.193
469	152	95.238	21	ACTCTCTCTTCTTCCCTCCT	63	136	84.2	109.3	100.9	105.2	54.2	128.9	150.2	151.6	87.1	128.5	122.6	97.6	97.6	182.7	374.6	130	272.5	29	123	95.2	44.5	164.9	119.7	81.7	125	117.5	47.8	121.552
470	68	90	20	CGTGAGTGCATATAAATATG	71	117.5	27.6	29	23.2	29.9	68	195.4	213.3	229.8	53.5	51.2	64.3	40.1	92.8	105.1	121.5	169	111.7	81.1	67.6	104.6	115.9	122.5	116.7	116.6	116.9	233	825	128.062
471	153	95.238	21	CACTCTCTCTTCTTCCCTCC	63	135.1	84.2	109.8	101.4	105.6	53.6	128.9	151.1	150.5	87.8	128.5	123.3	98.3	97.1	176.8	366.2	129.4	272.5	29.7	122.7	94.8	44.9	164.9	119.1	82.2	125.2	117.5	47.8	121.1
472	62	94.444	18	CATACAAATATGTGTGTGGG	98	125	163.4	162.1	160.2	141.9	123.9	88.4	51.7	59.5	123.2	100.6	116.6	116.4	156.9	146.3	103.9	180.6	222.7	161.6	141.7	88.8	85.2	85.8	98.1	95.3	97.2	156.3	137.5	123.752
473	90	85	20	GGGTGCCATGACAGCAGCAA	108	49.9	94.9	145.1	128.1	82.1	98.5	254.1	190.1	178.9	38.9	54.6	50.9	184.6	89.9	96.7	104.8	26.6	119.8	196.5	180	179.1	107.5	120	132.5	129.7	122.7	140.8	120.7	121.586
474	101	100	18	GTGTGTGCGGGGTGCCTTGA	119	48.1	115.6	102.6	86.6	78.5	95.2	109.1	85.4	83.6	69.5	57.4	45.6	149.8	204.7	140.4	52	165	158.1	198.5	150.3	150.5	186	153.7	172.2	168.1	153.8	58.2	156.8	121.183
475	47	94.118	17	TGTGTGCGGTGTGTGTGCTG	110	119.2	138.9	118	128.1	115.4	129.2	193.1	167.8	158.6	83.5	74.5	75	67.1	64.1	57	48.6	59.1	118.4	140.5	166.3	141.5	169.6	158.3	164.6	151.7	113	190.3	68.8	120.352
476	47	94.444	18	GTGTGTGCGGTGTGTGTGCT	114	121	139.5	118.5	128.1	116.6	152.1	193.4	166.9	158.6	83.5	74.5	75	62.1	64.1	57	48.6	61.1	117.8	140.5	165.5	141.5	169.6	156.2	164.6	151.7	113.4	190.3	35.8	120.052
477	101	100	19	TGTGTGTGCGGGGTGCCTTG	119	48.6	116.2	102.1	86.6	78.3	96.2	109.7	85.4	83.6	69.5	57.4	46.2	136.3	198	139.4	52.8	157.7	159.5	199.2	150.5	150.9	187.6	153.7	171.6	167.8	153.5	57.3	157.6	120.421
478	28	90	20	GTGCTGTTGTTCCTTTCAGT	119	85.7	140.1	146.6	131.6	176.3	108.6	134.8	116.5	103.4	176.4	150.7	164.2	109.7	16.7	9.8	14.2	36.1	4.7	222.2	208.6	188.1	159.5	175.6	168.1	200.4	184.6	20.4	0	119.745
479	59	95	20	ATGTAAATATGTGTGTGTGG	71	40.6	94.3	88.1	88	43.9	115.6	210.3	197.1	211.1	168	157.5	162.2	46.9	166.4	129.6	157.5	131.1	94.2	85.1	93	152	181.3	184.3	150	129.7	162.6	127.2	0.3	125.479
480	82	90	20	TCACTGCAGCAGCACGTGAG	193	155.4	145.8	165.9	154.8	189.7	209.3	119	93.3	91.6	36.8	37	35.5	4.6	218.1	236.2	259.8	94.8	116.4	51.4	55.1	67.7	70.9	63.8	67.1	78.4	91.8	205.8	29	115.103
481	89	85	20	GGTGCCATGACAGCAGCAAC	109	50.3	94.9	144.2	128.6	82.3	98.7	253.8	189.6	177.8	39.1	54	50.3	178.6	89.9	96.2	104.8	26.6	97.6	196.5	179.3	182.1	107	120	132.5	129.5	122.7	139.8	120.8	120.569
482	67	90	20	GTGAGTGCATATAAATATGT	71	117	27.6	29	23.2	29.8	67.8	191.9	215.1	231.4	56.8	51.7	67.7	42.2	69.8	88.4	114.8	134.5	106.3	84.4	69.4	104.6	115.4	126.1	119.7	117	116.2	231.1	823.7	125.641
483	72	94.444	18	AGCACGTGAGAGCATATAAA	211	166.9	137	150	150.4	196.9	220.6	110.9	89.4	86.8	95.5	119.4	115.9	30.2	142	151.7	159.2	99.9	74.7	69.2	60.7	67.3	72.2	83.2	70	81.9	88.4	95.1	0.2	110.228
484	27	90	20	TGCTGTTGTTCCTTTCAGTG	117	84.8	139.5	145.6	129.6	175.8	108.6	135.4	116.5	103.9	174.9	150.1	164.2	109.7	10	7.4	9.2	35.2	4.7	219.6	205.6	187.7	159.1	173.6	168.1	199.4	183.9	19.4	0	118.569
485	155	95.238	21	CTCACTCTCTCTTCTTCCCT	68	129.8	80.4	104.5	94	112.1	50.9	124.9	137.1	142.5	84	127.4	122.6	100.5	96.1	170.4	354.5	126	270.5	32.3	123.5	93.3	46.2	162.9	116.2	88.7	120.4	83.5	49.1	117.666
486	69	94.737	19	CGTGAGAGCATATAAATATA	229	136	124.4	148	161.2	159.2	266.7	88.7	113.4	107.7	128.6	108.6	114.6	73.1	36.3	53.5	46.1	39.9	36.3	101.6	106.7	140.3	136	121.5	115	110.7	121.3	5.8	2.1	108.01
487	156	95.238	21	GCTCACTCTCTCTTCTTCCC	71	129.8	80.4	103	91.5	112.5	49.9	126	140.6	146.8	80	118.8	116.6	102.6	96.1	169.4	351.1	125.8	271.9	31.7	123	93.3	45.8	162.4	115.6	89	120.1	84.5	49.2	117.186
488	55	94.444	18	ATATGTGTGTGTGTGGGCGG	158	73.7	94.3	109.8	123.1	151.5	142.6	54	89.4	90	95	93.2	95.8	221.5	84.7	68.3	80.4	100.4	91.5	121.3	113.1	94.1	98.2	101.6	113.2	115.2	97.2	81.5	433.7	116.769
489	54	94.737	19	TATGTGTGTGTGTGGGCGGT	157	72.9	94.3	109.3	123.1	151.5	142.3	54	88.9	88.4	95	92.7	95.8	222.2	84.7	68.3	80.4	100.4	91.5	121.3	113.1	94.8	99.5	102.1	113.2	115.9	97.4	81.5	432.9	116.703
490	43	90	20	TGTGCGGTGTGTGTGCTGTT	109	137.8	103.7	84.7	89.5	101.8	110.8	180.3	172.1	175.2	86.6	75.6	77.7	88.4	83.2	74.1	62.9	99.7	129.9	127.3	149.8	158	118.4	126.6	124.9	156.8	124.8	190.3	68.7	116.848
491	42	94.444	18	GTGCGGTGTGTGTGCTGTTG	109	137.3	101.8	84.7	88.5	101.5	110.6	178.5	169.1	171.4	87.4	73.9	77.7	89.1	82.3	72.7	64.5	99.7	126.5	128.6	147.8	155	117.5	127.1	123.7	156.8	124.8	192.2	69.2	116.169
492	47	94.737	19	TGTGTGTGCGGTGTGTGTGC	113	121.9	140.7	118.5	128.6	116.6	152.6	194	167.3	158.6	83.8	74.5	75	61.8	37.8	32.9	34.4	23.7	67.3	141.1	169.2	148.2	175.5	164.4	172.2	159.6	121.8	190.3	36	116.597
493	78	90	20	TGCAGCAGCACGTGAGAGCA	223	167.8	153.3	182.4	177.1	226.6	220.4	101.2	82.8	76.6	47.5	54	50.9	9.2	151.6	168.4	186	102.3	123.8	57.4	60.3	65.5	73.5	76.1	71.8	96.7	86.5	1	0.6	106.7
494	58	100	18	TGTAAATATGTGTGTGTGGG	70	40.6	89.2	80.3	81.6	29.3	109.3	184.9	187.9	199.3	167.3	158.1	162.2	46.5	164	128.6	156.7	129.4	94.2	85.1	93.2	152	180.5	184.3	148.3	129.5	162.1	128.1	0.3	122.166
495	73	90	20	CAGCACGTGAGAGCATATAA	211	167.4	135.1	155.8	160.2	198	222.4	111.1	93.7	91.1	89.7	89.3	91.8	23.1	144	161.5	159.2	100.1	77.4	52.1	51.6	60.6	67.2	72.5	67.1	76.1	84	96.1	0.2	107.221
496	60	94.737	19	ATACAAATATGTGTGTGTGT	77	98.9	106.2	97.2	114.2	116.7	69.5	145.3	148	139.3	111.5	112.6	99.8	107.6	111.9	96.2	123.2	115.2	176.3	113.4	112.2	111.7	135.6	139.4	122	125	109	1.9	360.8	120.607
497	98	89.474	19	GTGTGCGGGGTGCCATGACA	175	79.9	81.7	136.4	126.6	47.5	93.7	193.1	91.1	80.4	83.5	101.2	101.9	193.5	170.3	173.3	143.3	56.1	154.1	130.6	118.5	110.2	78.5	84.2	102.7	96.4	77	0	121.6	110.424
498	86	85	20	GCCATGACAGCAGCAACACG	114	76.4	99.9	146.6	130.1	81.8	141.5	243.6	184.8	171.9	19.8	26.7	24.8	98.3	92.8	97.7	104.8	26.4	117.1	187.9	166.5	165.6	104.1	116.4	126.7	121	116.7	139.8	120.5	116.007
499	71	94.737	19	GCACGTGAGAGCATATAAAT	172	165.6	134.5	149.5	150.4	194.4	191.9	122.5	99.9	103.4	93.8	119.4	115.3	29.1	139.7	148.8	158.4	99	74	74.5	68.9	72.2	78.5	87.3	77	86.1	90.5	94.2	0.2	110.034
500	85	85	20	CCATGACAGCAGCAACACGT	114	76.4	99.9	147.1	130.6	81.6	141.5	243	184.8	172.5	19.8	26.7	24.8	98	92.8	98.7	104.8	26.2	113	187.9	165.8	163.7	104.1	115.4	126.7	120.8	116.4	139.8	120.5	115.769
501	146	90.476	21	TCTTCTTCCCTCCTCCTTCC	55	125	76	105.5	94	93.3	49.1	132.4	146.7	146.2	81.1	116	113.9	82	93.7	174.8	363.7	139.6	275.2	32.3	125.4	90.7	39.9	155.7	110.3	73.7	119	101.9	30.4	115.259
502	44	90	20	GTGTGCGGTGTGTGTGCTGT	96	127.2	91.7	76.9	80.1	101.4	86.4	201.9	167.3	159.1	86.6	76.2	77.7	88	52.6	54.5	46.1	59.4	118.4	147.7	179.3	141.8	168.3	157.8	164	152.4	113	190.3	68.7	114.855
503	65	94.737	19	GAGTGCATATAAATATGTGT	71	117	37.7	40.6	37.1	29.6	67	163.4	209.4	220.7	56.3	52.3	67.7	42.2	67.4	88.4	112.3	133.8	117.8	91.7	76.7	121.5	127.2	118.5	111.5	127.1	118.1	233	659.7	121.266
504	57	100	19	GTAAATATGTGTGTGTGGGC	70	40.2	90.5	78.9	81.1	29.3	109.1	182.9	187.5	199.3	166.6	156.4	161.5	46.5	157.8	123.7	149.2	112.6	92.9	84.4	91.7	151.3	178.8	183.3	148.3	129	161.7	128.1	0.3	120.445
505	60	94.444	18	TACAAATATGTGTGTGTGTG	77	94.1	105.6	96.8	113.8	116.7	68.3	134.8	147.2	139.3	110.7	112.6	99.8	107.9	112.4	95.7	123.2	109	166.9	112.1	111.2	112.1	135.6	139.4	122	125	109.2	1.9	356.6	119.203
506	147	90.476	21	CTCTTCTTCCCTCCTCCTTC	55	121.4	76.7	106	92.5	93.3	49.1	132.7	145.9	146.2	81.1	116	114.6	82	92.8	172.3	361.2	136.7	271.9	32.3	125.4	90.7	39.9	155.7	110.3	74	119	101.9	30.3	114.721
507	66	94.444	18	TGAGTGCATATAAATATGTG	71	117	39	40.6	37.1	29.8	67	163.7	209.8	221.2	56.8	52.3	67.7	41.9	67.9	88.4	112.3	134.5	118.4	91.7	76.7	118.9	124.7	117.9	110.3	125.5	115.3	234	657.7	121.003
508	79	90	20	CTGCAGCAGCACGTGAGAGC	223	167.8	153.9	182.4	176.1	226.8	219.9	100.6	71	71.8	47.5	54	50.9	9.6	151.6	166.9	186	102.1	121.8	51.4	52.9	62.8	68.4	70.5	68.9	89.4	80	1	0.6	104.469
509	62	94.118	17	ATACAAATATGTGTGTGGGC	98	110.4	160.2	159.2	159.3	132.1	122.4	74.4	5.3	7.5	122	100.1	117.3	116.1	137.3	123.2	83	169.9	224.1	155.6	137.2	97.1	95.3	93.4	101.6	98.6	103.2	155.3	130.5	116.883
510	150	94.737	19	TCTCTTCTTCCCTCCTCCTT	55	121.9	75.4	105.5	92.5	93.2	49.9	131.6	145.9	143	80.4	116	115.9	81.7	90.9	170.9	357.8	133.6	275.2	31	121.7	88.8	39.5	154.7	110.9	72.8	118.3	101.9	30.6	114.017
511	87	85	20	TGCCATGACAGCAGCAACAC	114	76	99.9	146.6	130.1	81.8	141.5	253.2	184.4	171.9	18.9	26.7	24.8	49	92.3	97.2	104.8	26.2	117.1	187.3	164.8	163.7	101.6	115.4	125.5	119.2	114.8	139.8	120.3	114.097
512	88	95	20	GTGCCTTCACTGCAGCAGCA	139	136.9	113.1	141.8	146.4	59	150.1	133.9	111.7	100.2	40.3	46.6	47.6	3.2	238.2	254.3	284.1	119	118.4	64.6	67.6	74.1	77.7	74.5	77	83.6	96.3	204.8	29.2	111.49
513	80	90	20	ACTGCAGCAGCACGTGAGAG	215	166.5	154.6	182.4	176.6	227.1	219.4	100.6	71	71.8	47.3	54	50.9	9.6	152.6	166.9	186	97	121.8	52.1	52.9	62.5	67.6	70.5	68.9	89.2	80	1	0.6	104.014
514	91	100	18	GGTGCCTTCACTGCAGCAGC	139	136.9	113.1	141.8	145.9	58.7	150.1	133.9	111.7	100.2	40.6	46.6	47.6	3.2	237.2	249.9	276.5	118.8	110.4	65.3	67.9	73.7	78.1	75.1	77	83.6	97	205.8	29.3	110.859
515	56	94.118	17	AATATGTGTGTGTGTGGGCG	149	69.8	93.6	106.9	121.7	151.4	125.7	54	97.7	100.7	75.9	58	54.9	220.1	79.9	66.3	79.6	100.4	88.8	106.8	104.3	100.5	105.8	110.3	120.2	124.5	103.4	80.6	424.7	112.948
516	138	90	20	CCTCCTCCTTCCGCGGGATC	88	156.8	222.4	199.3	201.3	158.2	132.7	116.7	102.1	100.2	89.3	88.1	101.2	102.6	93.7	128.6	167.6	121.4	203.2	37.6	51.2	88	119.2	99.6	80	142.1	110.4	1	0	113.879
517	125	100	18	GGGATCCGGTCACGCGGCGA	159	147.5	176.6	204.6	231.5	151.4	214.8	24.5	65.7	95.3	67.8	130.8	174.9	63.9	36.3	104.6	113.1	35.7	28.3	36.3	49.2	41	86.9	112.8	172.8	91.1	77	36.9	11.3	101.434
518	88	85	20	GTGCCATGACAGCAGCAACA	114	76	99.9	146.6	130.1	82.2	141.8	254.1	189.2	178.4	17.2	25.6	25.5	44.4	92.3	97.2	105.6	26.4	117.8	176.1	159.6	159.9	97.4	109.3	118.5	113.3	109.5	139.8	120.7	112.703
519	136	90	20	TCCTCCTTCCGCGGGATCCG	86	163.8	227.5	196.9	196.8	151.8	137.5	116.4	101.2	100.2	87.1	84.7	99.2	95.9	85.6	127.2	155	112.5	197.8	36.3	46.7	93.3	135.2	101.1	87.6	150.8	120.6	1	0	113.645
520	91	100	19	GGGTGCCTTCACTGCAGCAG	133	140	115	141.3	145.9	58.6	151.9	133.6	111.7	100.7	39.9	46.6	47.6	3.2	237.7	249.9	276.5	118.7	110.4	63.3	66.4	70.7	78.1	74.5	77	83.6	97.4	205.8	29	110.621
521	26	94.444	18	GCTGTTGTTCCTTTCAGTGC	118	85.2	143.3	149.5	134	188.7	108.3	133.9	117.4	103.9	145.1	133	141.4	109.7	10	7.4	9.2	27.3	4.7	192.6	179	168.6	141	160.8	156.4	186.3	161.7	19.4	0	111.579
522	74	90	20	GCAGCACGTGAGAGCATATA	218	167.4	135.1	155.8	160.2	198.4	236.8	101.8	88.5	85.7	86.4	84.1	89.1	22.7	144	160.6	159.2	100.1	77.4	38.9	44	51.2	60.9	63.8	57.2	66.5	71.4	11.6	0.2	101.276
523	57	95	20	ATAAATATGTGTGTGTGTGC	120	89.6	106.8	82.7	82.6	101	138.5	166.3	108.2	115.2	111	100.1	102.5	91.6	50.2	40.3	41.1	46.5	43.7	134.5	157.6	134.7	165.8	145.5	135.4	137.6	125	176.7	73.9	107.745
524	132	90	20	CCTTCCGCGGGATCCGGTCA	80	160.3	233.1	198.4	202.8	164.8	136.8	116.7	102.1	100.2	84.5	84.7	102.5	60.4	85.1	123.7	151.7	124.5	224.1	36.3	48.5	86.2	124.7	95	77	141.6	115.5	1	0	112.49
525	69	94.444	18	GTGAGAGCATATAAATATAT	234	133.4	123.8	148	160.2	158	266	58.6	77.1	80.4	128.2	109.7	115.9	72.4	37.3	48.6	29.3	40.1	35.7	98.9	101.6	121.5	118.4	103.7	101.6	93.2	103.7	5.8	2.1	100.248
526	139	90	20	CCCTCCTCCTTCCGCGGGAT	87	147.5	223.1	207.1	206.7	154.6	151.1	113.5	102.1	99.6	79	78.5	88.5	90.9	93.3	129.1	167.6	142.7	203.9	19.8	31	85	118.4	99.6	78.8	137.9	102.3	1	0	111.71
527	135	90	20	CCTCCTTCCGCGGGATCCGG	81	163.4	224.3	194.5	196.3	150.5	136.5	118.1	101.2	100.2	85.4	84.7	99.8	60	85.6	126.2	155	112.5	197.8	36.3	48.7	92.6	134.7	101.1	87	150.8	120.1	1	0	111.907
528	133	90	20	TCCTTCCGCGGGATCCGGTC	80	160.3	233.1	198.8	203.3	164.7	136	117.6	101.6	100.2	85.2	84.7	101.2	60.4	84.7	123.7	151.7	124.5	199.2	36.3	48.7	86.5	125.5	95	76.5	142.1	115.5	1	0	111.655
529	62	100	19	TGCATATAAATATGTGTGTG	32	107.7	28.3	31.9	28.2	29.2	24.9	177.9	187.5	192.8	49.2	44.3	61.6	49	68.9	88.9	114	127.6	96.9	115.4	111.2	134.3	167.5	133.3	137.2	138.8	126.9	250.5	542.4	117.183
530	104	95	20	ACGGTTGTGTGTGCGGGTGC	233	169.6	208.6	56.6	61.8	110.1	228.7	87.2	44.7	42.3	122.9	29	24.8	141.3	209	71.2	75.4	197.6	205.9	209.7	175.6	214.8	119.2	85.3	103.3	89	72.6	34.9	14.6	118.576
531	64	95	20	AGTGCATATAAATATGTGTG	71	117	37.1	39.7	37.1	29.3	67	163.1	209.4	221.2	49.9	46.6	63.7	42.2	64.6	84.9	106.4	132	106.3	94.3	79.4	110.6	116.3	103.7	98.6	117	109.7	233	595.5	115.4
532	158	100	19	TGCTCACTCTCTCTTCCTTC	70	81.3	42.7	43.1	47	35.6	60.4	279.8	307.9	325.7	25.3	10.2	9.4	50.8	101.9	119.8	106.4	100.6	191.1	115.4	132.6	144.9	130.1	179.7	181.5	119.2	138.9	95.1	86.3	114.921
533	75	90	20	AGCAGCACGTGAGAGCATAT	202	166	134.5	153.8	156.3	197.9	209	102.1	92.9	88.9	86.4	84.7	89.1	22	145.9	160.6	161.7	102.4	82.8	38.9	44	51.5	60.9	63.3	57.2	66	71.4	11.6	0	100.131
534	134	90	20	CTCCTTCCGCGGGATCCGGT	81	160.3	224.9	194.5	195.4	150.8	136	117.9	101.2	100.2	85.4	84.7	100.5	60	85.1	123.2	151.7	124.5	199.2	36.3	48.7	86.5	125.5	95	76.5	142.1	115.3	1	0	110.462
535	140	90	20	TCCCTCCTCCTTCCGCGGGA	87	159	225.6	208.5	209.7	171.5	151.4	113.5	85	79.3	79	78.5	89.8	94.4	92.8	129.6	169.3	142.7	205.2	19.8	31	80.5	110.8	85.3	69.5	126.4	93.7	1	0	109.993
536	137	90	20	CTCCTCCTTCCGCGGGATCC	87	151.5	216.1	194	191.4	145.7	129.7	116.7	101.6	100.2	81.4	81.9	94.5	88	86.1	127.7	155.9	112.3	187.7	36.3	46.7	85.8	119.2	97.5	79.4	140.7	110.2	1	0	109.179
537	95	85	20	GTGCGGGGTGCCATGACAGC	133	87.9	96.1	150	137.5	78.8	99.7	199.8	89.8	80.4	44.6	58	54.9	187.1	170.3	173.8	145	56.3	152.1	127.3	115.6	94.8	56.7	69.4	85.2	76.1	61.9	0	121.5	103.572
538	62	93.75	16	TACAAATATGTGTGTGGGCG	97	88.3	140.1	119.5	124.6	101.9	121.9	41.4	5.7	6.4	121.7	100.1	117.3	115.7	138.7	122.8	83	170.2	224.8	155	136.3	94.4	87.3	85.3	96.3	90.8	95.1	155.3	130.1	109.207
539	35	100	20	TGTGTGTGTGTTGTTGGTCC	96	83.9	110.6	101.1	95.9	114.8	95.2	3.2	28	18.7	219.6	226.9	275.4	99	28.7	29	17.6	86.4	17.5	100.9	106	168.6	197.7	173.6	175.1	163.6	196.7	27.2	120.2	109.555
540	55	93.75	16	ACAAATATGTGTGTGGGCGG	99	88.3	140.7	118.5	124.1	102.5	123.2	40.3	5.7	6.4	121.2	100.1	117.3	115.4	138.7	122.8	83	171.2	225.4	154.3	136	94.4	88.1	83.2	95.7	90.8	95.1	155.3	129.9	109.193
541	98	88.889	18	TGTGCGGGGTGCCATGACAG	134	80.4	96.1	150.5	137.5	60.1	99.2	200.4	89.8	80.4	44.6	58	54.3	187.4	170.3	173.3	144.1	56.3	152.8	127.3	115.3	95.2	56.7	68.9	84.6	76.1	61.9	0	122.3	102.683
542	33	85	20	GTGTGCTGTTGTTGGAACTT	22	0.4	22	31	31.7	18.2	15.1	0.3	1.3	0.5	172.1	169.4	160.1	210.5	287.4	311.3	308.4	200.7	140	143.8	92	265.6	121.3	145.5	157	155.4	183	0	0.2	116.076
543	85	88.889	18	TTGACAGCAGCAACACGTGA	66	53	67.9	71.1	57.4	81.7	61.5	107.6	125.7	112	80.7	79.6	79.1	45.1	242	233.2	266.5	206.5	286.7	151.7	138.5	107.6	117.1	88.3	104.5	106.7	99.3	10.7	4.7	112.152
544	38	93.75	16	TGTGTGCTGTTGTTGGAACT	22	0.4	21.4	31	31.7	18.2	15.1	0.3	1.3	0.5	172.3	170	160.8	210.2	287	310.8	309.2	200.3	140	143.1	91.5	266	120.5	145.5	157	155.4	182.8	0	0.2	116.017
545	25	94.737	19	CTGTTGTTCCTTTCAGTGCC	118	85.2	142.6	149.5	134.5	188.8	108	133.3	117.4	104.5	116.2	101.8	111.2	98.3	10	6.9	9.2	27.3	4.7	176.7	162.6	161.8	134.7	156.2	152.9	176.5	153.1	20.4	0	105.597
546	144	94.444	18	CTTCCCTCCTCCTTCCGCGG	81	160.3	216.8	195.9	204.8	151	154.6	110.3	85.4	79.8	78.8	77.3	87.1	94.4	87.5	116.9	160.1	134.7	209.9	21.8	31.5	79.8	112.1	85.3	70	125	93.7	1.9	0	107.162
547	54	94.118	17	CAAATATGTGTGTGGGCGGT	97	80.8	139.5	117.6	123.1	102	115.6	40	5.7	6.4	119.8	98.9	116.6	110.4	139.7	121.8	83.8	166.4	226.1	154.3	136.3	94.1	88.1	82.7	95.7	90.1	94.9	155.3	129.6	108.01
548	141	90	20	TTCCCTCCTCCTTCCGCGGG	81	159	219.3	196.4	202.8	149.8	151.9	110.3	85	78.7	78	76.2	86.4	94.8	87.5	117.4	155.9	135.6	205.2	20.4	31.2	78.3	111.2	84.2	68.3	124.3	93.5	1	0	106.331
549	81	90	20	CACTGCAGCAGCACGTGAGA	194	155.4	146.4	167.9	158.3	190.2	207	98.3	67.9	67	37.5	39.2	35.5	4.6	209.5	230.3	251.4	84.9	116.4	37.6	40.6	50	57.9	53.1	56.6	60.2	67.5	1	0.6	99.5448
550	108	100	16	GACGGTTGTGTGTGCGGGTG	214	166.5	189.1	55.2	59.8	108.9	217.9	87.8	44.2	42.3	121	29	26.1	138.1	206.6	72.2	76.3	193.4	190.4	203.8	173.1	201.7	112.9	72.5	91.6	81.2	61.5	34.9	14.6	113.331
551	29	88.889	18	GCTGTTGTTGGAACTTTCAG	22	0.4	19.5	31	31.7	17.6	14.9	0.3	0.9	0	175.7	161.5	158.1	207	289.8	313.3	297.5	195.9	133.2	142.4	89.8	258.9	122.1	140.4	151.8	153.6	181.4	0	0.2	114.169
552	30	88.235	17	TGCTGTTGTTGGAACTTTCA	22	0.4	20.1	31	31.7	17.6	14.9	0.3	0.9	0	175.9	160.3	158.1	207	289.4	313.3	297.5	195.8	132.6	142.4	89.3	258.1	121.7	139.9	151.2	152.6	181.1	0	0.2	113.976
553	32	85	20	TGTGCTGTTGTTGGAACTTT	22	0.4	22	31	31.7	17.8	15.1	0.3	1.3	0.5	169	156.9	154.1	209.1	286.5	304.9	306.7	199.4	134.6	143.8	91	262.2	120.5	138.4	149.4	152.4	180.7	0	0.2	113.859
554	108	90	20	GCGACGGTTGTCTGTGCGGG	105	163.8	172.8	126.3	124.6	193	159.2	9.3	0	0	104.5	76.2	71.7	150.5	91.3	91.8	94.7	219.8	49.8	93	91	70	64.2	50	41.4	63	54	234	341.7	107.124
555	159	100	19	GCGCTCACTCTCTCTTCCTT	239	210.2	203	83.7	131.6	96	233.7	5.8	104.7	159.6	74	117.7	161.5	62.5	112.9	183.1	225.4	80.4	86.8	89	58	69.6	11.8	121	191.4	12.2	11.4	8.7	3.6	108.562
556	36	100	20	GTGTGTGTGTGTTGTTGGTC	95	68	110	100.6	97.9	115.4	94.2	1.5	2.6	0.5	214.1	218.3	278.8	101.2	28.7	29	18.4	86.6	16.1	99.6	105.5	162.5	185.1	164.4	168.1	151.7	187.2	27.2	140.4	105.814
557	91	100	19	CGGGTGCCTTCACTGCAGCA	254	163.4	221.2	42.1	44	127.8	267.5	33.3	27.6	34.3	170.2	42.6	46.2	153	206.1	45.2	44.4	257	220.7	180.7	152.7	172.3	31.9	26.6	42	31.6	28.5	68	116.8	112.128
558	141	94.737	19	CTCCCTCCTCCTTCCGCTGG	43	42.4	45.9	55.2	61.3	51.8	54.9	26	32	41.8	146.1	124.5	128	151.9	207.1	188.1	134.1	120.5	171.6	79.1	86.1	148.6	147.8	138.9	154.7	158.2	165.4	10.7	279.9	110.193
559	103	95.238	21	CGGTTGTGTGTGCGGGTGCC	232	166.5	207.4	50.3	57.4	104.8	224.4	84.9	44.2	39.6	119.6	26.7	26.1	139.2	181.3	35.4	41.1	170.4	191.8	204.4	172.2	213.7	119.6	83.7	103.9	88.7	71.9	33	13.8	112
560	31	85	20	GTGCTGTTGTTGGAACTTTC	22	0.4	20.1	31	31.7	17.6	15.1	0.3	0.9	0	175.7	160.3	158.1	207.3	283.6	304.9	287.4	188.5	119.1	143.1	89.5	257	121.3	138.4	150	151.7	180.2	0	0.2	112.255
561	142	94.444	18	CCTCCCTCCTCCTTCCGCTG	43	42.4	45.9	55.2	61.8	51.3	56.2	26	32.4	40.2	146.1	122.2	122.6	151.2	206.6	188.6	134.9	116.3	171.6	78.5	85.6	148.6	147.3	140.4	153.5	157.5	164.9	10.7	276.5	109.586
562	91	85	20	GGGGTGCCATGACAGCAGCA	106	60.9	91.7	143.7	127.6	80.1	96.5	192.5	122.6	105.5	37.9	54.6	50.3	183.9	89.4	96.7	102.2	27	119.8	176.7	162.8	131.3	89.4	102.6	110.9	99.7	85.4	0	120.7	102.359
563	70	85	20	CACGTGAGTGCATACAAATA	30	11	3.1	2.4	1.5	32.5	32.7	117	126.1	119.5	7.9	7.4	2.7	21.7	125.3	156.1	147.5	144.9	160.2	62.6	78.5	62.1	45.3	46	42.6	61.1	47.8	103.9	1422.8	111.11
564	85	95	20	CCTTCACTGCAGCAGCACGT	116	105.1	110.6	134.5	129.1	93.3	148.1	126	93.3	87.8	29.8	31.3	30.8	3.2	218.1	235.7	250.6	93.7	111	52.8	55.3	63.6	68.8	63.8	67.1	75.1	88.1	205.8	29.2	100.607
565	94	85	20	TGCGGGGTGCCATGACAGCA	112	73.3	96.1	150.5	137.5	78.7	111.8	207.1	109.5	98.6	38.4	54.6	49.6	182.8	89.4	96.7	98.9	24.8	120.5	169.5	150.3	114	79.3	88.3	99.8	90.6	76.1	0	120.7	100.669
566	85	94.737	19	CTTCACTGCAGCAGCACGTG	116	106	110.6	134.5	130.1	93.7	148.3	119.3	93.7	87.8	29.6	31.8	30.8	3.2	218.6	236.2	249.7	93.5	110.4	52.8	55.1	63.6	69.3	63.3	67.1	76.1	88.4	205.8	28.8	100.486
567	22	95	20	TTGTTCCTTTCAGTGCCTTC	93	60.5	100.5	106.4	95.9	143.3	87.4	175	113	106.1	93.3	85.3	88.5	66.4	0.5	0	2.5	4.4	12.1	272.4	265.9	144.9	125.9	124.6	123.7	139.5	126.4	218.4	0	102.614
568	71	85	20	ACACGTGAGTGCATACAAAT	29	10.6	3.1	2.4	1.5	32.5	28.7	117.6	126.1	119.5	7.9	7.4	2.7	52.9	119.6	152.7	140.8	137.8	160.2	62	78.5	62.1	44.9	46	43.2	61.3	47.5	103.9	1407.8	110.697
569	85	94.444	18	TTCACTGCAGCAGCACGTGA	110	106.9	111.8	134.5	130.1	94.2	143.1	118.4	93.3	92.1	30.8	32.4	31.5	3.2	217.1	236.2	259.8	94.1	115.7	50.1	54.8	68.1	70.9	63.3	67.1	78.2	91.4	204.8	28.8	101.128
570	92	85	20	CGGGGTGCCATGACAGCAGC	106	61.4	90.5	142.7	127.6	79.3	96.2	207.1	108.2	95.9	38.4	54.6	50.3	182.1	89.4	96.7	101.4	26.8	119.8	168.8	150	123	84.8	99.6	109.1	96.4	80.7	0	122	100.303
571	42	94.444	18	TGCGGTGTGTGTGCTGTTGG	122	141.7	68.5	59	54.9	85.6	140.8	157.2	155.5	154.3	64.4	52.9	54.3	64.3	53.1	46.2	44.4	61.4	68.6	85.7	106.7	138.8	101.2	109.8	113.8	139	111.8	135.9	98.1	96.2034
572	42	90.476	21	GTGGGCGGTGTGTGCTGTTG	87	80.8	87.3	99.7	90.5	51.4	57.2	4.7	11.8	7.5	154.9	132.5	115.3	178.2	184.6	180.2	161.7	86.9	170.9	98.9	81.9	112.5	146.5	127.1	119.7	137.9	171.4	3.9	3.1	101.586
573	87	95	20	TGCCTTCACTGCAGCAGCAC	117	92.3	94.3	118.5	113.8	58.6	130.2	128.9	92.4	85.7	42.7	50.6	48.9	2.8	218.1	235.2	250.6	93.9	96.2	58.7	64.7	63.6	68.8	63.8	66.5	75.6	87.7	204.8	29.3	98.4207
574	86	95	20	GCCTTCACTGCAGCAGCACG	115	92.3	94.3	118	113.8	58.5	130.2	128.6	92.4	85.7	42.7	50.6	48.9	2.8	218.1	235.2	250.6	94.1	96.2	58.7	64.7	63.6	69.3	63.3	66.5	75.6	87.9	204.8	29.2	98.331
575	93	85	20	GCGGGGTGCCATGACAGCAG	106	58.3	90.5	142.2	127.1	79.2	96.2	207.1	108.6	95.9	38.4	54.6	50.3	182.5	89.4	96.2	100.6	26.8	119.8	168.2	148.3	114	79.3	87.8	99.2	90.6	76.1	0	121.3	98.431
576	47	100	19	ATGTGTGGGCGGTGTGTGTG	65	60.9	47.8	68.2	63.8	67.6	41.8	97.1	73.1	71.2	154.9	163.2	131.3	110.1	114.8	133.6	126.5	43.2	105.6	145.7	162.3	106.1	122.1	155.2	139.5	111.4	162.1	131.1	1.1	102.631
577	46	94.737	19	TGTGGGCGGTGTGTGCTGTT	79	80.4	99.9	111.8	99.4	59.7	50.1	4.7	9.2	7	155.4	134.7	116.6	159	184.1	183.6	161.7	87.3	173.6	95	74.8	107.6	136	121	114.4	135.5	161	3.9	2.9	100.321
578	69	85	20	ACGTGAGTGCATACAAATAT	30	11	3.8	2.4	1.5	32.3	32.5	117	126.1	118.9	7.4	7.4	2.7	21.7	124.3	157.1	147.5	145.1	160.8	63.3	78.5	62.5	45.3	47	42.6	60.9	47.8	103.9	1294.2	106.741
579	38	94.444	18	TGTGTGTGCTGTTGTTGGAA	22	0.4	20.7	31.4	31.7	18.4	15.1	0.3	1.8	0.5	172.1	172.3	160.8	209.8	287.9	309.3	298.3	191.4	164.2	143.8	91.7	173.5	91.9	110.3	131.3	123.1	116.2	0	0.2	106.566
580	92	100	18	GCGGGTGCCTTCACTGCAGC	245	162.5	218.7	42.6	44	128.3	264.2	31.8	27.6	33.7	164.9	42.6	46.2	153.7	194.7	36.8	31.8	253.5	220.7	174.1	143.4	169.3	31.1	26.6	42	31.4	27.6	67	9.2	105.69
581	158	94.737	19	CGGCTCACTCTCTCTTCTTC	53	97.6	55.9	79.8	55.4	82.3	39.5	116.4	129.6	130.7	74.2	101.2	93.1	93	71.7	122.8	269	113.4	252.3	27.7	111.4	80.9	43.7	151.1	98.6	80.8	107.6	101	10.9	98.0897
582	126	100	19	CCTGGATCCGGTCACGCGGC	12	6.6	3.8	32.4	36.1	9.1	5.8	16.3	37.7	32.7	219.6	328.6	339.1	229	11.5	32.9	78.8	6.4	6.7	87.7	115.8	188.1	172.9	225.2	259.2	184	161.9	145.6	13.3	103.407
583	62	95	20	AGCATATAAATATATGTGTG	245	132	137	167.9	176.6	161.3	269.5	28.3	18	21.4	120	97.8	99.8	34.4	40.7	52.5	29.3	39.9	37	62.6	56.3	68.1	73.5	66.4	53.7	39.1	57.1	6.8	21.2	83.2138
584	50	95	20	TGTGTGTGTGTGCGGTGTGT	90	80.8	107.4	91.9	93	82.8	136.3	189	150.2	148.4	41.3	42.1	42.9	41.5	23.4	24.6	18.4	14	13.5	118	132.3	143.7	203.6	181.3	178.6	165	119.7	43.7	83.6	96.5862
585	73	85	20	CAACACGTGAGTGCATACAA	29	10.6	0	0	0.5	33.1	28.5	117.6	95.5	97	7.9	7.4	2.7	54.7	122.4	152.2	140.8	140.9	162.8	54.7	71.1	55.7	36.9	35.7	38.5	54.5	41.3	105.8	1359.3	105.417
586	144	94.737	19	CCTTCCCTCCTCCTTCCGCG	68	144	199.8	175.1	166.2	118.8	148.1	105.9	81.5	71.2	73.7	72.2	82.4	91.6	81.3	108.5	145	124.1	206.6	24.4	25.8	77.1	109.1	77.6	66	120.3	87	1.9	0.2	98.3931
587	131	94.444	18	CTTCCGCGGGATCCGGTCAC	80	161.2	227.5	190.6	197.3	170.6	131.7	37.9	39.4	43.9	66.1	59.1	71.7	53.6	84.7	123.7	152.5	125.8	226.8	27	42.1	61.3	95.7	65.4	50.8	111.9	90.7	1	0	96.2069
588	157	95	20	GGCTCACTCTCTCTTCTTCC	54	98	58.4	84.2	57.9	80.2	39.3	115.2	127.9	132.3	70.9	101.8	93.1	93.7	72.2	123.2	269.8	114.3	253.7	27.7	108	77.9	39	147.6	97.5	77.5	101.8	61.2	10.9	96.1793
589	72	85	20	AACACGTGAGTGCATACAAA	29	10.6	0	0	0.5	32.8	27.2	117.9	90.7	93.2	7.9	7.4	2.7	54.7	122	151.7	139.9	140.5	162.8	54.7	70.3	55.7	36.9	35.2	35.6	54.1	41.3	103.9	1354.5	104.61
590	150	95	20	CTCTCTTCCCTCCCTCCTCC	43	45.5	93	99.2	91	54.3	72.8	12.8	16.2	16.1	90.9	68.2	78.4	92.7	204.2	164.5	120.7	106.3	148	142.4	112.4	121.2	147.3	115.9	134.2	127.6	116.4	18.4	316.6	102.421
591	104	100	19	AGGTTGTGTGTGCGGGGTGC	240	256.6	241.9	269	262.1	318.9	280.1	66.5	22.3	23	10.3	8	15.4	5.7	41.1	47.6	57.8	4.9	38.4	17.1	18	21.8	30.2	30.6	32.7	24.1	19.5	1	1.1	82.9552
592	49	95	20	GTGTGTGTGTGCGGTGTGTG	90	80.8	108.1	91.9	93.5	83.2	136.8	188.4	147.2	143.6	45.1	45.5	45.6	41.5	23.4	24.6	18.4	13.9	13.5	119.4	133.1	137.7	193.9	172.1	171.6	153.8	114.8	43.7	83.7	95.131
593	150	94.737	19	TCTCTTCCCTCCCTCCTCCT	42	45.9	93	99.7	91	54.6	67.2	12.5	16.2	16.1	91.2	67.7	77.7	92.7	205.2	163	120.7	106.8	146	142.4	113.1	122.7	147.3	115.4	133.7	127.1	116	18.4	315.5	102.097
594	63	100	18	GTGCATATAAATATGTGTGT	32	107.7	28.3	31.9	28.2	29.2	25.4	146.4	151.5	163.9	48.7	43.8	61	41.9	64.6	84	104.8	130.5	106.3	80.5	69.8	103.1	105.4	86.3	87	103	100	234.9	543.4	101.5
595	76	88.889	18	GCAACACGTGAGTGCATACA	29	3.5	0	0	0.5	16.4	28.7	117.6	95.5	97	7.9	7.4	2.7	54.7	116.7	149.3	132.4	137.3	162.2	54.7	71.1	55.3	36.9	35.7	38.5	54.5	41.5	104.8	1356.3	103.728
596	48	100	18	TATGTGTGGGCGGTGTGTGT	55	60.9	34.6	38.7	37.6	51.9	36	96.6	80.6	77.7	155.6	162.6	131.3	109	112.9	128.6	123.2	48.5	106.3	146.4	162.6	105.7	122.6	155.2	140.7	112.1	161.9	130.1	1	99.5138
597	107	100	17	ACGGTTGTGTGTGCGGGGCG	1	10.2	18.2	32.4	30.2	44.1	1	53.4	97.7	84.1	233.9	307	310.2	191.7	6.2	16.2	10.1	23.3	81.4	120.7	159.9	158.8	152.4	185.3	215.4	187	145.4	121.4	3.6	103.524
598	93	95.238	21	TGCGGGTGCCTTCACTGCAG	237	159.4	217.4	40.6	41	117.3	253.6	30.6	28	34.3	144.6	42.6	44.2	153.4	194.7	35.8	31	253.4	213.3	173.4	140.2	168.6	30.6	25.5	41.4	31.1	27.1	67	8.4	102.948
599	102	95.238	21	GGTTGTGTGTGCGGGTGCCT	238	147	187.9	44	47	89.8	227.2	78.8	44.7	39.6	106.4	21	20.8	118.9	164	28.5	26.8	153.5	160.2	184	155.7	204.7	115	78.6	102.7	85.2	65.4	30.1	11.2	102.645
600	104	95	20	CGGTTGTGTGTGCGGGGCGC	1	9.3	18.2	33.4	30.2	43.9	1	53.4	96.8	82	234.1	307	309.6	191	6.2	16.2	10.1	23.3	80.1	121.3	159.4	158.8	152	184.8	215.4	187	145.9	121.4	3.6	103.324
601	65	94.737	19	GAGAGCATATAAATATATGT	236	134.7	123.2	150	159.7	150.3	264	28.6	17.5	19.8	128.2	110.9	116.6	34.8	37.3	49.6	29.3	40.3	36.3	75.8	67.6	68.9	75.6	66.4	54.9	40.5	57.5	5.8	2.1	82.1448
602	160	95	20	GCTGCTCACTCTCTCTTCCT	66	73.3	37.1	38.7	41.5	33.5	59.2	169.8	202.8	203	20	11.9	20.1	60.4	88.5	108	98	96.2	174.3	109.5	101.6	115.5	133.5	177.2	179.8	107.2	132.2	97.1	97.8	98.4034
603	63	95	20	GAGCATATAAATATATGTGT	241	132.5	121.3	148.5	159.3	143.2	269.5	28.6	18	20.4	119.8	97.8	99.8	34.4	36.8	49.1	29.3	39.6	35.7	73.2	67.1	66.6	73.5	65.9	53.1	38.4	55.7	5.8	21.2	80.8655
604	51	95	20	ATGTGTGTGTGTGCGGTGTG	93	80.4	111.2	98.2	100.4	88.4	139	180	143.7	141.4	41.3	42.6	42.9	41.5	23.4	24.1	18.4	13.5	5.4	102.9	114.9	136.6	185.5	170	164.6	155.7	112.7	43.7	83.4	93.0621
605	66	94.444	18	TGAGAGCATATAAATATATG	235	134.2	121.9	149	159.7	150.3	264.2	28	17.5	19.8	128.2	110.9	115.9	34.8	37.3	49.6	29.3	40.1	36.3	75.8	67.1	68.5	75.6	66.4	54.9	40.5	57.1	5.8	2.1	81.9241
606	151	95	20	TCTCTCTTCCCTCCCTCCTC	43	45	89.2	98.2	91	53	71.5	12.5	16.2	15.5	90	68.2	77.1	91.6	202.3	154.2	117.3	97.3	138.6	136.5	108	120.8	146.9	115.4	134.2	125.9	115.7	18.4	316	100.328
607	157	95	20	GCTCACTCTCTCTTCCCTCC	41	45	89.2	97.2	94	48.6	70.3	9	20.1	20.4	90.5	69.9	83.1	83.8	187	149.8	130.7	137.4	125.8	165.5	129.9	117	150.3	114.9	134.8	125.5	122.5	18.4	225.4	99.8966
608	53	95	20	ATATGTGTGTGTGTGCGGTG	94	74.6	110.6	97.7	100.4	87.5	138.3	179.7	143.7	140.9	41.3	42.6	42.9	41.5	22.5	22.6	17.6	13.5	5.4	102.2	115.3	137	186.8	170	165.2	155.7	112.3	43.7	82.8	92.7
609	160	100	18	TGCGCTCACTCTCTCTTCCT	235	210.6	199.8	75.5	123.1	91.8	233.2	5.8	95.5	147.3	69.5	91.5	139.4	61.8	100.4	135.5	171	68.5	72.7	85.7	58	70	10.9	90.4	157.6	11.2	12.1	9.7	3.9	97.8414
610	52	95	20	TATGTGTGTGTGTGCGGTGT	94	75.1	110.6	97.7	100.4	87.8	138.3	179.4	143.7	140.3	41.1	42.6	42.9	41.5	22.5	22.6	17.6	13.5	5.4	102.2	115.3	136.6	186.4	169.5	165.2	155.7	112.5	43.7	82.9	92.6552
611	98	95	20	TGTGTGCGGGGTGCCTCCAC	132	170	187.2	150	167.7	135.9	154.4	40.3	63.1	53	122.9	120	112.6	122.8	42.1	46.6	52	92.6	118.4	35.6	30.3	58.3	57.9	51.6	66	55.9	63.3	26.2	2.4	87.2793
612	101	95.238	21	GTTGTGTGTGCGGGTGCCTT	229	138.2	181.6	43.1	45	88.8	219.6	78.5	44.7	39.6	100	21	22.1	116.4	166	28.5	28.5	149.8	155.4	178.7	153.7	215.6	116.7	79.7	106.2	86.4	65.6	28.2	11.2	101.303
613	29	88.889	18	TGTTGTTGGAACTTTCAGAG	0	0.4	14.5	23.2	21.3	17.7	0	0	0	0	178.3	237.1	252	229	231.5	275.5	269.8	167.1	88.2	69.2	71.6	119.6	110.8	137.3	158.8	120.6	96.3	89.3	0	102.728
614	26	85	20	GTTGTTGGAACTTTCAGAGC	0	0.4	14.5	23.2	21.3	17.7	0	0	0	0	178.5	237.1	252	229	230.5	276	269	167.1	88.8	69.2	71.3	118.9	110.4	137.3	159.3	120.3	95.8	88.3	0	102.617
615	25	85	20	TTGTTGGAACTTTCAGAGCC	0	0.4	14.5	23.2	21.3	17.8	0	0	0	0	178.5	237.7	251.3	229.3	230	275.5	273.2	165.9	88.2	69.2	71.6	117.8	109.6	135.3	160.5	119.2	95.3	89.3	0	102.572
616	94	95.238	21	GTGCGGGTGCCTTCACTGCA	249	161.2	217.4	40.6	41.5	120	258.4	29.8	16.6	20.9	144.6	44.3	44.9	153.7	199.9	36.8	32.7	253.9	213.3	161.6	132.3	159.2	25.2	15.3	30.9	22.7	19.9	64.1	8.4	100.659
617	49	100	17	TGTGTGGGCGGTGTGTGCTG	74	80.4	94.9	100.1	80.6	59.4	49.9	4.1	8.8	7.5	141.3	122.8	98.5	161.9	209	196.4	181	107	177	77.8	58.8	88.8	121.3	111.3	99.2	121.5	141	3.9	2.9	95.9
618	64	95	20	AGAGCATATAAATATATGTG	235	132.9	123.8	150	160.2	143.2	263.7	28.3	17.5	20.4	114.6	94.4	93.1	34.4	37.3	49.6	29.3	40.1	36.3	73.9	67.4	66.6	73	65.9	53.1	38.6	55.9	5.8	21.5	80.2
619	77	90	20	GCAGCAACAAGTGAGAGCAT	122	56.5	121.3	109.3	108.8	119.3	66.5	88.7	102.5	93.2	104.8	110.3	101.2	71	78	58.4	66.2	64.2	71.3	110.8	109.7	88.8	112.9	107.2	108	115.2	109.9	43.7	10	90.6793
620	38	94.118	17	GTGTGTGCTGTTGTTGGAAC	22	0.4	21.4	31.4	31.7	18.3	15.1	0.3	1.3	0.5	160.4	159.2	147.4	209.8	287	310.3	299.2	192.3	130.5	143.8	91.5	153.5	76	97	106.8	104.9	104.4	0	0.2	100.572
621	104	95	20	CGGTTGTCTGTGCGGGGTGC	55	127.2	147.7	170.3	152.8	144.2	153.9	9	0	0	83.8	87	89.1	83.8	62.2	85.4	87.2	123.8	56.5	56.1	59.8	45.2	58.3	49.5	40.9	55.9	50.8	200	403.4	94.4414
622	151	100	19	CCTCTCTTCCTTCCCTCCTC	119	100.2	67.9	52.7	46	66.3	146.8	65.3	62.6	67	83.8	83	88.5	84.1	136.3	126.7	86.3	151.7	116.4	70.6	97.4	77.9	53.3	35.2	40.9	37.9	76.1	287.4	123.9	91.4207
623	137	94.444	18	TCCCTCCTTCCGCTGGATCC	35	101.6	77.3	100.6	93	34.5	44.3	157.2	149.8	145.2	82.3	70.5	77.1	115	57.4	52.5	91.3	7.8	8.1	129.9	114.1	115.5	117.5	147.6	144.8	112.8	114.1	187.4	86	95.5241
624	54	95	20	AATATGTGTGTGTGTGCGGT	88	75.1	110.6	97.7	100.9	89.3	124.9	173.9	139.3	137.1	41.1	42.6	42.9	41.5	22.5	22.6	16.8	13.5	5.4	98.9	112.9	133.9	184.3	163.4	162.8	152.4	109.7	43.7	82.8	90.7069
625	103	95	20	GGTTGTGTGTGCGGGGCGCC	1	9.3	15.7	30	30.7	38.5	1	52.8	96.4	81.4	223.9	291.7	297.5	190.6	6.7	16.2	8.4	21.5	68.6	120.7	154.2	152	152	179.2	208.4	185.2	145.4	121.4	3.6	100.138
626	47	95	20	GTGTGTGGACGGTGTGTGTG	135	136.4	100.5	102.1	101.4	97.1	91.9	112	95.9	131.2	25.8	24.4	19.4	40.5	109	105.6	125.7	137.6	133.2	47.5	63	76.8	79.3	78.1	92.8	78.2	63.6	2.9	144.5	87.9793
627	53	95	20	ATATGTGTGCGTGGGCGGTG	43	4.9	33.3	38.2	32.1	17.9	39.3	65.9	70.5	72.9	194	199.6	203	142	60.3	74.6	62	77.1	116.4	194.5	203.9	115.5	133.9	144	155.3	138.8	115.5	1.9	28.8	95.831
628	52	95	20	TATGTGTGCGTGGGCGGTGT	43	4.9	33.9	37.7	31.7	17.8	39.3	65.9	70.5	72.9	193.6	199.6	202.4	141.3	60.3	74.6	62	77.3	116.4	194.5	202.9	115.9	133.5	144	155.3	138.1	115	1.9	29	95.6966
629	48	95	20	TGTGTGTGGACGGTGTGTGT	134	136.4	99.9	102.1	101.4	85.9	91.7	112.6	97.2	131.8	25.5	24.4	19.4	40.5	109.5	105.1	124.9	137.4	144	47.5	62.7	79.4	79.3	78.1	91.6	78.2	63.8	2.9	144.1	87.9759
630	99	95.238	21	TGTGTGTGCGGGTGCCTTCA	217	143.5	175.9	42.6	43	81.5	214.3	76.7	42.5	40.7	101.7	21	22.1	124.3	172.2	28	27.7	158.8	175.6	173.4	151.5	204.7	107.5	67.4	95.7	75.4	50.3	27.2	10.4	99.0552
631	98	95.238	21	GTGTGTGCGGGTGCCTTCAC	213	144.8	176.6	42.1	41.5	84	213.6	75.3	41.6	38.6	104.8	21.6	24.1	123.2	171.7	28	27.7	158.8	173.6	178.1	158.1	203.2	106.6	67.9	95.1	74.2	49.2	27.2	10.4	99.1241
632	144	90	20	TCCTCCCCTCCTCCTTCCGC	4	1.3	3.8	1.9	3.5	3	6.8	86.1	64.8	65.4	243.9	192.7	201.7	249.9	55.5	66.3	50.3	58.7	16.1	158.3	112.6	288.2	158.7	179.2	178	189.4	223.6	3.9	12.1	99.3
633	51	95	20	ATGTGTGCGTGGGCGGTGTG	43	4.4	33.9	37.3	31.7	17.8	39.5	65.9	70.5	73.4	194	199	203.7	133.5	60.3	74.6	62	77.5	115.7	194.5	202.7	115.9	133.5	144	155.3	137.9	115.5	1.9	29	95.4448
634	60	100	16	TAAATATGTGTGTGTGTGGG	162	45.9	101.8	110.8	124.6	151.9	134	21	71	74.5	62.8	47.2	41.5	181.8	54	40.3	57.8	39.4	68	89	83.4	85.4	94.4	91.9	85.2	90.6	90.9	77.7	201	88.9586
635	105	94.737	19	ACGGTTGTCTGTGCGGGGTG	55	127.2	144.5	165.5	148.9	144.3	92.7	9	0	0	83.8	86.4	84.4	83.8	62.2	85.4	87.2	124.1	56.5	60.7	69.8	45.2	58.3	49.5	40.9	55.9	50.8	199	414	92.5862
636	105	100	18	AAGGTTGTGTGTGCGGGGTG	238	253	242.5	252.5	246.3	321.3	278.3	66.5	18	17.7	5.7	2.3	2.7	1.4	35.4	44.2	49.4	0.2	29.6	13.8	14.8	16.9	29.8	19.9	21	23.6	19.3	1	0.2	78.1138
637	100	95.238	21	TTGTGTGTGCGGGTGCCTTC	218	139.1	177.8	42.6	42.5	84.5	208.8	77.3	43.8	39.1	100.7	21	22.1	122.1	164.5	28	26.8	149.6	175.6	172.1	149	204.7	107.9	67.4	94	74.9	50.8	27.2	9.4	97.9759
638	145	90	20	TTCCTTCCCTCCTCCTGCCG	110	119.2	88.6	119	120.2	72.1	181.1	96.3	78	80.4	26.7	32.4	20.1	93.4	1.9	1	0.8	3.1	11.4	115.4	124	64.3	70.9	68.9	64.2	62.7	71.2	35.9	593.9	87.1414
639	76	90	20	CAGCAACAAGTGAGAGCATA	122	49.5	117.5	100.6	101.4	118.8	66.5	88.1	106.9	97.5	104.1	107.5	101.2	68.5	77.5	58.4	66.2	64.2	59.2	108.2	110.9	85	107.9	101.6	100.4	112.6	109.5	42.7	0	88.0828
640	95	95.238	21	TGTGCGGGTGCCTTCACTGC	237	159	211.7	40.6	40.6	118.2	256.1	28.6	15.8	19.8	143.2	43.2	43.6	152.3	197.5	36.8	33.5	252.3	181	157.6	124.9	155.8	23.5	14.8	31.5	22.5	20.2	64.1	10.9	97.8138
641	85	89.474	19	CTTGACAGCAGCAACACGTG	66	28.7	67.2	68.7	56.4	80.6	59.7	107.6	124	109.8	79	76.8	79.1	45.4	176	164.5	153.4	142	127.2	151	137.5	106.9	117.1	88.3	104.5	106.5	99	10.7	4.5	94.4172
642	159	100	18	CTGCTCACTCTCTCTTCCTT	68	75.1	38.3	38.7	41.5	34.6	60.4	168.6	204.5	204.1	11.9	8	9.4	34.4	94.7	108.5	97.2	99.5	172.3	83.8	81.9	108.7	124.7	170.5	171.6	93.9	119.9	95.1	85.8	93.2966
643	110	90	20	CGGCGACGGTTGTCTGTGCG	82	181.5	150.2	100.1	103.9	170.2	119.4	9.3	0	0	111.7	92.1	82.4	124.6	57.4	76.6	75.4	164.2	6.1	87	85.1	70.4	63.8	49	40.9	63.2	53.1	234	230.5	92.5552
644	85	94.737	19	CTCCACTGCAGCAACACGTG	200	214.6	270.8	227.4	256.7	180.8	168.5	23.3	13.6	16.1	98.3	89.3	83.8	65.7	20.6	16.7	25.1	13.9	31	21.1	20.2	45.9	40.3	44.4	35.6	41.2	46.4	26.2	16.7	81.1793
645	24	85	20	TGTTGGAACTTTCAGAGCCT	0	1.3	15.7	23.2	22.3	48.1	0.3	0	0	0	178.5	238.2	252	102.6	218.1	248.5	238.8	170.8	112.4	70.6	71.8	117.8	109.6	135.3	159.9	118.7	95.1	88.3	0	97.8586
646	128	95	20	CCGCTGGATCCGGTCATGCG	87	70.7	71	66.8	57.4	77.5	46.8	33	91.5	109.3	92.8	69.9	64.3	59.3	98.5	113.4	107.3	58.3	215.3	103.5	88.8	94.4	100.7	98.5	101	125.9	97.4	67	72.7	87.5862
647	109	90	20	GGCGACGGTTGTCTGTGCGG	82	183.7	152.1	99.7	103.9	170.6	119.4	9.3	0	0	100.5	74.5	68.3	125.3	56.9	76.6	75.4	164	6.1	85.1	84.9	69.2	64.2	49	40.9	63	53.3	234	230.6	91.1207
648	103	95	20	GGTTGTCTGTGCGGGGTGCC	52	123.6	147	169.3	150.8	135.8	149.9	8.5	0	0	82.6	83.6	85.8	81.3	57.9	84.9	88.8	119.6	49.8	54.1	55.8	42.9	55.8	46	38.5	52.7	46.6	198	342.1	89.7828
649	141	94.444	18	TCCCCTCCTCCTTCCGCTGG	5	3.1	6.9	2.4	4	5.1	10.8	87.8	49.1	43.9	239.1	198.4	203	274.8	56	67.3	50.3	61.6	19.5	115.4	96.2	285.6	152.8	163.4	168.1	178.6	213.4	5.8	13.6	95.8966
650	154	95	20	CACTCTCTCTTCCCTCCCTC	41	45	88.6	98.2	92	52.2	69.8	12.5	15.8	15.5	88.3	67.7	77.1	88.8	176	142.4	114.8	66	119.8	135.2	107.7	117.4	147.8	113.9	135.4	124.8	114.6	18.4	230.3	93.6897
651	43	100	20	GTGGGCGGTGTGTGTGTGTT	61	33.1	24.5	28.5	31.7	25.1	63.5	1.2	5.7	12.3	198.6	221.7	273.4	119.3	42.1	48.1	29.3	87.7	13.5	87.7	88.8	133.6	159.1	131.2	137.2	129.5	167	50.5	258.3	91.8345
652	155	95	20	TCACTCTCTCTTCCCTCCCT	41	45	88	97.7	92	47.6	70	12.5	14.9	15.5	86.6	66	75.7	88.8	179.3	142.4	115.6	76.7	119.1	133.9	107.2	116.3	148.2	113.4	134.2	124.5	114.1	18.4	229.7	93.5966
653	102	100	19	TTGTGTGTGCGGGGTGCCTC	113	173.5	171.5	133	135.5	111.6	136.3	29.2	36.8	31.1	135.8	129.1	123.3	128.5	46.4	47.6	52.8	88.8	123.8	36.9	39.4	63.6	60.9	57.2	68.9	58.8	67	29.1	4.4	83.9241
654	46	95	20	GTGTGGGCGGTGTGTGCTGT	74	80.4	94.9	100.1	81.1	59.1	49.9	4.1	8.8	7	141.1	121.7	98.5	150.2	154.5	165.5	152.5	82.6	174.3	77.2	59	88.4	121.3	110.8	99.2	121.3	140.6	3.9	2.9	90.5138
655	55	95	20	AAATATGTGTGTGTGTGCGG	86	73.7	110.6	91	92	88.9	122.7	167.4	119.6	112	41.1	40.4	40.9	41.5	21.5	19.6	15.1	12.9	4.7	98.9	112.4	133.6	181.3	158.8	144.2	149.8	107.9	43.7	82.3	86.7069
656	140	94.737	19	CCCCTCCTCCTTCCGCTGGA	5	3.1	6.3	2.9	4	5.1	10.8	88.1	48.6	43.9	238.9	195.6	200.4	275.1	56	67.3	50.3	57.8	19.5	118	96.4	286.3	152	162.4	165.8	177.7	214.3	5.8	13.9	95.5621
657	64	100	19	GAGCATATAAATATGTGTGC	36	11	60.3	62.4	64.3	44.1	51.9	126	120.9	164.5	115	123.9	118.6	120.7	34.9	48.1	40.2	56.3	49.8	164.2	158.1	136.6	152.8	162.9	158.2	144.9	125.7	2.9	1	91.5931
658	60	100	17	ATAAATATGTGTGTGTGTGG	149	70.7	93.6	95.8	106.8	144.6	124.2	14.9	57.4	58.4	63.7	46.1	42.2	182.8	46.4	37.3	53.6	42.3	90.2	79.1	76	97.1	100.3	100.1	91.1	92.2	97.4	79.6	194	87.1345
659	156	95	20	CTCACTCTCTCTTCCCTCCC	41	44.6	88.6	96.3	92.5	47.9	70	9	14.9	16.1	87.1	66	75.7	78.8	179.8	143.4	115.6	76.2	119.1	131.9	107	115.5	148.2	113.4	135.4	123.6	113.4	18.4	221.7	92.7966
660	125	94.444	18	GGATCCGGTCATGCGGCGAC	90	67.6	52.2	57.1	44.5	83.7	53.4	48.1	92.9	109.8	88.1	76.8	75.7	50.1	75.6	89.4	93	57.4	182.4	95	62.2	103.5	107.9	92.9	103.9	130.2	100.9	134.9	87.5	86.4379
661	152	95	20	CTCTCTCTTCCCTCCCTCCT	41	44.2	88.6	97.7	91.5	52.4	70.3	12.5	16.2	15.5	88.8	67.7	77.7	89.5	178.4	146.3	115.6	78	115.7	136.5	107	118.9	146.9	114.4	136	125.7	116	18.4	179.6	92.6552
662	143	90	20	CCTCCCCTCCTCCTTCCGCT	4	1.3	3.8	2.4	3.5	3	7.3	85.5	47.3	43.9	229.4	185.3	189	249.6	54.5	66.8	49.4	58.7	16.8	158.9	113.1	283.7	150.3	162.9	168.7	176.3	213.4	3.9	12.1	94.6483
663	66	88.889	18	TGAGTGCATACAAATATGTG	30	11.5	3.8	2.4	1.5	32.3	32.5	207.1	134.5	135	7.4	6.8	2.7	21.3	56.4	71.2	85.5	54.3	150.1	63.3	79.2	61	44.5	48.5	45.5	62.3	45	1	1243.9	94.5
664	67	85	20	GTGAGTGCATACAAATATGT	30	11.5	3.8	2.4	1.5	32.3	32.2	211.8	134.9	134.5	7.4	6.8	2.7	21.3	56.4	71.2	85.5	54.5	148.7	64.6	79.7	65.1	47.4	51.1	46.7	64.8	47.5	1	1223.1	94.4966
665	38	94.737	19	GTGTGTGTGCTGTTGTTGGA	22	0.4	20.7	31.4	31.7	18.4	15.1	0.3	1.8	0.5	120	130.8	126.6	187.1	293.7	317.2	297.5	202.1	163.5	70.6	52.1	134.3	77.7	99.6	119.7	114.2	93.9	0	0	94.5828
666	127	95	20	CGCTGGATCCGGTCATGCGG	87	69.8	71.6	63.9	54.9	76.8	46.3	32.7	85.4	101.2	90.9	68.2	63.7	57.5	98	113.4	104.8	58.5	214.7	101.6	88.5	91.1	99.9	93.9	98.1	125.2	96.7	67	73.5	86.0276
667	115	94.737	19	CACGCGGCGACGGTTGTGTT	17	30	3.8	0.5	1	10.1	25.4	410.4	360	358.4	23.6	18.2	22.8	36.2	5.3	3.9	5	6.7	2.7	189.3	195	178.3	188.5	154.7	172.8	112.4	148.4	19.4	18.5	93.7345
668	94	95	20	TGCGGGGTGCCTTGACTGCA	96	33.1	67.2	63.4	69.2	27.7	92.2	92.5	71.4	68	86.6	86.4	67	160.1	20.1	9.8	7.5	38.3	87.5	184.6	149.8	114.4	133.1	126.1	124.3	130.9	129	67	138.2	87.6345
669	126	95	20	GCTGGATCCGGTCATGCGGC	88	66.7	56.6	56.1	45	76.8	46.3	32.7	85.8	101.2	91.4	65.4	58.3	60.4	98	113.4	104.8	58.7	218	103.5	91.5	91.4	102.4	93.9	97.5	126.9	97.4	77.7	77.4	85.6276
670	49	100	18	GTGTGTGGGCGGTGTGTGCT	53	80.8	77.9	77.9	69.7	42.8	42.6	4.1	6.6	5.9	141.3	121.7	98.5	160.1	209	195.9	181.8	103.9	179.7	76.5	58.5	86.9	107.9	102.1	88.7	115.2	129	3.9	2.9	90.5103
671	128	95	20	CCGCGGGATCCGGTCACGCG	170	134.7	218	193	187.9	141.9	247.6	19	0.4	2.7	57.3	58	62.3	60.7	39.2	77.6	83	39	33.6	30.3	47.2	23.7	66.3	26.6	27.4	73.3	59.4	1	0	75.2103
672	42	100	20	TGGGCGGTGTGTGTGTGTTG	61	33.1	25.8	27.6	31.7	24.8	63.7	0.9	4.8	10.7	199.8	209.2	264.7	111.1	42.1	47.6	27.7	87.7	13.5	85.7	88.5	128.7	157.8	129.7	137.2	127.8	165.4	50.5	255.9	90.1621
673	82	94.737	19	CCACTGCAGCAACACGTGAG	176	215.5	263.3	213.4	244.8	179.8	146.8	23.9	14	17.1	94.3	86.4	79.1	95.1	22	16.2	26	13.9	32.3	25.7	21.2	49.7	44.9	44.4	35	48.2	54	26.2	16.8	80.2069
674	153	95	20	ACTCTCTCTTCCCTCCCTCC	41	44.6	88.6	98.2	92	52	70.3	12.5	15.8	15.5	88.3	67.7	77.1	89.1	175.5	140.4	110.6	77.5	114.4	135.2	107.2	118.1	146.9	113.9	135.4	125	115	18.4	165.8	91.4483
675	154	95	20	CACCCTCTCTTCCTTCCCTC	108	104.7	57.8	51.8	46	50.4	135	59.8	57.4	58.4	100.7	119.4	138	69.6	116.2	126.7	84.6	115.6	57.9	55.4	83.4	59.1	47.4	31.7	37.9	30.9	68.9	283.5	114.8	85.2069
676	115	94.444	18	ACGCGGCGACGGTTGTGTTT	14	29.1	3.1	0.5	1	8.7	24.9	410.4	360.9	358.4	22.2	17.6	22.8	34.4	3.3	3.9	3.4	4.9	0	189.3	193.3	177.6	187.6	155.7	172.2	111.4	147.3	19.4	18	92.9414
677	155	95	20	TCACCCTCTCTTCCTTCCCT	108	104.7	57.8	51.8	46	50.1	134.7	60.1	57.4	58.4	100.5	118.3	138	69.6	116.2	126.2	83.8	115.4	57.9	56.1	82.9	58.7	47.4	31.7	37.9	30.7	68.7	281.5	114.5	85
678	87	95	20	TGCCTCCACTGCAGCAACAC	198	206.7	268.9	227.4	256.7	173	167.7	23.3	10.5	10.2	92.1	83.6	81.8	68.5	20.6	16.7	23.5	33.2	31	15.2	10.1	35	26	28.1	26.8	28.3	31.8	25.2	16.8	77.1276
679	93	95	20	GCGGGGTGCCTTGACTGCAG	96	33.1	67.2	63.4	69.2	27.4	91.9	92.2	70.5	67.5	79.5	81.3	64.3	160.1	20.1	9.3	7.5	38.5	87.5	178.7	145.1	113.3	132.6	124.1	121.4	128.3	126.4	67	139.6	86.3103
680	23	85	20	GTTGGAACTTTCAGAGCCTT	0	1.3	15.7	22.7	21.8	47.5	0.3	11.7	0.4	0	176.4	230.3	249.9	90.5	194.2	214.1	199.4	159.1	104.3	81.1	88.8	117.4	109.1	132.8	155.3	117.5	94.6	83.5	0	93.7828
681	68	85	20	CGTGAGTGCATACAAATATG	30	11	3.8	2.4	1.5	32.5	32.5	115.5	122.2	117.8	7.4	7.4	2.7	21.3	98	113.4	114	71.3	148.7	56.7	70.1	57.2	40.7	41.9	41.4	56.9	43.8	1	1224.7	92.6828
682	85	95	20	CCTCCACTGCAGCAACACGT	198	206.7	263.3	226.4	255.2	176.7	167.7	23.3	13.6	15.5	88.3	84.1	77.7	63.2	20.6	16.7	23.5	33	30.3	15.2	10.3	33.9	25.6	27.6	26.8	28.3	31.5	25.2	16.7	76.7207
683	60	95	20	CATATAAATATGTGTGCGTG	56	18.5	69.7	68.7	73.2	48.4	76.3	76.7	101.6	115.2	124.3	135.9	129.3	120.7	45	58.4	52.8	25.9	78.7	178.7	184	102	117.5	127.6	122	118.9	100.7	2.9	11.7	87.631
684	90	95	20	GGGTGCCTCCACTGCAGCAA	162	196.9	235.6	201.7	225	147.6	159.2	23.3	10.9	10.2	107.6	102.9	99.2	71.4	21	16.7	26.8	48.8	34.3	33.6	24.6	41	33.6	36.3	40.9	30.7	40.1	28.2	1.9	76.2759
685	40	100	20	GGCGGTGTGTGTGTGTTGTT	61	22.1	25.1	25.2	31.2	24.8	61.2	0.9	1.3	1.1	200.7	205.2	262	105.8	40.7	46.2	28.5	86.6	13.5	90.3	96.7	129.8	159.9	128.2	134.8	128	165.8	49.5	256.7	89.0621
686	86	95	20	GCCTCCACTGCAGCAACACG	198	206.7	256.4	215.3	243.8	176.9	167.7	23.3	13.6	15	93.6	84.1	81.8	68.5	20.6	16.7	23.5	33.4	31	15.2	10.3	34.6	26	27.6	26.8	28.3	31.8	25.2	16.8	76.2931
687	96	95	20	TGTGCGGGGTGCCTTGACTG	79	33.1	67.2	63.4	69.2	27.7	79.8	63.9	71.4	68	87.4	87.6	67	166.5	54	36.8	25.1	48.1	90.2	170.1	127.9	108	126.8	116.9	113.2	119.9	119.9	68	138	86.0034
688	99	95	20	GTGTGTGCGGGGTGCCTCCA	106	170.9	174.7	140.8	155.3	116.2	133.2	28	31.5	27.3	122.9	120	112.6	122.8	42.1	46.2	52	93	117.8	35.6	30.5	57.9	57.9	51.6	66	55.9	63.3	26.2	2.4	81.4
689	25	100	19	TGTTGGTCCTTTCAGTGCCC	127	73.3	92.4	75	96.9	57.1	44.1	137.7	133.1	129.6	14.8	18.8	13.4	27.3	58.3	55.5	52.8	109	72	64.6	59.8	94.1	101.6	135.8	154.7	96	87.7	133	1.9	79.9069
690	41	100	20	GGGCGGTGTGTGTGTGTTGT	61	22.1	25.1	25.2	31.2	24.2	61	0.9	1.3	1.1	198.6	205.8	262	105.8	40.2	45.7	27.7	86	13.5	89.7	95.9	128.3	158.7	128.2	134.8	127.6	164.7	49.5	255.7	88.6724
691	102	100	18	TGTGTGTGCGGGGTGCCTCC	106	170.4	174.7	140.3	154.8	116.4	133.5	28.3	32	27.9	121.7	120	113.2	122.8	42.6	46.2	51.1	92.8	117.8	35	30.3	57.9	57.9	51.6	66	55.7	63.8	26.2	2.4	81.3552
692	30	94.737	19	TGTGCTGTTGGTCCTTTCAA	34	122.3	65.3	49.3	57.9	69.5	55.4	161.6	126.1	125.3	100.7	88.1	95.8	85.6	80.8	65.3	51.1	56	37	108.8	105.5	129.4	85.6	86.8	84	125.7	103.4	140.8	84.1	89.0069
693	55	95	20	AAATATGTGTGCGTGGGCGG	67	4.9	49.6	53.2	49.5	18.1	47.1	66.5	69.6	69.6	161.8	159.8	161.5	142.7	60.3	73.7	62.9	42.1	92.2	185.3	191.8	93.7	116.3	126.1	126.1	121.7	99.7	1.9	29	87.7138
694	129	95	20	TCCGCGGGATCCGGTCACGC	97	192.5	234.4	200.3	200.8	159.1	198.2	37	39.4	43.9	61.3	56.3	61.6	57.2	46.4	85.9	91.3	63.1	56.5	28.4	40.6	37.2	68	39.8	35.6	82.4	67.5	1	0	82.1621
695	85	100	16	TCCACTGCAGCAACACGTGA	175	213.7	262.6	212.9	243.3	178.8	146.8	23.9	13.6	16.6	99	89.8	82.4	66.7	22	16.7	26	14	32.3	20.4	20.7	47.4	40.7	43.9	35	40.7	46.6	26.2	17.2	78.4448
696	91	95	20	GGGGTGCCTCCACTGCAGCA	154	191.2	233.7	204.2	230.5	145.5	154.1	22.8	10.9	10.2	101.2	101.8	98.5	68.5	21	16.7	26.8	46.7	30.3	31	22.9	39.5	33.6	35.7	40.9	30.7	39.9	28.2	1.9	74.9276
697	32	94.737	19	TGTGTGCTGTTGGTCCTTTT	50	139.5	89.2	50.8	47.5	122.4	96.7	42	42.5	48.7	153	118.3	132	143.1	59.8	5.9	82.1	68.4	240.2	94.3	100.6	100.8	76.8	74.5	96.3	64.8	80.7	194.2	19.4	90.8448
698	54	95	20	AATATGTGTGCGTGGGCGGT	43	4.9	33.3	37.7	31.7	17.7	39.5	66.5	70.5	73.4	162.3	166.6	164.2	142.7	60.3	74.6	62.9	77.1	117.1	185.3	191.8	94.4	117.1	126.1	130.7	122.7	100	1.9	28.8	87.7517
699	24	90	20	TGTTGGTCCTTTCAAAGCCT	164	65.8	40.2	40.2	49	36.1	90.9	139.4	92.9	83.6	91.6	83.6	99.8	39.4	103.3	92.8	100.6	39.6	30.3	81.8	88.3	112.9	77.7	77.1	82.9	109.3	79.1	66	53.8	79.7241
700	107	90	20	CGACGGTTGTCTGTGCGGGG	55	125.4	123.8	125.8	124.1	144.3	92.4	9.3	0	0	74.9	74.5	66.3	83.4	61.7	86.4	88.8	124.1	43.7	56.1	64.7	45.2	57.9	49.5	40.9	55.9	50.8	201	332.3	84.7655
701	95	95	20	GTGCGGGGTGCCTTGACTGC	96	33.1	66	63.4	69.2	27.7	91.7	63.6	71.4	68	86.9	87	67	160.8	35.4	18.2	13.4	38.6	87.5	170.8	128.1	108	126.8	116.4	113.2	120.1	120.4	68	138.3	84.6552
702	62	94.737	19	TGCATACAAATATGTGTGTG	30	11.5	3.1	1.5	1.5	31.9	30.7	217.6	150.7	143.6	19.6	11.4	9.4	17.8	32.5	45.7	58.7	57.4	150.7	96.3	106.5	61	44.5	48	45.5	61.6	45	1	1105.5	91.0414
703	89	95	20	GGTGCCTCCACTGCAGCAAC	163	196.9	237.5	198.8	225	147	158.4	23.3	10.5	10.2	107.4	101.8	99.2	71	21	16.7	26.8	33.5	34.3	24.4	18.7	40.6	32.3	34.7	40.3	28.8	38.7	24.3	1.9	74.7241
704	64	90	20	AGTGCATACAAATATGTGTG	30	11.5	3.8	2.4	1.5	32.1	32	205.9	134.9	135	7.4	6.8	2.7	17.8	56.4	70.7	85.5	72.4	154.1	62.6	77.2	61.3	44.9	48	45.5	61.6	45.5	1	1123.8	90.8379
705	106	94.444	18	GACGGTTGTCTGTGCGGGGT	55	124.1	125	126.3	123.6	144.5	92.4	9	0	0	74.2	73.9	65.7	83.8	61.7	85.4	87.2	123.8	43.7	56.1	64.7	45.2	58.3	49.5	40.9	55.9	50.8	199	331.4	84.5207
706	125	94.737	19	TGGATCCGGTCATGCGGCGA	89	67.6	44.6	48.4	37.1	76.4	48.1	31.8	83.2	101.8	90.9	64.2	57.6	61.1	75.6	88.9	95.5	57.1	217.4	91.7	80.7	91.4	101.2	92.9	97.5	125.7	97	79.6	87.6	82.1241
707	114	90	20	CACGCGGCGACGGTTGTCTG	79	80.8	101.8	66.8	69.2	141.1	158.2	9.3	0	0	114.8	94.4	85.1	121.4	57.4	76.1	75.4	160	4	85.7	85.6	71.5	64.2	49	40.9	63.2	53.6	234.9	226.7	85.1759
708	125	95	20	CTGGATCCGGTCATGCGGCG	89	67.6	45.2	48.4	37.6	76.4	46.6	31.5	83.2	101.8	89	64.2	57	60.4	75.6	89.9	96.4	57.1	217.4	91	80.2	91.1	101.6	92.9	96.9	125.7	96.3	79.6	87.5	81.969
709	25	100	18	GTTGGTCCTTTCAGTGCCCT	127	73.3	93	75.5	96.4	42.2	44.1	138	132.7	129.6	16	18.8	13.4	27.3	50.7	45.2	43.6	110.6	64.6	64	59.3	93.7	101.6	135.8	152.9	96.2	88.4	133	1.3	78.2138
710	76	94.444	18	CTGCAACACGTGAGAGCATA	254	73.3	129.4	134	130.6	117.8	91.9	27.4	36.8	38.6	57	65.4	60.3	40.8	33	31.4	12.6	63.2	5.4	49.5	66.9	43.3	42	34.2	33.3	50.1	38.3	134	53.3	67.1655
711	117	94.737	19	GTCACGCGGCGACGGTTGTC	79	94.5	100.5	67.2	69.7	140.9	158.2	9.3	0	0	114.8	94.9	84.4	91.9	58.3	76.1	76.3	160.8	4.7	85.7	85.3	71.1	64.2	49	40.9	63.2	53.8	236.9	227.4	84.7931
712	144	90	20	TCCCTCCCTCCTCCTTCCGC	44	30.5	46.5	54.2	49	61.8	48.6	17.8	17.5	16.1	87.6	67.7	80.4	89.1	176	139.4	77.1	113.9	123.8	101.6	93.2	119.6	137.3	110.3	137.2	123.4	106	3.9	295.1	88.5724
713	65	89.474	19	GAGTGCATACAAATATGTGT	30	11.5	3.8	2.4	1.5	32.2	32.2	206.5	134.9	135	7.4	6.8	2.7	21.3	56.4	71.2	85.5	54	150.1	63.3	77.7	61.3	44.9	48.5	45.5	62	45.2	1	1117.9	90.0931
714	142	90	20	CTCCCCTCCTCCTTCCGCTG	4	1.3	3.8	2.4	3.5	3	7.3	85.5	47.3	43.9	204.5	168.9	169.5	249.2	54.5	67.3	49.4	58.7	17.5	113.4	94	283.3	149.9	162.9	168.1	176.7	213.2	3.9	12.1	90.3103
715	47	95	20	GTGCGTGGGCGGTGTGTGTG	47	4	34.6	37.7	32.6	19.6	51.6	67.4	50.4	54.6	219.3	220.6	233.2	123.9	57.4	67.3	43.6	96.6	140	157	173.1	92.9	89.4	101.1	102.1	87.1	90.2	1	20.9	86.7655
716	48	95	20	TGTGCGTGGGCGGTGTGTGT	45	4	33.9	37.7	32.6	19.2	51.9	67.4	50.8	54.6	219.8	220.6	234.5	123.5	57.4	66.8	43.6	96.8	140.6	157	173.4	93.7	89.4	100.6	102.1	87.1	90.2	1	20.9	86.7621
717	113	90	20	ACGCGGCGACGGTTGTCTGT	79	80.4	101.8	66.8	69.2	141.1	158.4	9.3	0	0	111.7	90.4	83.1	117.2	56.9	76.1	75.4	159.7	3.4	85.7	85.1	71.1	64.2	49	40.9	63.2	53.6	234.9	226.3	84.6172
718	126	95	20	GCGGGATCCGGTCACGCGGC	162	143.5	221.2	189.2	190.4	140.2	233.5	19	0.4	2.1	56.3	52.9	59.6	60	36.8	58.4	69.6	38.1	26.2	31	47.2	22.6	61.7	22	21.6	68.8	54.5	1.9	0	72.0931
719	117	94.444	18	TCACGCGGCGACGGTTGTCT	79	94.1	101.8	66.8	69.7	140.9	158.2	9.3	0	0	114.6	94.4	83.8	91.2	58.3	76.1	76.3	160	4	85.7	85.3	71.5	63.8	49	40.9	63.2	53.6	234.9	226.7	84.5897
720	105	100	18	GGTTGTGTGTGCGGGGTGTC	68	96.3	77.3	55.2	52.4	82.3	28.5	65.9	168.2	165.5	71.1	69.4	67	70.3	156.4	185.6	191.9	98.6	144.7	50.8	80.7	54.2	53.7	60.3	70.6	64.8	56.1	13.6	24.6	84.2759
721	22	85	20	TTGGAACTTTCAGAGCCTTC	0	1.3	14.5	22.7	20.8	17.6	0	11.1	0.4	0	173.3	226.9	247.9	89.1	189.4	213.1	198.6	147.8	98.9	81.1	85.3	112.9	108.7	130.7	152.9	116.3	93.5	83.5	0	90.9759
722	152	100	18	CCCTCTCTTCCTTCCCTCCT	107	105.1	58.4	52.3	46	50.4	135	61	59.1	58.4	74.5	80.2	87.1	72.4	113.3	122.3	83	117.9	58.5	57.4	84.6	60.6	48.3	32.2	37.4	31.6	70	283.5	115.2	81.4724
723	92	95	20	CGGGGTGCCTCCACTGCAGC	152	194.7	221.8	182.9	204.8	148.5	153.6	22.2	10.9	10.2	100.2	101.8	99.2	68.5	21	16.7	26.8	46.7	30.3	31	23.1	40.6	33.2	35.7	40.9	30.4	40.1	28.2	1.8	73.0276
724	127	95	20	CGCGGGATCCGGTCACGCGG	162	133.8	221.8	187.2	188.9	139.9	233.5	19	0.4	2.1	56.3	52.9	59.6	59.3	36.8	58.4	67.9	38.3	24.9	30.3	47.2	22.6	62.1	20.4	21.6	69.1	54.5	1.9	0	71.4724
725	112	90	20	CGCGGCGACGGTTGTCTGTG	79	80.4	98	63.9	65.8	135.4	158.9	9.3	0	0	111.2	90.4	83.1	117.2	56.9	76.1	75.4	159.9	3.4	86.4	85.3	70.7	63.8	49	40.9	63.2	53.1	234.9	225.6	84.0414
726	111	90	20	GCGGCGACGGTTGTCTGTGC	67	80.4	116.2	83.7	87	135.3	116.1	9.3	0	0	111.7	91.5	83.1	118.9	57.4	76.6	75.4	163.5	6.1	89	85.1	71.1	63.8	49	40.9	63.2	53.1	234.9	225.6	84.6517
727	153	95	20	ACCCTCTCTTCCTTCCCTCC	107	105.5	56.6	51.8	45.5	50.3	135.3	59.2	60	58.4	74.5	80.2	87.8	70.6	112.9	122.3	83.8	117.7	58.5	56.7	84.4	58.7	47	31.7	37.4	30.2	68.9	283.5	114.3	81.0586
728	105	100	19	CGGTTGTGTGTGCGGGGTGT	68	96.3	77.3	55.2	50.9	81.3	28.5	47	168.2	164.5	70.6	68.8	64.3	65	155.4	185.6	188.6	101.3	142.7	52.8	82.4	56.8	57.1	61.3	71.2	66.2	57.8	13.6	24.8	83.569
729	61	95	20	GCATATAAATATGTGTGCGT	55	19	69.7	68.7	73.2	48.4	76.1	79.1	101.6	115.2	114.3	123.9	117.9	106.1	45	58.4	52.8	18.2	77.4	178.1	179.5	94.4	108.3	120.5	120.2	110.3	90.7	1.9	11.7	83.9862
730	94	95	20	TGCGGGGTGCCTCCACTGCA	150	227	218	182.4	199.3	138.4	153.6	16.3	1.8	1.1	99.8	96.7	96.5	68.5	20.6	17.7	26.8	47	30.3	30.3	23.4	40.6	33.2	35.7	40.9	30.2	40.1	28.2	1.8	72.2828
731	64	100	18	AGCATATAAATATGTGTGCG	36	11	61.6	62.4	64.3	44.3	52.4	77.6	100.3	115.2	115	123.9	118.6	120.7	44.5	59.9	52.8	55.2	77.4	172.1	176.1	105.4	127.6	129.2	133.7	119.6	99	2.9	1	84.8172
732	88	100	19	TGCCTTCACTGCAGCAACAA	109	54.8	134.5	105.5	104.4	151	118.6	107.1	79.7	85.2	32.5	31.8	35.5	62.1	99	94.3	146.7	90.8	176.3	84.4	101.6	44	58.8	53.6	48.4	49.9	65.6	47.6	2.9	81.9172
733	21	95	20	TGTTCCTTTCAGTGCCTTCG	77	53	84.2	83.2	73.2	111.5	70.3	145.9	85	73.9	82.3	77.3	74.4	66	0	0	1.7	3.6	12.1	252.6	243	133.6	105.4	110.3	108.6	126.2	104.8	23.3	0	82.1517
734	130	94.737	19	TTCCGCGGGATCCGGTCACG	96	185.5	228.1	193.5	197.8	167.1	183.1	37	39.4	43.9	61.1	55.7	61	56.1	31.1	62.9	68.7	58.5	56.5	27.7	40.3	36.9	67.6	39.8	35.6	81.7	67	1	0	78.6414
735	88	95	20	GTGCCTCCACTGCAGCAACA	154	208	252	212.4	240.9	173.4	151.6	23.3	10.5	10.2	93.1	83.6	81.1	70.6	21	16.7	26.8	33.4	34.3	15.2	10.1	35.4	25.6	28.6	26.8	28.6	32	25.2	1.9	73.3207
736	157	95	20	GCTCACCCTCTCTTCCTTCC	110	106	69.7	56.6	46	50.4	134.7	53.7	42	42.3	92.4	108.6	128	69.6	122.4	129.6	86.3	124.3	67.3	51.4	76.2	58.3	47.4	32.2	39.7	30.9	69.4	190.3	87.8	80.1207
737	63	94.444	18	GTGCATACAAATATGTGTGT	30	11.5	3.8	2.4	1.5	31.7	32	203.9	133.6	133.9	7.4	6.8	2.7	17.8	37.8	55.5	73.7	57.2	152.8	62.6	75	61	44.5	48	45.5	61.6	45	1	1106.2	87.8069
738	121	90	20	ATCCGGTCATGCGGCGACGG	108	61.4	72.3	78.4	68.7	79.9	89.2	29.2	83.7	98	66.8	56.9	55.6	44.4	75.1	88.9	93	57.4	181.7	79.8	50.7	79.8	82.7	76.6	88.7	100.9	77.2	2.9	87.5	76.3931
739	95	95	20	GTGCGGGGTGCCTCCACTGC	150	201.4	216.8	181.9	198.8	137.3	153.4	15.8	1.8	1.1	99.8	97.2	96.5	63.2	20.6	17.7	26.8	47	31	30.3	23.1	41	33.2	35.7	40.9	30.4	40.1	26.2	2.3	71.0793
740	93	95	20	GCGGGGTGCCTCCACTGCAG	144	200.5	211.7	180.9	195.4	133.2	147.6	16.3	1.8	1.1	107.9	105.8	104.5	68.5	20.6	17.2	26.8	46.8	30.3	30.3	23.4	40.6	33.2	35.7	40.9	30.2	40.1	28.2	1.8	71.2172
741	77	90	20	GCTGCAACACGTGAGAGCAT	267	62.3	121.9	133	127.6	111.1	90.9	25.1	36.4	38.6	35.8	39.8	41.5	41.2	62.7	52.5	23.5	104.1	14.8	25.7	32.5	44	42.4	34.2	33.9	50.1	37.8	1.9	53.1	61.5655
742	91	95	20	GGGGTGCCTTGACTGCAGCA	96	34.9	67.2	63.4	69.7	27.4	92.4	87.2	49.9	61.6	80	81.9	64.3	145.2	20.1	9.3	7.5	38.5	88.2	147.7	120.5	109.1	122.6	107.7	107.4	117.5	119.5	54.4	147.5	80.6414
743	156	95	20	CTCACCCTCTCTTCCTTCCC	108	105.1	69.1	57.1	46	49.9	134	60.1	41.6	42.3	91.4	109.2	127.3	68.9	116.2	126.2	83.8	115.2	57.9	54.7	79.9	58.3	47.4	31.7	37.9	30.4	69.1	188.3	81.6	78.9172
744	139	94.737	19	TCCTCCTCCTTCCGCTGGAT	34	106	96.1	90.5	76.2	108.1	42.8	115.8	125.3	128	122.9	104	99.2	59.3	65.5	53.5	54.5	105.9	38.4	69.2	56.6	90.3	131.8	111.8	117.3	72.6	113	21.4	44.1	84.6241
745	47	94.444	18	GTGTGGACGGTGTGTGTGCT	158	135.1	94.3	90	88.5	82.3	98.7	85.8	66.6	97.5	61.1	56.9	52.9	62.8	38.3	40.3	46.9	70.7	114.4	35.6	49.2	62.5	61.3	60.8	64.8	63.2	48.7	1.9	122.8	72.8241
746	76	89.474	19	AGCAACACGTGAGTGCATAC	30	3.5	0	0	0.5	16.4	28.7	117	95.5	96.4	7.9	7.4	2.7	54.3	114.3	147.8	132.4	137.3	164.2	54.7	70.8	54.9	37.4	35.7	38.5	54.5	41.1	104.8	859.2	86.4793
747	105	84.211	19	ACGGTTGTGTTTGTTGGGTG	13	60.5	25.1	18.9	21.3	21.2	31.5	255.5	215.5	219.1	114.1	118.3	119.9	34.4	4.3	3.4	3.4	7.5	0	182	159.6	107.6	132.2	144.5	168.1	107.9	97	91.3	18.1	86.0414
748	143	90	20	CCCTCCCTCCTCCTTCCGCT	39	30	39	42.6	41	38.5	47.6	14.6	17.1	15.5	87.6	66	79.7	88.4	167.9	129.6	67	109.9	115.1	101.6	92.2	118.9	136.4	109.3	136	121.7	104.4	3.9	294.8	84.6655
749	98	85	20	TGTGTGCGGGGCGCCATGAC	0	0	0	0	0.5	0.1	0.3	21.9	11.4	6.4	235.8	309.9	321.6	185	1	0.5	0	3.8	8.7	107.5	134.5	146.4	140.2	162.4	193.2	156.6	124.8	242.7	0	86.731
750	54	90	20	AATATGTGTGTGTGTGCTGT	63	41.1	66.6	64.8	75.7	103.9	46.1	33.5	42.5	49.8	186.2	188.8	180.9	119.6	70.8	60.9	64.5	101.2	61.9	83.8	84.4	56.4	64.2	73	60.7	53.1	62.9	134	5.2	79.2931
751	49	100	17	ATATGTGTGGGCGGTGTGTG	55	56.1	23.9	27.6	24.2	46.5	42.6	57.2	72.7	71.2	110.3	117.1	95.8	64.6	102.3	119.3	109.8	42.7	105.6	125.3	142.6	82.8	100.3	127.1	121.4	93.4	133.4	107.8	0.2	82.0276
752	43	90	20	TGGACGGTGTGTGTGCTGTT	144	136.4	102.4	98.2	96.9	104.3	98	85.8	65.3	94.8	70.9	68.2	62.3	68.2	38.3	40.3	43.6	77.3	129.2	35.6	49.4	49.7	51.6	48	55.4	55.7	38.7	1.9	123.3	73.5759
753	21	85	20	TGGAACTTTCAGAGCCTTCG	0	0.4	1.3	0	1	1	0	11.1	0.4	0	177.3	228	249.9	86.6	180.8	205.2	190.2	128.1	96.2	79.1	84.4	113.3	107.9	130.2	152.3	116.3	93.7	81.5	0	86.7655
754	122	90	20	GATCCGGTCATGCGGCGACG	90	46.4	45.2	50.3	38.1	75.4	53.4	29.2	83.7	98.6	88.1	76.2	75.7	50.1	75.6	89.4	93	57.6	183	86.4	55.3	98.6	98.6	89.9	102.7	122.4	93.5	2.9	87.5	77.131
755	22	100	18	GGTCCTTTCAGTGCCTTCCA	76	55.2	112.5	108.4	122.2	155.2	47.4	84	75.8	79.3	110	115.4	104.5	23.1	155	145.8	103.9	135.8	78.1	91.7	45.7	33.5	28.1	28.1	23.3	40.7	35.5	0	23.5	77.1621
756	120	90	20	TCCGGTCATGCGGCGACGGT	107	61.8	72.9	77.9	68.7	80.1	88.9	12.5	59.1	63.2	66.3	56.3	54.9	44	76	89.9	93	57.6	181	79.1	50.7	79.8	83.1	76.6	89.9	101.4	77.5	2.9	87.9	73.7931
757	92	95	20	CGGGGTGCCTTGACTGCAGC	96	33.1	67.2	63.4	69.2	27.3	91.7	79.1	49.9	58.4	79.7	81.3	64.3	132.4	20.1	9.3	7.5	38.3	87.5	148.4	119.5	105.4	117.5	108.2	104.5	114.5	116	54.4	139.3	78.7379
758	24	95	20	TGTTGGTTCTTTCAGTGCCT	79	32.2	59.1	63.4	51.9	33.2	78.3	0.9	0	0	198.1	176.3	176.2	210.9	13.4	4.4	8.4	1.8	7.4	92.3	100.3	125.7	126.3	110.3	117.3	115.2	133.4	145.6	0	77.9759
759	23	100	19	TTGGTCCTTTCAGTGCCTTT	114	132.9	98	30	30.7	25.4	47.4	27.7	30.7	23	133.2	128.5	133.3	78.5	70.3	66.3	66.2	85.7	24.2	107.5	143.9	153.5	103.3	111.8	111.5	105.8	99.7	115.5	47.9	84.3586
760	59	95	20	ATATAAATATGTGTGCGTGG	31	17.7	47.1	54.2	50	37.9	38.8	76.1	102.9	115.7	123.6	135.9	128.7	120.3	44.5	58.4	52.8	25.9	78.7	176.7	184	100.8	117.1	126.6	121.4	118	100	1.9	10.9	82.6759
761	157	90	20	GCTCACTCTCTCCTCCTCCC	34	24.3	38.3	49.8	54.4	24.4	26.9	3.2	18	20.4	169.7	138.2	136.7	266.3	1.9	4.9	1.7	2.9	1.3	129.3	95.7	275.8	145.2	159.3	157.6	162.9	218.3	3.9	9.9	81.9034
762	22	100	19	TGGTCCTTTCAGTGCCTTCC	77	55.2	113.1	108.4	121.2	155	47.4	84	76.2	79.3	110	114.8	103.2	22.7	155.4	145.8	101.4	135.6	78.1	91.7	45.7	32.7	28.5	28.1	23.3	40.5	35.3	0	10.7	76.5621
763	138	94.118	17	TTCCCTCCTTCCGCTGGATC	14	83	49	57.6	51.4	7.6	12.8	154.9	147.6	142	80	66.5	72.4	114	54	51.1	74.6	5.1	5.4	125.3	112.4	114.4	115	141.9	139.5	111.2	111.8	183.5	8.9	82.9966
764	139	93.75	16	CTTCCCTCCTTCCGCTGGAT	15	82.6	49.6	57.6	51.4	7.8	12.8	155.2	147.6	140.9	79.7	66.5	72.4	114	54	51.1	74.6	5.1	5.4	125.3	111.7	114.4	115	141.9	138.9	111.4	111.3	182.5	8.9	82.9172
765	23	95	20	GTTGGTTCTTTCAGTGCCTT	79	31.8	59.1	63.4	51.9	32.7	78.1	0.9	0	0	195.9	173.4	174.9	208	12.4	3.9	8.4	1.8	7.4	91.7	100.6	120.4	125.9	109.8	116.2	114.2	132.9	146.6	0	77.2862
766	90	85	20	GGGCGCCATGACTGCAGCAA	0	0	0	0	0.5	0.4	0.3	21.9	11.8	4.8	214.8	276.3	290.8	178.9	1	0.5	0	4.6	10.1	125.3	148.1	155.4	139.8	164.4	193.8	154	125.2	239.8	0	84.9138
767	44	90	20	GTGGACGGTGTGTGTGCTGT	144	136.4	93	89.5	88	81.7	98.2	85.8	65.3	95.9	70.9	67.7	63	68.2	38.3	39.8	46.1	77.3	129.2	35.6	49.4	49.3	51.6	48	55.4	55.9	38.5	1.9	123.4	71.9759
768	57	94.444	18	AAATATGTGTGTGTGTGCTG	61	42.4	65.3	59	65.8	112.4	46.1	33.5	41.6	48.2	185.4	169.4	162.8	120	70.3	57	61.2	99.7	59.9	83.8	84.6	56.1	63.4	71	59.5	52.4	62.2	134	26.1	77.7276
769	104	85	20	CGGTTGTGTTTGTTGGGTGC	13	55.2	24.5	18.4	20.3	21.1	31.2	252.9	215.9	218	113.8	117.7	119.9	34.4	0	0	0	4.2	0	165.5	138	107.2	132.6	144.5	168.1	107.9	96.7	91.3	18.1	83.8069
770	117	90	20	GGTCATGCGGCGACGGTTGT	107	61.8	72.3	76.9	68.3	79.8	88.9	12.5	59.6	63.2	48.2	38.7	46.9	44.7	80.8	95.7	98	57.2	182.4	74.5	49.7	77.1	83.1	76.6	89.9	99.3	76.3	2.9	87.5	72.4069
771	39	94.118	17	TATGTGTGTGTGTGCTGTTG	64	25.6	58.4	54.2	62.8	101.2	46.3	39.1	64.4	80.4	182.1	184.2	174.9	93.7	71.3	60.9	61.2	100.4	61.9	95	91.2	47	51.6	64.8	51.9	51.7	58.2	134	5.2	77.1586
772	118	90	20	CGGTCATGCGGCGACGGTTG	107	62.3	72.3	77.9	68.3	79.9	88.9	12.3	59.1	63.2	48	38.7	46.9	44.7	80.8	95.7	97.2	57.4	182.4	74.5	49.7	77.1	83.1	76.6	89.9	98.6	76.5	2.9	87.5	72.3931
773	89	85	20	GGCGCCATGACTGCAGCAAC	0	0	0	0	0.5	0.4	0.3	21.6	11.8	4.8	213.8	272.3	291.5	178.9	1	0.5	0	4.7	10.1	125.3	147.8	155	139.4	164.4	192.6	153.3	122.5	238.8	0	84.5276
774	39	100	20	GCGGTGTGTGTGTGTTGTTG	61	22.1	25.1	25.6	31.7	24.5	61.2	23.3	12.7	11.8	187.8	189.9	246.6	105.8	40.7	45.7	28.5	86.8	13.5	63.3	67.6	130.2	159.9	129.2	133.7	127.3	164.4	0	112.1	80.4138
775	54	89.474	19	ATATGTGTGTGTGTGCTGTT	64	31.8	58.4	54.2	62.8	101.3	46.3	38.8	56.1	67.5	182.1	185.9	174.9	94.4	70.8	60.9	64.5	101.7	61.9	95.6	91.5	47	52	65.4	53.7	51.5	58.4	134	5.2	76.9862
776	88	88.889	18	GCGCCATGACTGCAGCAACA	0	0	0	0	0.5	0.4	0.3	21.6	11.8	4.8	213.6	272.3	291.5	178.6	1	0.5	0	4.7	10.1	125.3	147.6	155	138.9	163.4	192.6	152.6	121.8	236.9	0	84.3379
777	48	95	20	TGTGTGTGGGCGGTCTGTGT	64	0	6.9	3.9	9.4	1.6	36.3	5	5.3	3.2	166.6	158.1	142.1	136	50.7	45.2	47.8	37.4	39	122	125.9	165.2	124.2	136.8	119.7	138.8	140.3	245.6	0	78.5172
778	87	89.474	19	CGCCATGACTGCAGCAACAC	0	0	0	0	0.5	0.4	0	21.6	11.8	4.3	213.4	273.5	290.1	177.5	1	0.5	0	4.7	9.4	125.3	146.8	153.5	138.5	163.9	192	152.2	121.8	236.9	0.2	84.131
779	103	94.444	18	TTGTGTGTGCGGGGCGCCAT	0	1.3	5	20.3	22.3	16.3	0.5	22.5	37.2	28.9	217.7	284.8	290.1	184.6	1	0.5	0	3.8	8.7	106.2	134.3	130.2	118	137.3	169.3	143.3	108.5	244.6	0.6	84.0621
780	119	90	20	CCGGTCATGCGGCGACGGTT	107	62.3	72.9	77.9	68.7	79.9	88.9	12.5	59.1	63.2	48.9	37.5	43.6	44	76	90.3	93	57.4	180.3	79.1	48.7	77.9	82.7	75.6	89.9	98.6	76.8	2.9	87.5	71.831
781	103	94.737	19	GTTGTGTGTGCGGGGCGCCA	0	1.3	5	20.3	21.8	16.3	0.5	22.2	37.2	28.9	217.2	283.7	289.5	183.9	1	0.5	0	3.8	8.7	104.2	133.8	129.1	118	136.3	169.3	143.3	108.1	245.6	0.6	83.7966
782	44	100	19	GTGGGCGGTGTGTGTGTGTG	44	23.4	68.5	74.5	68.3	84.4	30.5	194.6	249.7	255	29.8	45.5	28.8	38	27.7	32.9	26	47.2	22.2	56.1	77.7	86.5	124.7	133.8	145.9	88.7	84.9	50.5	97.8	80.6069
783	49	95	20	GTGTGCGTGGGCGGTGTGTG	43	4.4	33.9	37.3	32.1	18.4	39.3	60.1	53.4	55.7	192.4	206.4	210.4	106.1	37.8	41.7	29.3	73.1	115.7	158.9	176.1	81.6	92.8	102.6	97.5	93.9	84.7	1.9	20.2	79.3345
784	50	95	20	TGTGTGCGTGGGCGGTGTGT	43	4.4	33.9	37.3	32.1	18.4	39.3	59.8	53.4	55.7	192.8	207	210.4	108.3	37.8	41.2	30.2	73.3	115.7	157	173.6	81.3	92.8	102.1	96.3	93.9	84.7	1.9	19.9	79.2241
785	56	95	20	TAAATATGTGTGCGTGGGCG	31	32.2	47.1	58.5	49	52.5	40.5	64.5	65.7	67	131.5	138.2	136.7	125.3	34.9	47.6	46.9	24.2	78.7	176.7	187.7	99	117.5	126.1	122	118.2	99	1	10.9	80.3483
786	127	100	18	CCCTGGATCCGGTCACGCGG	0	0	0	0.5	0	0.3	0.3	0	1.3	0	212.2	286	302.9	220.8	3.3	2.9	2.5	0.2	0.7	84.4	109.2	181.4	158.7	196.1	223.5	167.6	140.3	132	0	83.6931
787	47	94.118	17	TGTGGACGGTGTGTGTGCTG	144	134.7	93.6	90	88.5	82.3	98.7	85.8	64.8	96.4	60.6	57.4	52.3	62.8	38.3	39.8	46.9	70.4	126.5	35.6	49.4	48.2	51.6	48	55.4	55.9	38.3	1.9	123.3	70.3931
788	129	95	20	TCCGCTGGATCCGGTCATGC	73	100.2	47.1	46.9	39.1	64.2	35	50.5	118.7	131.8	79.2	51.7	49.6	59.6	78.9	85.9	69.6	35.5	116.4	85.7	84.6	88.4	92.3	91.4	91.1	117.5	88.4	67	71.9	76.2483
789	58	95	20	TATAAATATGTGTGCGTGGG	31	17.7	47.1	54.2	50	37.8	38.8	76.1	102.9	115.2	113.6	125.7	119.3	114.7	34	47.6	46.9	23.7	77.4	173.4	181.8	97.4	117.1	126.6	122	118	99.5	1.9	10.9	80.0793
790	96	85	20	TGTGCGGGGCGCCATGACTG	0	0.4	0	0	0.5	0.3	0	21.3	10.9	4.8	202.2	278.6	288.8	171.8	1	0	0	3.8	8.7	112.8	136.5	146.4	139.4	161.9	192	154.5	124.1	242.7	0	82.8759
791	91	85	20	GGGGCGCCATGACTGCAGCA	0	0	0	0	0.5	0.4	0	21.6	11.8	4.8	202.6	276.3	290.8	170	1	0	0	3.8	8.7	111.4	138	146.7	139.4	164.9	192.6	154.3	124.6	238.8	0	82.8621
792	57	95	20	ATAAATATGTGTGCGTGGGC	31	16.8	47.1	54.2	50	38.1	38.8	75.8	102.9	115.2	113.4	124.5	118.6	115	34	47.6	46.9	23.7	77.4	173.4	182.7	98.2	117.1	125.1	122	117.7	99.3	1.9	10.9	79.9759
793	95	85	20	GTGCGGGGCGCCATGACTGC	0	0	0	0	0.5	0.4	0	21.3	10.9	4.8	202.4	278	288.8	170.4	1	0	0	3.8	8.7	112.8	137.2	146	139.4	161.9	192	154.5	124.3	242.7	0	82.8207
794	150	94.444	18	CTCTTCCCTCCCTCCTCCTT	40	25.6	20.1	20.3	16.8	29.2	45.1	12.5	16.2	15.5	82.3	56.9	69.7	81.7	196.6	161.5	115.6	107.4	122.5	93.6	89.8	101.6	120.5	92.4	116.2	101.6	93.2	2.9	289.6	80.5828
795	94	85	20	TGCGGGGCGCCATGACTGCA	0	0	0	0	0.5	0.4	0	21.6	11.4	4.8	201.2	277.5	288.1	170	1	0	0	3.8	8.7	112.1	137.5	145.6	139.4	162.9	192	154	123.6	241.7	0	82.6828
796	38	94.444	18	GTGTGTGTGTGTGCTGTTGG	90	56.5	103.7	128.7	118.2	74.9	81.6	111.4	112.1	112	67.1	79.6	65.7	62.8	31.6	30	36	32.4	6.7	85.1	78	69.6	77.2	84.8	87	96.2	79.3	49.5	1.3	72.7241
797	93	85	20	GCGGGGCGCCATGACTGCAG	0	0	0	0	0.5	0.4	0	21.3	11.4	4.8	201.9	275.7	289.5	170.4	1	0	0	3.8	8.7	112.1	137.5	146	138.9	162.9	191.4	153.6	123.9	238.8	0	82.569
798	140	86.957	23	CCTTCCCTCCTTCCGCTGGA	15	83	49.6	57.6	49	7.8	12.8	155.2	147.6	140.9	79.2	65.4	72.4	113.2	33	34.4	42.7	4.9	5.4	125.3	111.9	114.4	115	140.4	138.9	111.4	110.9	182.5	8.9	80.3
799	56	95	20	TAAATATGTGTGTGTGTGCG	86	55.6	90.5	77.4	77.2	64.3	118.6	144.7	109.1	100.2	38.4	38.1	38.2	40.1	16.3	15.7	12.6	13.1	1.3	82.4	93.5	109.1	151.5	127.1	114.4	123.4	93	44.7	48.3	73.269
800	92	85	20	CGGGGCGCCATGACTGCAGC	0	0	0	0	0.5	0.4	0	21.3	11.4	4.8	201.9	275.2	288.1	169.7	1	0	0	3.8	8.7	111.4	137.2	145.6	138.9	162.9	192	153.3	124.1	238.8	0	82.4483
801	97	85	20	GTGTGCGGGGCGCCATGACT	0	0	0	0	0.5	0.1	0	21.3	10.9	4.8	202.4	278.6	287.5	171.5	1	0	0	3.6	8.7	107.5	132.6	146	139.4	161.3	192	154.5	123.6	242.7	0	82.431
802	96	95	20	TGTGCGGGGTGCCTCCACTG	134	174.9	187.9	152.4	169.1	137	153.6	15.5	1.8	1.1	99.5	99.5	99.2	61.1	20.1	17.7	26	47.2	30.3	30.3	22.6	41	33.2	35.7	40.9	30.4	40.1	26.2	2.3	66.5724
803	47	95	20	GTGTGTGGGCGGTCTGTGTG	67	0	6.9	3.9	9.4	1.6	36.5	5	5.3	3.2	161.8	156.9	141.4	122.5	55.5	48.1	50.3	37.4	37.7	116.1	119	162.9	116.3	133.8	119.1	134.4	136.6	210.7	0	75.8379
804	157	95	20	GCTCACTCTCTCTTCCTCCC	6	18.1	11.9	10.2	11.9	11.6	12.8	87.8	66.1	70.2	147.7	120.5	120.6	90.5	74.6	86.9	84.6	66.2	84.8	65.3	90.8	97.1	83.5	93.4	84	130.9	118.3	278.6	124.1	81
805	150	90	20	CTCTCCTCTTCCCTCCTCCT	75	88.8	61.6	84.7	91.5	139.5	58.4	42	54.3	50.4	91.4	130.2	109.9	79.5	64.1	50.1	89.7	61.4	161.5	17.8	78.2	58.7	34.4	69.4	42	49.9	65.4	17.5	24.1	70.3931
806	97	95	20	GTGTGCGGGGTGCCTCCACT	133	169.1	186.6	150	167.7	135.5	153.6	15.5	1.8	1.1	99	99.5	98.5	60	20.1	17.7	26	47	29.6	30.3	22.6	40.6	33.2	35.7	40.9	30.4	39.9	25.2	2.3	65.9448
807	38	100	20	CGGTGTGTGTGTGTTGTTGG	65	36.2	26.4	30.5	32.6	54.6	62.5	0.6	1.8	0	184.7	191	243.2	101.5	25.3	25	10.1	64.3	9.4	65.3	69.6	127.2	151.1	125.6	127.8	122	155.2	1	110.1	76.5379
808	37	100	20	GGTGTGTGTGTGTTGTTGGT	65	36.2	28.3	31	32.6	55.1	62.5	0.6	1.8	0	184.3	189.9	246.6	97.6	25.3	25	10.9	66.9	9.4	63.3	68.9	126	149.9	125.6	127.2	121.3	154.2	1	110	76.4276
809	97	95	20	GTGTGCGGGGTGCCTTGACT	52	26.1	52.2	42.6	37.6	25.1	34.5	63.9	71.4	68	64.2	53.4	42.9	144.1	54	36.8	24.3	48.3	88.8	163.5	123	104.6	120.9	112.8	110.9	112.6	114.1	68	137.8	75.8069
810	103	85	20	GGTTGTGTTTGTTGGGTGCC	13	54.8	23.9	18.4	19.8	20.5	30.7	252.3	197.1	185.3	107.4	110.9	109.2	29.5	0	0	0	4.2	0	164.9	132.6	102.3	134.7	139.4	164.6	107.2	94.9	91.3	18.3	80.2483
811	101	95	20	TTGTGTGTGCGGGGTGTCTT	63	82.6	60.9	46.4	39.6	69.2	23.7	62.7	158.6	160.2	66.6	58.6	52.9	56.1	147.8	156.1	150.8	99.3	135.9	48.8	79.7	50.8	50.4	53.6	67.7	62.3	53.3	12.6	24.3	75.6724
812	145	90	20	TTCCCTCCCTCCTCCTTCCG	43	25.6	20.7	21.3	20.3	29.8	45.1	12.5	16.6	15.5	86.6	66.5	79.7	83.4	176.5	140.9	83	107.9	123.8	94.3	90.5	111.4	131.4	105.2	132.5	114.2	101.4	2.9	191.8	78.4241
813	150	90.476	21	TCTCTCCTCTTCCCTCCTCC	74	88.8	61.6	83.7	94	139.7	58.7	40.5	53.9	50.4	88.3	128.5	108.6	79.9	64.1	51.1	91.3	61.2	160.8	15.8	68.9	55.7	32.7	65.9	38.5	47.8	63.6	16.5	24	69.2586
814	144	94.444	18	CTCTTCCCTCCTCCTTCCGC	43	72.4	56.6	67.2	71.2	121.5	45.8	44	66.6	63.7	101.2	127.9	113.2	68.9	70.8	53	99.7	120.3	159.5	60.7	98.9	56.1	41.1	70.5	43.2	50.6	67	13.6	11.8	71.7241
815	64	100	19	GAGCATATAAATATGTGTGG	75	121.4	99.3	89	91.5	149	65.5	66.5	25	24.1	47.3	40.9	44.2	205.9	80.8	62.4	87.2	63.8	107.7	61.3	51.6	63.6	65.1	70	90.5	74.2	79.6	87.4	2.9	75.6103
816	105	94.737	19	ACGGCTGTGTGTGCGGGGTG	53	125.4	111.2	127.2	141.4	157.7	148.6	36.5	41.2	51.4	74.7	77.9	71	35.5	78.4	102.6	84.6	103.9	56.5	21.1	20.7	28.2	18.5	27.6	29.8	17.1	21.1	4.9	351.3	76.5172
817	102	95	20	GTTGTGTGTGCGGGGTGTCT	63	81.7	60.9	46.4	39.6	69.2	23.4	62.7	160.3	160.2	66.8	59.1	52.9	55.7	141.6	150.3	142.5	89.3	133.2	49.5	78.9	52.7	52	57.2	68.3	64.4	55.9	12.6	24.3	74.9862
818	45	95	20	GTGTGGACGGTGTGTGTGTG	29	0.4	35.8	51.8	55.4	27.4	15.4	0	14	18.2	208.1	283.7	241.2	317	66	65.3	75.4	57.6	19.5	73.2	77.7	63.6	59.2	87.8	88.1	55.7	55.7	99	1.5	77.3345
819	125	100	18	CGGGATCCGGTCACGCGGCG	151	138.7	170.9	134.5	147.4	139.4	205.3	19	0.9	3.2	56.6	52.9	60.3	60	25.8	46.2	46.1	21.5	15.5	25.7	41.3	22.2	62.1	23	22.8	69.1	54.5	1.9	3.7	62.8103
820	61	95	20	GCATATAAATATATGTGTGT	160	88.3	93.6	95.8	109.3	126.2	191.4	28.9	24.1	22.5	109.1	85.9	85.8	35.5	40.7	53	31	36.5	36.3	57.4	50.7	64	62.1	53.1	43.2	31.4	51	10.7	22.2	65.5069
821	60	100	19	ATATAAATATGTGTGTGTGC	83	142.2	86.1	87.1	100.9	54.4	80.6	109.7	145.9	140.9	40.6	66	62.3	56.4	22	15.2	13.4	55.2	81.4	48.8	62.5	59.1	66.3	85.3	51.9	72.3	85.1	104.8	1.3	71.7483
822	60	95	20	CATAGAAATATGTGTGTGTG	40	23.4	53.4	48.4	54.4	23	34.5	60.1	191.8	173	11.5	11.9	11.4	7.1	118.1	114.4	130.7	70	76	68.6	82.9	41.8	42	90.4	78.8	60.9	50.3	423.3	0.3	75.6
823	114	90	20	CATGCGGCGACGGTTGTGTG	87	62.3	52.2	57.1	46.5	79.2	79.3	12.3	59.1	62.7	49.2	38.1	48.9	46.9	79.4	92.8	93.9	101.3	172.9	70.6	50.4	84.7	92.8	78.1	94	109.1	83.7	1.9	10.7	68.8655
824	104	95	20	CGGCTGTGTGTGCGGGGTGC	53	124.1	113.7	131.6	145.4	154.3	148.9	36.2	41.2	50.9	68.5	69.9	65.7	35.5	73.7	93.3	85.5	104.8	60.6	21.1	20.4	28.2	18.9	27.6	30.4	17.1	20.9	4.9	351.9	75.8
825	25	89.474	19	CTGTTGGTCCTTTCAAAGCC	28	67.6	29.5	25.2	30.7	45.8	49.1	210	167.3	161.2	63	54.6	68.3	19.5	53.1	40.3	38.5	21.1	24.9	112.1	118.1	125.7	78.1	78.6	81.7	123.1	95.6	140.8	53.8	76.0448
826	30	100	14	GCTGTTGGTCCTTTCAAAGC	28	67.6	29.5	25.2	30.7	45.8	49.1	208.9	166.9	161.2	63.5	54.6	68.3	19.9	53.1	40.3	38.5	21.3	24.9	110.8	118.5	124.9	78.1	78.6	81.7	122.9	95.3	139.8	53.4	75.9069
827	158	94.737	19	GGCTCACTCTCTCTTCCCTC	29	7.1	59.7	69.2	65.3	37	52.9	8.8	15.3	18.7	56.3	48.9	47.6	36.2	149.2	113.4	98	125.6	113.7	147.1	113.6	100.1	138.1	95.5	111.5	113.5	116.7	17.5	115.8	76.5966
828	112	94.737	19	TGCGGCGACGGTTGTGTGTG	87	62.3	52.8	59	47.5	80.1	78.8	13.1	59.1	62.1	48.9	38.1	48.2	45.1	80.3	91.8	93	104.8	171.6	62	47.7	82.8	89.8	80.2	92.8	107.4	84.9	1.9	1.5	68.0897
829	64	100	18	AGCATATAAATATGTGTGGG	69	112.6	93	84.2	89	138.4	62	63.3	23.7	23.6	54.4	54	52.9	180.7	78.9	62.4	87.2	60	107.7	56.1	41.1	65.5	71.4	76.1	97.5	75.6	84.9	83.5	1.3	74.1379
830	51	100	15	AAATATGTGTGGGCGGTGTG	52	28.3	23.9	23.7	25.7	71.2	38	56.3	62.6	64.8	77.1	84.1	67	75.6	101.9	110.5	109.8	37.9	103	113.4	127.9	78.6	90.2	113.9	112.1	85.7	122.7	107.8	0	74.6793
831	141	86.957	23	TCCTTCCCTCCTTCCGCTGG	15	82.6	49.6	59	50.4	7.7	13.1	155.5	148.5	142	70.6	59.7	63.7	113.2	33.5	35.4	44.4	4.9	9.4	126	112.9	94.1	100.3	123.6	120.2	95.3	96.3	182.5	8.9	76.4931
832	146	90	20	CTTCCCTCCCTCCTCCTTCC	43	25.6	20.7	20.8	17.8	29.9	44.6	12.5	16.2	15.5	86.4	62.5	77.7	83.4	175.5	135	77.1	107.5	123.8	94.3	90.8	111	131.4	101.6	124.9	111.7	100.4	2.9	173.3	76.4759
833	103	93.75	16	GTGTGTGCGGGGCGCCATGA	0	0	0	0	0.5	0.1	0.3	21.9	11.4	5.4	206.7	267.2	276.1	184.6	1	0.5	0	3.8	8.7	108.8	134.8	130.9	118	137.3	170.4	142.6	108.1	242.7	0.6	78.7034
834	113	94.444	18	ATGCGGCGACGGTTGTGTGT	87	61.8	52.2	57.6	46.5	78.9	78.6	12.3	58.7	61.6	48.4	37.5	46.9	44.4	79.4	91.8	93	101.2	170.9	68.6	49.7	84.7	91.9	77.6	92.8	108.9	83.7	1.9	1.1	67.9172
835	103	94.118	17	TGTGTGTGCGGGGCGCCATG	0	0	0	0	0.5	0.1	0.3	21.9	11.8	5.4	206.2	267.2	276.1	184.2	1	0.5	0	3.6	8.7	108.2	134.5	130.6	118	137.3	169.8	142.8	107.9	242.7	0.6	78.6172
836	102	85	20	GTTGTGTTTGTTGGGTGCCT	13	55.2	23.2	18.4	19.8	20.3	30.2	261.7	183.1	165.5	106.7	110.3	107.2	19.2	0	0	0	4.2	0	158.3	127.6	90.3	128.9	141.4	158.8	114.2	90	91.3	18.3	77.831
837	140	94.444	18	TTCCTCCTCCTTCCGCTGGA	33	85.7	50.9	61.9	48	96.5	32.2	114.9	124	127	117.4	96.1	89.1	56.4	63.1	53	53.6	101.7	39.7	54.1	55.6	85.4	125.5	106.2	110.9	63	102.3	21.4	26.9	75.7069
838	47	100	16	CGTGGGCGGTGTGTGTGCTG	50	15.9	32.7	23.7	17.8	12	66.2	23	7.9	9.1	199.8	212.6	222.5	119.6	64.1	65.3	59.5	81.7	131.9	130.6	149.5	76	73.9	85.3	82.3	72.1	78.2	1	1.9	74.6931
839	33	94.737	19	GGTGTGTGCTGTTGGTCCTT	73	113.5	55.9	58.1	49	61.8	42.6	4.7	7.9	3.2	128.6	97.8	93.8	199.2	101.9	98.7	83.8	97.2	89.5	42.2	48.9	57.9	84	79.1	57.8	94.8	97	5.8	7.5	70.1793
840	101	85	20	TTGTGTTTGTTGGGTGCCTT	13	55.2	23.2	18.4	19.8	20.6	30.5	261.4	183.1	165.5	106.4	110.3	106.5	19.9	0	0	0	4.2	0	158.3	127.2	90.7	128.9	141.4	158.2	114.7	90	87.4	18.3	77.6931
841	50	100	16	AATATGTGTGGGCGGTGTGT	53	26.9	15.1	16.4	13.4	45.3	38.3	56.6	72.7	71.8	77.1	86.4	68.3	68.2	102.8	118.8	109.8	38.1	103.6	116.7	134	78.6	89.8	115.9	112.1	85.9	123.9	107.8	0	74.0448
842	101	100	19	CTGTGTGTGCGGGGTGCCTT	28	102.9	78.5	100.1	101.4	122	121.1	93.9	64.8	69.1	40.6	43.8	43.6	25.9	72.7	85.9	77.9	78.9	23.6	46.2	50.4	39.1	29	35.7	36.8	41	31.5	201.9	322.5	76.1655
843	23	90	20	GTTGGTCCTTTCAAAGCCTT	164	65.8	38.3	40.2	48	35.9	89.4	48.1	68.3	63.7	89.3	82.4	98.5	32.3	102.8	92.3	98	39.4	29.6	67.3	58.8	76.8	61.7	65.4	67.7	75.1	54.5	3.9	54.1	65.9172
844	54	95	20	AATATATGTGTGTGGGCGGT	71	60.1	21.4	19.8	21.3	80.6	60.7	53.1	14.5	22	164.9	134.2	129.3	58.2	54.5	69.7	43.6	52.7	43.1	86.4	70.1	184	77.7	81.7	78.2	107.7	124.3	13.6	110.8	72.731
845	77	90	20	GCAGCAACGCGTGAGAGCAT	108	91.4	93	106.4	102.9	90.3	103.3	3.2	3.1	4.3	86.2	75.6	83.8	219	44	74.1	58.7	112.1	32.3	46.8	52.1	68.1	55.8	65.4	53.7	59.9	64.2	12.6	1.3	67.9862
846	38	94.444	18	ATGTGTGTGTGTGCTGTTGG	60	21.2	52.2	47.4	50	106.5	57.2	28	45.6	67.5	171.4	184.8	172.2	55.4	57.9	44.7	54.5	73.5	57.9	118	104	37.2	38.2	46.5	33.9	47.5	51	134.9	5.3	69.8069
847	115	90	20	TCATGCGGCGACGGTTGTGT	86	62.3	52.2	56.6	46.5	79.2	79.3	12.5	59.1	62.7	47.7	37.5	47.6	42.2	76	91.3	91.3	100.8	172.3	69.9	49.4	78.3	85.2	77.6	89.9	99.7	76.8	1.9	10.7	66.9828
848	103	95	20	GGCTGTGTGTGCGGGGTGCC	53	121.4	109.3	132.1	145.4	151.4	147.3	35.6	41.2	49.3	65.2	69.9	78.4	35.5	71.7	88.4	80.4	91.1	38.4	20.4	19.7	28.2	18.9	27.6	30.4	16.9	20.9	4.9	350.3	73.9034
849	52	95	20	TATATGTGTGTGGGCGGTGT	86	59.6	42.1	44.5	42	85.4	96	54.8	15.3	23.6	157.5	133	122.6	49.7	57.4	73.7	51.1	52.5	13.5	98.9	86.3	115.5	55.8	56.2	53.7	84.7	82.1	14.6	110.8	69.6172
850	116	90	20	GTCATGCGGCGACGGTTGTG	86	62.3	52.8	56.6	46.5	79.3	78.3	12.5	59.6	63.2	47.7	37.5	46.9	42.2	74.1	89.4	88.8	101	175	71.2	49.9	78.3	85.2	77.6	89.9	100	77	1.9	10.7	66.9448
851	39	94.118	17	TGTGTGTGTGTGTGCTGTTG	96	64.5	67.2	64.8	69.2	37.3	84.6	89	110.8	98	49.2	69.9	54.9	51.5	89	105.1	59.5	98.1	39	64.6	50.7	72.2	74.7	83.7	102.7	94.6	75.6	0	2.9	69.631
852	60	95	20	CATATAAATATATGTGTGTG	162	87.9	93.6	95.8	108.8	102.4	191.2	41.7	24.1	22.5	110	86.4	87.1	35.5	40.7	53	31.8	36.5	37	58	50.9	57.6	36.9	38.8	30.9	31.8	40.6	10.7	22.5	62.9897
853	47	94.737	19	TGCGTGGGCGGTGTGTGTGC	52	15.9	30.8	23.2	17.8	12	66.2	23	7.4	9.1	204.1	213.8	224.5	121.1	57.9	66.3	41.9	96.4	130.5	125.3	130.6	77.1	73	85.3	82.3	71.2	77.5	1	1.8	73.7586
854	138	85	20	CCTCCTCCTGCCCCTGGATC	0	0	0	0	0	0	0	0	0	0	194.5	262.1	279.4	205.5	0	0	0	0	0	96.9	106	165.6	153.6	167.5	214.8	155.7	129.9	127.2	0	77.8862
855	43	85	20	TGGGCAATGTGTGTGCTGTT	9	3.1	67.2	67.2	67.8	40.8	26.4	197.5	309.2	281.2	0	0	0	16.3	66.5	60.9	48.6	25.9	78.7	22.4	27.1	116.3	128.4	160.8	129	33.2	161.7	90.3	0	77.0862
856	147	90	20	TCTTCCCTCCCTCCTCCTTC	40	25.6	19.5	20.3	16.8	29	44.8	12.5	16.2	15.5	82.3	57.4	69.7	82	196.6	161.1	115.6	107.2	122.5	93	90	101.6	119.6	92.4	116.2	101.8	93	1.9	136.4	75.1897
857	137	85	20	CTCCTCCTGCCCCTGGATCC	0	0	0	0	0	0	0	0	0	0	194.5	262.1	278.1	205.2	0	0	0	0	0	96.9	106	165.6	153.6	167.5	214.2	155.9	129.7	127.2	0	77.8103
858	76	90	20	CAGCAACACGTGAGAACATA	31	35.8	29.5	19.8	25.7	71.2	19.6	72.3	59.1	59.5	109.5	110.9	112.6	32.3	61.7	51.6	57	124.1	83.4	66.6	52.1	83.9	87.3	77.6	74.1	99.5	76.1	75.7	314.4	74.9621
859	103	95	20	GGTTGTGTGTGCGGAGTGCC	83	150.6	104.3	116.6	108.3	129.6	170.5	68.3	46	43.4	26	22.2	22.1	74.6	17.7	15.2	11.7	20.2	51.1	51.4	50.2	71.1	84.8	93.9	105.6	94.3	91.8	57.3	1.3	68.3828
860	30	94.444	18	GTGCTGTTGGTCCTTTCAAA	28	68	28.9	25.6	30.7	36.5	48.9	158.7	120.4	116.8	94	79.6	90.5	64.6	47.3	42.2	45.3	25.9	28.3	105.5	101.8	121.2	76	79.7	78.2	115.4	92.3	138.8	53	73.8655
861	151	90.476	21	CTCTCTCCTCTTCCCTCCTC	66	88.8	59.7	74	82.6	139.9	54.4	40.5	53.9	50.4	88.5	128.5	108.6	75.6	64.1	51.1	92.2	61.2	160.8	16.5	68.9	53.4	28.1	61.3	32.7	42.8	56.6	16.5	24	66.9517
862	141	85	20	TTCCCTCCTCCTGCCCCTGG	0	0	0	0	0.5	0	0	0	0	0	189.3	268.4	293.5	206.3	0	0	0	0	0	95	105.5	162.2	144.4	170.5	216	141.9	121.5	125.2	0	77.2483
863	129	94.737	19	GCCCCTGGATCCGGTCACGC	0	0	0	0	0	0	0	0	0	0	183.1	255.3	276.1	209.8	0	0	0	0	0	96.9	105.3	163.7	151.1	171	212.5	155	128.7	128.1	0	77.1241
864	156	100	19	TTCACTCTCTCTTCCTTCCC	64	69.8	79.2	76.9	66.8	11.2	101.2	114.4	89.4	76.6	33.4	26.2	22.8	17.8	28.7	18.7	16.8	49.9	4.7	170.1	183	111.7	92.3	95.5	90.5	89	84.2	54.4	16.5	67.4379
865	65	94.737	19	GAGAGCATATAAATACGTGT	32	11	18.9	18.4	14.8	32.5	40.8	69.4	149.4	173.6	63.2	49.5	62.3	53.6	20.6	22.6	27.7	33.5	37.7	71.9	95.9	166.3	172.9	145.5	135.4	147.9	122.7	117.5	0.8	72.7
866	96	95.238	21	GTGTGCGGGTGCCTTCACTG	184	127.2	167.8	39.2	40.1	85.1	191.9	28.3	15.8	19.8	97.1	20.5	22.1	108.6	171.2	30.9	28.5	157.1	177	123.3	93	137.3	21.4	14.3	31.5	17.6	17.2	24.3	10.5	75.9517
867	140	85	20	TCCCTCCTCCTGCCCCTGGA	0	0	0	0	0.5	0	0	0	0	0	191.4	270.1	285.5	205.9	0	0	0	0	0	95.6	105.8	162.5	143.6	168.5	214.8	141.9	121.3	124.3	0	76.9552
868	74	90	20	GCAACAAGTGAGAGCATATA	85	54.3	111.8	96.3	98.4	108.7	56.9	30.3	45.1	29.5	63.5	62	55.6	18.1	129.1	140.9	156.7	84	129.9	59.4	61.7	46.7	57.5	52.1	44.9	57.1	63.8	40.8	0	70.3483
869	128	95	20	CCCCTGGATCCGGTCACGCG	0	0	0	0.5	0	0.3	0.3	0	0	0	184	253.6	275.4	211.9	3.3	2.9	2.5	0.2	0.7	83.1	97.6	164.4	152	172.1	211.9	155.4	129.2	128.1	0	76.8759
870	115	85	20	TCACGCCGCAACGGTTGTGT	36	0.9	53.4	52.7	40.6	11.9	7.1	47.5	36.4	47.1	117.2	110.9	105.2	177.9	46.9	67.8	49.4	10	35.7	200.5	150.3	135.1	94.4	124.1	129.6	104.2	122.5	0	0	72.9414
871	42	90	20	GGACGGTGTGTGTGCTGTTG	143	135.6	102.4	97.7	95.9	104.4	97.2	33.3	5.7	6.4	71.6	68.2	62.3	67.8	35.4	36.8	41.1	71.6	128.5	36.3	49.2	36.9	35.7	36.3	41.4	42.8	31.8	1.9	123.3	63.4655
872	47	100	16	GCGTGGGCGGTGTGTGTGCT	50	16.3	30.8	22.7	17.8	11.9	66.2	23	7.9	9.1	200.5	213.8	223.1	120	50.2	48.1	31.8	76.9	131.2	131.2	149.5	77.5	73.9	85.3	82.3	71.9	77.9	1	1.8	72.5379
873	157	100	18	GTTCACTCTCTCTTCCTTCC	63	69.3	77.3	77.9	67.8	10	93.4	115.2	89.4	77.1	32	26.2	22.8	16.7	27.7	18.7	17.6	47	2.7	173.4	184.9	110.2	92.3	95	91.1	90.1	84.2	54.4	17	67.0483
874	130	94.444	18	TGCCCCTGGATCCGGTCACG	0	0	0	0	0	0	0	0	0	0	183.1	254.1	270.7	209.5	0	0	0	0	0	97.6	104.8	163.7	150.3	165.9	212.5	154.7	128.3	128.1	0	76.6655
875	73	90	20	CAACAAGTGAGAGCATATAA	85	54.3	111.8	96.3	98.4	108.7	56.9	30.3	45.1	28.9	63.2	62	54.9	18.5	128.2	140.9	157.5	84.2	129.9	56.1	56.3	46.3	57.5	52.1	44.9	57.1	63.6	40.8	0	69.9897
876	150	100	15	TTCCTTCCCTCCTCCTGCCC	0	0	0	0.5	0.5	0.1	0	0.3	0	0	201.2	286.6	288.8	214.8	0	0	0	0	0	89	103.8	161	135.6	176.7	201.4	135.8	120.1	100	1	76.4552
877	139	85	20	CCCTCCTCCTGCCCCTGGAT	0	0	0	0	0	0	0	0	0	0	191.9	261.5	279.4	203.4	0	0	0	0	0	95.6	105.8	162.9	144	167.5	213.6	142.3	122	124.3	0	76.3517
878	135	85	20	CCTCCTGCCCCTGGATCCGG	0	0	0	0	0	0	0	0	0	0	179.5	250.7	263.3	205.9	0	0	0	0	0	96.9	105.8	164	151.5	168	214.2	155.9	128.3	128.1	0	76.2793
879	47	94.737	19	TGTGTGGACGGTGTGTGTGC	125	117	84.2	80.3	76.2	72.1	91.7	85.5	66.6	97.5	21	20.5	14.7	39.1	45.9	44.7	51.1	75.6	113.7	35	48.5	61.3	60.4	60.3	64.8	63.2	49.2	1.9	123.3	65.1828
880	136	85	20	TCCTCCTGCCCCTGGATCCG	0	0	0	0	0	0	0	0	0	0	179.5	250.7	261.3	205.5	0	0	0	0	0	96.9	105.8	164	151.1	167.5	214.2	155.9	128.3	127.2	0	76.1345
881	154	90.476	21	TCACTCTCTCCTCTTCCCTC	63	79.9	64.1	103	107.3	144.7	52.1	40	49.5	47.7	84.7	119.4	95.2	69.9	62.7	50.1	89.7	56.7	159.5	13.2	66.4	51.5	26.4	56.7	32.1	38.2	48.5	16.5	24.5	65.9724
882	132	90	20	CCTGCCCCTGGATCCGGTCA	0	0	0	0	0	0	0	0	0	0	180.4	250.7	264	206.3	0	0	0	0	0	96.9	104.8	163.7	150.3	166.5	210.7	155.4	128	128.1	0	76.0621
883	131	94.118	17	CTGCCCCTGGATCCGGTCAC	0	0	0	0	0	0	0	0	0	0	180	250.2	264	206.3	0	0	0	0	0	97.6	105	163.7	150.3	166.5	210.7	155	127.8	128.1	0	76.0414
884	133	89.474	19	TCCTGCCCCTGGATCCGGTC	0	0	0	0	0	0	0	0	0	0	180.4	250.7	263.3	205.9	0	0	0	0	0	96.9	104.8	163.7	150.7	165.9	210.7	155.2	128	128.1	0	76.0103
885	134	85	20	CTCCTGCCCCTGGATCCGGT	0	0	0	0	0	0	0	0	0	0	179.5	250.7	263.3	205.9	0	0	0	0	0	96.9	104.8	163.7	150.3	165.9	210.7	155.4	128	128.1	0	75.9724
886	152	90.476	21	ACTCTCTCCTCTTCCCTCCT	66	87.9	59.1	74.5	83.6	139.5	52.9	40.5	53.9	50.4	85.4	120.5	95.2	74.9	63.1	50.6	90.5	60.9	158.1	16.5	69.4	51.9	27.3	59.2	30.9	41.4	54.3	16.5	24	65.4793
887	97	95.238	21	TGTGTGCGGGTGCCTTCACT	181	124.5	166.5	39.2	40.1	84	192.4	28	15.8	19.8	94.8	19.9	20.8	107.9	167.9	28.5	27.7	153.1	177	122	91.5	134.3	20.6	14.3	30.9	16.4	17.2	24.3	10	74.8414
888	153	90.476	21	CACTCTCTCCTCTTCCCTCC	66	88.3	60.9	77.4	84.1	140.7	52.9	40.3	49.9	47.7	85.7	121.1	95.2	71.7	63.6	50.6	89.7	61.1	158.1	15.8	68.9	51.2	24.8	56.2	28	38.4	47.8	16.5	24.5	64.7276
889	22	95	20	TTGGTCCTTTCAGTGCCCTC	93	53.4	65.3	51.3	74.2	16.8	2.8	131.9	134.5	130.7	11	15.4	8	16.3	31.6	26	32.7	57.2	45.1	56.7	47	91.4	102	134.3	151.2	96.2	88.4	134	0.5	65.4793
890	76	90	20	CAGCAACACGGGAGAGCATA	0	0.4	0	0	0.5	0.1	0	171.5	204.5	195	0	0	0	11	97.1	69.2	68.7	204.1	286	85.7	69.8	124.9	148.2	148.6	127.2	39.3	125.2	0	0.2	75.0759
891	34	94.737	19	ATGTGTGTGCTGTTGGTCCT	22	56.5	126.9	123.9	121.7	130.3	36	197.2	246.2	246.4	10.7	11.4	5.4	74.2	48.3	43.2	20.1	27.7	45.8	75.2	94	27.5	38.2	33.2	32.1	36.8	50.1	40.8	4.5	69.8724
892	59	95	20	ATAGAAATATGTGTGTGTGG	40	12.8	53.4	46	52.9	22	34	59.2	191	171.4	6.7	10.2	10.1	6.4	82.3	92.3	101.4	51.6	71.3	67.9	82.6	42.1	40.7	81.2	71.8	60.2	49.4	422.3	0.2	70.1172
893	56	100	19	GAAATATGTGTGTGTGGGCG	40	12.8	54	47.9	53.4	22.6	34	59.2	182.6	166.6	6.9	10.2	10.1	6.4	81.8	92.3	110.6	48.3	70.7	67.9	84.1	41.8	41.6	80.7	73	60.6	50.1	422.3	1.1	70.1241
894	44	85	20	GTGGGCAATGTGTGTGCTGT	1	3.1	54	58.5	60.8	15.3	12.1	198.4	310.5	281.8	0	0	0	16	66.5	60.4	48.6	25.9	80.1	22.4	27.1	116.6	128.4	160.8	129.6	33.2	162.4	91.3	0	74.6483
895	39	94.118	17	TGTGTGTGTGTGCTGTTGTT	46	37.5	64.7	72.6	81.1	22	51.1	37.9	48.6	34.3	64.9	64.8	63	174.3	98.5	120.3	65.4	121.4	42.4	33	32.2	106.5	90.2	112.8	133.7	115.4	85.6	0	48.3	71.3276
896	156	90.476	21	GCTCACTCTCTCCTCTTCCC	58	72.9	61.6	100.1	99.9	143.2	49.1	42	39.9	36.4	81.1	116	93.1	69.2	61.2	49.6	88	56.9	159.5	15.8	76.5	54.2	33.2	67.4	36.8	43.8	54.7	16.5	13	65.1586
897	132	100	17	CTTCCGCTGGATCCGGTCAT	75	104.7	49	47.9	41	66.3	36.5	51.3	116.9	127.5	60.1	35.8	29.5	59.3	64.6	64.3	61.2	41.9	119.1	65.3	67.6	64.7	65.1	64.3	72.4	86.1	61.5	68	72.4	66.8724
898	149	93.75	16	TTCCTTCCCTCCTTCCGCTG	15	66.7	47.8	56.1	50.9	6.1	11.1	136.2	131.4	133.9	69.5	59.1	63.7	107.2	33	35.4	41.9	4.7	8.7	108.8	96.2	93.7	99.9	122.5	120.2	94.3	96	162.1	8.7	71.7517
899	64	95	20	AGAGCATATAAATACGTGTG	32	11	12.6	13.5	12.4	32.3	40.3	68.6	137.1	154.3	66.3	54	63.7	53.3	20.6	22.6	27.7	33.4	37.7	55.4	71.3	165.9	172.5	145.5	135.4	147.7	122.5	117.5	1	69.9345
900	142	85	20	CTTCCCTCCTCCTGCCCCTG	0	0	0	0	0.5	0	0	0	0	0	189.3	267.8	292.2	205.9	0	0	0	0	0	93.6	105.8	147.5	130.1	158.3	192.6	127.6	111.8	125.2	0	74.0759
901	146	94.737	19	TTTCCTTCCCTCCTCCTTCC	19	40.2	30.8	68.7	141.9	17.9	25.9	44.6	158.1	172.5	23.6	101.2	76.4	25.9	80.8	168.4	209.5	100.1	129.9	22.4	15.2	31.2	31.9	49	66.5	46.1	38	26.2	6.5	67.8759
902	150	100	14	TCCTTCCCTCCTCCTGCCCC	0	0	0	0	0.5	0	0	0	0	0	190.7	267.8	291.5	205.5	0	0	0	0	0	92.3	105.5	146.7	130.5	158.3	192.6	126.4	111.6	125.2	0	73.969
903	88	90	20	GTGCCTTGACAGCAGCAACA	65	25.2	62.8	58.5	44.5	72.1	57.9	103.8	114.3	98	46.3	46.6	43.6	38.3	52.6	21.1	11.7	66.5	43.1	161.6	129.6	126.4	138.1	85.3	99.2	115.2	95.6	7.8	5.5	70.2138
904	58	95	20	TAGAAATATGTGTGTGTGGG	40	12.8	53.4	46	52.9	21.8	33.5	59.2	190.1	171.4	6.4	10.2	10.1	6.4	81.3	92.3	100.6	48.1	55.2	67.9	82.6	41.8	40.7	81.7	71.8	60.2	49.4	422.3	0.2	69.3207
905	143	85	20	CCTTCCCTCCTCCTGCCCCT	0	0	0	0	0.5	0	0	0	0	0	188.5	267.8	290.8	204.8	0	0	0	0	0	92.3	105.3	146.7	129.7	157.8	192.6	126.9	111.6	125.2	0	73.8103
906	152	90	20	CTCTCTCCTCCTCCCCTCCT	27	17.2	20.7	31.4	32.1	12.1	38.3	1.8	17.1	20.4	142.5	115.4	113.9	232.9	1	1.5	0	1.1	0.7	125.3	86.3	248.3	133.5	146	142.4	141.2	190.9	0	0	70.3793
907	57	100	18	AGAAATATGTGTGTGTGGGC	40	12.8	53.4	46	52.9	21.8	33.5	58.6	190.1	171.4	6.4	10.2	10.1	6.4	81.3	91.8	99.7	47.9	55.2	67.3	82.4	41.4	40.7	80.7	70.6	59.9	48.9	422.3	0.5	69.1103
908	77	90	20	GCAGCAACACGGGAGAGCAT	0	0.4	0	0	0.5	0.1	0	171.5	204.1	195	0	0	0	10.7	90.9	65.8	69.6	204.3	254.4	87	70.3	125.3	148.2	149.1	127.2	39.6	125.2	0	0.2	73.7724
909	34	94.444	18	CGGTGTGTGCTGTTGGTCCT	71	75.1	47.8	46.9	44	57.8	40.8	1.8	5.7	3.2	123.2	98.4	91.1	195.6	100.9	93.8	75.4	91.7	88.2	42.2	46.7	56.8	80.6	75.1	55.4	93.2	93.9	3.9	3.4	65.6414
910	155	90.476	21	CTCACTCTCTCCTCTTCCCT	61	76.8	63.5	101.1	101.9	143.8	50.6	34.7	35.5	35.4	84	118.8	95.2	68.9	62.2	49.6	89.7	56.5	159.5	12.5	64.7	51.5	26.4	56.2	30.9	37.5	48	16.5	13	63.6517
911	98	100	18	TCTGTGCGGGGTGCCTTCAC	46	19	44.6	58.5	48.5	98.4	80.6	1.5	0	0	143.2	173.4	176.2	123.2	37.3	73.7	68.7	111.2	2	64.6	73.8	42.9	53.3	52.6	42	51.3	60.8	198	31.9	68.1793
912	25	94.737	19	TGTTGGTCCTTTCAGAGCCC	41	4.4	10.1	7.3	11.9	7.1	9.6	58.6	85.8	68.6	19.1	38.7	26.8	5.3	45.4	60.9	47.8	48.8	113.7	50.8	60	58.3	73.5	72.5	77	75.1	62.6	252.4	569	71.1069
913	66	94.444	18	TGAGAGCATATAAATACGTG	35	22.1	30.8	37.7	33.6	58.3	40.8	56	127.9	137.1	58.7	49.5	59.6	47.2	20.6	22.6	27.7	33.5	37.7	52.8	85.6	153.5	151.1	128.2	117.9	138.1	117.4	117.5	0.8	68.9414
914	70	94.737	19	ACGTGAGAGCATATAAATAC	36	20.8	31.4	49.3	44.5	58	40.8	54.3	113.9	130.2	59	50	59	50.1	20.1	23.1	28.5	32.6	37	52.8	85.8	152.4	150.7	128.2	118.5	138.3	116.9	117.5	0.8	68.9828
915	82	90	20	TCACCGCAGCAACACGTGAG	69	145.3	21.4	17.9	22.3	78	53.1	12.3	5.7	0	108.6	101.2	104.5	103.7	148.7	156.6	154.2	101.3	133.2	85.1	70.8	35	37.8	33.7	32.7	44	31.8	4.9	71.3	68.4172
916	149	94.118	17	CTTCCTTCCCTCCTTCCGCT	15	65.8	46.5	54.2	47.5	6.1	11.1	134.5	128.3	127	68.3	56.9	63	105.1	32	32.4	39.4	4.7	8.7	108.2	96.2	93.7	99.9	122.5	120.2	94.3	95.1	161.2	8.7	70.569
917	99	95	20	GTCTGTGCGGGGTGCCTTCA	47	20.3	45.2	58.5	49	98.2	80.6	1.8	0	0	139.6	173.4	175.6	122.8	37.3	74.1	68.7	111.6	2	60	72.1	40.3	52.5	52.1	42	49.4	58.4	198	31.7	67.6621
918	47	94.737	19	TGTGTGGGCGGTCTGTGTGC	22	0	1.3	1	1.5	0.1	1.5	0	0.4	0	121.7	114.3	100.5	66	55.5	48.1	49.4	37	37.7	104.2	114.6	202.4	132.2	151.1	136.6	135.3	165.8	209.7	0	69.3069
919	47	94.444	18	GTGTGGGCGGTCTGTGTGCT	22	0	1.3	1	1.5	0.1	1.5	0	0.4	0	121.5	114.3	100.5	66	55.5	48.1	49.4	37.2	37.7	102.9	113.4	203.6	132.2	150.6	136.6	135.1	166.1	208.7	0	69.2138
920	154	90	20	CACTCTCTCCTCCTCCCCTC	18	17.7	20.7	31.4	33.1	12.1	20.7	1.8	17.1	20.4	142.5	115.4	113.9	233.2	0.5	1.5	0	1.1	0.7	126	85.8	252.1	134.3	145	143	143	194.1	0	0	69.831
921	35	94.118	17	GCGGTGTGTGCTGTTGGTCC	70	84.8	64.1	69.2	56.9	45.3	36	1.8	5.7	3.2	123.6	98.4	91.8	171.8	109	98.2	76.3	81.3	53.8	44.2	47.5	56.4	80.6	75.1	54.9	93.6	94.4	3.9	3.6	65.3586
922	156	90	20	CTCACTCTCTCCTCCTCCCC	19	17.7	20.7	31.4	32.6	12.5	20.7	1.8	17.5	19.8	142.5	115.4	113.9	233.2	0.5	1.5	0	1.1	0.7	126	84.6	252.5	134.3	144.5	143	143.5	193.7	0	0	69.8138
923	155	90	20	TCACTCTCTCCTCCTCCCCT	19	17.7	20.7	31	33.1	12.1	20.7	1.8	17.1	19.8	142	115.4	113.9	232.2	0.5	1.5	0	1.1	0.7	124.6	85.1	251.3	134.3	144.5	143	142.6	193.2	0	0	69.6172
924	160	100	17	CGGCTCACTCTCTCTTCCTC	12	9.7	25.1	27.6	33.1	33.7	12.3	52.8	21.9	25.7	143.2	117.1	104.5	64.6	70.8	71.7	74.6	53.4	76	35	71.6	74.9	71.8	79.1	67.7	104.9	94.6	273.8	108.7	69.3759
925	153	90	20	ACTCTCTCCTCCTCCCCTCC	18	17.7	20.7	31.4	33.1	12	20.7	1.8	17.1	20.4	142.2	115.4	113.9	232.5	0.5	1.5	0	1.1	0.7	125.3	85.8	248.7	133.9	146	142.4	141.2	190.7	0	0	69.4724
926	77	90	20	GCAGCAACACGTGAGAACAT	31	36.2	29.5	19.8	25.7	70.3	19.6	72.9	59.6	59.5	119.3	124.5	130	32.3	90.4	82.5	89.7	124.7	83.4	69.2	54.4	89.9	87.7	79.1	73.5	100	76.3	75.7	6.8	69.431
927	62	94.737	19	GCATGTAAATATGTGTGTGG	1	30.5	41.5	48.9	45.5	35.1	3	9.9	16.6	11.2	56.3	49.5	61	43	294.6	238.6	279.1	223.1	278.6	21.1	24.8	38.4	44.5	49	40.3	46.1	45.9	31.1	0.2	72.7034
928	22	94.444	18	GGTCCTTTCAGAGCCTTCAA	27	42.4	59.1	76.9	56.4	72.9	30.2	26.8	33.3	33.7	69.2	57.4	56.3	18.1	76.5	86.4	81.3	55.6	14.1	89	101.1	62.1	87.7	76.6	66	63.4	68.7	34.9	323.4	67.1207
929	67	90	20	GTGAGAGCATATAAATACGT	35	22.1	30.8	37.7	33.6	58.3	41.1	55.1	114.3	129.6	58.7	49.5	59.6	47.2	16.3	19.6	23.5	33.2	37.7	52.8	85.8	152.8	151.5	128.2	117.9	138.1	116.9	117.5	0.8	67.7655
930	85	90	20	CCTTGACAGCAGCAACACGT	65	24.7	62.2	58.5	45.5	71.1	57.4	91.3	98.5	85.7	65.2	61.4	65	37.3	63.1	44.2	19.3	74.9	78.1	152.3	125.4	92.9	107	70.5	86.4	88.7	76.1	7.8	5.5	68.3103
931	132	100	17	TTCCGCTGGATCCGGTCATG	73	100.2	47.1	47.4	39.1	64.8	34.8	49.9	115.2	127	58.7	31.8	28.1	58.6	59.3	62.4	61.2	36.6	117.1	61.3	64.9	63.6	64.6	64.3	69.5	85	61.7	64.1	71.7	64.931
932	70	94.444	18	CGTGAGAGCATATAAATACG	36	20.8	24.5	33.4	31.7	58.2	41.1	54.6	114.3	129.6	59.2	50.6	59	54	16.3	19.6	21.8	33	37	52.8	86.1	152.8	151.5	128.2	119.1	138.6	117.4	117.5	0.8	67.569
933	89	90	20	GGTGCCTTGACAGCAGCAAC	65	25.2	62.8	58.5	44.5	72	58.2	103.8	113.9	98.6	46.8	46.6	43.6	27.7	58.3	24.1	10.9	60.9	36.3	156.3	129.1	119.3	131.4	74.5	89.3	116.1	88.1	5.8	5.5	68.0379
934	99	95	20	GTGTGTGCGGGGTGTCTTCA	64	83.9	61.6	47.4	41	69.8	23.9	35	120	119.5	72.8	67.1	58.3	56.4	125.3	129.6	117.3	97.9	117.1	38.9	56.3	38.4	41.1	47	57.8	51.7	40.6	12.6	24.5	66.0966
935	100	95	20	TGTGTGTGCGGGGTGTCTTC	63	83.5	61.6	47.4	40.6	69.7	23.9	35	120.4	121.6	72.6	67.1	58.3	56.1	125.3	130.1	117.3	97.5	117.1	38.9	56.1	38.4	41.1	47	58.4	51.5	40.6	12.6	24.5	66.1103
936	47	94.444	18	GCGTGTGGACGGTGTGTGTG	33	18.5	10.1	10.2	13.4	13.6	7.6	0.6	0	0	208.6	274.6	284.8	237.5	0	0	0	0.4	0.7	70.6	76.2	99.3	89.8	124.6	118.5	86.4	79.8	99	0.2	67.5172
937	30	94.118	17	TGCTGTTGGTCCTTTCAAAG	28	67.6	28.9	25.2	31.2	36.1	48.9	158.4	120.4	116.8	63.7	55.1	68.3	19.9	53.6	40.3	38.5	21.5	24.9	92.3	94	117	73.9	73.5	77.6	111.7	87.2	138.8	53.1	67.8069
938	98	95	20	TGTGTGCGGGGTGTCTTCAC	63	83.5	61.6	47.4	41	70.1	23.9	34.7	120	119.5	71.1	66.5	58.3	56.4	125.3	129.1	117.3	97.5	115.1	38.2	55.6	38.4	41.1	47	57.8	51.7	40.4	6.8	24.5	65.6138
939	54	95	20	AATATGTGTGTGTGGACGGT	64	105.1	59.1	70.6	70.7	54.3	25.7	44.6	46.9	55.7	16.5	14.8	14.7	21.7	146.8	141.4	159.2	139.8	115.7	29	36.9	43.6	48.3	43.9	58.4	42.1	32.7	2.9	157.6	64.231
940	22	94.737	19	TGGTCCTTTCAGAGCCTTCA	27	42.4	59.1	76.9	56.4	72.7	30.2	26.8	32.8	33.7	69.2	57.4	56.3	18.1	77	85.9	81.3	56	16.8	89	101.1	61.7	87.3	75.6	66	63.2	68.7	34	296.6	66.1793
941	21	95	20	TGGTCCTTTCAGTGCCCTCG	91	53	60.9	48.9	68.3	16.5	3	131.6	134.9	130.7	9.1	15.4	7.4	5.7	31.1	26	32.7	45.8	43.7	56.7	47	78.3	82.3	125.6	139.5	80.3	77	134	0.5	61.2724
942	62	94.444	18	CATGTAAATATGTGTGTGGG	1	30.5	35.8	47.4	43	30.9	2.3	7.6	14.9	11.2	51.3	45.5	59	43	304.7	250.9	301.7	192.1	265.8	21.1	24.8	38	44.1	48.5	39.7	45.9	45.5	30.1	0.2	71.6034
943	85	94.737	19	CTTCACTGCAGCAACAAGTG	100	49.9	127.6	102.1	101.4	145	104.5	47.8	54.3	58.4	26.7	26.2	31.5	42.6	86.6	73.2	93	70.7	73.3	67.9	78.9	27.5	35.3	43.4	47.9	44.5	34.8	41.7	0.3	63.3448
944	68	94.737	19	AGTGAGAGCATATAAATATG	71	124.5	111.2	108.4	115.2	116.1	46.8	19.8	40.3	29.5	66.6	71.6	80.4	24.1	80.8	71.7	67	69.6	54.5	59.4	57.6	48.9	51.6	57.7	73	51	59.6	42.7	0	64.5034
945	55	95	20	AAATATGTGTGTGTGGACGG	63	105.5	59.1	68.2	69.7	54	9.8	44.9	43.8	53.6	16.5	14.2	14.1	21.7	146.3	138.5	159.2	139.4	115.7	28.4	36.9	44	49.1	42.9	56.6	42.1	32.7	2.9	158.1	63.1345
946	78	94.737	19	CGCAGCAACACGTGAGAGCA	75	124.5	21.4	19.4	22.3	82.7	53.9	1.5	6.6	2.1	137.5	116	127.3	134.9	135.8	146.8	142.5	101.9	133.2	69.9	54.8	25.6	23.1	28.1	19.8	28.8	25.3	4.9	22.5	65.1069
947	85	94.444	18	TTCACTGCAGCAACAAGTGA	83	49.9	126.9	102.1	101.9	146.4	89.9	47.8	54.7	59.5	28.9	27.3	31.5	42.6	87.5	75.6	96.4	71.1	80.1	69.2	79.4	32	42.4	47	52.5	50.8	41.3	41.7	0.3	64.1276
948	62	95	20	AGCATATAAATACGTGTGTG	62	6.6	18.9	16.9	19.3	41.4	106.5	60.4	99.4	121.6	66.1	54	63.7	37.6	17.2	19.1	21	14.2	35.7	40.9	53.6	135.1	152	120.5	114.4	108.4	98.3	112.6	0.6	62.6897
949	79	94.444	18	CCGCAGCAACACGTGAGAGC	74	124.1	21.4	18.4	21.3	76.8	53.6	1.2	6.6	1.1	137.7	117.1	127.3	134.2	140.6	150.3	144.1	101.2	132.6	69.9	54.6	25.6	23.1	25.5	18.7	28.6	24.6	4.9	21.9	64.8621
950	42	90	20	TGGGCGGTGTGTGCTGTTGG	55	80.4	72.3	81.8	64.8	37.3	36.3	2	8.8	3.7	116	101.8	90.5	140.2	111.4	97.2	83	82.2	105	44.2	48.2	44.8	72.2	59.7	53.7	72.1	82.6	2.9	3.1	63.9034
951	64	95	20	AGAGCATATAAATGTGTGTG	118	88.8	74.1	85.1	95.5	53.3	77.1	0.3	9.2	9.1	88.3	84.1	91.1	78.5	70.3	87.4	81.3	108.5	112.4	85.1	39.6	27.8	29.4	30.1	20.4	39.1	32.5	24.3	6.2	60.2379
952	62	94.118	17	ATGTAAATATGTGTGTGGGC	0	30.5	35.8	46.4	42	30.6	2.3	7.3	14.9	11.2	49.9	42.6	57	27.3	298.4	245.5	297.5	191.8	263.1	19.1	24.3	37.6	44.1	48	39.7	45.6	45	30.1	0.2	69.9241
953	25	94.444	18	GTTGGTCCTTTCAGAGCCCT	41	2.6	10.1	7.3	11.9	6.8	4.5	58.6	85.8	67.5	19.1	38.7	26.1	5.3	33.5	40.3	36.9	28.6	106.3	50.1	60.7	58.3	73.9	72.5	77.6	74.9	62.6	252.4	537.4	67.2862
954	53	95	20	ATATATGTGTGTGGGCGGTG	49	60.1	20.7	20.8	22.3	80.6	61	54.8	15.3	23.6	158.2	131.9	122.6	49.7	54.5	70.7	43.6	52.5	13.5	98.9	86.3	115.9	56.2	56.2	54.3	85.2	82.6	14.6	111.1	64.369
955	47	94.118	17	TGTGGGCGGTCTGTGTGCTG	22	0	1.3	1	1.5	0.1	1.5	0	0.4	0	123.6	114.3	100.5	66	28.7	18.2	31	14.6	33	102.9	113.4	203.6	132.2	150.6	136.6	135.5	165.8	208.7	0	65.7586
956	80	90	20	ACCGCAGCAACACGTGAGAG	69	123.2	21.4	18.4	21.3	76.8	53.9	1.2	6.1	0.5	137.5	118.3	127.3	134.5	140.6	149.8	144.1	101.2	132.6	69.2	53.1	25.6	23.5	25.5	18.7	28.6	24.1	4.9	21.9	64.5793
957	36	93.75	16	GGCGGTGTGTGCTGTTGGTC	54	76	64.1	70.6	55.9	37.4	36	1.8	5.7	2.7	114.3	95.5	87.1	157.3	109.5	101.6	80.4	81.8	54.5	44.2	47.7	56.4	80.6	75.1	54.9	92.9	94.4	3.9	3.6	63.4448
958	72	90	20	AACAAGTGAGAGCATATAAA	85	122.8	122.5	106.9	112.3	122.1	57.7	30.3	42.5	26.8	63.5	59.1	54.3	18.1	77.5	64.8	62	57.4	49.8	55.4	56.3	46.7	57.5	51.6	50.2	56.6	63.3	40.8	0	62.5448
959	87	90	20	TGCCTTGACAGCAGCAACAC	65	24.7	62.8	58.5	44.5	71.2	57.4	92.2	98.1	85.7	46.3	46.6	43.6	37.6	52.1	21.1	11.7	65.8	43.1	151.7	120	115.1	122.1	75.6	85.2	100.9	85.8	7.8	5.5	65.4379
960	145	94.118	17	CCTCTTCCCTCCTCCTTCCG	43	70.7	54.7	66.8	69.7	121.2	45.6	42.3	53.4	50.4	72.6	92.7	79.1	63.5	63.6	49.1	88	61.6	157.5	17.8	68.4	50	30.2	62.3	34.4	44.2	56.6	13.6	11.5	59.8103
961	66	94.444	18	TGAGAGCATATAAATGTGTG	116	90.1	72.9	85.1	96.4	53.5	77.3	0.3	21.9	21.4	87.8	84.1	91.8	78.8	69.8	87.4	81.3	108.1	109.7	77.8	39.6	28.2	29.4	30.1	19.8	39.1	32.9	1	0.6	59.731
962	109	94.737	19	GCGACGGTTGTGTGTGCGGA	78	88.8	52.8	67.2	65.8	96.1	93.2	77.9	62.6	62.1	27.2	19.3	23.5	73.1	47.8	57.9	47.8	33.4	74	60	65.4	64	76.4	86.3	94	79.8	84	54.4	1.3	62.5552
963	56	90	20	TGTAAATATGTGTGTGGGCG	0	30.5	35.8	46.9	41	30.6	2.3	6.1	14.9	11.2	44.4	36.4	52.9	27.3	298.9	245.5	297.5	191.2	263.1	19.1	24.3	37.6	44.1	48	39.7	45.6	45.2	30.1	0.2	69.3241
964	71	90	20	ACAAGTGAGAGCATATAAAT	85	121.4	121.9	106.9	112.3	119	57.4	30	42.5	26.8	62.8	59.1	54.3	18.1	77.5	63.8	62	56.7	49.8	56.1	55.8	46.7	57.1	51.6	49.6	55.7	63.3	40.8	0	62.2069
965	146	93.75	16	TCCTCTTCCCTCCTCCTTCC	43	71.1	54.7	66.8	71.2	120.2	44.6	42.6	53.4	50.4	70.6	91.5	77.7	62.8	63.1	49.1	88	61.4	157.5	17.8	67.4	50	30.2	62.8	34.4	44	56.4	13.6	11.5	59.5793
966	147	85.714	21	CTCCTCTTCCCTCCTCCTTC	43	71.5	54.7	66.8	71.2	120.5	44.3	42.6	53.9	49.8	70.6	91.5	77.7	62.8	63.1	49.1	88	61.2	157.5	17.1	66.9	50	29.8	62.8	35	43.5	56.4	13.6	11.5	59.531
967	150	89.474	19	TCTCCTCTTCCCTCCTCCTT	44	71.5	54	66.3	71.2	118.6	44.3	42	53.9	49.8	70.9	90.4	77.7	62.8	62.7	49.1	88	60.5	157.5	17.1	66.9	50	29.8	62.8	35	43.5	56.4	13.6	11.5	59.3724
968	67	90	20	GTGAGAGCATATAAATGTGT	116	91	72.9	85.1	95.9	53.9	77.6	0.3	21.9	21.4	84.5	83	86.4	79.5	68.9	86.9	77.9	108.1	109.7	77.2	39.6	28.2	29	29.6	19.8	39.1	33.2	1	0.6	59.2483
969	150	95.238	21	TCTCTTTCCTTCCCTCCTCC	21	11.5	15.1	73.1	167.2	16	21.9	31.5	185.3	188	16.2	135.9	101.9	13.1	23	164.5	177.7	23	19.5	16.5	11.6	14.7	14.3	57.2	69.5	24.6	31.3	33	10.7	58.2345
970	42	89.474	19	GGGCGGTGTGTGCTGTTGGT	55	76	64.1	70.6	56.4	37.5	36	2	9.2	3.7	117.7	101.2	91.8	139.9	116.7	103.6	88	82.4	60.6	44.2	48	48.9	77.7	63.3	54.3	76.8	87.9	2.9	3.1	62.7414
971	64	94.737	19	GAGCATACAAATATGTGTGG	43	31.4	79.2	62.4	63.3	122.1	84.1	17.2	19.7	19.8	139.9	162	119.3	125.7	77	82	95.5	39.7	18.2	75.8	112.2	21.1	18.9	41.4	25.1	13.1	48	105.8	1.3	64.2828
972	55	90.476	21	GTAAATATGTGTGTGGGCGG	0	30.5	28.3	35.8	33.1	30.4	2.3	6.1	15.8	11.2	44.4	36.4	52.9	27.3	298	245	301.7	190.7	270.5	19.1	24.3	36.9	44.9	48	39.7	46.3	45.7	30.1	0.2	68.8138
973	65	94.737	19	GAGAGCATATAAATGTGTGT	117	88.8	74.1	85.1	95.9	53.3	76.8	0.3	9.2	9.1	88.1	84.1	91.8	78.8	70.8	87.4	81.3	108.3	112.4	77.8	39.1	27.8	29	30.1	20.4	39.1	32.7	1	0.6	58.9724
974	153	95	20	ACTTTCTCTTCCTTCCCTCC	1	25.2	5.7	6.3	5.9	2	20.4	8.5	28.9	28.9	127	105.2	109.9	123.9	29.7	21.6	31	52.7	39	124.6	132.6	85	66.3	69.4	74.7	70.7	70	433	64.3	67.7034
975	154	95	20	CACTTTCTCTTCCTTCCCTC	1	23.8	5.7	6.3	5.9	2	20.4	8.8	29.8	28.9	126.5	105.2	109.2	124.3	29.7	21.6	31	53	39	124	133.8	85.8	66.3	69.4	75.9	70.7	70	431	63.8	67.6828
976	90	90	20	GGGTGCCTTGACAGCAGCAA	66	24.3	55.9	58.5	45	66.4	51.1	103.3	113.9	100.2	39.6	40.9	37.5	25.2	58.3	25	10.9	60.5	36.3	124.6	101.1	105.7	131.4	74.5	92.8	117	89.3	2.9	5.5	64.2621
977	104	100	19	GGTTGTGTGTGCGGGGTGCT	56	68	52.8	59.5	67.8	64.8	41.8	33.8	48.2	59.5	65.9	31.8	35.5	74.2	61.7	81	87.2	55.8	122.5	24.4	72.3	80.9	50.4	95	87.6	59.5	58.9	7.8	65.1	61.0241
978	76	90	20	CAGCAACGCGTGAGAGCATA	86	90.5	84.8	94.8	89	75.9	103.3	2.9	3.1	3.7	71.8	70.5	75	80.9	43.5	73.2	59.5	111.6	9.4	44.2	47.2	74.5	59.6	68.4	59.5	54.8	71.4	11.6	1.3	59.3759
979	155	95	20	TCACTTTCTCTTCCTTCCCT	1	23.8	5.7	6.3	5.9	2	20.4	8.8	29.8	28.9	125.8	105.2	109.2	120	29.7	21.6	31	52.7	39.7	124.6	133.1	85.4	66.3	69.4	75.9	70.5	69.6	429.1	63.5	67.4103
980	125	100	18	GGATCCGGTCACGCGGCGAA	140	131.1	196	171.3	174.1	317.2	238.8	36.5	1.3	1.1	7.2	2.3	2.7	7.1	1.9	1	0.8	0.2	1.3	13.8	12.8	8.7	22.2	9.7	8.2	18.5	16	1	0.3	53.2103
981	108	90	20	GCGACGGTTGTGCGTGCGGG	44	32.2	50.3	64.8	61.8	70.2	28.2	20.7	18.8	26.2	158.7	161.5	153.4	118.2	14.8	8.3	5.9	23	53.2	81.1	86.3	55.3	54.6	67.4	61.9	50.6	62.9	214.6	2.3	63.8345
982	157	95	20	GCTCACTTTCTCTTCCTTCC	1	24.3	5.7	6.3	5.9	2	20.7	11.7	38.5	40.2	127.7	105.2	109.2	116.4	29.7	22.6	31.8	53.2	39.7	96.3	95.2	90.3	75.1	63.3	68.9	74.7	75.8	413.6	107.4	67.3241
983	108	90	20	GCGAAGGTTGTGTGTGCGGG	119	124.5	175.9	158.7	155.3	218.3	199	61	12.7	13.4	19.6	2.8	5.4	12.1	14.3	16.2	20.1	0	28.3	17.8	34.7	15.8	33.2	18.4	23.3	26.9	23.7	70.9	0	55.9069
984	152	100	18	CTCTCTTCCTTCCCTCCTTC	19	85.7	58.4	69.2	58.9	9.7	14.9	109.7	97.7	83.6	60.4	48.3	57.6	79.9	45	37.3	46.1	11.3	16.1	90.3	84.4	79.8	85.2	86.8	89.3	76.3	72.8	159.2	35.5	64.4276
985	151	95.238	21	CTCTCTTTCCTTCCCTCCTC	21	9.3	13.8	73.5	168.2	15.2	20.4	30.3	178.3	190.2	14.6	131.9	98.5	12.4	23	163	176	21.5	20.9	15.2	9.6	14.3	14.3	56.7	70.6	23.9	29.2	26.2	10.5	56.9828
986	149	94.444	18	TCTTCCTTCCCTCCTTCCGC	15	64.5	45.9	54.2	47	6.1	11.3	132.4	104.7	102.3	68	54.6	61.6	104.4	31.6	32.4	41.1	6.2	8.7	94.3	85.1	83.9	92.8	101.1	101.6	84.3	79.3	157.3	8.6	64.8379
987	81	90	20	CACCGCAGCAACACGTGAGA	69	122.8	20.7	17.9	21.3	76.4	53.4	12.3	5.7	0	99	87.6	93.1	100.5	140.6	149.8	143.3	100.8	133.2	73.2	55.1	35	36.5	33.7	32.7	43.3	32	4.9	21.9	62.6103
988	106	100	17	GAAGGTTGTGTGTGCGGGGT	104	125	174.7	169.8	162.2	238.8	176.6	60.4	11.8	12.3	19.3	2.8	5.4	18.5	14.3	16.2	20.1	0	26.2	17.8	33.9	15.4	33.2	18.4	23.3	26.2	23.2	69.9	0	55.8517
989	160	100	17	GGCTCACTCTCTCTTCCTCC	5	4.9	8.8	7.7	10.4	9.3	10.6	53.1	21.5	25.7	137	112.6	101.2	63.5	70.3	70.7	74.6	52.1	80.7	33.6	72.1	73.7	71.8	79.1	67.7	105.1	94.6	275.7	108.8	65.5828
990	120	90	20	TCCGGTCACGCGGCGAAGGT	139	136.4	195.4	171.3	173.1	310.7	240.3	36.8	1.3	1.1	5.5	2.3	2	0.7	0.5	0	0	0	0.7	11.9	12.8	8.7	22.2	10.2	8.8	17.8	15.5	0	0	52.5862
991	125	100	17	GATCCGGTCACGCGGCGAAG	139	136.4	194.8	171.3	173.6	313.7	236.2	36.8	1.3	1.1	5.5	2.3	2	0.7	0.5	0	0	0	0.7	11.9	12.8	8.7	21.8	10.2	8.2	17.6	15.5	0	0	52.5034
992	119	90	20	CCGGTCACGCGGCGAAGGTT	139	136.4	195.4	171.3	173.1	310.4	240.5	37	1.3	1.1	5.5	2.3	2	0.7	0.5	0	0	0	0.7	11.9	12.8	8.7	22.2	10.2	8.8	17.8	15.5	0	0	52.5897
993	125	100	16	ATCCGGTCACGCGGCGAAGG	139	136	194.8	171.3	173.1	310.4	240	36.8	1.3	1.1	5.5	2.3	2	0.7	0.5	0	0	0	0.7	11.9	12.8	8.7	21.8	10.2	8.2	17.6	15.5	0	0	52.4897
994	152	100	19	TCTCTCTTCCTTCCCTCCTT	19	84.8	55.3	68.7	58.9	10	14.9	109.1	96.8	83.6	60.1	48.3	57.6	79.9	45	36.8	46.1	11.3	16.1	89	83.6	79.4	84.4	85.8	89.3	76.5	72.8	158.2	35.5	64.0276
995	86	90	20	GCCTTGACAGCAGCAACACG	65	24.7	62.8	58.5	45.5	71.2	57.4	91.6	98.5	85.7	46.3	46.6	43.6	37.3	52.1	21.1	11.7	65.6	77.4	147.1	114.6	89.5	100.7	66.4	75.9	83.1	73.8	7.8	5.5	63
996	68	90	20	CGTGAGAGCATATAAATGTG	100	90.5	66	80.3	90.5	46.3	65	0.3	21.9	21.4	84.5	83	86.4	76.3	67.4	86.9	77.9	108.8	109	76.5	39.6	28.2	29	29.6	19.8	39.1	33.4	1	0.6	57.2138
997	150	100	19	TTCTCTTCCTTCCCTCCTCC	35	44.6	20.1	6.3	6.4	21.5	55.4	67.1	65.7	62.1	84.7	51.7	56.3	94.4	71.7	40.8	49.4	84.6	51.8	116.1	130.6	85	43.7	50	46.7	46.6	51	254.4	66.4	64.1414
998	85	94.737	19	CTTCACCGCAGCAACACGTG	47	94.1	1.3	0.5	4	40.4	42.8	12.3	5.7	0	112.4	104.6	105.2	98.3	153.5	161.1	165.9	113.6	131.2	85.7	73.5	32.4	35.3	31.1	31.5	41.7	29.7	3.9	70.5	63.0759
999	149	94.737	19	CTCTTCCTTCCCTCCTTCCG	15	58.7	37.1	45.5	40.1	6.1	9.8	132.4	105.1	102.3	68	54.6	61.6	103.7	31.1	32.4	41.1	5.7	8.7	93.6	84.9	83.9	93.2	101.6	101.6	84.7	79.6	157.3	8.6	63.7241
1000	44	100	18	TGGGCGGTGTGTGTGTGTGC	34	22.5	42.7	51.8	47	50.4	24.9	171.2	243.5	247.5	28.4	39.2	26.1	26.3	7.2	3.4	6.7	10.8	4	43.5	67.1	85	110	120	130.2	65.8	74.7	49.5	0.3	63.231
1001	116	94.444	18	CACGCGGCGACGGTTGTGCG	38	31.4	30.2	35.3	32.6	53.4	28	14.9	17.1	25.2	232.7	201.8	198.3	82.4	9.1	3.9	2.5	12.8	3.4	87	98.1	54.9	64.2	74	67.1	57.4	69.4	208.7	1.8	63.2966
1002	150	88.889	18	CTCCTCCTCCCCTCCTCCTT	3	1.3	1.9	1	3.5	1.9	4	2	17.1	20.4	146.8	116	112.6	227.9	1	1.5	0	1.3	0.7	129.3	88.5	250.6	132.6	149.1	143.6	141.6	189.3	0	0	65.1207
1003	146	88.889	18	CCTCCTCCCCTCCTCCTTCC	3	1.3	1.9	1	3.5	2	4	2.3	17.1	20.9	146.5	116.6	113.2	228.6	1	1.5	0	1.3	0.7	128.6	88	249.8	131.8	148.6	144.2	141.6	189.5	0	0	65.1207
1004	118	90	20	CGGTCACGCGGTGACGGTTG	10	31.8	76	77.4	69.7	47.4	15.4	225.2	151.5	140.9	27.9	39.2	35.5	57.5	18.2	19.1	16.8	55.4	31.6	58.7	50.7	72.6	57.9	72	59	62	67.3	25.2	190	64.2034
1005	145	89.474	19	CTCCTCCCCTCCTCCTTCCG	3	1.3	2.5	1	3.5	2	4	2.3	17.1	20.9	146.8	116	112.6	229	1	1	0	1.5	0.7	129.9	87.8	249.1	131.8	148.6	144.2	141.6	189	0	0	65.1103
1006	147	85	20	TCCTCCTCCCCTCCTCCTTC	3	1.3	1.9	1	3.5	1.8	4	2	17.1	20.9	146.3	116.6	113.2	228.6	1	1.5	0	1.3	0.7	129.3	88.3	248.7	132.6	149.1	143.6	141.4	189	0	0	65.0931
1007	117	90	20	GGTCACGCGGTGACGGTTGT	10	31.8	76	77.4	69.2	47.5	15.4	225.2	151.5	140.9	27.9	38.7	35.5	57.5	17.7	19.1	16.8	54.7	31.6	58.7	50.7	72.2	57.9	72.5	58.4	62	67	25.2	191	64.1379
1008	69	94.444	18	AAGTGAGAGCATATAAATAT	66	121.9	109.3	99.2	105.8	112.4	44.8	30.3	42.9	27.3	62.3	58.6	54.3	18.5	78	64.3	62	65.4	51.1	54.1	55.3	47.4	57.1	51.6	49	55.7	63.3	41.7	0	60.331
1009	150	90	20	CTCTCCTCCTCCCCTCCTCC	3	1.8	2.5	1.5	3.5	1.9	4.5	2	17.1	20.4	144.2	116.6	113.2	227.6	1	1.5	0	1.1	0.7	125.3	86.3	249.5	132.6	148.6	144.2	141.9	191.8	0	0	64.9759
1010	150	89.474	19	TCTCCTCCTCCCCTCCTCCT	3	1.8	2.5	1.5	3.5	2.1	4.3	2	17.1	20.4	144.2	116	111.9	227.2	1	1.5	0	1.3	0.7	125.3	86.6	249.8	133.1	148.6	144.2	141.6	191.4	0	0	64.9172
1011	61	95	20	GCATAGAAATATGTGTGTGT	40	23	53.4	48.9	54.4	23	34.3	37.6	182.2	169.8	11.5	11.9	11.4	7.1	118.6	114.4	130.7	70	76	35.6	39.8	27.5	30.2	71	62.5	37.9	35	228.1	0	61.5793
1012	70	90	20	CAAGTGAGAGCATATAAATA	64	121	115	103.5	106.3	111.3	44.3	30	42.9	27.3	62.8	58.6	54.9	18.1	77	63.8	62	56.3	48.4	55.4	55.1	46.7	57.1	51.6	49.6	55.7	63.3	40.8	0	60.0966
1013	151	90	20	TCTCTCCTCCTCCCCTCCTC	3	1.8	2.5	1.5	3.5	2	4.5	1.8	17.1	20.4	142.7	115.4	113.9	232.9	1	1.5	0	1.1	0.7	126	85.8	248.3	133.1	146	141.8	140.9	190.9	0	0	64.831
1014	75	90	20	AGCAACAAGTGAGAGCATAT	85	53.9	111.2	95.8	98.4	108.7	57.2	30.3	46	29.5	63.5	62.5	55.6	18.1	77	58.4	63.7	57.4	58.5	59.4	62	46.7	57.5	52.1	44.9	56.9	63.6	40.8	0	59.1241
1015	82	90	20	TCACTGCAGCAACAAGTGAG	41	51.2	108.1	82.2	80.1	97.9	29	48.1	54.7	59.5	53.2	55.7	59	54.3	87.5	76.1	96.4	71.5	80.1	74.5	79.4	38.4	53.3	57.2	64.2	56.6	51.5	41.7	0.3	62.1621
1016	79	88.889	18	CAGCTGCAACACGTGAGAGC	204	62.3	115.6	120.5	117.7	111	89.7	0.3	0.4	1.6	10	12.5	18.1	31.2	62.2	50.6	21.8	103	10.8	5.3	2.5	24.1	26.9	21.4	19.8	28.3	22.3	1	0	44.6517
1017	77	90	20	GCAGCAACACGTGAAAGCAT	62	104.2	72.3	54.2	55.9	117.1	163.5	63	92	89.5	62.1	51.7	36.9	28.4	30.1	14.7	5.9	53	92.2	50.8	69.6	23	31.5	20.9	21.6	30.9	26	97.1	92.8	59.0655
1018	156	95	20	CTCACTTTCTCTTCCTTCCC	1	23.8	5.7	6.3	5.9	2	20.4	12	38.5	39.6	125.8	105.2	109.9	120	29.7	21.6	31.8	52.5	39.7	95	94.9	89.5	74.7	62.3	68.9	74.4	74.5	410.7	63.3	65.5034
1019	78	89.474	19	AGCTGCAACACGTGAGAGCA	204	62.3	115.6	120.5	117.7	110.9	89.7	0.3	0.4	1.6	10	12.5	18.1	31.2	62.2	51.1	21.8	102.8	10.8	5.3	2.5	24.1	26.9	21.4	19.8	28.1	22	1	0	44.6414
1020	43	90	20	TGGGCGGTCTGTGTGCTGTT	22	0.9	1.9	1	1.5	0.4	1.5	0	0	0	124.3	107.5	99.2	68.2	37.3	27	38.5	25	35	94.3	101.3	200.2	127.2	145.5	133.1	132	160.3	119.4	0	62.2241
1021	105	94.737	19	ACGGTTGTGCGTGCGGGGTG	39	30.9	45.9	68.2	61.3	69.2	26.9	26.5	24.5	21.4	146.5	160.3	153.4	131.7	12.4	8.3	5.9	17	25.6	74.5	84.4	53.8	53.7	62.3	58.4	49.6	61	207.8	2.3	61.4724
1022	63	95	20	GAGCATATAAATGTGTGTGT	113	74.6	59.7	71.6	78.6	52.3	76.8	0.3	9.2	8.6	88.5	84.7	91.1	64.6	73.2	89.4	83.8	92.6	88.8	83.1	38.6	27.5	29	29.6	21	38.2	32.2	24.3	6.2	56.2448
1023	80	90	20	ACTGCAGCAACAAGTGAGAG	48	55.2	101.2	77.9	78.1	103.6	43.8	47.5	55.2	59.5	51.6	57.4	59.6	64.3	78	58.9	67	62.5	67.3	75.2	79.4	38.4	52.9	57.7	63.6	57.6	52	42.7	10	60.9
1024	102	100	18	GCTGTGTGTGCGGGGTGCCT	28	102.9	93	120.5	129.1	137.3	124.9	35.9	39.9	46.6	34.6	42.1	42.9	3.6	72.2	85.9	78.8	89	26.9	13.8	13.3	28.2	17.6	27.1	29.8	17.1	21.1	3.9	322.1	63.0379
1025	80	85	20	ACAGCTGCAACACGTGAGAG	204	61.8	114.4	118.5	117.7	110.6	89.4	0.3	0.4	1.6	10	12.5	18.1	31.6	61.7	50.6	21.8	102.4	10.8	5.3	2.5	24.1	26.9	21.4	19.8	28.3	22.3	1	0	44.4759
1026	102	95	20	GTTGTCTGTGCGGGGTGCCT	51	23	47.8	61.4	52.9	92.3	79.3	1.8	0	0	79	81.9	84.4	73.5	25.8	63.8	67	102.1	12.1	50.8	52.1	42.5	55.8	46	38.5	52.7	45.9	197.1	154.5	59.8276
1027	42	94.118	17	GACGGTGTGTGTGCTGTTGG	123	153.7	105.6	90.5	92.5	102.7	126.2	23	1.8	1.6	60.1	56.3	50.9	66.7	12	11.8	15.1	19.9	42.4	31.7	44.3	35	32.7	35.2	38.5	39.3	29.2	1.9	121.3	53.9621
1028	39	94.444	18	GGTGTGTGTGTGCTGTTGTT	52	13.7	32.7	60	53.9	43.9	37.3	81.4	113.9	108.7	88.8	102.3	114.6	60	27.7	27.5	28.5	20.2	2.7	52.8	41.3	75.3	90.2	90.9	105.1	83.1	83.5	0	1.5	58.3966
1029	120	90	20	TCCGGTCACGCGGTGACGGT	10	31.8	76.7	77.4	70.2	47.2	15.1	224.9	152.4	142	19.1	18.2	25.5	64.3	18.2	19.1	15.9	55.6	38.4	60	51.4	73	57.9	72	59.5	61.6	67.3	25.2	188.7	63.4
1030	76	90	20	CAGCAACACGTGAAAGCATA	61	103.8	72.3	54.2	56.4	117.2	162.5	57.5	85.4	82.5	53.7	42.6	30.8	26.3	30.1	14.7	5.9	48.8	89.5	48.8	68.9	19.9	23.1	20.4	21	27.9	24.4	158.2	91.5	58.5966
1031	42	85	20	GGGCAATGTGTGTGCTGTTG	9	3.1	66.6	67.2	66.8	40	26.4	176.8	264.5	237.8	0	0	0	16.7	66.5	60.4	48.6	25.7	78.1	22.4	26.1	65.8	75.6	106.7	74.7	33	115.5	90.3	0	64.2862
1032	73	90	20	CAACACGTGAGAGCATAGAA	52	23.4	98.6	90	88	35.1	36.3	29.5	189.6	185.3	17.7	13.1	12.7	19.9	36.3	32.4	32.7	40.3	16.1	55.4	59.3	26	43.7	92.4	89.3	57.8	43.6	223.3	0.2	60
1033	85	94.444	18	TTCACCGCAGCAACACGTGA	49	94.5	1.3	0.5	4	40.8	43.8	12.3	5.7	0	113.1	105.2	106.5	100.1	147.3	155.7	154.2	100.8	133.2	78.5	69.1	32.4	35.3	31.7	31.5	41.7	29.9	3.9	70.6	61.8138
1034	104	95	20	CGGTTGTGCGTGCGGGGTGC	39	31.4	45.2	68.2	61.3	69.1	26.9	26.5	24.1	21.4	146.3	159.8	152.1	131.7	12.4	8.3	5.9	10.8	23.6	74.5	84.1	53.4	53.7	62.3	58.4	49.6	61	206.8	2.1	61.031
1035	119	90	20	CCGGTCACGCGGTGACGGTT	10	31.8	76.7	77.4	70.2	47.4	15.4	225.5	152	142	19.3	18.2	25.5	58.6	18.2	19.1	16.8	55.6	31.6	60	51.2	73.4	57.9	72	59.5	62	67.7	25.2	189.5	63.0931
1036	127	100	19	GCTGGATCCGGTCACGCGGT	10	50.3	94.9	90	84.1	90.8	17.6	220.5	143.2	129.6	18.9	21	26.8	64.3	18.7	21.1	16.8	60.9	40.4	49.5	46.2	56.1	43.7	54.6	44.9	47.8	52.7	25.2	189.2	63.0966
1037	42	90	20	GGGCGGTCTGTGTGCTGTTG	22	0.9	1.9	1	1.5	0.4	1.5	0	0	0	117.2	105.8	96.5	66.7	37.3	27	37.7	24.2	34.3	94.3	101.3	199.4	125.9	145	133.1	132.5	158.9	119.4	0	61.5759
1038	157	90	20	GGCTCACTCTCTCCTCTTCC	44	52.5	55.9	69.2	65.3	120.1	38.8	40.5	38.5	35.4	84.2	106.9	86.4	64.6	63.6	51.6	80.4	49.8	151.4	13.8	66.9	54.9	36.1	63.8	35.6	43.3	58.9	12.6	0.3	58.1138
1039	39	94.737	19	CGGTGTGTGTGTGCTGTTGT	52	14.1	32.7	60	52.9	43.9	37	81.1	113.9	108.7	81.6	98.4	109.2	58.6	27.3	27.5	28.5	19.9	2	52.1	40.6	76	90.2	89.9	106.2	82.9	83	0	1.1	57.631
1040	62	95	20	AGCATATAAATGTGTGTGTG	113	65.8	58.4	67.7	77.6	48.1	77.6	0.3	9.2	8.6	91.4	84.7	91.1	76	64.6	81.5	76.3	95.7	88.8	83.1	38.9	27.5	29	29.6	21.6	38.4	32.5	24.3	0.5	55.2345
1041	107	100	16	CGAAGGTTGTGTGTGCGGGG	105	119.2	161.5	158.2	152.8	202.1	176.8	60.7	11.8	12.3	19.3	2.8	5.4	12.1	14.3	16.2	20.1	0	27.6	17.8	34.4	15.4	33.2	18.4	23.3	26.2	23.4	70.9	0	53.1448
1042	24	90	20	TGTTGTTCCTTTCAGAGCCT	69	90.1	59.1	66.8	68.3	83.6	127.4	68.8	86.7	70.2	44.9	52.3	44.2	46.5	8.6	15.7	11.7	19.7	23.6	54.1	74.3	76	74.7	71.5	67.7	104.6	102.5	1	11.2	58.4414
1043	125	100	17	GATCCGGTCACGCGGCGACA	89	14.6	87.3	116.1	115.2	95.3	88.2	27.4	17.5	19.3	29.8	42.6	40.9	65	56.9	66.3	58.7	50.3	12.8	47.5	81.9	36.1	38.2	44.4	42	50.8	43.8	1	111.6	54.8448
1044	71	94.444	18	ACGTGAGAGCATATAAATGT	100	89.6	66.6	79.8	90.5	46.2	65.5	12.8	31.1	28.9	84.5	81.3	85.8	76.3	49.7	57.9	57.8	79.7	107.7	83.1	45.7	28.2	29.4	29.6	19.8	38.9	33.4	1	0.6	55.2207
1045	71	94.737	19	CACGTGAGAGCATATAAATG	100	89.2	67.2	79.3	90.5	46.3	65	13.1	31.1	29.5	85.4	81.9	87.1	72.4	49.3	57.9	60.3	79.1	108.3	82.4	44.5	29	29.4	29.6	20.4	39.1	33.6	1	0.6	55.2586
1046	152	95	20	TCTCTCTTTCCTTCCCTCCT	18	9.7	11.9	73.1	165.2	14	19.1	30	168.2	186.4	13.6	126.2	93.8	11	20.1	159.6	171.8	14.2	11.4	14.5	7.9	12	13.4	56.2	70	22.5	27.6	24.3	9.9	54.331
1047	63	95	20	GAGCATATAAATACGTGTGT	32	7.1	3.1	1.5	0.5	32.1	40.8	60.1	99.4	121.6	66.1	54	63.7	52.5	17.2	19.1	21	14.2	35.7	40.9	53.9	143.4	157	133.3	120.2	128	108.3	112.6	1	60.0103
1048	150	95	20	CTCTTTCCTTCCCTCCTCCT	17	10.6	14.5	71.6	165.2	16.2	21.4	31.5	169.5	171.4	15.5	123.9	87.1	13.5	23.9	147.8	163.4	23.1	18.8	17.8	12.5	16.6	13.9	55.7	70	22.9	29.7	28.2	11.3	54.6379
1049	153	95	20	CTCTCTCTTTCCTTCCCTCC	16	9.3	11.9	73.1	165.2	13.4	17.9	31.2	168.6	189.1	12.9	128.5	97.8	11	18.2	158.6	170.1	12.2	9.4	13.8	7.6	11.3	13.4	55.7	70.6	22.2	26.9	24.3	10.4	54.1586
1050	65	94.737	19	GAGAGCATAGAAATATGTGT	43	23.4	54	48.4	55.9	24	35.5	49	182.2	174.6	37	35.3	34.2	38	36.3	34.4	31.8	39.9	18.2	62	70.1	38	48.3	91.4	81.1	58.8	56.6	226.2	0	59.5724
1051	31	90	20	TGTGTGCTGTTGGTTCTTTC	34	13.2	38.3	34.8	26.2	24.9	17.4	5.8	3.5	4.3	118.6	109.2	111.9	105.8	26.3	15.7	26.8	9.8	7.4	67.9	84.6	121.2	124.7	109.8	118.5	116.1	116.7	146.6	24.8	60.8552
1052	103	95	20	GGTTGTGCGTGCGGGGTGCC	40	31.4	45.2	68.7	61.3	69.1	27.5	26.8	24.5	20.9	136.5	153.5	145.4	126.7	12.9	8.3	7.5	10.2	24.2	75.2	78.2	52.7	53.3	61.3	58.4	49.2	60.1	205.8	2.3	59.9
1053	141	94.737	19	TCCCTCCTCCTTCCGCTGGG	10	11	12.6	69.7	83.1	14.4	13.3	9.9	56.9	86.2	9.3	60.8	87.8	17	85.1	187.1	230.5	70.9	286	7.9	9.8	22.6	22.2	81.2	132.5	23.4	20.4	21.4	3.7	60.231
1054	72	90	20	AACACGTGAGAGCATAGAAA	52	23.4	98.6	90	84.1	35.2	36	29.5	179.1	177.3	17.7	13.1	12.1	19.9	35.9	31.9	31	40.3	16.1	55.4	59.5	26.3	44.1	89.4	82.3	58.8	43.6	222.3	0.2	58.7966
1055	44	90	20	GTGGGCGGTCTGTGTGCTGT	22	0	1.3	1	1.5	0	1.5	0	0	0	122.2	106.9	98.5	66.4	28.7	18.7	31.8	14.6	33	93.6	101.3	198.7	126.3	145.5	133.1	129.5	158.9	120.4	0	60.531
1056	158	89.474	19	CGGCTCACTCTCTCCTCTTC	44	52.5	54.7	65.3	57.4	114	38.3	40.8	38.5	34.3	84.5	106.9	86.4	64.6	63.6	51.6	80.4	49.9	151.4	13.8	66.9	54.9	35.7	63.8	35.6	43.5	58.7	12.6	0.3	57.4103
1057	150	100	18	CCTCTTCCTTCCCTCCTCCT	26	22.1	22	11.6	8.4	25.1	33.2	118.1	66.6	65.4	78.3	76.2	77.7	28.8	71.3	56	53.6	105.2	34.3	78.5	66.4	63.2	37.4	33.2	39.7	46.1	39.2	164.1	238.7	61.6
1058	78	90	20	TGCAGCAACAAGTGAGAGCA	42	55.2	95.5	76.4	76.7	105.4	31.2	47.3	55.2	59.5	51.8	57.4	59.6	64.3	77.5	58.4	66.2	62.5	68	75.2	80.7	38.4	52.9	60.3	63.6	58.1	51.5	42.7	10	60.1207
1059	23	90	20	GTTGTTCCTTTCAGAGCCTT	69	89.2	59.1	66.8	67.8	82.3	125.4	67.7	86.7	68.6	43.2	51.2	44.9	46.5	8.6	13.7	12.6	19.5	23.6	54.1	71.8	74.9	74.7	70.5	68.3	104.2	102.3	1	11.2	57.9103
1060	71	90	20	ACACGTGAGAGCATAGAAAT	52	23.4	97.4	89.5	85.6	34.7	35.8	29.8	180.9	177.3	17.4	13.1	12.1	19.9	35.4	31.9	31	39.6	16.1	54.1	58.3	26	44.1	89.4	82.3	58.5	43.1	223.3	0.2	58.6966
1061	79	90	20	CTGCAGCAACAAGTGAGAGC	44	55.2	95.5	76.4	76.2	105.3	31.2	47.3	55.2	59.5	51.8	57.4	59.6	63.9	77.5	58.9	67	62.5	68	75.2	79.7	38.4	52.9	58.2	63.6	58.1	52	42.7	10	60.1103
1062	101	95	20	TTGTCTGTGCGGGGTGCCTT	50	13.7	45.9	59	50.9	91.2	79.3	1.8	0	0	78.8	81.9	84.4	73.8	22.5	59.4	55.3	100.6	3.4	50.8	51.9	42.5	56.2	46	38.5	52.7	45.9	197.1	153.7	58.1793
1063	155	95	20	CACTCTCTCTTTCCTTCCCT	19	9.3	11.9	74.5	168.6	13.3	18.4	32.4	169.9	188.6	12.6	126.8	95.2	11	17.2	150.7	164.3	12.4	10.1	14.5	7.9	11.3	13.9	54.1	70.6	21.1	27.8	23.3	9.4	53.7966
1064	157	100	19	CTCACTCTCTCTTCCTTCCT	91	66.2	47.8	55.6	44	46.5	62.7	48.7	49.1	65.4	38.4	21.6	21.4	54.3	99.5	93.3	68.7	102.3	51.1	48.8	55.8	70	64.2	38.3	82.3	62.3	58.4	15.5	40.8	57.3793
1065	66	94.444	18	TGAGAGCATAGAAATATGTG	43	23.4	54	48.9	55.9	24	35	49	171.3	165.5	37.2	35.3	34.2	38	35.4	34.4	31.8	39.4	18.2	61.3	70.1	38	48.7	91.4	81.7	59.5	56.8	223.3	0	58.7828
1066	67	90	20	GTGAGAGCATAGAAATATGT	44	23.4	53.4	48.9	55.9	24.1	35	49	171.3	165	37.2	35.8	34.2	38.3	34.9	33.4	31.8	39.7	16.1	61.3	70.6	38.4	48.7	91.4	81.7	59.5	56.8	223.3	0.2	58.7345
1067	154	95	20	ACTCTCTCTTTCCTTCCCTC	17	9.3	11.9	74.5	168.6	13.4	17.6	32.4	169.9	189.6	12.6	126.8	93.8	10.3	17.2	152.7	164.3	12	9.4	14.5	7.9	11.3	13.4	54.1	69.5	21.5	27.6	23.3	9.4	53.6483
1068	127	100	17	TGGATCCGGTCACGCGGTGA	10	49.5	92.4	85.6	79.6	90.3	15.4	220	137.5	128	18.4	18.2	24.1	71	18.2	19.1	15.9	55.2	37.7	49.5	46.2	53.1	41.6	54.1	40.9	44	51.5	25.2	188.4	61.4
1069	109	90	20	GGCGAAGGTTGTGTGTGCGG	117	123.2	175.9	158.2	154.8	218	198.7	38.8	3.1	3.2	19.6	2.8	5.4	12.1	0	0	0	0	4.7	17.8	34.4	15.8	33.2	18.4	23.3	27.2	23.4	71.8	0	51.7517
1070	32	90	20	TGTGCTGCTGTTGGTCCTTT	1	0	8.2	6.8	5.4	0.3	0.3	114.1	128.3	135	1	0	0	2.5	291.3	212.1	181	264.1	108.3	65.3	52.6	41.8	64.6	59.2	63.6	9.1	28.8	1	0	63.6448
1071	110	90	20	CGGCGAAGGTTGTGTGTGCG	117	123.2	175.3	158.2	154.8	218	198.7	38.8	3.1	3.2	19.3	2.8	5.4	12.1	0.5	0	0	0	3.4	18.5	34.4	15.8	32.7	17.9	23.3	27.2	23.4	71.8	0	51.6828
1072	111	90	20	GCGGCGAAGGTTGTGTGTGC	117	123.6	174.7	158.2	154.8	218	198.2	38.2	3.1	3.2	19.3	2.8	5.4	12.1	0.5	0	0	0	3.4	18.5	34.4	15.4	32.3	17.9	23.3	27.2	23.4	71.8	0	51.6103
1073	119	85	20	CCGGTCACGCGGCAAAGGTT	175	234.5	133.8	147.1	148.4	161	191.2	6.7	6.6	5.4	0	0	0	8.5	31.6	40.8	49.4	2.4	24.2	2	1	5.3	5	7.1	4.7	6.8	3.5	0	0.2	48.3517
1074	126	100	14	TCCGGTCACGCGGCAAAGGT	175	233.6	133.8	147.6	148.4	160.9	191.4	6.7	6.6	5.4	0	0	0	8.5	31.6	40.8	48.6	2.4	24.2	2	1	5.3	5	7.1	4.7	6.8	3.5	0	0.2	48.3138
1075	33	90	20	GTGTGCTGCTGTTGGTCCTT	1	0	8.2	6.8	5.4	0.3	0.3	115.2	128.3	135	0.7	0	0	2.5	286.5	206.7	182.7	265	109.7	65.9	52.6	42.5	64.6	59.2	63.6	9.1	28.8	1	0	63.5034
1076	126	100	15	ATCCGGTCACGCGGCAAAGG	176	233.2	133.2	147.1	147.9	161.1	191.7	6.7	6.6	5.4	0	0	0	8.5	31.1	40.8	48.6	2.4	24.2	2	1	5.3	5	7.1	4.7	6.8	3.5	0	0.2	48.2793
1077	156	95	20	TCACTCTCTCTTTCCTTCCC	19	10.6	11.9	74.5	168.6	13.3	18.6	33.3	168.6	186.9	12.9	120	89.1	11	17.7	149.3	162.6	12.4	10.8	15.2	7.9	11.7	14.3	53.1	68.3	21.3	28.1	20.4	9.4	53.131
1078	127	100	18	CTGGATCCGGTCACGCGGTG	10	49.5	91.7	85.6	79.6	89.9	15.4	220	137.5	128	18.4	18.2	24.1	63.9	18.2	19.1	15.9	55	37.7	49.5	46.2	53.1	41.6	53.6	40.9	44	51.5	25.2	188.7	61.1034
1079	152	95	20	CTTTCTCTTCCTTCCCTCCT	1	26.1	5.7	6.3	5.9	2	20.4	8.5	28.9	28.4	114.1	92.7	99.2	117.5	29.7	21.6	30.2	54.5	39.7	112.1	128.1	64.7	51.2	56.2	60.1	50.1	55.2	433	64.6	62.3345
1080	54	95	20	AATACGTGTGTGTGGGCGGT	2	13.2	3.1	1.5	0.5	2.1	3.5	59.8	123.1	146.2	34.4	31.8	36.2	45.8	35.9	48.6	42.7	38.1	45.1	45.5	50.7	140.3	153.2	134.8	131.9	109.8	107.4	117.5	119.9	62.9172
1081	50	95	20	TGTGTGTGTGGACGGTGTGT	56	105.5	59.7	74	73.7	77.8	45.1	56.3	50.4	60	18.4	17.6	16.1	27	68.4	60.9	85.5	110.3	68	31.7	39.6	58.3	58.8	57.7	68.9	52.9	45.7	2.9	165.8	59.069
1082	49	95	20	GTGTGTGTGGACGGTGTGTG	57	105.5	59.7	74	73.7	78.2	45.1	58.3	52.1	61.1	18.4	17.6	16.1	26.6	68.4	60.9	85.5	102.8	68	31.7	39.6	58.3	58.8	57.7	68.9	53.1	45.9	2.9	166.5	59.0483
1083	121	90	20	ATCCGGTCACGCGGTGACGG	10	31.8	76	76.9	70.7	47.2	15.1	221.7	138.8	133.9	18.4	18.2	25.5	64.3	18.2	19.1	15.9	55.6	37.7	50.8	46.2	68.1	53.7	63.8	56	56.4	60.5	25.2	189	60.8517
1084	149	95	20	TCTCTTCCTTCCCTCCTTCC	18	60.1	38.3	47.9	41	8.5	13.6	109.4	83.2	69.6	68.3	55.7	61.6	105.1	32	32.4	41.1	6.4	15.5	95.6	86.3	76	80.6	88.8	90.5	70.9	69.8	156.3	9.1	59.7103
1085	60	100	17	ATAAATATGTGTGTGTGTGT	67	90.5	93	87.1	67.8	121.1	57.4	88.1	106	108.7	32.5	35.3	29.5	38.3	14.8	15.2	27.7	38.3	16.8	48.1	49.2	36.9	51.6	51.1	37.9	44.9	54.3	1.9	53.1	53.9345
1086	51	90	20	ATATGTGTGTGTGCGGTGTG	85	170	121.9	131.6	121.2	103.4	141.3	29.5	35	34.8	40.6	31.3	34.2	44.7	25.8	16.7	31.8	18.4	56.5	14.5	17.5	33.9	33.6	44.9	41.4	44	37.6	12.6	22.2	54.3414
1087	85	95	20	CCTTCACCGCAGCAACACGT	47	71.1	1.3	0.5	3	38.1	42.8	12.3	6.1	0	111.7	104.6	106.5	93.7	148.3	156.1	158.4	112.3	80.1	84.4	71.6	31.6	35.3	29.6	30.9	41.7	29.5	3.9	70.5	59.4103
1088	109	94.444	18	CGACGGTTGTGTGTGCGGAG	59	52.5	44	56.1	54.4	84.5	80.1	77.9	62.2	62.1	27.2	19.3	23.5	73.1	31.1	35.4	36	22.1	59.9	58.7	65.2	64	76.4	86.3	94.6	80.1	84	55.3	1.1	56.0724
1089	105	94.737	19	ACGGTTGTGTGTGCGGAGTG	60	51.7	45.9	56.1	53.9	84.9	88.9	71.8	46.9	48.2	27.2	22.2	22.8	76	30.6	35.4	34.4	31.9	59.2	44.8	48.2	70	81.9	93.9	105.6	89.9	90.2	57.3	1.1	56.2379
1090	107	90	20	CGACGGTTGTGCGTGCGGGG	38	30.5	44.6	64.8	60.8	69.3	26.9	20.4	14.5	18.2	140.6	159.2	153.4	112.5	12	7.9	5.9	16.6	24.9	67.9	77	47.4	50.8	60.8	57.2	46.1	58.4	208.7	2.1	58.531
1091	64	95	20	AGAGCATAGAAATATGTGTG	43	23.4	54	48.4	55.4	23.9	35.5	28.9	182.6	174.6	36.8	35.3	33.5	37.6	36.3	34.4	31.8	39.7	17.5	49.5	54.1	38.4	48.3	91.9	81.1	58.8	56.6	227.2	0	57.8793
1092	61	95	20	GCATATAAATACGTGTGTGT	16	0.9	2.5	0.5	2.5	27.9	18.1	60.7	104.2	130.2	60.4	51.2	61	33.7	25.8	35.4	36.9	13.7	26.9	42.2	53.6	134.7	150.3	121	113.2	108.4	99	112.6	70.5	59.1034
1093	107	100	17	AACGGTTGTGTGTGCGGGGC	0	0	0.6	0.5	0.5	0.3	0	2.9	13.6	9.1	144.4	213.8	220.5	181.8	0.5	0	0	0.5	0.7	73.2	93.2	119.6	100.7	135.8	163.4	128.7	90.9	101.9	1	62.0034
1094	103	100	19	GTTGTGTGTGCGGGGTGCCC	86	25.6	117.5	117.1	109.8	54.7	77.1	7.6	31.5	28.9	70.4	89.3	76.4	58.2	39.2	52	54.5	76.7	92.9	58.7	54.1	30.1	23.9	24.5	21.6	42.6	20.4	5.8	2.4	53.431
1095	63	95	20	GAGCATAGAAATATGTGTGT	43	23.4	54	48.4	54.9	23.7	35	28.6	182.2	171.9	36.5	35.3	34.2	30.5	45.9	37.8	34.4	39.4	19.5	48.1	51.6	37.6	46.2	88.3	80	56.2	55	232	0	57.7103
1096	106	94.444	18	GACGGTTGTGCGTGCGGGGT	38	30.5	44	64.8	60.8	68.6	26.9	20.7	12.3	15.5	140.6	159.2	153.4	112.2	12.4	7.9	5.9	16.6	24.9	67.9	75.8	48.2	50.8	60.8	56.6	45.9	58.7	207.8	2.1	58.269
1097	33	90	20	TGTGTGTGCTGTTGGTTCTT	34	14.6	33.3	22.7	17.3	6.4	17.9	10.5	21.5	20.4	104.3	98.9	107.9	92.3	21	14.7	21.8	12.2	3.4	75.8	87.1	92.6	89.4	80.2	79.4	103.9	87.4	151.4	182.5	58.7862
1098	86	95	20	GCCTTCACCGCAGCAACACG	47	71.1	1.3	0.5	3	37.9	42.8	12.3	6.1	0	112.4	104	106.5	94.1	146.3	155.7	154.2	108.8	74.7	84.4	71.6	32.7	34.8	30.1	30.9	41.7	29.5	3.9	70.8	58.9345
1099	60	95	20	CATATAAATACGTGTGTGTG	16	0.9	2.5	0.5	2	28	18.1	59.5	104.7	129.1	60.4	51.2	60.3	33.7	25.8	35.4	36.9	14	26.9	40.2	51.2	134.7	150.3	121	112.1	108.6	99.7	112.6	70.5	58.8552
1100	151	100	18	TTTCTCTTCCTTCCCTCCTC	1	26.1	5.7	6.3	5.9	2.1	20.9	7.9	28.9	28.4	97.1	77.9	83.8	86.6	49.7	39.3	48.6	57.1	41	109.5	126.7	66.2	51.2	53.1	56.6	50.1	55.9	435.9	65.1	61.5379
1101	62	95	20	AGCATAGAAATATGTGTGTG	42	23.4	53.4	48.4	54.4	23.9	35	28.6	182.6	171.9	37	35.3	34.2	17.8	45.9	37.3	34.4	39.2	19.5	48.1	52.1	39.1	46.2	88.3	80	56.4	55	232	0	57.2897
1102	30	90	20	GTGTGCTGTTGGTTCTTTCA	34	7.9	38.3	34.8	26.2	24.9	17.4	5.8	3.5	4.3	119.1	109.2	113.9	105.1	26.3	15.7	26.8	10	7.4	67.3	84.6	108.7	112.1	96	109.7	107.2	107.6	148.5	24.9	58.5241
1103	157	95	20	CTCACTCTCTCTTTCCTTCC	18	11.9	11.3	72.1	162.2	13.8	19.4	32.4	163.8	178.9	12.9	121.1	91.1	10.7	17.7	148.8	161.7	13.7	12.1	14.5	7.9	11.3	14.3	52.1	67.7	22	26.9	20.4	9.6	52.4241
1104	36	94.444	18	GTGTGTGTGCTGTTGGTCTT	26	33.6	20.1	86.6	84.1	49.8	18.6	48.1	38.5	46.6	31	44.3	66.3	24.1	123.9	167.9	243	87.9	107.7	7.9	18.4	17.7	9.2	50	40.3	15.2	14.6	8.7	87.1	55.7655
1105	29	90	20	TGTGCTGTTGGTTCTTTCAG	34	7.9	38.3	34.8	26.2	24.9	17.6	5.8	3.5	4.3	118.4	109.2	116.6	101.5	25.8	15.7	26.8	2.7	6.7	67.9	84.6	108.4	112.1	96	109.1	107	107.9	148.5	24.9	58.1759
1106	99	80	20	GTGTTTATTGGGTGCCTTCA	43	32.2	60.9	56.1	64.8	46.6	37.5	217.3	285.6	301.6	0	0	0	0.4	0	0	0	0.2	0	72.5	56.8	58.7	81	93.9	97.5	25.3	47.8	0	0	57.9207
1107	103	100	18	TTGTGTGTGCGGGGTGCCCT	88	26.1	118.1	116.1	107.3	52.9	76.3	7.6	31.1	28.4	70.9	88.7	76.4	57.9	36.3	48.1	52	74.6	87.5	58.7	53.9	29.3	23.9	24.5	21.6	42.1	20.9	5.8	2.4	52.669
1108	98	100	12	TGTTTATTGGGTGCCTTCAC	43	32.7	60.9	56.1	64.8	46.5	37.5	216.7	285.1	301.6	0	0	0	0.4	0	0	0	0.2	0	72.5	56.8	58.7	80.6	93.4	97.5	25.3	47.8	0	0	57.8655
1109	81	90	20	CACTGCAGCAACAAGTGAGA	42	47.7	95.5	73.1	72.7	85.7	28.7	47.5	54.7	59.5	50.1	55.1	55.6	52.2	77.5	59.4	67.9	62.2	72.7	72.5	78.5	38.4	53.3	57.2	63.6	56.9	51.7	41.7	0.3	57.7207
1110	37	94.118	17	ACGGTGTGTGTGCTGTTGGT	124	154.1	105.6	91.9	92	102.9	130.5	26	1.8	1.6	15.5	17.1	14.7	43.7	17.7	11.8	18.4	20.1	42.4	31	44	35	32.3	35.2	38.5	39.3	29.2	1.9	121.5	49.6448
1111	51	95	20	ATGTGTGTGTGGACGGTGTG	65	105.1	59.1	71.1	70.2	54.4	25.7	53.1	47.3	56.2	18.1	17.6	16.1	21.7	68.9	60.4	86.3	109.7	68.6	29	37.1	43.3	47.9	43.9	58.4	41.9	32.2	2.9	157.3	54.0862
1112	33	90	20	TGTGTGTGCTGTTGGTCTTT	23	31.4	19.5	85.1	87	47.5	16.9	47.3	40.7	56.8	30.3	46.6	70.4	21.7	122.9	168.4	246.4	85.7	102.3	8.6	19.2	16.2	8.4	52.6	39.7	14.5	13.5	6.8	86.3	55.7138
1113	98	100	18	TGTGCGGGGTGCCTTCACCG	51	91.8	17	16.9	21.3	36	41.8	0.9	2.2	0	103.1	109.2	107.9	87.3	150.2	164	162.6	100.3	65.9	76.5	61	20.7	22.2	20.4	15.8	26.2	19.3	1.9	70.5	57.3759
1114	127	100	16	GGATCCGGTCACGCGGTGAC	10	42.4	76.7	76.9	70.7	47.2	15.4	220.8	139.7	134.5	18.4	18.2	24.8	71	18.7	19.1	15.9	55.4	37.7	49.5	46.2	53.1	42.4	57.7	43.8	44.7	51.5	25.2	188.5	59.1759
1115	90	95	20	GGGTGCCTTCACCGCAGCAA	47	73.3	7.5	10.2	12.4	37.6	42.6	0.9	2.2	0	115.8	108	106.5	98	157.8	168.9	165.9	114.1	59.2	81.1	65.9	21.8	22.2	22	16.9	25.5	19.9	3.9	70.5	57.8483
1116	116	94.737	19	TCACGCGGCGACGGTTGTGC	38	31.4	30.2	35.3	32.6	53.5	29	15.2	16.6	24.6	230.1	202.4	196.3	63.9	9.1	3.9	2.5	12.8	3.4	77.2	86.8	42.1	46.6	57.2	40.9	41.2	53.3	205.8	1.8	58.0586
1117	112	90	20	CGCGGCGACGGTTGTGTTTG	13	27.8	2.5	0.5	0.5	8.5	25.4	259.6	198.8	186.9	21.7	17.6	22.8	33.7	3.3	3.9	3.4	4.7	0	131.2	125.9	116.3	122.6	98.5	109.7	74.4	98.6	0	17.8	59.6414
1118	122	90	20	GATCCGGTCACGCGGTGACG	10	42.4	76	76.9	70.7	47.4	15.1	221.4	139.3	133.9	18.4	18.2	24.8	64.3	18.2	19.1	15.9	55.8	37.7	50.8	46.2	53.4	42.4	57.7	44.9	45.4	51.5	25.2	188.7	59.0241
1119	103	100	17	TGTGTGTGCGGGGTGCCATT	4	65.4	21.4	28.5	30.2	31.7	38.8	22.2	18.8	10.7	121	150.1	138.7	61.8	120.5	123.2	114	115.4	110.4	27	25.8	63.6	48.3	63.3	74.7	53.6	59.8	1	0.5	60.1517
1120	107	90	20	CGACGGCTGTGTGTGCGGGG	43	113	107.4	115.1	134.5	159	149.9	36.5	42	51.4	50.6	45.5	49.6	8.2	15.3	23.6	21.8	48.5	39	23.1	21.2	28.2	18.5	28.1	29.8	17.3	21.1	4.9	218.5	57.4
1121	53	95	20	ATATGTGTGTGTGGACGGTG	65	105.1	59.7	71.1	70.7	54.6	25.7	52.8	46.9	55.7	16.5	15.4	14.7	21.7	67.4	60.9	89.7	95.1	64.6	29	37.1	44	48.3	43.9	58.4	41.7	32.7	2.9	157.6	53.4103
1122	135	94.737	19	CTCCTTCCGCTGGATCCGGC	8	3.5	12.6	11.1	10.9	5.6	30.2	40	66.6	55.2	86.6	88.7	80.4	170	23.4	20.1	31	15.7	39.7	104.9	143.9	88.4	97.4	76.1	92.2	97.1	89.8	34	71.4	58.431
1123	157	90	20	GCTCACCCTCTCCTCCTTCC	13	21.2	32	30	29.2	15.7	30	177.7	109.9	109.3	58.7	77.9	75	25.2	2.9	0.5	4.2	1.5	7.4	126.6	118.1	84.3	144.4	121	109.7	100.2	90.2	5.8	0.3	59.3759
1124	70	90	20	CACGTGAGAGCATAGAAATA	52	23.4	61.6	50.8	58.9	23.7	35.8	30.3	180.9	177.3	20.3	19.3	17.4	19.5	35.4	32.4	31.8	39.6	14.8	54.1	58.8	26	44.1	89.4	82.3	58.5	43.6	224.3	0.2	55.3966
1125	52	95	20	TATGTGTGTGTGGACGGTGT	65	105.1	59.7	71.1	70.2	54.4	25.7	52.8	46.9	55.7	16.2	15.4	14.7	22	67.4	60.4	89.7	95	64.6	29	37.1	43.6	47.9	43.9	58.4	41.7	32.5	2.9	157.3	53.3207
1126	106	94.444	18	GACGGCTGTGTGTGCGGGGT	44	112.2	106.2	115.1	133.5	158	149.1	36.5	41.6	50.9	50.4	44.9	49.6	7.8	16.3	25.5	21.8	48.1	39.7	21.1	20.7	28.6	18	27.6	29.8	17.1	20.6	4.9	217.4	57.1379
1127	156	90	20	CTCACCCTCTCCTCCTTCCC	13	21.2	31.4	30	29.2	15.4	30	177.1	110.4	109.3	58	76.8	75	25.2	2.9	0.5	4.2	1.3	7.4	126.6	117.3	85	144.8	119.5	109.1	100	88.4	6.8	0.3	59.1759
1128	31	90	20	GTGCTGCTGTTGGTCCTTTC	1	0	8.2	6.8	5.4	0.3	0.3	103.8	120.9	124.8	1	0	0	2.5	287	212.1	176	265	103	65.3	50.4	40.6	58.3	48.5	53.1	4.4	24.8	1	0	60.8448
1129	158	95	20	GCTCACTCTCTCTTTCCTTC	18	11.5	10.1	70.2	153.3	13.1	18.9	32.4	156.8	174.6	12.6	120	89.1	10.7	17.2	145.8	157.5	13.7	11.4	14.5	7.9	10.9	13.9	52.6	66	22	26.7	20.4	9.6	51.0828
1130	117	85	20	GGTCACGCGGCAAAGGTTGT	163	227.9	134.5	147.1	147.9	161.8	178.6	6.7	6.6	5.4	0	0	0	8.5	31.6	40.3	49.4	2.4	25.6	2	1	5.3	5	6.6	4.7	6.8	3.5	0	0.2	47.3241
1131	103	100	16	GTGTGTGCGGGGTGCCATTA	4	65.8	21.4	27.1	29.2	31.3	38.3	22.2	18.8	10.2	119.8	149	139.4	61.8	119.1	122.8	111.5	114.7	108.3	27	25.8	63.2	47.4	63.8	74.1	53.1	59.4	1	0.5	59.6552
1132	30	94.118	17	TGCTGCTGTTGGTCCTTTCA	1	0	8.2	6.8	5.4	0.1	0.3	103.8	120.9	124.8	1	0	0	2.5	287	212.1	176	264.5	102.3	65.3	50.4	40.3	58.3	49	53.1	4.4	24.8	1	0	60.8034
1133	106	94.444	18	GACGGTTGTGTGTGCGGAGT	60	52.1	44	56.1	53.9	84.6	79.8	71.5	47.3	47.7	27	19.3	22.8	73.1	30.6	34.9	36	21.9	59.2	50.8	54.1	64.3	76.4	86.3	94.6	79.8	83	55.3	1	54.0483
1134	118	85	20	CGGTCACGCGGCAAAGGTTG	161	228.3	133.8	147.1	147.9	161.1	179.6	6.7	6.6	5.4	0	0	0	8.5	31.1	40.3	49.4	2.4	25.6	2	1	5.3	5	7.1	4.7	6.8	3.5	0	0.2	47.2552
1135	78	90	20	TGCAGCAACGCGTGAGAGCA	95	79.9	86.7	94.8	93	88.9	88.2	2.3	2.2	2.7	51.8	50.6	53.6	79.2	41.6	65.8	46.9	108.3	27.6	25.1	25.1	39.1	42.8	50.5	38.5	37.7	46.6	9.7	1.1	50.8724
1136	90	95	20	GGGTGTCTTCACTGCAGCAA	63	89.6	50.9	39.2	32.1	57	16.1	8.8	91.1	93.7	14.6	17.6	23.5	47.6	152.6	135	119.8	103	116.4	19.1	36.2	33.5	36.5	46	50.2	41.4	32.2	4.9	11.8	54.6
1137	49	95	20	GTGTGGGTGGGCGGTGTGTG	62	91	103.7	85.1	87.5	91.4	112.6	51.3	39.4	37.5	22.4	21	21.4	25.9	88	94.3	118.2	95.9	37	35	23.4	27.1	27.7	22	25.1	30.7	24.6	84.5	20.2	55.3759
1138	108	90	20	GCGACGGCTGTGTGTGCGGG	52	115.3	115	116.1	134	162.7	160.4	37	42.5	53	50.6	45.5	49.6	8.5	2.9	4.4	5.9	34.4	41.7	24.4	21.9	30.1	18.9	28.6	29.8	17.3	21.6	4.9	199.5	56.1552
1139	144	90	20	TCCTTTCCTCCTCCTTCCGC	3	53.9	35.2	39.7	38.6	59.9	1.5	76.4	89.4	79.8	104.1	92.7	103.2	40.5	75.1	74.1	106.4	42.3	8.7	27.7	21.4	81.3	115	106.2	103.3	63.7	89.3	0	15.2	60.2621
1140	79	90	20	CTGCAGCAACGCGTGAGAGC	95	79.9	86.7	94.3	93.5	88.9	87.6	2.3	2.2	2.7	48.4	48.9	52.3	79.2	41.6	65.8	46.1	108.6	27.6	25.7	25.1	39.1	43.2	50	38.5	37.7	47.1	8.7	1.1	50.6138
1141	109	100	14	GGCAAAGGTTGTGTGTGCGG	167	228.3	137	150.5	150.8	135.5	181.8	6.4	6.1	5.4	0	0	0	8.9	32.5	40.3	49.4	2.4	26.2	2	1	5.3	5	6.6	4.7	6.6	3.7	0	0.2	47.0207
1142	132	90	20	CCTTCCGCTGGATCCGGCCA	16	11	14.5	12.1	11.9	15.3	33.2	39.1	53	41.8	77.6	83	69	159.4	19.6	18.7	29.3	12.9	51.1	106.2	144.4	84.3	91.5	76.1	85.2	93.4	85.1	33	68.7	56.4276
1143	91	95	20	GGGGTGCCTTCACCGCAGCA	46	86.1	7.5	10.2	12.4	34.9	41.6	0.9	2.2	0	103.8	109.7	108.6	90.5	150.2	165.5	165.1	100.6	65.3	77.2	62.5	21.8	22.2	22	16.9	26.2	19.9	3.9	70.5	56.6966
1144	158	94.737	19	GGCTCACCCTCTCTTCCTTC	109	106	64.1	54.7	44	42.8	137	6.1	3.9	2.7	89.7	108	124.6	65.7	49.3	51.1	26.8	28.3	12.1	34.3	55.6	48.9	33.2	24.5	27.4	17.1	52	58.2	1.6	50.9897
1145	29	94.444	18	GCTGCTGTTGGTCCTTTCAG	1	0	8.2	6.8	4.9	0.1	0.3	103.6	120.9	125.3	0.7	0	0	2.5	275.5	209.7	176	264.7	103	64	51.6	40.3	57.9	49.5	53.1	4.4	25	1	0	60.3448
1146	94	95	20	TGCGGGGTGTCTTCACTGCA	63	82.1	50.9	40.2	32.6	55.9	15.4	8.5	93.3	94.8	14.1	18.8	23.5	47.2	145.9	135	116.5	94.8	115.1	24.4	42.3	32.7	35.7	46	54.9	41.7	32	5.8	11.5	54.2966
1147	110	85	20	CGGCAAAGGTTGTGTGTGCG	166	227.9	137	150	150.8	135.1	181.8	6.4	6.1	5.4	0	0	0	8.9	32	40.3	49.4	2.4	26.2	2	1	5.3	5	6.6	4.7	6.6	3.7	0	0.2	46.9241
1148	111	85	20	GCGGCAAAGGTTGTGTGTGC	166	227	137	150	150.8	135.3	181.6	6.4	6.1	5.4	0	0	0	8.9	32	40.3	49.4	2.4	26.2	2	1	5.3	5	6.6	4.7	6.6	3.7	0	0.2	46.8931
1149	115	90	20	TCACGCGGCGACGGCTGTGT	77	66.2	60.3	61	71.7	105.1	76.6	36.2	25.4	31.6	47.5	43.8	47.6	7.5	2.4	3.9	0.8	35.7	24.2	25.7	20.9	24.1	22.2	23	25.1	13.6	23.4	4.9	591.2	55.1241
1150	97	100	19	CTGTGCGGGGTGCCTTCACT	46	19	44.6	58.1	48	87.3	70.5	1.5	0	0	87.1	101.8	98.5	114.3	36.3	70.2	63.7	107.4	2	60	65.2	24.1	30.6	31.7	25.7	29.3	32.2	199	31.6	54.6793
1151	60	100	16	TAAATATGTGTGTGTGTGTG	67	62.3	86.1	98.2	79.6	127.2	39	89.3	106	104.5	17.2	16.5	12.7	38	27.3	25.5	38.5	49.2	22.9	49.5	49.2	34.2	49.5	46.5	36.2	39.6	49.2	1.9	42.1	51.8931
1152	93	95	20	GCGGGGTGTCTTCACTGCAG	63	82.1	50.3	40.2	32.1	56.2	15.4	8.5	93.3	93.7	14.1	18.8	23.5	47.2	145.9	133.6	115.6	95	114.4	24.4	42.3	32.4	35.7	45.4	54.3	41.4	32	5.8	11.3	54.0655
1153	129	95	20	TCCGCTGGATCCGGCCACGC	16	9.3	13.8	12.1	11.9	15.4	33.7	39.7	53.4	39.6	77.8	83	66.3	174	19.6	18.7	29.3	13.7	50.5	106.8	147.6	77.9	86.5	73	83.5	86.8	80.5	33	69.8	55.9724
1154	91	95	20	GGGGTGTCTTCACTGCAGCA	63	81.7	51.5	39.7	32.1	56.6	15.6	8.8	93.3	95.9	14.3	18.2	23.5	47.2	147.8	134.5	121.5	94.1	113.7	19.8	36.2	32.7	35.7	46	53.7	41.7	32.2	4.9	11.5	54.0483
1155	93	95	20	GCGGGGTGCCTTCACCGCAG	45	86.1	7.5	10.2	12.4	34.6	41.6	0.9	2.2	0	103.1	109.7	108.6	87.7	150.7	164.5	162.6	99.9	65.9	77.2	61.2	20.7	22.2	20.9	15.8	26	19.5	3.9	69.6	56.2138
1156	94	95	20	TGCGGGGTGCCTTCACCGCA	45	85.7	7.5	10.2	12.4	34.5	41.6	0.9	2.2	0	102.9	110.3	107.9	87.7	150.7	164.5	162.6	99.9	65.9	77.2	61.2	20.7	22.2	20.9	15.8	26	19.5	3.9	69.6	56.1862
1157	92	95	20	CGGGGTGCCTTCACCGCAGC	45	86.1	7.5	10.2	12.4	34.5	41.6	0.9	2.2	0	103.1	109.7	108.6	87.7	150.7	164.5	162.6	99.9	65.3	77.2	61.5	20.7	22.2	20.9	15.8	26	19.5	3.9	69.6	56.2
1158	106	83.333	18	GACGGTTGTGTTTGTTGGGT	13	60.5	25.1	18.9	21.3	21.7	31.7	233.7	195.8	191.8	46.8	40.9	46.9	17	4.3	3.4	3.4	7.5	0	68.6	60.3	69.6	94	88.8	108.6	53.6	60.5	91.3	18.1	58.5207
1159	95	95	20	GTGCGGGGTGCCTTCACCGC	45	85.7	7.5	10.2	11.9	34.5	41.6	0.9	2.2	0	103.1	110.3	107.9	87.3	150.2	164.5	162.6	100.3	65.9	76.5	61.2	20.7	22.2	20.4	15.8	26	19.3	2.9	70.5	56.1069
1160	108	90	20	GCGACGGTTGTGTGTGCAGG	129	38.4	101.8	112.2	85.6	73.6	109.3	29.5	60.4	58.4	26.7	25.6	25.5	33	21.5	20.6	36	22.6	76.7	29.7	26.8	58.3	62.5	66.9	50.8	78.7	64.9	1	2.6	52.7103
1161	47	100	16	GTGGGCGGTGTGTGTGCTGC	44	8.8	66.6	74.5	66.3	30.8	44.1	20.4	0.9	1.6	93.3	76.8	71	8.9	260.2	216.5	181.8	221.5	180.3	5.9	9.8	1.9	2.9	1.5	0.6	1.6	1.6	2.9	1.9	58.5828
1162	80	90	20	ACTGCAGCAACGCGTGAGAG	97	79.9	87.3	94.3	93.5	88.7	87.4	2	2.2	2.1	48.2	48.9	52.9	74.2	41.6	65.8	46.1	108.3	27.6	26.4	24.8	37.2	37.8	47	37.4	34.4	45.5	8.7	1	49.9379
1163	104	95	20	CGGTTGTGTGTGCGGAGTGC	54	51.2	39	41.6	40.6	67.9	88.9	71.8	46.9	48.2	27.2	22.2	22.8	75.6	29.7	28.5	25.1	23.9	59.2	44.8	48.5	70	81.4	94.5	105.6	89.4	90.2	57.3	1.1	53.3483
1164	89	95	20	GGTGCCTTCACCGCAGCAAC	47	73.3	7.5	10.2	12.9	37.5	42.8	0.9	2.2	0	115.8	108.6	107.2	90.2	146.3	156.1	155.9	102.1	58.5	81.8	66.2	21.8	21.8	22	16.3	25.5	20.2	3.9	70.6	56.0379
1165	42	90	20	GGGCGGTGTGTGTGCTGCTG	44	8.4	67.9	74	66.3	30.7	43.1	20.1	0.9	1.6	93.3	76.8	72.4	8.9	259.2	216.5	183.5	221.6	174.3	6.6	10.8	1.9	2.9	1.5	0.6	1.6	1.6	2.9	1.6	58.4655
1166	92	95	20	CGGGGTGTCTTCACTGCAGC	63	81.7	50.3	39.7	32.1	56.2	15.4	8.5	93.3	94.3	14.3	18.2	23.5	47.2	145.9	134.5	115.6	95	114.4	19.8	35.7	32.4	35.7	44.9	53.7	41.4	32	5.8	11.3	53.6483
1167	24	95	20	TGTTGGTCCTTTCAGTGTCT	29	6.2	31.4	38.2	31.7	22.5	40.8	9.9	54.7	36.4	57	50.6	51.6	60.7	53.6	69.2	54.5	30.8	24.9	85.7	73.5	49.3	57.9	65.9	51.4	64.8	60.1	96.1	232.3	54.8517
1168	69	94.444	18	GTGAGAGCATATAAATATTT	18	33.1	32	33.9	29.7	47.7	41.6	168.3	160.3	160.7	62.1	66.5	61	68.2	37.8	38.3	75.4	4	24.9	42.9	42.8	56.8	69.7	72	60.1	56.9	62.6	31.1	0.3	57.1966
1169	55	95	20	AAATATATGTGTGTGGGCGG	71	60.5	20.1	16.9	19.3	80.4	60.7	53.7	14.5	20.9	131.5	108	107.9	57.2	54	69.2	42.7	52.7	49.8	54.1	47.5	60.6	34.4	28.6	25.7	34.4	41.5	13.6	111.6	53.2069
1170	34	90	20	TGTGTGCTGCTGTTGGTCCT	1	0	8.2	6.8	5.4	0.3	0.3	89	98.1	107.1	1	0	0	1.8	286	206.2	181.8	264.8	110.4	55.4	43	38.8	63.4	56.7	64.2	6.8	27.6	1	0	59.4862
1171	47	100	15	TGGGCGGTGTGTGTGCTGCT	44	8.4	67.9	74.5	65.8	30.8	43.6	20.4	0.9	1.6	93.3	76.8	71	8.9	259.7	216.5	181	221.8	173.6	6.6	10.1	1.9	2.9	1.5	0.6	1.6	1.6	2.9	1.8	58.3448
1172	55	95	20	AAATACGTGTGTGTGGGCGG	2	12.4	3.1	1.5	0.5	2.3	3.5	59.8	120	141.4	31.7	29.6	34.2	31.6	25.3	35.4	35.2	13.9	39.7	45.5	50.4	139.2	154.1	131.2	125.5	106	100.7	117.5	119.5	59.0586
1173	131	94.444	18	CTTCCGCTGGATCCGGCCAC	16	11	14.5	12.6	11.9	15.3	33.2	43.2	53	41.8	77.3	82.4	67	158	19.6	18.7	29.3	12.9	50.5	104.9	144.4	78.3	86.1	74.5	81.7	87.3	79.3	33	69.2	55.4103
1174	88	95	20	GTGTCTTCACTGCAGCAACA	70	88.8	44	43.5	36.1	39	15.9	8.5	88	91.1	14.6	17.1	23.5	47.9	152.6	122.8	120.7	94.2	115.1	19.8	35.7	33.5	36.1	46	49.6	41.2	32	4.9	12	53.2483
1175	76	94.444	18	GCAACACGTGAGAGCATAGA	45	23.4	63.5	50.3	61.3	23.6	36.3	29.5	189.2	185.3	17.7	13.1	12.7	19.5	21.5	24.6	17.6	30.4	16.8	55.4	59.3	26	43.7	91.4	88.7	57.6	43.6	223.3	0.2	54.1552
1176	112	85	20	CGCGGCAAAGGTTGTGTGTG	165	227.4	125	139.8	141.9	135.5	182.1	6.7	6.1	5.4	0	0	0	8.5	32	40.3	49.4	2.4	26.2	2	1	5.3	5	6.6	4.7	6.6	3.7	0	0.2	45.8207
1177	48	90	20	TGTGTGTGGGCAATGTGTGT	35	21.2	81.7	102.1	98.4	39.8	56.9	80.8	60.9	67.5	8.1	0.6	0	35.1	99	97.7	98	70.7	253.7	25.7	30.5	13.9	20.1	28.6	21.6	22.2	36.9	92.2	0.2	55.1414
1178	116	85	20	GTCACGCCGCAACGGTTGTG	36	0.9	54.7	52.7	41.5	12.1	7.1	47.5	36.4	47.1	62.5	44.3	38.9	171.5	47.3	67.8	49.4	10.4	35.7	100.2	68.4	120.8	73.9	93.9	102.7	78.9	104.8	0	0	55.4276
1179	89	95	20	GGTGTCTTCACTGCAGCAAC	62	89.2	50.9	38.7	31.7	56.7	15.6	8.5	88	91.1	14.6	17.6	23.5	47.6	152.6	122.3	118.2	94.6	115.1	19.8	35.9	33.9	35.7	46	49.6	41	32	4.9	12	53.4241
1180	116	85	20	GTCACGCGGCAAAGGTTGTG	164	227.9	125.7	140.3	142.4	135.9	178.8	6.7	6.6	5.4	0	0	0	8.2	31.6	40.3	49.4	2.4	25.6	2	1	5.3	5	6.6	4.7	6.8	3.5	0	0.2	45.7345
1181	88	95	20	GTGCCTTCACCGCAGCAACA	47	75.1	1.3	1	3	37.5	43.1	0.9	2.2	0	115.3	108.6	107.9	90.5	146.3	155.7	155.9	109.2	58.5	81.1	66.2	22.2	21.4	22	16.3	25.5	20.2	3.9	70.5	55.4586
1182	115	85	20	TCACGCGGCAAAGGTTGTGT	164	227.9	125	140.3	142.4	135.5	178.8	6.7	6.6	5.4	0	0	0	8.2	31.6	40.3	49.4	2.4	25.6	2	1	5.3	5	6.6	4.7	6.8	3.5	0	0.2	45.6966
1183	113	85	20	ACGCGGCAAAGGTTGTGTGT	165	227	124.4	139.8	141.9	135.6	181.1	6.7	6.1	5.4	0	0	0	8.2	32	40.3	49.4	2.4	25.6	2	1	5.3	5	6.6	4.7	6.6	3.7	0	0.2	45.7241
1184	114	85	20	CACGCGGCAAAGGTTGTGTG	164	226.5	125	140.3	142.4	136	179.3	6.7	6.1	5.4	0	0	0	8.2	31.6	40.3	49.4	2.4	25.6	2	1	5.3	5	6.6	4.7	6.8	3.7	0	0.2	45.6724
1185	159	94.444	18	CGGCTCACCCTCTCTTCCTT	109	105.5	58.4	41.6	33.1	31.2	137.5	7.3	3.9	2.7	90.2	108	124.6	66.7	49.3	51.1	26.8	28.3	12.1	35	55.8	48.9	34	24	27.4	17.1	52	57.3	1.6	49.669
1186	66	94.444	18	TGAGAGCATATAAATATTTG	18	32.7	31.4	33.9	29.7	39.7	40.5	167.4	160.3	160.2	62.1	66.5	60.3	67.5	35.9	38.3	75.4	4	26.2	42.9	42.5	56.4	69.7	72	60.1	56.2	62.2	31.1	0.3	56.669
1187	69	94.737	19	CGTGAGAGCATATAAATATT	21	35.3	33.9	33.9	30.2	49.9	43.8	157.5	148	153.2	66.6	67.7	61	69.2	42.1	41.2	75.4	5.3	24.9	44.8	50.7	57.2	67.2	67.4	55.4	51.3	57.8	31.1	0.3	56.6655
1188	69	90	20	ACGTGAGAGCATAGAAATAT	52	23.4	61.6	50.3	58.9	23.7	35.8	29.5	163.4	155.9	20.3	19.3	18.1	19.5	35.4	32.4	31.8	39.6	16.8	55.4	59	26	41.6	76.6	69.5	58.5	43.4	224.3	0.2	53.1793
1189	95	95	20	GTGCGGGGTGTCTTCACTGC	63	82.1	51.5	40.2	32.6	55.9	15.4	8.5	93.3	94.8	14.1	18.8	23.5	47.6	128.7	124.7	112.3	95.1	115.1	19.8	35.4	32.7	35.7	46	54.9	41.4	32	5.8	12	52.8586
1190	29	88.889	18	CTGTTGTTGGAACTTTCAGA	0	0.4	14.5	23.2	20.8	17.4	0	0	0	0	43.2	68.2	66.3	121.4	228.6	265.6	262.3	165.7	87.5	20.4	18.2	45.9	38.6	47	63.6	49.9	34.6	0	0	58.7345
1191	130	94.737	19	TTCCGCTGGATCCGGCCACG	16	10.6	13.8	12.1	11.9	15.2	33.5	39.4	52.1	39.6	76.4	82.4	66.3	156.6	19.6	18.7	29.3	12.8	50.5	104.9	145.1	76.4	85.2	72.5	82.3	85.7	79.1	33	69	54.8276
1192	160	90	20	GCGGCTCACCCTCTCTTCCT	109	105.1	58.4	41.6	33.1	30.7	135.5	7.6	3.9	2.7	90.7	108.6	124.6	66.7	48.8	51.1	26	27.7	11.4	35.6	55.1	47.8	34.4	24	26.8	16.9	52.2	58.2	1.9	49.5207
1193	96	95	20	TGTGCGGGGTGTCTTCACTG	63	82.1	51.5	40.6	32.6	55.9	15.4	8.5	92.9	94.8	14.1	18.8	22.1	47.6	128.7	124.7	113.1	94.6	115.1	20.4	35.4	32	35.7	46	54.9	41.4	32	5.8	12	52.8172
1194	87	95	20	TGCCTTCACCGCAGCAACAC	47	74.6	1.3	1	3	37.8	42.8	1.2	2.6	0	115.3	108.6	107.2	88.8	146.3	155.7	154.2	108.3	58.5	78.5	60.7	22.2	21.4	22	16.3	25.3	20.2	3.9	70.5	55.0069
1195	65	94.737	19	GAGAGCATATAAATATTTGT	18	32.7	32	33.9	29.7	39.8	40.8	167.4	164.2	161.8	62.1	66.5	60.3	49.3	36.8	38.3	75.4	3.5	25.6	44.8	44.5	56.4	69.3	72	59.5	55.7	61.7	31.1	0.3	56.3241
1196	117	90	20	GGTCACGCGGCGAAGGTTGT	119	137.3	170.3	149	150.4	219.1	209.8	37	1.3	1.1	5.7	2.3	2	0.7	0.5	0	0	0	0.7	11.9	12.8	8.7	22.2	10.7	8.8	17.8	15.5	0	0	45.331
1197	118	90	20	CGGTCACGCGGCGAAGGTTG	119	137.8	169.7	148.5	150.4	219.1	209.8	37	1.3	1.1	5.7	2.3	2	0.7	0.5	0	0	0	0.7	11.9	12.8	8.7	22.2	10.7	8.8	17.8	15.5	0	0	45.3103
1198	29	94.444	18	TGTTGTTGGTCCCTTCAGAG	0	0.4	0.6	0	0	0.8	0	170.4	140.2	156.4	119.3	145	135.4	39.1	1.4	0	1.7	6.9	0.7	75.8	64.9	77.1	97	107.7	95.7	101.4	84.9	0	59.6	58.0138
1199	104	100	18	GTTGTGTGTGCGGGGTGCTT	46	51.2	47.1	45.5	52.9	61.5	39	30	39	50.4	58.2	26.2	33.5	68.2	58.3	58.9	70.4	50.9	116.4	23.1	68.4	77.1	45.3	84.2	81.7	54.3	55.2	6.8	66.1	53.9931
1200	49	90	20	GTGTGTGTGGGCAATGTGTG	33	37.5	28.3	26.1	28.7	43.3	56.4	67.4	120.9	140.3	8.1	0.6	0	35.1	95.2	93.8	94.7	93.3	254.4	22.4	27.3	16.9	24.3	38.3	26.8	30.4	44.3	91.3	0.2	54.4586
1201	97	95	20	GTGTGCGGGGTGTCTTCACT	63	81.3	51.5	40.2	32.6	55.8	15.1	8.5	92.9	94.8	20	19.3	23.5	47.2	125.8	124.7	112.3	94.2	115.1	20.4	34.9	32	35.7	45.4	54.9	41.4	32	5.8	2.1	52.4966
1202	120	85	20	TCCGGTCACGCCGCAACGGT	18	0.9	17.6	16	17.8	0.8	0.3	47.3	36.4	47.1	89.7	87.6	82.4	190.6	48.3	68.3	50.3	10.4	39.7	108.2	82.9	120	73.9	95	102.7	78.9	102.8	0	0	56.3414
1203	34	90	20	GTGTGTGTGCTGTTGGTTCT	34	14.6	33.3	22.7	17.3	6.3	9.8	5	3.5	4.3	105.3	98.9	107.9	92.3	34	22.1	40.2	12.4	9.4	65.3	81.9	70.7	70.9	62.8	65.4	81.5	71.2	151.4	182.9	54.3897
1204	23	87.5	16	GTCCTTTCAAAGCCTTACAA	126	8.4	21.4	20.8	24.2	12.4	43.3	45.8	71	60	110.5	116	124	21.7	48.3	49.1	57.8	11.7	1.3	59.4	77.7	45.9	47.4	38.8	41.4	45.9	32.9	54.4	0	48.8793
1205	98	100	19	GTGTGCGGGGTGCCTTCACC	51	91.4	17	16.9	21.3	35.7	41.3	1.5	2.2	0	81.1	77.3	75	87	145.4	159.6	159.2	99.7	65.9	77.8	61	20.7	23.1	20.9	15.8	26.2	19.5	2.9	70.9	54.0448
1206	116	90	20	GTCACGCGGCGAAGGTTGTG	116	136.4	170.3	150.9	150.8	218	210.1	38.8	3.1	3.2	6	2.3	2	0.7	0.5	0	0	0	0.7	12.5	13.3	10.9	23.5	13.3	16.9	18.3	16	0	0	46.0172
1207	24	90	20	TGTTGGAACTTTCAGTGCCT	20	0	6.3	8.7	10.9	1.4	14.9	0	0.9	0	133.9	97.2	92.5	84.5	63.1	46.6	37.7	35.4	49.8	122	69.6	213.3	84	92.9	87.6	103.5	146.8	0	0.2	55.9897
1208	108	100	16	GTGACGGTTGTGTGTGCGGG	32	71.5	65.3	59.5	59.3	57.6	14.6	218.8	116.5	115.2	15	18.8	20.8	73.1	34.4	28	23.5	46.5	6.7	42.2	43.3	49.7	41.6	57.2	48.4	44.5	52	3.9	100.4	53.8034
1209	115	90	20	TCACGCGGTGACGGTTGTGT	10	31.8	63.5	65.3	63.8	35.5	9.6	227.2	117.8	115.2	28.6	41.5	36.9	60.7	18.2	19.1	16.8	35	29.6	43.5	44.8	51.2	42	57.2	48.4	45.2	51.7	5.8	193.9	55.5103
1210	24	90	20	TGTTGGTCCTTTCAGAGTCT	24	12.4	3.8	3.9	2.5	24.6	24.2	134.8	137.5	134.5	1.7	1.7	4	20.9	112.9	158.1	186	68.4	178.3	50.1	54.1	41.4	45.3	47	42	41.7	40.8	20.4	4.2	55.9034
1211	114	90	20	CACGCGGTGACGGTTGTGTG	10	31.8	63.5	65.3	64.3	35.7	9.6	226.7	115.6	114.6	28.6	41.5	36.9	61.4	18.7	19.1	16.8	35	29.6	42.2	43.3	51.2	42	57.2	48.4	44.9	51.7	5.8	194.7	55.3828
1212	23	90	20	GTTGGTCCTTTCAGAGTCTT	24	12.4	3.8	3.9	2.5	24.5	24.2	134.5	133.1	135.5	1.7	1.7	4	20.9	113.3	158.6	186.9	68.4	179	50.1	53.9	41.4	45.3	47.5	41.4	41.7	40.8	19.4	4.4	55.8207
1213	25	90	20	TTGTTGGAACTTTCAGTGCC	20	0	5	7.7	10.9	0.3	14.9	0.3	0.9	0	133.7	96.1	92.5	84.5	62.7	46.6	37.7	35	44.4	122.7	71.6	213.3	84	93.4	88.7	103.7	147.1	0	0.2	55.7897
1214	160	94.444	18	CGGCTCACTCTCTCTTTCCT	15	7.1	6.3	60	158.3	9	9.8	33.5	141.9	157	12.6	131.9	95.2	11.7	12.4	154.2	176.8	10.9	8.1	11.2	7.1	9.4	11.3	49	59	22.9	28.3	27.2	4.7	49.7172
1215	23	90	20	GTTGGAACTTTCAGTGCCTT	20	0	6.3	8.7	10.9	1.4	14.9	0	0.9	0	133.4	96.7	91.8	84.5	63.1	45.7	37.7	35.4	49.1	121.3	69.4	212.2	83.5	91.9	87.6	103.2	146.8	0	0.2	55.7448
1216	116	90	20	GTCACGCGGTGACGGTTGTG	10	31.8	64.1	65.3	63.8	35.7	9.6	220.2	117.8	116.8	28.6	39.2	35.5	61.1	18.2	19.1	16.8	35.2	32.3	43.5	44.8	50.8	42	56.7	47.9	45.4	51.7	5.8	194	55.3
1217	115	90	20	TCACGCGGCGAAGGTTGTGT	116	128.1	170.3	150.9	150.4	217.7	209.5	38.5	3.1	3.2	6	2.3	2	0.7	0.5	0	0	0	0.7	12.5	13.3	10.9	23.5	13.3	16.9	18	16	0	0	45.6655
1218	112	90	20	CGCGGCGAAGGTTGTGTGTG	116	123.6	175.3	158.2	154.8	218.2	197.5	38.5	3.1	3.2	6.2	2.8	2	0.7	0.5	0	0	0	0.7	12.5	13.3	10.9	23.9	13.3	16.9	17.8	16.2	0	0	45.7276
1219	27	90	20	TGTTGTTGGAACTTTCAGTG	19	0	5	7.7	10.9	0.3	14.9	0.3	0.9	0	134.1	95.5	92.5	84.8	61.2	47.1	35.2	35.4	44.4	124.6	71.8	212.6	83.5	92.4	88.1	103.9	146.8	0	0.2	55.6241
1220	91	100	19	TGGGTGCCTTCACTGCAGCA	49	88.8	87.3	73.1	83.1	61.5	48.6	222.9	198.4	176.8	6.2	0.6	2	8.9	1.4	0	0	5.7	0.7	22.4	11.1	56.1	76.4	96	92.2	31.6	55.7	0	0.6	53.6931
1221	113	90	20	ACGCGGCGAAGGTTGTGTGT	116	123.2	175.3	158.2	154.3	218.1	197.5	38.5	3.1	3.2	6.2	2.3	2	0.7	0.5	0	0	0	0.7	12.5	13.3	10.9	23.5	13.3	16.9	18	16.2	0	0	45.669
1222	26	90	20	GTTGTTGGAACTTTCAGTGC	19	0	5	7.7	10.9	0.3	14.9	0.3	0.9	0	133.9	95.5	92.5	84.1	62.2	47.1	35.2	35.2	44.4	122.7	71.6	212.6	83.5	92.4	88.1	103.7	146.6	0	0.2	55.5345
1223	44	100	16	GGCGGTGTGTGTGTGTGCTG	34	22.5	50.3	65.3	58.4	50.6	24.9	138.6	167.8	165	28.2	39.8	26.8	27.3	7.2	3.4	6.7	10.6	4	27	37.4	77.1	99.9	110.3	120.8	53.1	64	49.5	0.2	54.1621
1224	159	88.889	18	CGGCTCACCCTCTCCTCCTT	12	19.9	31.4	28.5	28.2	14.8	29.7	162.8	105.1	101.2	52.5	69.4	67.7	25.2	2.4	0.5	3.4	1.1	6.7	119.4	112.4	81.6	141	112.8	99.8	96.2	85.4	5.8	0	55.7552
1225	114	90	20	CACGCGGCGACGGCTGTGTG	77	72.4	60.3	61	71.7	105.3	76.6	14.9	15.3	16.1	48.4	44.3	48.9	7.5	2.4	3.9	0.8	35.7	39	25.7	20.7	14.7	10.1	13.8	12.8	5.4	15.5	4.9	592.6	52.3345
1226	73	90	20	CAACGCGTGAGAGCATATAA	82	74.2	81.7	90.5	86.1	96.1	81.6	1.5	2.6	3.2	43.9	47.2	50.9	25.6	65.5	104.1	82.1	108.3	8.1	30.3	36.4	46.3	27.3	28.6	36.8	20.4	35.5	4.9	0.8	48.3621
1227	74	90	20	GCAACGCGTGAGAGCATATA	82	74.2	81.7	91	85.6	95.6	81.6	1.5	2.6	3.2	44.2	47.2	51.6	25.6	65.5	104.6	81.3	108.5	8.1	30.3	36.2	46.3	27.3	28.6	36.8	20.4	35.3	4.9	0.8	48.3621
1228	158	89.474	19	GGCTCACCCTCTCCTCCTTC	12	19.9	31.4	29	28.2	14.6	29.7	163.1	105.1	101.2	52.5	69.4	67.7	25.2	2.4	0.5	3.4	1.1	6.7	119.4	112.2	80.9	140.6	112.3	100.4	95.7	85.4	5.8	0	55.7172
1229	28	89.474	19	CTGTTGTTGGAACTTTCAGT	22	0	5	7.7	10.9	0.3	15.1	0.3	0.9	0	132.7	92.7	92.5	85.6	60.7	47.1	35.2	29.7	45.8	122	71.6	213.3	83.5	92.9	87.6	103.9	146.8	0	0.2	55.3793
1230	158	100	19	AGCTCACTCTCTCTTCCTTC	98	40.6	8.8	15.5	16.8	5.7	89.7	8.2	24.1	22.5	80.2	69.4	73.7	51.8	9.1	7.4	3.4	9.5	2	29.7	37.1	88.8	107.9	83.2	89.3	96.9	103.4	49.5	102	49.1103
1231	135	94.444	18	TCCTTCCGCTGGATCCGGCC	6	3.1	8.8	10.6	8.9	4.3	25.7	39.4	52.6	41.8	77.3	81.9	69	159	19.6	18.7	29.3	12.8	51.1	106.2	143.9	83.5	91.5	75.1	85.8	93.4	85.6	33	68.8	54.7138
1232	68	90	20	CGTGAGAGCATAGAAATATG	52	23.4	60.9	50.3	59.8	24.1	35.3	29.5	163.4	155.9	16.2	14.8	12.7	19.2	34.9	32.4	31.8	39.6	16.1	41.5	48.2	25.6	41.6	76.6	70	49.2	43.8	223.3	0.2	51.4586
1233	44	100	17	GGGCGGTGTGTGTGTGTGCT	34	22.5	42.1	52.3	47	50.4	24.9	136.8	184.4	175.7	28.2	39.8	26.8	26.3	7.2	3.4	6.7	10.8	4	26.4	37.1	76.8	99.1	109.8	120.8	52.4	64	49.5	0.2	53.7724
1234	40	93.75	16	GTGTGTGTGTGTGTGCTGTT	60	21.6	16.3	17.4	21.8	4.5	52.4	84.9	106.9	99.6	39.9	62.5	50.9	20.2	68.4	78.6	36.9	67.1	33.6	52.1	45.3	71.1	71.8	81.2	98.1	91.8	72.4	0	2.6	52.7552
1235	33	94.737	19	GTGTGTGCTGTTGGTCCTTC	149	91.4	25.1	24.2	29.7	48.7	57.9	48.1	45.6	48.7	22.9	15.4	26.8	45.4	40.7	33.4	32.7	40.5	59.9	29.7	35.7	38	25.6	26.6	32.1	40.3	40.8	62.1	26.1	42.8655
1236	47	90	20	GTGTGTGGGCAATGTGTGTG	40	21.2	81.7	101.6	98.4	39.7	66.2	80.5	60.9	66.4	9.5	0.6	0	35.1	84.7	72.7	73.7	50.1	242.2	27	31.2	13.9	20.1	28.6	21.6	21.8	36.6	92.2	0.2	52.3586
1237	113	90	20	ACGCGGCGACGGCTGTGTGT	75	72.4	59.1	61	71.7	105.1	70.8	14.9	15.3	16.1	48.4	44.3	48.2	7.5	2.4	3.9	0.8	35.5	39	25.7	20.7	14.7	10.1	13.3	12.8	5.6	15.3	3.9	589.1	51.8138
1238	44	100	14	CGGTGTGTGTGTGTGCTGTT	23	31.8	69.7	99.2	90.5	54.2	21.4	49	28.9	31.1	37.9	54.6	40.2	147.7	26.8	27.5	34.4	27	5.4	46.2	55.6	81.3	66.7	80.7	84	91.8	65.6	49.5	0.2	52.4793
1239	98	95	20	TGTGTGCGGGGTGCCCTCAC	88	26.1	117.5	114.7	107.3	51.4	75.6	20.7	36.8	29.5	69.9	89.8	77.1	56.1	14.3	22.1	18.4	40.1	47.1	60	56.6	26	22.2	24.5	20.4	41.2	19.5	3.9	2.8	47.5724
1240	121	85	20	ATCCGGTCACGCCGCAACGG	18	0.9	17.6	16	17.8	0.9	0.3	47.3	36.4	47.1	90	87.6	81.8	190.6	42.6	60.9	41.9	10.4	15.5	109.5	82.6	120.4	73.9	94.5	103.3	78.7	102.5	0	0	54.7931
1241	37	94.118	17	CGGTGTGTGTGCTGTTGGTT	28	17.2	40.8	24.7	22.3	4	3.8	6.4	4.4	7.5	93.3	100.6	99.8	81.7	36.8	25.5	46.1	7.7	10.8	59.4	79.9	73.7	71.8	62.8	67.7	80.8	71	153.4	183.3	53.9724
1242	113	90	20	ACGCGGTGACGGTTGTGTGT	10	31.8	64.1	65.3	64.3	35.5	9.6	224.9	115.6	114.6	28.6	41.5	36.9	60.7	18.7	19.1	16.8	35	2.7	41.5	43.3	50	41.1	57.7	48.4	44.7	51.7	5.8	194	54.2724
1243	126	93.75	16	GATCCGGTCACGCCGCAACG	18	0.9	17.6	16	17.8	0.9	0.3	47.3	36.4	47.1	90	87.6	81.1	190.3	42.6	60.9	41.9	10.6	15.5	109.5	82.6	120.4	73.9	94.5	103.3	78.9	102.8	0	0	54.7828
1244	100	95	20	TGTGTGTGCGGGGTGCCCTC	88	26.1	117.5	114.7	107.8	51.8	75.8	20.7	36.8	28.9	69.5	89.3	77.1	56.1	13.9	22.1	18.4	39.9	46.4	60.7	56.3	25.6	22.2	25	20.4	41	19.3	3.9	2.8	47.5172
1245	99	95	20	GTGTGTGCGGGGTGCCCTCA	88	26.1	116.9	114.7	107.3	51.5	75.6	20.7	36.8	28.9	69.5	89.3	77.1	55.7	13.9	22.1	18.4	40.1	47.1	60.7	56.6	26	22.2	25	20.4	41.2	19.3	3.9	2.8	47.5103
1246	103	95	20	GGTTGTGTTTGCGGGGTGCC	9	0.9	24.5	23.7	25.7	0.9	46.8	168.9	136.7	135	7.6	1.7	0	16.3	0	0.5	0	0.4	0	98.9	91.2	91.1	120.1	95	98.1	88.3	101.4	179.6	0	53.8724
1247	111	90	20	GCGGCGACGGCTGTGTGTGC	75	72.4	58.4	61.4	72.2	105.1	71.5	32.1	39.9	50.9	48.2	44.3	48.9	7.5	2.4	3.9	0.8	30.4	39	26.4	20.2	14.7	9.7	13.3	12.8	5.6	14.8	3.9	506.6	51.4586
1248	72	90	20	AACGCGTGAGAGCATATAAA	82	75.1	81.7	86.6	83.1	96.9	82.1	1.5	2.6	3.2	44.2	45.5	49.6	25.2	65	94.8	80.4	107.2	8.1	31	36.4	46.7	27.3	28.1	35	20.1	35.5	4.9	0.8	47.6069
1249	160	95	20	GCAGCTCACTCTCTCTTCCT	93	40.6	8.2	12.6	13.4	5.8	83.4	8.2	18.8	18.7	87.6	69.9	75	63.9	8.6	4.9	2.5	9.5	1.3	29.7	37.1	90.7	109.6	85.8	89.9	98.8	104.8	49.5	101.2	49.069
1250	35	90	20	GTGTGTGCTGCTGTTGGTCC	1	0	8.8	6.8	5.4	0.3	0.3	89.3	88	94.8	1	0	0	1.8	284.6	206.2	180.2	249.9	109	30.3	28	36.5	60.4	55.1	63.6	5.1	26.9	1	0	56.3552
1251	92	100	18	TTGGGTGCCTTCACTGCAGC	44	87.9	84.2	73.1	83.1	60.7	48.1	221.4	198.4	174.1	5	0.6	0.7	7.5	0	0	0	4.2	0	17.8	9.1	53.8	75.1	96.5	91.1	30.7	55	0	0.2	52.4931
1252	160	85	20	GCGGCTCACCCTCTCCTCCT	12	19	32	28.5	28.2	15	29.5	162.2	104.2	101.2	51.8	70.5	67.7	23.4	2.4	0.5	3.4	1.1	6.1	117.4	108.2	75.3	139.4	111.3	89.9	96	85.1	5.8	0	54.7276
1253	109	90	20	GGCGACGGTTGTGCGTGCGG	38	31.4	29.5	34.8	33.6	53	28	20.1	18	24.6	135.1	115.4	115.3	77	10	3.9	2.5	14.9	46.4	74.5	83.1	50.8	53.7	63.8	56.6	50.6	62.2	208.7	1.5	53
1254	39	94.118	17	GGTGTGTGTGTGTGCTGTTG	23	23.4	71	100.6	90.5	56.1	20.9	49.3	28	31.1	37.9	53.4	40.9	147	26.3	28	34.4	26.8	5.4	42.9	51.6	80.9	66.3	82.2	83.5	92	65.4	49.5	0	52.0103
1255	110	90	20	CGGCGACGGCTGTGTGTGCG	74	72.4	58.4	61.4	72.2	105.3	72	32.4	39.9	50.4	48.9	43.8	48.2	7.5	2.4	3.9	0.8	30.6	39	20.4	20.4	15.4	9.2	13.8	12.8	5.6	14.6	3.9	507.1	51.2655
1256	77	90	20	GCAGCAACACGTGGGAGCAT	29	20.3	27	97.2	99.4	63	36	48.1	76.2	73.9	12.6	17.1	16.1	18.5	63.1	120.3	129.9	50.9	57.9	27.7	28.3	18.8	18.5	22.5	29.8	25.5	22.5	6.8	3.9	43.4759
1257	71	90	20	ACGCGTGAGAGCATATAAAT	82	74.6	82.3	86.1	82.6	95.1	82.1	1.5	2.6	3.2	44.2	44.9	49.6	24.9	64.6	94.8	80.4	106.6	8.1	31	36.2	47	26.9	28.1	35	19.9	35.3	4.9	0.8	47.4241
1258	52	90.909	22	AATATGTGTGTGTGCGGTGT	70	144	121.9	131.6	120.7	102.9	126.7	29.2	33.3	34.8	12.4	14.8	19.4	37.6	25.3	15.7	30.2	18.4	56.5	9.9	10.8	32.4	32.7	42.9	40.9	43.3	36.4	13.6	2.6	48.6517
1259	75	94.737	19	TGCAACACGTGAGAGCATAT	104	60.1	72.9	73.1	69.7	75.4	49.6	27.1	36.4	37.5	56.6	64.8	59.6	40.8	1.9	1	0.8	2.6	1.3	48.8	67.1	27.1	25.2	18.9	22.2	33	25.7	133	51.7	44.4103
1260	110	90	20	CGGCGACGGTTGTGCGTGCG	38	31.4	29.5	34.8	33.1	53.2	28	20.1	18	24.6	134.6	115.4	114.6	76.3	10	3.9	2.5	14.9	46.4	73.9	82.9	50.8	52	63.8	56.6	48.5	61	209.7	1.5	52.7586
1261	50	90	20	TGTGTGTGTGGGCAATGTGT	34	37.1	28.3	26.1	29.2	43.4	56.7	67.4	120.4	139.8	8.1	0.6	0	35.1	82.3	78.1	83	62.2	257.1	22.4	27.3	16.9	24.3	38.3	26.8	30.4	44.3	91.3	0.2	52.1069
1262	114	90	20	CACGCGGCGAAGGTTGTGTG	111	122.8	170.3	151.4	150.4	218	197.5	38.5	3.1	3.2	6.2	2.3	2	0.7	0.5	0	0	0	0.7	12.5	13.3	10.9	23.5	13.3	16.9	18	16.2	0	0	44.9379
1263	98	90	20	TGTGTGCGGGGTGCCATTAC	17	66.2	21.4	27.1	29.2	31.4	86.1	22.2	18.8	10.2	120.3	149	139.4	61.8	78	85.4	71.2	77.8	41	27	26.1	63.6	47.4	63.8	74.1	53.4	59.4	1	0.5	54.131
1264	48	100	19	GTGTGTGGGCGGTGTGTGTT	102	49	67.9	87.6	82.1	42.1	91.2	41.4	59.6	62.7	14.8	9.7	6	79.2	63.1	55.5	65.4	74.9	51.1	19.8	32.7	36.9	36.9	27.6	32.1	40.5	37.6	1	2.4	47.3379
1265	57	94.737	19	TAAATATGTGTGTGTGTGCT	44	34	36.4	26.6	27.7	81.6	26.7	53.4	31.5	41.8	90.5	75	76.4	60.4	42.1	33.9	40.2	67.8	43.7	62	72.6	36.5	32.7	33.2	30.9	34.6	45.9	134	25.6	49.7138
1266	156	95	20	CTCACTCTCTCTTCCTTTCC	58	72	81.1	55.6	54.9	72.9	46.3	14.9	33.7	35.9	116.9	106.3	122	56.8	13.4	2.9	5	12.4	12.8	39.6	39.4	50	74.3	83.2	71.2	53.1	58.7	0	15.9	50.3172
1267	107	100	17	TGACGGTTGTGTGTGCGGGG	32	70.7	60.3	59.5	59.3	56.6	14.6	217.9	115.2	114.6	14.8	17.6	20.8	72.1	18.7	18.7	16.8	34.3	6.7	40.9	42.5	48.5	41.1	57.2	46.7	44.2	51.5	3.9	99.1	51.6138
1268	107	80	20	CGACGGTTGTGTTTGTTGGG	13	60.5	25.1	18.9	21.3	21.7	31.5	233.7	179.1	174.1	46.8	41.5	46.9	17	3.8	3.4	3.4	7.5	0	68.6	60.5	70	94	89.4	109.7	53.4	61	0	18.1	54.2724
1269	49	95	20	GTGTGTGTGGGCGGTCTGTG	28	0	0.6	0	1.5	1.4	6.5	0	4.4	2.7	115.3	121.1	103.9	93.7	24.4	15.2	24.3	14.4	6.1	74.5	83.6	83.9	86.5	97.5	78.8	88.3	88.1	247.6	0	51.4586
1270	32	90	20	GTGTGTGCTGTTGGTTCTTT	34	14.1	38.3	35.3	26.2	25.9	17.6	5.8	3.5	4.3	102.9	98.9	107.2	92.3	27.7	16.2	27.7	12.4	7.4	66.6	81.2	79.4	78.5	69.4	83.5	89.7	81.4	150.5	25.1	51.8276
1271	159	100	18	CAGCTCACTCTCTCTTCCTT	93	40.6	8.2	12.6	13.4	5.8	83.1	8.2	18.8	18.7	83.1	69.9	73.7	53.3	8.6	4.9	2.5	9.5	1.3	29	37.1	89.5	108.3	84.2	89.9	96.4	103.2	49.5	100.7	48.1724
1272	85	95	20	CCTTCACTGCAGCAACAAGT	103	49	127.6	102.1	99.4	141.7	104	41.4	24.1	26.2	26.5	26.2	30.8	42.6	26.8	25.5	34.4	23.5	24.9	62	66.7	15.4	16.8	24.5	19.8	20.4	23	41.7	0.3	47.2517
1273	159	100	18	GCTCACTCTCTCTTCCTTTC	58	71.5	79.8	55.6	54.9	72.2	45.8	14.9	33.7	35.4	116.2	105.8	122	55.4	13.4	3.4	5	12.2	12.8	40.2	39.1	48.9	73.9	82.7	71.2	53.1	58.9	0	15.9	50.0655
1274	114	94.737	19	ACGCGGCGACGGTTGTGTGC	49	14.1	33.3	43.1	40.6	45.2	44.8	143.2	175.2	199.3	16.7	23.3	14.7	25.9	30.6	26.5	27.7	16.6	10.8	62	95.7	45.5	18	15.8	17.5	40.7	39	5.8	91.8	48.7034
1275	88	100	18	GCCTTCACTGCAGCAACAAG	102	49	126.9	102.1	96.9	142.6	104	41.4	24.1	26.2	26.5	26.2	30.2	43	26.3	25.5	34.4	23.7	24.9	60.7	66.9	15.4	17.2	24.5	20.4	20.4	23	41.7	0.3	47.1172
1276	37	94.118	17	GGTGTGTGTGCTGTTGGTTC	28	18.1	40.2	24.2	20.3	4.5	4.5	6.7	3.5	5.9	92.6	86.4	97.2	80.9	35.4	22.6	41.1	6.2	10.8	58.7	79.9	73.7	71.4	62.8	65.4	80.3	70.3	152.4	184	52.6897
1277	47	100	19	TTGTGTGGGCGGTGTGTGTG	27	4	22	19.4	16.8	17.6	49.9	86.6	39.9	49.3	28.4	27.3	32.8	55.4	137.7	135.5	130.7	100.6	31.6	58	55.6	55.7	64.2	65.9	64.8	57.4	66.6	7.8	1	52.0517
1278	151	94.737	19	CCTCTCCTCCTTCCCTCCTC	41	26.5	43.4	32.4	35.1	28.5	49.4	84	66.1	67	65.6	77.3	75.7	34.1	14.8	1	5	19.7	31	116.7	107.5	74.5	106.2	90.4	78.8	80.3	75.8	22.3	1	53.4862
1279	126	100	17	GGATCCGGTCACGCGGCAAA	121	192.5	116.9	123.4	130.6	164	153.1	6.7	7	5.4	3.3	6.8	0.7	16.3	31.6	44.2	49.4	3.3	32.3	2.6	3.2	9	6.7	7.7	9.3	9.1	6.3	1	0.3	43.5759
1280	27	100	17	GCTGTTGGTCCTTTCAGTGT	30	7.5	23.2	34.8	27.7	16.7	40.5	4.4	11.4	8.6	58.7	71.1	58.3	68.2	37.3	45.2	33.5	28.6	26.2	85.1	92	26.7	29.8	30.6	18.1	45.2	41.1	234	231.6	50.5552
1281	113	90	20	ACGCGGCGACGGTTGTGCGT	38	31.4	30.2	34.8	32.6	53.3	28	14.6	17.1	25.2	134.4	116	113.9	80.2	9.1	3.9	2.5	12.8	3.4	83.8	88.8	51.9	52.9	63.8	57.2	49.2	61.9	208.7	1.8	51.7724
1282	112	90	20	CGCGGCGACGGTTGTGCGTG	39	31.8	29.5	34.8	32.6	53.2	27.7	14.6	17.1	25.2	134.8	116	113.9	80.2	9.6	3.9	2.5	12.9	3.4	84.4	88.8	51.2	52	63.8	57.2	49.4	61.5	208.7	1.8	51.7759
1283	48	95	20	TGTGGGTGGGCGGTGTGTGT	62	81.7	103	84.7	88	91.1	107	51	39	37.5	22.7	21	21.4	6	89	97.7	119.8	78.9	41	26.4	16.5	24.5	24.3	21.4	24.5	28.6	20.2	0	20.1	49.9655
1284	102	95	20	GTTGTGTGTGCGGAGTGCCT	55	106	98.6	113.2	105.3	125.9	110.1	51	25.4	25.2	26	21.6	20.8	74.6	14.8	14.7	10.1	16	27.6	29.7	34.7	49.3	52.9	64.8	70	55.7	51.5	4.9	1	50.2207
1285	53	90.909	22	AAATATGTGTGTGTGCGGTG	70	144.4	121.9	129.2	114.7	102.5	124.7	28.9	32.4	34.3	12.6	14.2	17.4	37.6	25.3	15.7	27.7	10.6	56.5	9.9	11.1	32.4	32.7	42.4	36.2	43.1	36.4	13.6	2.8	47.6276
1286	64	100	18	AAAGCATATAAATATGTGTG	109	80.8	77.3	46.9	52.9	107.8	145.6	57.8	60.4	58.9	60.1	58	57.6	7.1	13.9	3.9	0.8	40.5	98.2	44.2	63.5	11.3	13	14.8	15.2	15.2	13.9	61.2	0.3	47.9345
1287	159	94.737	19	GCGCTCACTCTCTCCTCCTT	156	110	130.7	55.2	78.6	70.7	127.4	1.2	32	50.9	33.9	47.2	69.7	35.5	37.3	55	61.2	32.3	30.3	39.6	25.8	39.9	4.2	44.9	98.1	4	4.2	8.7	0.2	51.1966
1288	65	100	17	GAAAGCATATAAATATGTGT	107	79.9	74.8	46	52.9	106.3	145.8	58.1	67.5	67	60.4	58	57.6	7.1	12.4	3.4	0.8	36.3	98.9	44.2	63.2	11.3	13	14.8	15.2	15	14.1	60.2	0.2	47.9793
1289	100	95	20	TGTCTGTGCGGGGTGCCTTC	47	13.7	45.2	58.1	49	90.4	78.1	1.8	0	0	76.1	78.5	81.1	73.8	22.5	58.9	53.6	98.6	2	42.2	48.7	23.7	32.7	34.7	25.7	31.8	32	197.1	31.9	49.2724
1290	111	90	20	GCGGCGACGGTTGTGCGTGC	39	31.4	29.5	34.8	32.6	53.4	28	14.6	17.5	25.2	134.6	115.4	113.9	79.5	9.6	3.9	2.5	12.8	6.1	79.8	86.1	51.2	52	63.8	57.2	49.4	61.7	208.7	1.6	51.5793
1291	112	87.5	16	GCGACGGTTGTGTTTGTTGG	13	30.5	13.2	6.8	7.9	21.8	33.5	234.8	179.6	174.6	48.4	41.5	46.9	17	3.8	3.4	3.4	7.5	0	85.1	74.5	79.4	94	89.9	109.7	53.4	60.8	0	18.1	53.5345
1292	160	90	20	GCGGTTCACTCTCTCTTCCT	33	60.5	76.7	75.5	65.8	9.5	75.6	54.3	45.1	40.7	35.1	26.2	22.1	20.9	26.8	18.2	14.2	46.5	2.7	93.6	118.5	74.1	54.6	61.8	64.8	64.4	61	54.4	5.7	48.3552
1293	108	90	20	GCGACAGTTGTGTGTGCGGG	66	8.4	68.5	95.3	81.6	76.1	71.8	22.8	16.2	15.5	19.1	27.3	34.2	4.6	45.9	39.8	49.4	41	8.7	39.6	66.2	25.2	35.3	22.5	26.3	34.9	34.1	149.5	182.9	48.5759
1294	76	94.737	19	AGCAACACGTGAGAGCATAG	25	23.4	47.8	39.7	46	15.9	29.2	29.5	189.2	184.8	18.1	13.1	12.7	19.5	22	23.6	19.3	30.4	17.5	56.1	59	26.3	44.1	91.9	88.1	57.8	43.4	223.3	0.2	51.6172
1295	26	94.444	18	GCTGTTGGTTCTTTCAGTGC	35	7.9	35.8	28.1	18.3	5.3	17.6	0.9	0	0	112.7	104	109.2	84.8	25.3	15.7	26.8	1.6	6.7	57.4	64.9	94.4	102.4	85.3	98.6	92	93.2	146.6	0	50.7069
1296	25	94.737	19	CTGTTGGTTCTTTCAGTGCC	35	7.5	35.2	28.1	18.3	5.3	17.6	0.9	0	0	112.4	104	109.2	84.8	25.3	16.2	26.8	1.6	6.7	57.4	64.9	94.8	102.4	84.8	98.1	91.8	93.5	146.6	0	50.6621
1297	27	90	20	TGCTGTTGGTTCTTTCAGTG	34	7.5	35.8	28.1	17.8	5.2	17.6	0.9	0	0	112.7	104	109.2	84.5	24.9	15.7	26.8	2.2	6.7	56.7	64.9	94.4	102	85.3	99.2	92.2	93	146.6	0.2	50.6241
1298	32	90	20	TGTGCTGTTGTTGGTCCCTT	8	0	1.9	0.5	3.5	6.3	0.5	99.5	135.8	157.5	65.9	80.2	77.7	99.8	27.3	27	20.1	31.7	65.3	51.4	33.7	70	85.6	94.5	87	92.2	71	1.9	57.2	53.5517
1299	27	100	17	CTGTTGGTCCTTTCAGTGTC	32	7.1	23.2	34.8	27.2	16.8	40.8	4.4	11.4	8.6	58.7	71.6	58.3	52.2	37.8	44.7	34.4	27.2	24.2	81.8	86.3	26.3	29.4	30.6	18.1	45.6	41.1	234	231.9	49.6724
1300	101	95	20	TTGTGTGTGCGGAGTGCCTT	59	96.3	93	99.2	91	132.9	111.1	51	25.4	25.2	22.4	21.6	20.1	74.9	14.8	14.7	10.1	16	27.6	29	34.9	48.5	51.6	64.8	70	55.5	49.9	4.9	1	48.8414
1301	112	90	20	CGCGGCGACGGCTGTGTGTG	75	72	59.1	61	71.7	104.9	71	14.9	15.3	16.1	48.2	44.3	48.2	7.5	2.4	3.9	0.8	35.5	39	25.7	20.2	14.7	9.7	13.3	12.8	5.4	14.8	3.9	513.7	49.1379
1302	28	90	20	GTGCTGTTGGTTCTTTCAGT	34	7.5	32	22.7	17.3	5.2	17.4	0.6	0	0	112.9	104	109.2	84.8	24.9	15.7	26.8	2.2	6.7	56.1	65.2	94.8	102.4	85.3	99.8	92.5	93.5	146.6	0.2	50.3552
1303	49	85	20	GTGTGCGTGGGCAATGTGTG	0	0	0	0	0	0.1	0	187.9	328.9	312.3	0.2	0	0	0	0.5	0	0.8	0	0	11.2	19.4	102	114.6	137.3	111.5	18.7	130.8	90.3	0	54.0172
1304	23	95.238	21	TGTTGGTCCTTCAGTGCCTT	175	164.3	47.8	59.5	70.7	82.7	70.5	19.3	24.5	20.9	14.1	12.5	12.7	13.8	19.6	15.7	21.8	22.2	34.3	9.9	19.4	23	17.2	13.3	12.3	19.9	16.9	2.9	0.3	35.7586
1305	50	85	20	TGTGTGCGTGGGCAATGTGT	0	0	0	0	0	0.1	0	187.9	327.6	312.3	0.2	0	0	0	0.5	0	0	0	0	10.6	19.9	102	114.6	137.3	110.9	18.7	130.6	90.3	0.2	53.9207
1306	82	85	20	TCACAGCTGCAACACGTGAG	176	57.4	115.6	118	117.7	110.6	87.4	0.3	0	0	9.8	11.9	18.1	31.2	9.1	8.3	4.2	39.2	3.4	4	2.5	24.1	26.9	21.4	19.8	28.1	22.5	1	0	36.8448
1307	159	100	16	CGGTTCACTCTCTCTTCCTT	33	60.1	76.7	75.5	65.8	9.5	74.6	53.1	45.1	40.7	28.9	24.4	22.1	16.7	26.8	17.7	14.2	46.3	2.7	93.6	118.5	73.4	54.1	61.3	64.2	64.1	60.8	54.4	1.1	47.5655
1308	98	94.444	18	TGTGCGGGGTGCCATCACAG	50	49	104.3	91	102.4	75.6	20.4	0	0	0	89.3	97.8	93.8	94.4	26.3	38.8	22.6	13.3	6.1	62.6	81.7	24.5	18.9	32.7	32.7	12.9	44.3	106.8	0	48.0069
1309	67	90	20	GTGAAAGCATATAAATATGT	107	71.1	84.8	50.8	58.4	138.7	146.1	60.1	67	68.6	32.9	30.7	24.1	6.7	18.7	7.4	4.2	40.6	100.3	40.9	57.3	11.3	13	14.8	14.6	14.5	14.1	60.2	0.2	46.8655
1310	105	94.737	19	ACGGTTGTGTGTGCGGGATG	108	62.3	78.5	71.6	60.3	121.4	45.1	0.3	16.6	16.6	11.5	39.8	26.1	21.7	89.9	71.7	88	89.5	42.4	34.3	36.6	12.8	11.3	11.2	15.2	18.5	14.8	2.9	5.5	42.2207
1311	22	90	20	TTGGTCCTTTCAGAGTCTTC	7	12.4	4.4	3.9	3	24.6	5.3	131.9	133.1	136.1	0.2	0	0.7	0.4	115.7	161.5	190.2	68.4	178.3	49.5	53.1	34.6	40.7	43.9	35.6	34.6	34.8	21.4	5.3	52.7793
1312	60	100	18	TATAAATATGTGTGTGTGCG	40	77.7	60.9	60	61.3	53.3	74	89.8	138.8	133.4	28.4	28.4	30.8	35.9	1.4	1	1.7	10.2	53.8	27.7	37.4	37.2	50	53.6	33.9	49.9	65.9	104.8	1.3	49.7414
1313	98	94.737	19	GTGTGCGGGGTGCCATCACA	50	49	104.3	91	102.4	75.5	20.4	0	0	0	89	97.8	93.8	94.1	26.3	38.8	22.6	13.3	6.1	62.6	81.7	24.5	18.9	32.7	32.7	12.9	44.3	105.8	0	47.9483
1314	159	94.737	19	GGCTCACTCTCTCTTTCCTT	15	7.1	6.3	59	148.4	8.7	9.8	32.4	137.1	150	11.2	118.3	84.4	11.7	11	139.4	169.3	10.8	8.1	11.2	6.6	9.8	10.1	46	52.5	19.4	25.5	23.3	3.4	46.4069
1315	30	90	20	GTGTGCTGTTGGTCCCTTCA	76	70.7	47.1	61	49.5	29.6	90.9	48.7	16.2	11.2	50.8	44.9	46.9	34.8	67	51.6	39.4	90.6	91.5	43.5	34.4	32.7	28.5	26.6	26.8	40.7	57.3	10.7	53.1	47.3345
1316	31	90	20	GTGCTGTTGTTGGTCCCTTC	8	0	1.9	0.5	3.5	6.3	0.5	99.2	134.5	153.7	65.6	80.2	76.4	99.4	26.8	27	19.3	31.4	64.6	50.8	32.2	67.3	84	94.5	85.2	90.8	71	1.9	58.6	52.9345
1317	30	94.118	17	TGCTGTTGTTGGTCCCTTCA	8	0	1.9	0.5	4	6.3	0.8	98.9	134.9	152.7	65.4	80.2	75.7	99	26.8	27.5	19.3	31.4	64.6	50.8	32.2	67.3	83.1	94.5	85.2	90.6	71	1.9	58.6	52.8655
1318	39	94.118	17	GTGTGTGTGTGTGCTGTTGT	30	27.8	39.6	43.5	51.9	18.7	24.2	26.8	25.8	18.2	20.5	43.8	30.2	134.2	83.2	103.1	57.8	93.1	38.4	22.4	24.6	83.5	63.8	81.2	99.2	90.6	62.2	0	48.1	51.2552
1319	108	94.737	19	CGACGGTTGTGTGTGCGGGA	109	49.5	77.9	70.2	60.3	121	44.6	0.9	17.1	16.1	11.7	39.8	26.8	21.3	75.1	63.8	82.1	78.9	42.4	33.6	35.2	12.4	12.6	12.3	15.2	20.1	15.1	2.9	44.5	41.8069
1320	95	90	20	GTGCGGGGTGCCTTGACAGC	46	18.5	40.8	40.6	26.7	45.1	38.5	57.5	33.3	24.6	6.7	6.3	4	12.1	117.7	78.6	22.6	106.3	50.5	60	42.8	69.6	93.6	54.6	74.7	80.5	55.7	2.9	149.2	50.3448
1321	103	95	20	GGTTGTGTGTGCGGGATGCC	107	61.8	79.2	71.6	60.3	116.4	44.3	0.3	16.2	16.6	11.2	43.2	30.2	21.7	89.4	71.2	88.8	89.3	43.1	35	35.7	12.8	11.3	11.7	15.2	18.7	14.6	2.9	5.7	42.2552
1322	98	94.444	18	TGTGCGGGGTGCCTTGACAG	46	18.5	40.8	40.6	26.7	45	38.5	57.5	32.4	25.2	6.7	5.7	4	12.1	117.2	78.6	22.6	106.1	50.5	60	42.8	69.6	94	54.6	75.3	80.8	55.4	2.9	149	50.3138
1323	107	90	20	CGACAGTTGTGTGTGCGGGG	63	7.5	68.5	95.3	81.1	75	68.8	22.8	15.8	13.9	18.9	27.3	32.8	4.6	45.4	39.8	47.8	39.6	8.7	35.6	62.5	23.3	34.8	21.4	25.1	33.7	33.9	148.5	181.9	47.4931
1324	75	90	20	AGCAACGCGTGAGAGCATAT	82	71.1	81.7	90.5	85.1	73.7	81.9	1.5	2.6	3.2	43.9	47.2	51.6	25.6	26.3	52	45.3	109	8.1	30.3	35.9	51.2	31.5	40.3	42	28.6	44.1	4.9	0.8	44.5483
1325	126	94.737	19	CTGGATCCGGTCACGCCGCA	18	0.9	1.9	0.5	2	1.3	0.5	47.3	37.7	47.1	75.4	75.6	67.7	214.1	43.5	61.4	42.7	10.9	18.8	68.6	70.6	124.5	76	96.5	104.5	83.1	108.8	0	0.2	51.7276
1326	81	94.737	19	ACTGCAGCAACACGTGAGAA	38	45	33.9	21.8	22.3	70.5	24.7	47.5	28.9	33.2	59.9	59.1	55.6	40.1	76	68.7	72.9	121.2	22.9	36.9	28.5	82.8	70.5	61.3	66	77.2	63.3	4.9	7	49.6759
1327	70	90	20	CACGTGAAAGCATATAAATA	85	69.8	82.3	56.6	60.8	92.7	147.1	61.3	69.2	69.6	32.9	31.3	22.8	2.8	22	10.3	4.2	41	97.6	47.5	59.8	14.7	16.8	16.8	18.1	19.4	17.4	61.2	0.2	45.9034
1328	81	85	20	CACAGCTGCAACACGTGAGA	176	47.2	115.6	118	117.2	110.8	87.1	0.3	0	0	9.8	11.9	18.1	30.5	9.1	8.3	4.2	38.5	3.4	4	2.5	23.7	26.9	21.4	19.8	28.1	22	1	0	36.3931
1329	29	90	20	TGTGCTGTTGGTCCCTTCAG	74	70.7	46.5	61	49.5	26.8	90.4	48.1	15.8	11.2	51.1	44.3	46.9	34.8	67.4	51.6	38.5	89.5	90.8	43.5	33.2	32	28.5	26.6	26.8	40	57.5	9.7	53.3	46.8966
1330	160	94.118	17	CGGCTCACTCTCTCCTCCTC	22	19.4	23.9	36.3	41	16.3	10.1	14	31.1	31.6	86.9	78.5	76.4	258.4	1	2.5	1.7	1.5	0.7	83.1	59.3	139.6	72.6	79.7	76.5	76.5	105.5	2.9	0.5	49.9828
1331	160	94.118	17	GGCTCACTCTCTCCTCCTCC	22	19.4	23.9	36.3	41	16.2	10.3	13.4	31.1	31.6	86.9	78.5	76.4	255.6	1	2.5	1.7	1.5	0.7	84.4	59.3	139.6	72.6	80.2	76.5	76.5	105.8	2.9	0.5	49.9414
1332	104	95	20	CGGTTGTGTGTGCGGGATGC	108	63.1	78.5	71.6	60.3	106.2	44.6	0.3	16.6	16.6	11.5	39.8	26.1	21.7	89.4	70.7	88.8	89	42.4	34.3	36.6	12.8	11.3	11.2	15.2	18.5	14.6	2.9	5.5	41.6586
1333	76	90	20	CAGCAACACGTGGGAGCATA	29	20.3	26.4	97.2	99.4	56.4	36	45.8	76.2	73.4	11.7	15.9	15.4	17.8	56	102.1	107.3	38.8	56.5	24.4	24.6	18.8	18.5	20.9	29.2	24.8	21.8	5.8	3.9	40.4931
1334	79	90	20	CTGCAGCAACACGGGAGAGC	0	0	0	0	0	0.1	0	89.3	121.8	108.2	0	0	0	10.3	80.8	60.9	65.4	203.2	250.3	11.9	11.6	96.3	100.7	112.8	98.6	16.9	102.8	0	0.2	53.1759
1335	95	85	20	GTGCGGGGTGCCATTACAGC	17	67.1	20.1	26.6	29.2	39	85.6	26.8	29.3	17.1	120	146.1	139.4	55.4	56	66.8	49.4	57.8	41	22.4	23.6	61.3	47	63.8	75.3	51	57.3	0	0	51.4276
1336	98	88.889	18	TGTGCGGGGTGCCATTACAG	17	67.1	20.1	26.6	29.2	39.3	85.6	27.1	29.3	17.1	119.8	146.1	139.4	55.4	56	66.8	49.4	57.8	41	22.4	23.1	61.3	46.6	63.8	75.3	51	57.8	0	0	51.4276
1337	108	100	16	GACGGTTGTGTGTGCGGGAT	108	49.5	78.5	70.2	59.8	121.1	44.8	0.3	16.6	16.1	11.7	39.8	26.1	21.3	89.9	72.2	88.8	88.6	42.4	34.3	36.6	12	11.3	11.2	15.2	18.7	14.8	1.9	5.2	41.6172
1338	78	90	20	TGCAGCAACACGGGAGAGCA	0	0	0	0	0	0.1	0	89.3	121.8	108.2	0	0	0	10.3	80.8	60.9	65.4	203.1	250.3	11.9	11.3	96.3	100.7	113.4	98.6	16.6	102.3	0	0.2	53.1552
1339	66	100	16	TGAAAGCATATAAATATGTG	107	81.3	75.4	45	51.4	106.7	146.1	58.3	67	67	45.8	38.7	38.2	6.7	18.7	7.4	4.2	40.5	100.3	37.6	54.4	11.3	13	14.8	14.6	14.7	14.1	60.2	0.2	46.2276
1340	126	94.444	18	TGGATCCGGTCACGCCGCAA	18	0.9	1.9	0.5	2	1	0.3	47.3	37.2	47.1	75.9	75	67	214.4	42.6	61.4	41.9	10.6	15.5	68.6	71.1	124.2	76	96.5	104.5	83.1	108.5	0	0	51.4828
1341	80	90	20	ACTGCAGCAACACGGGAGAG	0	0	0	0	0	0.1	0	89.6	121.8	108.2	0	0	0	10.3	80.8	60.9	64.5	203.1	249	11.9	11.6	96.3	100.3	112.8	98.6	16.9	103	0	0.2	53.1
1342	29	94.444	18	GCTGTTGTTGGTCCCTTCAG	8	0	1.9	0.5	4	6.2	0.8	98.3	134.9	152.7	64.7	80.7	75.7	99.4	26.3	27.5	19.3	31.7	64.6	47.5	31.5	65.8	80.2	92.9	84	89	69.8	1.9	58.6	52.3586
1343	114	94.444	18	CGCGGCGACGGTTGTGTGCG	49	14.1	33.3	43.5	40.1	45.1	44.8	136.2	162.1	181.6	16.5	23.3	14.7	25.9	30.1	26.5	27.7	16.6	10.1	58	80.4	45.5	15.1	15.8	17.5	39.6	37.1	5.8	92.2	46.4897
1344	126	100	16	GATCCGGTCACGCGGCAAAG	121	192.5	113.1	123.9	128.6	161.4	151.9	6.7	6.6	5.4	0	0	0	8.5	31.1	40.8	48.6	2.4	24.2	2	1	5.3	5	7.1	4.7	6.8	3.5	0	0.2	41.4586
1345	56	95	20	TAAATACGTGTGTGTGGGCG	2	0.9	1.9	0.5	0	1.5	3	58.3	101.6	119.5	31	29.6	33.5	31.6	24.9	35.4	35.2	13.3	39	42.2	50.2	131.3	140.6	111.8	108	99.3	94.4	117.5	69.8	52.6828
1346	78	90	20	TGCAGCAACACGTGAGAACA	30	35.8	29.5	19.8	25.7	63.5	19.4	71.8	45.6	49.8	53.7	50.6	52.9	28	71.7	63.8	65.4	105.2	14.8	50.1	34.7	83.2	76.8	65.9	66	87.5	68.9	3.9	6.2	49.6621
1347	160	94.444	18	TGCGCTCACTCTCTCCTCCT	152	112.6	130.1	50.3	63.8	65	126.2	1.2	33.3	54.1	32.2	40.9	62.3	40.8	35.4	51.1	58.7	31.9	29.6	41.5	26.6	47	5	39.8	90.5	4.7	4.9	8.7	0.2	49.669
1348	69	94.737	19	GCGTGAGAGCATATAAATAT	82	73.7	81.1	86.1	82.1	95.2	81.9	1.5	2.6	2.7	44.2	42.1	48.9	20.9	50.7	71.2	67.9	76.7	5.4	31	36.2	47.4	25.6	28.1	35.6	19.7	36	5.8	0.8	44.2448
1349	63	100	19	AAGCATATAAATATGTGTGT	113	89.2	80.4	51.8	55.9	113.5	149.9	27.1	21.9	22	62.5	69.4	64.3	15.3	20.1	15.2	10.1	42.1	105.6	32.3	43	10.2	7.1	9.2	11.1	9.1	9.3	63.1	0.6	45.6655
1350	158	100	17	GGTTCACTCTCTCTTCCTTC	26	59.6	76	75.5	65.8	9.3	72.3	53.1	45.1	40.7	28.6	24.4	22.1	16.7	26.8	17.7	14.2	45.9	2.7	93.6	118.1	72.6	54.6	61.3	63.6	64.1	60.8	54.4	1.1	47.1276
1351	70	94.444	18	CGCGTGAGAGCATATAAATA	82	73.7	82.3	86.1	83.1	95.6	82.6	1.5	2.6	2.7	44.4	42.6	48.9	24.9	46.9	66.3	60.3	77.3	5.4	31	36.2	47.4	26.4	28.1	35.6	19.7	35.7	5.8	0.8	43.9966
1352	22	90	20	TTGGAACTTTCAGTGCCTTC	20	0	5	8.2	10.4	0.9	14.6	0	0.9	0	122.7	91.5	85.8	75.6	41.1	28.5	23.5	19.3	46.4	117.4	63.7	185.9	81.9	91.9	86.4	101.1	146.6	0	0	50.6655
1353	47	95	20	GTGGGTGGGCGGTGTGTGTG	62	82.6	102.4	84.2	88	90.9	107.3	50.2	39	37.5	22.9	21	21.4	6	75.1	82.5	98	62.7	34.3	26.4	16.5	24.1	24.3	21.4	24.5	28.8	20.6	0	20.1	47.4034
1354	85	100	18	TTCACTGCAGCAACACGTGG	89	42.4	51.5	55.6	59.3	85.5	107.5	3.2	9.6	13.4	11.7	6.8	8	31.2	129.1	130.1	131.6	62.9	92.2	19.8	13	19.2	16.8	10.2	16.9	15.7	15.3	13.6	9.9	43.8276
1355	35	94.737	19	GTGTGTGTGCTGTTGGTCCC	76	55.6	32	39.2	36.6	22.2	85.9	49.6	27.2	24.1	84	69.4	76.4	30.5	56.9	49.6	41.1	104.1	100.9	37.6	40.6	19.2	14.7	12.3	16.3	28.3	40.1	10.7	53.9	46.0345
1356	50	95	20	TGTGTGGGTGGGCGGTGTGT	63	90.5	106.8	89.5	95.9	91.3	116.1	23.9	0	0	22.4	21	21.4	25.6	83.7	90.3	107.3	80.7	32.3	23.7	18.2	7.5	7.6	6.1	6.4	6.8	10	84.5	20.2	46.6448
1357	91	94.737	19	TGGGTGCCTTCACAGCAGCA	0	0	1.3	0.5	0.5	0.4	3.3	179.1	240.5	263.5	0.5	0.6	0	0	0	0	0	6.6	0	112.8	101.6	60.6	86.5	97	108.6	71.2	69.4	93.2	0	51.6448
1358	64	94.444	18	AGCATACAAATATGTGTGGG	38	23	69.7	59.5	60.3	78.2	82.6	16.6	19.7	19.8	39.1	41.5	35.5	44	75.6	83	97.2	32.4	16.8	71.9	109.9	20.7	18.5	40.3	25.1	11.5	48	105.8	0.8	47.7586
1359	119	85	20	CCGGTCACGCCGCAACGGTT	18	0.9	17.6	16	17.3	0.8	0.3	47.3	35.9	47.1	61.3	43.2	38.9	170.8	48.3	68.3	49.4	10.4	39	98.9	67.1	120	73	94.5	102.7	78.7	103	0	0	50.6448
1360	105	94.737	19	ACGGTTGTTTGTGCGGGGTG	104	104.7	56.6	79.8	73.2	61.8	79.1	10.5	39	30.5	37.2	34.1	36.9	19.9	17.2	19.1	21.8	51	6.7	42.2	23.9	41.8	29.4	42.9	31.5	37.9	48.9	18.4	0	41.3793
1361	105	94.737	19	ACGGTTGTGTGTGCAGGGTG	77	30	89.9	138.4	110.3	58.6	53.4	28.9	55.2	47.1	18.6	24.4	24.8	21.7	14.3	24.1	37.7	16.8	40.4	23.7	20.7	40.6	62.5	66.9	50.8	78	63.3	1	1.8	45.5483
1362	155	95	20	TCACTCTCTCTTCCTTTCCT	57	64	73.5	55.2	54.4	60.4	41.3	14	32	34.8	106.2	104	122.6	45.8	3.8	0	4.2	2.2	8.7	32.3	29.8	42.5	73	82.2	70	52.9	57.8	0	15.2	46.2
1363	150	95	20	CTCTCTTCCTTTCCTCCTCC	16	62.3	52.2	38.2	38.6	49	14.6	76.4	89.4	79.3	96.2	88.1	99.8	46.9	16.7	9.8	16.8	4.7	10.8	27	20.7	65.5	109.1	102.6	100.4	53.4	74.9	0	15.9	50.8724
1364	118	85	20	CGGTCACGCCGCAACGGTTG	18	0.9	17.6	16	17.3	0.8	0.3	47.3	35.9	47.1	61.6	43.2	37.5	170.4	48.3	67.8	49.4	10.4	39	98.9	67.1	120	73	93.9	102.7	78.9	102.8	0	0	50.5552
1365	79	90	20	CTGCAGCAACACGTGAAAGC	56	98.5	50.9	33.9	39.1	92.8	140.3	41.7	74.9	73.4	32.9	31.3	21.4	18.8	40.7	23.6	14.2	65.6	51.1	40.2	62	20.3	23.9	21.4	21.6	26.7	23.9	0	91.3	45.9448
1366	98	89.474	19	GTGTGCGGGGTGCCATTACA	17	66.7	20.1	26.6	29.2	30.9	85.6	22.2	18.8	10.2	120	147.3	140	55.4	56.9	67.3	49.4	57.6	40.4	22.4	23.1	61.7	46.6	63.8	74.7	51	57.8	0	0	50.4379
1367	78	90	20	TGCAGCAACACGTGAAAGCA	56	98	50.9	33.9	39.1	92.8	140.3	41.7	75.3	73.4	32.9	31.8	21.4	18.8	40.7	23.1	14.2	65.8	51.8	40.2	62.2	20.3	23.9	20.9	21.6	26.7	23.9	0	91.3	45.9621
1368	117	85	20	GGTCACGCCGCAACGGTTGT	17	0.9	17	16	17.3	0.8	0.3	47.3	35.9	47.1	61.8	43.2	37.5	170.4	47.3	67.8	49.4	10.4	39	98.9	67.1	120	73.5	93.9	102.7	78.4	102.8	0	0	50.4724
1369	59	95	20	ATATAAATACGTGTGTGTGG	2	0.4	1.9	0.5	1.5	11.1	2.5	59.2	94.2	116.8	30.8	29.6	33.5	31.6	25.3	34.9	36.9	14.2	26.2	38.2	49.7	128.7	139.4	110.8	105.6	99.7	92.1	112.6	69.6	51.7069
1370	126	94.118	17	GGATCCGGTCACGCCGCAAC	18	0.9	17.6	16	17.8	0.9	0.3	47.3	36.8	47.1	65.4	71.6	62.3	189.6	42.6	61.4	41.9	10.6	15.5	61.3	62.2	120.4	73.9	94.5	103.3	78.7	103	0	0	50.3759
1371	72	90	20	AACACGTGAAAGCATATAAA	85	73.7	81.7	57.1	59.8	92.8	147.3	61.3	68.8	69.1	35.6	31.3	22.8	13.8	15.8	6.4	0.8	19.1	78.7	46.8	59.5	14.7	16.8	16.8	18.1	19.4	17.6	61.2	0.2	44.5517
1372	80	90	20	ACTGCAGCAACACGTGAAAG	56	98.5	51.5	33.9	38.6	93.2	139.5	42.3	74.5	73.4	32.9	31.3	20.8	18.8	40.7	23.6	14.2	65.6	52.5	39.6	61.7	19.9	23.1	20.4	21.6	26.2	22.5	0	91.3	45.7966
1373	103	100	19	GTTGTGTGTGCGGGGTGCCG	68	40.6	21.4	39.7	46.5	62.3	45.1	5.3	25.4	29.5	27.4	26.7	36.9	23.1	12.4	36.8	101.4	17.9	47.1	4	21.4	19.6	11.8	27.1	24.5	12.9	13.2	3.9	330.1	40.7586
1374	150	94.737	19	TCTTTCCTTCCCTCCTCCTT	16	9.3	13.2	49.8	127.6	13.1	17.9	24.5	145.9	149.5	13.8	95.5	70.4	11.4	23	131.6	148.3	22.8	17.5	15.8	11.3	14.3	10.9	35.2	44.4	16.9	25.5	25.2	6	45.0552
1375	36	90	20	TGTGTGTGCTGCTGTTGGTC	1	0	1.3	0.5	0.5	0.3	0.3	89	88.5	94.8	0.7	0	0	0	245.8	188.1	181	203.6	109	29	27.8	36.5	60	55.1	63.6	5.1	26.7	1.9	0	52.0724
1376	71	90	20	ACACGTGAAAGCATATAAAT	85	74.2	81.7	56.6	60.3	92.6	146.3	61.3	68.8	69.1	35.1	31.3	22.8	14.2	15.8	6.4	0.8	19.3	74.7	47.5	59.5	14.7	16.8	16.8	18.1	19.4	17.6	61.2	0.2	44.4172
1377	58	95	20	TATAAATACGTGTGTGTGGG	2	0.9	1.9	0.5	1.5	10.9	2.5	58.6	94.2	116.8	31.3	29.6	33.5	31.6	24.9	34.9	35.2	13.9	25.6	38.2	49.7	128.7	139.4	110.8	105.1	99	92.1	111.6	69.6	51.5345
1378	122	90	20	GATCCGGCCACGCGGCGACG	18	11.5	11.9	11.1	12.4	14.8	33	35.3	53	41.8	90.2	92.7	74.4	187.1	3.3	5.9	5.9	3.6	33	67.9	97.6	70	77.2	60.8	84.6	88	70.7	29.1	4.7	47.9138
1379	121	90	20	ATCCGGCCACGCGGCGACGG	18	11.5	11.9	11.1	12.4	14.8	33	35.3	52.1	41.8	90	92.7	74.4	187.1	3.3	5.9	5.9	3.5	33	67.9	97.4	70	77.2	60.8	84.6	88	70.7	29.1	4.7	47.8655
1380	125	94.444	18	GGATCCGGCCACGCGGCGAC	18	11.5	11.9	11.1	12.4	14.9	33	32.4	53.9	41.8	89.5	92.7	74.4	187.1	3.3	5.9	5.9	3.6	31.6	67.9	97.6	70.4	76.8	60.3	84.6	87.8	71	29.1	4	47.7379
1381	23	95	20	GTTGGTCCTTTCAGTGTCTT	29	6.2	31.4	38.2	32.6	22.5	40.8	9.9	54.3	36.4	57	50.6	53.6	60.7	53.6	69.2	54.5	30.8	24.9	85.7	73.3	49.3	57.5	65.9	51.4	64.8	60.5	97.1	1.9	47.0207
1382	111	94.737	19	CGGCGACGGTTGTGTGTGCA	62	38.9	62.8	62.9	50.4	72.4	59.2	18.4	60	58.4	26.3	25.6	25.5	26.3	17.2	18.7	34.4	20.6	67.3	29.7	26.1	56.8	62.5	62.3	47.9	78.7	64.9	1	124.1	46.9414
1383	106	94.444	18	GACGGTTGTGTGTGCAGGGT	76	30	84.2	127.2	98.9	57.6	53.1	28.9	60.9	58.4	18.1	24.4	24.8	21.7	14.3	23.6	36.9	15.9	40.4	23.7	21.2	39.9	61.7	66.4	50.8	77.7	63.3	1	1.8	44.9241
1384	73	90	20	CAACACGTGAAAGCATATAA	85	73.3	82.3	56.1	60.3	94.8	148.6	58.1	68.8	68	35.8	31.8	24.1	13.8	15.8	6.4	0.8	19.1	77.4	40.9	56.3	14.7	16.8	16.8	18.1	19.4	17.6	62.1	0.2	44.2483
1385	108	94.737	19	ACGACGGTTGTGTGTGCGGG	51	42.4	47.8	62.9	48	9	19.6	14	7	6.4	31.3	22.2	24.8	44	113.3	166.9	156.7	90.8	116.4	14.5	10.3	42.5	37.8	25.5	33.3	41	36.9	4.9	1.5	45.6103
1386	156	95	20	CTCACTCCCTCTTCCTTCCC	4	4	2.5	1	2	2.4	3.3	139.7	86.7	90	43.9	68.8	73.7	9.6	50.2	57.4	49.4	70	80.1	48.8	42.8	45.2	44.1	43.9	49	55	43.8	93.2	133.5	49.5862
1387	86	100	19	CCTTCACTGCAGCAACACGG	0	1.3	2.5	0.5	0.5	0.9	1	91.9	136.7	118.4	1.4	2.3	0	10.7	67.4	48.6	50.3	184.1	228.1	19.1	18.9	97.4	101.6	107.7	95.7	1.9	103.9	0	0.8	51.5034
1388	57	95	20	ATAAATACGTGTGTGTGGGC	2	0.9	1.9	0.5	0	1.5	2.5	58.1	94.2	116.8	30.8	29.6	33.5	31.6	24.9	34.9	35.2	13.5	25.6	38.2	49.4	129.1	138.1	110.3	105.1	98.3	91.4	110.7	70	50.9862
1389	44	95	20	TGTGGACGGTGTGTGTGTGT	20	0.4	23.2	33.4	36.6	18.2	15.1	0	0.9	0	62.8	89.8	91.8	229	42.1	47.1	42.7	37.9	14.8	68.6	74	59.1	56.2	79.1	79.4	50.8	50.3	99	0.3	49.0552
1390	150	94.737	19	TCTCTTCCTTTCCTCCTCCT	16	61.8	53.4	38.7	38.6	49.1	14.9	76.4	89.4	79.3	96.4	88.7	99.8	47.2	4.3	0	6.7	4.7	9.4	27.7	20.9	68.1	107.9	103.1	100.4	53.1	74.9	0	15.9	49.8897
1391	109	90	20	GGCGACAGTTGTGTGTGCGG	66	7.9	58.4	82.2	72.7	75.1	70.5	22.5	14	13.9	17.7	26.2	30.2	4.6	44.5	39.3	48.6	40.3	8.1	39.6	65.9	24.1	34.8	20.9	25.7	34.4	33.4	147.6	147.2	45.3897
1392	109	90	20	GGTGACGGTTGTGTGTGCGG	10	34.4	62.8	57.1	56.9	35.4	9.8	218.8	115.2	114.6	14.8	18.8	20.1	72.8	19.1	19.1	15.9	35.9	6.1	41.5	43	50	40.7	57.2	48.4	44.9	52	3.9	99.9	48.9345
1393	22	95	20	TTGGTTCTTTCAGTGCCTTC	76	41.5	57.8	62.9	51.4	32.2	69	0.6	0	0	72.1	69.4	76.4	112.2	12	3.4	8.4	1.6	7.4	36.9	46	69.2	71.8	58.7	71.2	72.6	65.4	1	0	43.0034
1394	144	94.737	19	CCCTTCCCTCCTCCTTCCGC	70	48.6	51.5	45.5	42.5	36.6	69.5	81.4	29.8	21.4	49.2	47.2	44.9	57.9	31.1	17.7	24.3	39.4	19.5	102.9	79.7	53.4	48.7	50.5	54.9	48.9	44.5	11.6	1.9	45.6897
1395	110	90	20	CGGCGACAGTTGTGTGTGCG	66	7.9	59.1	81.3	72.7	75	70.3	22.5	14	13.9	17.4	26.2	30.2	4.6	44.5	39.3	48.6	40.3	8.1	39.6	65.7	24.1	34.8	20.9	25.7	34.4	33.4	146.6	147.4	45.3276
1396	95	90	20	GTGCGGGGTGCCATCACAGC	36	49	104.3	91.9	102.4	75.3	20.4	0	0	0	89.7	97.8	94.5	94.1	26.3	38.8	22.6	13.3	6.1	62.6	81.9	24.5	18.9	32.7	32.7	12.9	44.3	106.8	0	47.5793
1397	119	90	20	CCGGTCACGCGGCGACAGTT	85	7.9	70.4	94.8	85.6	87.3	90.2	27.4	4.8	2.1	18.6	25	29.5	6	45.9	39.3	49.4	40.3	7.4	46.2	71.6	28.2	30.6	31.7	30.4	38.4	37.6	1	111.4	42.8966
1398	125	100	16	ATCCGGTCACGCGGCGACAG	83	13.2	76	99.7	87.5	94	86.9	11.7	4.8	2.1	19.1	25	28.8	6.4	46.4	39.3	48.6	40.1	7.4	46.2	72.1	28.6	31.1	31.7	30.4	38.6	37.6	1	111.4	43.0586
1399	141	90	20	TTTCCTCCTCCTTCCGCTGG	4	45.9	22.6	34.3	31.7	49.3	1.5	93.6	105.1	98	61.1	50	42.9	16.3	73.7	75.6	108.1	47.8	9.4	20.4	12.1	62.5	104.5	88.8	89.9	39.8	74.2	0	15.2	50.9759
1400	128	95	20	CCGCTGGATCCGGCCACGCG	17	8.8	11.9	12.1	12.4	15	33.7	32.4	53.4	42.3	84	93.2	65	187.8	4.8	5.4	5	4.6	36.3	83.8	115.3	64.7	65.9	54.6	77	77.7	66.6	29.1	3.9	47.0241
1401	81	94.444	18	CTGCAGCAACACGTGAGAAC	30	35.8	29.5	20.3	25.7	63.6	19.4	71.8	45.6	49.3	53.7	50.6	52.9	28.4	71.7	64.3	65.4	105.2	14.8	40.2	29.5	77.1	69.7	58.2	57.8	78.9	63.8	3.9	6	47.6931
1402	120	90	20	TCCGGCCACGCGGCGACGGT	18	3.5	11.9	11.1	12.4	14.9	33	35.3	52.6	41.8	88.5	91.5	72.4	187.1	3.3	7.4	5.9	3.5	19.5	67.3	97.4	70	78.1	60.8	84.6	88.5	70.3	29.1	4.4	47.0379
1403	86	100	16	TCACTGCAGCAACACGGGAG	0	0	0	0	0.5	0.1	0	89.6	123.1	108.7	0	0	0	10.3	71.3	50.1	53.6	183.4	234.2	10.6	11.6	96.3	99.9	112.8	98.6	16.9	103	0	0.3	50.8586
1404	81	90	20	CACTGCAGCAACACGGGAGA	0	0	0	0	0	0.1	0	89.6	122.6	108.7	0	0	0	10.3	71.3	50.1	53.6	183.9	234.8	10.6	11.6	95.9	99.9	112.3	99.2	16.9	102.5	0	0.2	50.831
1405	85	100	17	CCTCACTGCAGCAACACGTG	75	69.8	93.6	80.3	85.6	27.5	73.5	5.8	24.5	22.5	59.7	68.8	63.7	32.3	22	27	33.5	33.7	41.7	60	63.9	35	26.4	34.2	29.2	34.4	33.9	7.8	4.2	43.7759
1406	98	95	20	TGTGTGCGGAGTGCCTTCAC	61	96.3	90.5	94.3	85.1	124.8	110.3	50.5	25	25.2	24.6	21.6	21.4	74.9	3.8	8.3	7.5	4.6	25.6	23.7	34.2	41.4	45.8	52.6	59	56.6	42	2.9	1	45.3276
1407	85	100	17	CTCACTGCAGCAACACGTGA	75	71.1	93	77.4	83.1	13.3	74	5.8	25	23	60.6	69.4	64.3	32.3	22.5	26.5	35.2	34.1	43.1	59.4	64.9	35.7	26.9	35.2	30.4	34.6	33.9	7.8	4.5	43.5172
1408	147	94.444	18	CTTTCCTTCCCTCCTCCTTC	14	10.6	13.2	48.9	124.1	12.1	17.9	22.8	135.3	144.6	13.6	97.8	70.4	11	22.5	127.7	146.7	23.3	17.5	14.5	11.1	13.2	12.2	32.7	45.5	17.3	22.5	27.2	6	44.0069
1409	107	90	20	CGACGGTTGTGTGTGCAGGG	77	30.5	74.8	111.3	85.1	57.8	53.6	28.6	60.4	58.4	18.4	24.4	25.5	22	15.3	23.6	37.7	16.6	41	23.7	21.2	40.6	61.3	66.4	50.8	78	64	1	2.1	43.831
1410	60	95	20	CATATAAATATTTGTGTGTG	18	17.7	19.5	16.9	15.8	23	30.7	178.2	196.7	179.4	23.6	18.2	17.4	29.1	21	25.5	50.3	0.7	41.7	43.5	38.4	59.1	65.1	65.4	55.4	77	68.9	8.7	0.8	48.4724
1411	127	95	20	CGCTGGATCCGGCCACGCGG	17	8.8	11.9	12.1	12.4	15.5	32.7	32.7	53.9	39.6	89.7	91.5	72.4	186.7	4.8	5.4	5	4.4	35.7	76.5	105	63.6	65.9	54.6	74.1	77.7	66.3	29.1	5	46.5517
1412	99	95	20	GTGTGTGCGGAGTGCCTTCA	60	96.7	90.5	93.9	85.1	124.9	110.6	50.5	25.4	25.2	22.4	21.6	20.1	74.6	3.8	8.3	7.5	4.6	25.6	23.7	34.2	40.3	44.9	52.6	59	55.7	41.1	2.9	1	45.0586
1413	65	89.474	19	GAGAGCATGTAAATATGCGT	0	0	0.6	0	0.5	0.5	0.5	0.6	0	2.7	132	151.2	181.6	187.1	1.4	0	0.8	10.9	0	68.6	81.4	102.7	88.6	112.3	138.3	108.1	73.1	1.9	0.2	49.8483
1414	68	93.75	16	TGAGAGCATGTAAATATGCG	0	0	0.6	0	0.5	0.5	0.5	0.6	0	2.7	132	151.2	182.3	187.1	1.4	0	0.8	10.9	0	68.6	81.2	102.3	88.6	111.8	138.3	108.1	72.8	1.9	0.2	49.8241
1415	121	94.737	19	TCCGGTCACGCGGCGACGGC	99	78.2	101.2	89.5	112.3	109.7	128.2	15.5	15.8	17.7	83.5	84.1	87.1	17.4	2.4	3.4	0.8	28.6	24.9	28.4	23.1	15.4	10.9	14.3	14.6	5.4	15.8	6.8	35.5	43.7759
1416	68	89.474	19	GTGAGAGCATGTAAATATGC	0	0	0	0	0.5	0.5	0.5	0.6	0	2.7	131	151.8	182.9	187.1	1.4	0	0.8	11.1	0	68.6	80.7	102.7	89	111.8	137.7	108.1	72.4	1.9	0.2	49.7931
1417	137	94.737	19	TTCCTCCTTCCGCTGGATCC	134	48.1	48.4	50.3	60.8	14.9	68.5	26.5	19.3	22	28.2	15.4	14.7	14.2	77.5	71.7	32.7	53.8	12.8	47.5	35.9	41.8	44.1	33.7	36.2	49.4	53.8	4.9	70.6	42.4724
1418	61	95	20	GCATATAAATATTTGTGTGT	17	17.7	19.5	16.9	15.8	22.9	30.7	178.5	196.2	181.6	22.7	18.2	17.4	28.8	21	25.5	50.3	0.7	39.7	42.9	37.9	59.4	65.1	65.4	55.4	77	68.7	8.7	0.6	48.3517
1419	126	95	20	GCTGGATCCGGCCACGCGGC	17	8.8	11.9	12.1	11.4	15.3	32.7	32.7	53.9	39.1	89.5	91.5	72.4	187.4	4.8	5.4	5	4.2	35.7	76.5	104.8	63.6	65.9	54.6	73.5	77.7	66.6	29.1	4.2	46.4586
1420	111	90	20	GCGGTGACGGTTGTGTGTGC	10	34.4	79.8	76.9	75.2	35.6	9.3	224	115.2	114.6	14.8	18.8	20.8	60.7	19.1	19.1	15.9	35.5	4.7	41.5	43.3	49.7	41.1	57.7	48.4	44.7	51.7	3.9	26.4	48.0276
1421	100	95	20	TGTGTGTGCGGAGTGCCTTC	60	96.3	86.7	92.9	84.1	124.6	110.8	50.8	25.4	25.2	22.4	21.6	20.1	74.6	3.8	8.3	7.5	4.6	25.6	23.7	33.9	40.3	44.9	53.1	58.4	55.7	40.8	2.9	1	44.8276
1422	54	95	20	AATATGTGTGGGTGGGCGGT	60	90.1	106.2	89.5	95.9	91.3	116.4	23.9	0.4	0	25.5	22.2	21.4	25.6	70.8	75.6	95.5	57.2	29.6	26.4	23.1	11.3	8.8	8.2	9.9	9.6	11.8	84.5	0	44.5069
1423	137	94.444	18	CCCCTCCTTCCGCTGGATCC	27	23.4	21.4	29	30.2	15	37.8	225.8	85	77.1	16.7	11.4	10.1	12.1	4.8	7.4	0.8	4.9	4	99.6	126.9	64.7	125.1	82.7	84.6	70.9	55.2	6.8	1.9	46.9759
1424	32	90	20	GTGTGTGCTGTTGGTCCCTT	76	72	49.6	61.9	50	30.2	98.7	50.5	16.2	12.3	42	31.3	36.9	35.9	68.9	53.5	41.9	103.2	100.3	38.9	33.2	14.3	7.6	8.2	10.5	23.4	35	10.7	53.9	43.6897
1425	86	100	18	CTTCACTGCAGCAACACGGG	0	0	0	0	0.5	0.1	0	89.8	124.4	105.5	0	0	0	10.3	70.3	48.6	51.1	195.8	233.5	10.6	11.6	96.7	100.7	107.7	95.7	0.7	102.5	0	0.3	50.2207
1426	52	95	20	TATGTGTGGGTGGGCGGTGT	60	89.6	105.6	89	95.9	91.1	115.9	23.9	0	0	25.8	23.3	21.4	25.6	70.8	76.1	94.7	57.4	28.3	26.4	22.9	11.3	8.8	8.2	9.9	9.6	11.8	84.5	0.3	44.4172
1427	53	95	20	ATATGTGTGGGTGGGCGGTG	60	89.2	104.9	89.5	95.9	91.1	115.9	23.9	0.4	0	25.3	23.3	21.4	25.6	70.8	76.1	94.7	57.4	28.3	26.4	22.9	11.3	8.8	8.2	9.9	9.6	11.8	84.5	0.3	44.3931
1428	129	100	18	TTCGCTGGATCCGGTCACGC	82	3.5	17	16.4	12.9	4.9	45.8	45.2	58.3	55.2	11.5	7.4	6.7	40.8	26.8	21.1	18.4	50.7	35	52.8	71.8	59.1	60.4	47	59.5	54.3	43.4	267	1	43.9966
1429	47	100	16	GGTGGGCGGTGTGTGTGCTG	61	81.3	98.6	82.7	90.5	89.7	106	30.3	39.4	36.4	25.3	24.4	20.8	5.7	71.7	84.5	95.5	58	34.3	23.1	17	19.9	21.4	17.9	19.3	25	19	1.9	2.9	44.9483
1430	120	90	20	TCCGGTCACGCGGCGACAGT	83	7.9	70.4	95.3	86.1	84.6	86.9	11.7	4.8	2.1	19.1	25	29.5	6.4	46.4	39.3	49.4	40.3	7.4	46.2	71.6	28.6	30.6	31.7	30.4	38.4	37.6	1	111.4	42.1759
1431	63	95	20	GAGCATATAAATATTTGTGT	18	32.2	32.7	33.9	29.7	39.8	40.8	176.5	182.2	169.8	23.6	19.3	22.1	38	34	34.9	72.1	0.9	25.6	31	23.1	38.8	55.8	62.3	48.4	49.4	44.8	8.7	0.3	47.8862
1432	91	90	20	GGGGTGCCATCACAGCAGCA	25	49.9	100.5	87.1	96.4	75.6	19.4	0	0	0	88.5	96.7	95.8	94.8	26.3	38.3	22.6	13.9	6.1	63.3	82.4	26	20.6	33.7	32.7	13.3	45	106.8	0	46.9207
1433	112	90	20	CGCGGTGACGGTTGTGTGTG	10	31.8	64.7	65.3	64.3	35.5	9.3	224.3	115.2	114.6	14.8	18.8	20.8	60.7	19.1	19.1	15.9	35.5	2.7	41.5	43.3	49.7	41.1	57.7	48.4	44.7	51.5	5.8	52.2	47.5276
1434	117	90	20	GGTCACGCGGCGACGGCTGT	78	67.1	60.3	61	72.2	105.6	77.6	15.8	15.3	17.7	84.7	84.7	85.1	7.5	2.4	3.9	0.8	35.7	24.2	25.7	21.2	15.1	10.5	13.8	14.6	5.4	15.8	5.8	271	44.7759
1435	90	90	20	GGGTGCCATCACAGCAGCAA	23	50.8	104.3	86.6	96.4	77.7	19.1	0	0	0	89.7	96.1	95.8	94.8	27.3	38.3	22.6	14.2	6.1	61.3	80.9	25.6	20.6	33.7	32.7	13.3	44.8	106.8	0	46.9828
1436	125	95	20	CTGGATCCGGCCACGCGGCG	18	4.4	11.9	11.6	11.4	14.6	32.5	32.1	53.9	39.6	88.8	92.7	73.7	188.2	3.3	5.4	5.9	3.5	35.7	67.9	96.9	63.6	65.9	54.6	74.1	77.7	66.3	29.1	4.2	45.7759
1437	86	100	17	TTCACTGCAGCAACACGGGA	0	0	0	0	0.5	0.1	0	89.3	123.1	108.7	0	0	0	10.3	71.3	49.6	53.6	172.6	233.5	10.6	11.3	96.3	99.9	110.8	98.1	0.7	103	0	0.3	49.7793
1438	122	90	20	GATCCGATCACGCGGCGACG	8	3.1	3.8	2.9	4	0.3	1.8	1.8	0	0	135.1	175.1	191	58.6	7.7	10.3	5	12	20.2	21.1	18.7	67.7	68	78.6	83.5	58.1	72.6	1.9	321.5	49.3931
1439	31	90	20	TGTGTGCTGTTGGTCCCTTC	76	70.7	47.8	61.9	49.5	29.7	90.7	48.7	16.2	11.2	40.8	31.8	36.2	34.1	67.4	52	39.4	101.2	90.2	43.5	34.9	16.6	10.1	13.3	10.5	27.6	39.2	10.7	53.1	43.2759
1440	125	94.737	19	TGGATCCGGCCACGCGGCGA	18	4.4	11.3	11.6	11.4	14.6	32.7	32.1	53.9	39.6	88.8	92.7	73	187.8	3.3	5.4	5.9	3.5	35.7	67.9	97.4	63.6	66.7	54.1	74.1	77.7	66.3	29.1	4	45.7448
1441	51	84.211	19	GTGTGTGCGTGGGCAATGTG	0	0	0	0	0	0	0	161	287.8	260.9	0	0	0	0	0	0	0	0	0	10.6	19.7	101.2	114.6	137.3	109.1	18.7	131	90.3	0.2	49.7379
1442	121	90	20	ATCCGATCACGCGGCGACGG	8	3.1	3.8	2.9	4	0.3	1.8	1.8	0	0	135.1	175.1	191	58.6	7.7	10.3	5	12	19.5	21.1	18.7	67.7	67.6	79.1	83.5	58.3	72.6	1.9	321.2	49.369
1443	48	100	18	TTTGTGTGGGCGGTGTGTGT	27	2.6	11.3	8.2	6.9	16.7	48.6	84.9	34.6	44.5	27.4	27.3	32.8	54.7	136.3	134.5	129.9	99.2	31	49.5	53.9	40.3	49.5	49.5	44.4	46.3	45.2	0	12.3	46.5276
1444	109	100	15	CGCAACGGTTGTGTGTGCGG	38	23.4	55.3	55.2	44.5	12.4	8.3	18.1	10.5	9.1	50.8	28.4	32.8	174.7	49.7	71.7	50.3	12.4	35.7	86.4	52.9	92.9	54.1	67.4	70.6	45.2	80	0	0	45.8897
1445	142	90	20	CTTTCCTCCTCCTTCCGCTG	4	45	34.6	39.7	38.6	59.9	1.5	93.6	105.1	98.6	60.4	48.9	42.9	4.6	75.1	75.6	108.1	49.2	9.4	20.4	12.1	57.2	90.7	78.1	78.8	30.9	61.2	0	15.2	49.6345
1446	48	95	20	TGTGTGTGGGCAGTGTGTGT	81	23.4	59.7	69.7	76.2	83.1	86.1	39.7	39.4	34.3	13.6	13.6	8.7	22.4	41.1	53	47.8	30.3	113.7	26.4	33	27.1	21	26	23.3	23.9	26	1.9	24.6	40.3448
1447	52	83.333	18	TGTGTGTGCGTGGGCAATGT	0	0	0	0	0	0	0	160.7	287.8	260.3	0	0	0	0	0	0	0	0	0	10.6	19.4	100.8	114.2	136.8	109.1	18.7	130.6	90.3	0.2	49.6379
1448	94	90	20	TGCGGGGTGCCATCACAGCA	24	49.5	98.6	85.1	95.9	75	19.4	0	0	0	89.3	97.8	94.5	94.1	26.3	38.8	22.6	13.3	6.1	62.6	82.1	25.6	20.6	32.2	32.7	14.5	45.5	106.8	0	46.6517
1449	89	100	19	AGTGCCTTCACTGCAGCAAC	65	47.7	62.2	52.3	55.9	97.9	99.5	47.5	22.3	24.6	42.5	46.1	50.9	36.9	1.9	2	0.8	4.9	14.1	54.1	63	47.4	50.4	52.6	67.7	57.1	46.4	58.2	1.8	43.9207
1450	44	94.737	19	GTGGACGGTGTGTGTGTGTG	20	0.4	23.2	33.4	35.6	17.7	14.9	0	0	0	57.3	83.6	87.8	225.4	36.3	43.2	38.5	33.5	13.5	67.3	72.3	58.3	54.1	79.1	78.2	50.8	48.7	99	0.2	47.3207
1451	89	90	20	GGTGCCATCACAGCAGCAAC	23	49.9	103.7	86.6	95.9	77.3	18.9	0	0	0	89.5	96.1	95.8	94.8	26.8	37.8	22.6	13.9	6.1	61.3	80.4	25.2	20.6	33.2	32.1	13.1	44.8	106.8	0	46.7655
1452	125	94.444	18	GGATCCGATCACGCGGCGAC	8	3.1	3.8	2.9	3.5	0.3	2	1.5	0	0	134.6	175.7	189.6	58.6	5.3	9.3	3.4	12	20.2	21.8	18.7	67.3	68	78.6	83.5	58.1	72.6	1.9	321.2	49.1552
1453	92	90	20	CGGGGTGCCATCACAGCAGC	25	49.5	99.3	85.6	96.9	74.9	19.1	0	0	0	86.9	96.1	93.8	94.1	26.3	38.3	22.6	13.7	6.1	63.3	81.7	25.6	20.6	32.2	32.7	13.3	45	106.8	0	46.531
1454	144	94.737	19	CCTTCCCTCCTCCTTCCGCC	36	53.9	10.7	17.9	20.3	22.2	20.1	49	32.8	28.4	70.4	56.9	62.3	61.1	22.5	38.3	66.2	36.3	35.7	20.4	29.3	36.1	64.6	51.1	46.7	56.6	58.4	101.9	119.9	45.7241
1455	93	90	20	GCGGGGTGCCATCACAGCAG	24	49.5	99.3	85.6	95.9	75	19.4	0	0	0	87.1	96.1	93.8	94.1	26.3	38.3	22.6	13.7	6.1	63.3	81.9	25.6	20.6	32.2	32.7	13.6	45	106.8	0	46.5
1456	138	94.444	18	CTTCCTCCTTCCGCTGGATC	133	34.4	48.4	50.3	60.8	15	68.3	26.5	19.3	22	28.4	15.4	14.1	14.2	72.2	70.7	31	49.6	12.8	46.8	35.7	41.8	44.1	33.7	35.6	48.9	54	4.9	70.6	41.4655
1457	139	90	20	CCTTCCTCCTTCCGCTGGAT	133	33.6	49	50.3	60.8	12.6	68.5	26.5	19.3	22	28.6	15.4	14.1	14.2	71.7	69.2	31	49.6	14.1	46.8	35.7	41.4	44.1	33.7	35.6	48.9	54.3	4.9	70.3	41.3517
1458	104	95	20	CGGTTGTTTGTGCGGGGTGC	87	103.8	56.6	79.8	73.2	61.5	67.2	10.5	39.4	30.5	34.8	32.4	36.2	18.1	14.3	19.6	21	48.1	6.7	40.2	19.4	39.9	29.4	41.9	31.5	37.7	48.9	18.4	0	39.5862
1459	105	100	17	ACAGTTGTGTGTGCGGGGTG	64	17.7	69.7	94.3	81.6	79.8	71.3	0.9	7	4.8	18.9	26.7	32.2	4.6	58.8	53	72.9	40.3	11.4	33	65.2	19.2	28.1	23	35	25.3	23.7	1.9	179.9	42.9034
1460	118	90	20	CGGTCACGCGGCGACGGCTG	78	67.1	54.7	54.2	63.3	105.3	77.6	15.8	15.3	17.1	84.7	84.7	85.1	7.5	2.4	3.9	0.8	35.7	24.9	25.7	21.4	15.1	10.9	14.3	14.6	5.1	16	5.8	269.8	44.0276
1461	51	95	20	ATGTGTGGGTGGGCGGTGTG	60	89.6	105.6	89	95.9	91.2	115.9	23.9	0	0	22	21	19.4	25.6	70.8	76.1	94.7	57.8	28.3	23.1	18.2	7.5	7.6	5.6	6.4	5.9	10	84.5	0.3	43.3069
1462	64	95	20	AGAGCATATAAATATTTGTG	18	32.7	32	33.9	29.7	39.8	40.8	167.2	164.7	161.8	23.9	19.3	22.1	37.6	36.3	38.3	75.4	3.5	25.6	29.7	22.6	38.4	54.6	61.8	47.9	48.2	44.3	8.7	0.3	46.8655
1463	111	94.444	18	GGCGACGGTTGTGTGTGCAG	62	38.9	63.5	62.9	49	72.4	59.4	18.7	59.6	56.2	26.3	25	24.8	26.3	17.2	19.1	34.4	20.6	69.3	28.4	26.6	56.8	62.5	62.8	47.9	78.9	64.7	1	47.3	44.2241
1464	24	90	20	TGTTGGTCCCTTCAGAGCCT	0	2.2	20.7	37.3	23.7	15.7	2.8	60.1	62.2	57.9	115.3	137	127.3	72.1	37.8	23.6	21.8	45	14.1	46.2	36.6	54.2	67.6	56.7	59	62.5	57.5	1	98.6	48.8448
1465	110	90	20	CGGTGACGGTTGTGTGTGCG	10	34.4	63.5	56.6	56.9	35.4	9.8	224	114.8	114.6	15	18.8	20.8	72.8	19.1	19.1	15.9	35.9	6.1	41.5	43.3	49.7	40.7	57.2	48.4	44.9	52	3.9	26.4	46.6034
1466	125	100	18	GGATCCGGTCACGCGGCGAT	26	1.8	9.4	15	10.4	11.1	19.9	52.2	56.5	49.3	7.6	5.7	6	55.7	0.5	0	0	3.6	12.1	100.9	94.2	54.2	44.1	48	46.7	67.7	66.8	386.4	59	45.2
1467	47	94.737	19	TGGGTGGGCGGTGTGTGTGC	62	81.7	99.3	81.3	86.1	87.5	105.8	29.2	38.5	35.9	22.9	21	21.4	5.7	74.1	82	93.9	56.5	34.3	24.4	15	18.8	20.6	16.3	18.7	24.1	15.8	0	0.6	43.9103
1468	57	94.444	18	ACAAATATGTGTGTGTGTGC	27	30.5	33.3	32.4	40.6	52.4	21.2	28	27.2	19.8	95.9	98.4	88.5	59.6	40.7	33.4	42.7	31	65.3	37.6	30.5	51.9	70.5	75.6	69.5	52.9	36.2	0	34.2	45.7517
1469	142	94.737	19	TTCCCTCCTCCTTCCGCTGA	102	29.1	73.5	79.8	91.5	52.2	55.4	5.3	81.5	60.5	9.8	5.1	3.4	5.7	9.1	5.9	3.4	6.2	35	36.3	34.4	45.2	65.1	50	57.2	50.3	56.4	1.9	0.5	38.3345
1470	21	90	20	TGGAACTTTCAGTGCCTTCG	0	0	0	0	0.5	0.5	0.8	0	0.9	0	122.7	91	85.8	75.6	40.2	28.5	23.5	18.6	46.4	116.1	63.5	184.7	80.2	90.9	86.4	101.1	146.4	0	0	48.4241
1471	108	85	20	GCGACGGTAGTCTGTGCGGG	0	12.4	0	0	0.5	9.2	0	0	0	0	140.8	167.2	126	140.6	66	91.8	115.6	43.9	94.2	19.8	18	59.1	50.4	47.5	53.7	55.5	57.3	44.7	0	48.7655
1472	115	92.308	13	GCGACGGTTGTGTTTATTGG	1	0	0.6	0.5	0.5	0.1	0	244.7	276.8	302.1	0	0	0	0	0	0	0	0.2	0	83.1	76.7	69.2	88.6	78.6	85.8	34.2	57.1	0	0	48.269
1473	104	100	18	CAGTTGTGTGTGCGGGGTGC	64	17.7	69.1	93.9	80.1	79.3	71.3	0.9	5.7	4.8	18.9	25.6	31.5	4.6	58.8	53	72.9	40.1	11.4	33	64.2	19.2	28.1	21.4	35	24.1	23.4	1.9	179.5	42.531
1474	47	100	16	GGGTGGGCGGTGTGTGTGCT	62	80.8	98.6	80.8	86.1	87.8	105.8	29.2	38.5	35.9	22.7	21	20.8	5.7	74.1	82	93	56.3	34.3	23.1	15	18.8	20.6	16.3	18.7	23.9	15.5	0	0.6	43.7207
1475	85	89.474	19	CTTCACAGCTGCAACACGTG	149	57.4	109.3	110.8	107.8	110.1	86.1	0.3	0	0	8.8	10.8	14.1	32.3	9.1	8.3	4.2	39.4	3.4	4	2.5	23	26.9	19.9	19.3	27.4	22.5	1	0	34.7483
1476	37	90	20	GTGTGTGTGCTGCTGTTGGT	7	0	5.7	5.8	1.5	0.3	5.8	80.2	74.9	71.8	0.7	0	0	0	244.4	187.1	178.5	203.8	89.5	0.7	2.7	36.5	60	55.1	63.6	5.1	26.4	1.9	0	48.5862
1477	152	95	20	CTCCCTCTTCCTTCCCTCCT	4	4.4	3.1	1.5	2	2.9	2.8	139.4	85.4	91.1	43.4	69.9	73	9.9	38.3	47.6	46.1	62.2	23.6	47.5	41.8	45.5	44.5	43.9	49.6	54.8	44.5	97.1	129.4	46.5241
1478	85	88.889	18	TTCACAGCTGCAACACGTGA	144	57.4	109.3	111.3	110.3	110.6	81.6	0.3	0	0	9.5	13.1	17.4	32.3	9.1	8.3	4.2	39.6	3.4	4	2.5	23.7	26.9	20.9	19.8	28.1	22.7	1	0	34.8724
1479	160	90	20	GCGGCTCACTTTCTCTTCCT	1	3.1	5.7	5.8	4.9	2	0	2	25.8	22.5	102.1	85.3	86.4	122.5	20.6	20.6	31	35.5	44.4	91	91	51.5	36.9	38.8	46.7	35.1	41.5	333	1	47.8517
1480	115	91.667	12	CGACGGTTGTGTTTATTGGG	1	0	0.6	0.5	0.5	0.1	0	244.5	277.2	302.7	0	0	0	0	0	0	0	0.2	0	79.1	70.3	68.9	88.6	78.6	85.8	34.2	57.1	0	0	47.9276
1481	55	95	20	AAATATGTGTGGGTGGGCGG	60	90.1	104.3	88.5	93	91.3	116.9	23.9	0.4	0	25.3	20.5	20.8	25.6	57.9	63.3	89.7	49.9	24.9	26.4	23.6	11.3	8.8	7.7	9.9	9.6	11.6	83.5	0	42.7138
1482	75	90	20	AGCAACACGTGAAAGCATAT	59	73.3	72.3	52.3	56.4	85.6	126.4	57.5	68.8	67.5	30.3	29	21.4	13.5	20.1	8.3	2.5	27.2	76	40.9	56.1	14.3	16.4	16.8	17.5	19.4	17.6	61.2	0.2	41.6483
1483	153	95	20	ACTCCCTCTTCCTTCCCTCC	4	4	2.5	1.5	2	2.5	2.8	138.9	85.4	91.1	43.9	69.4	73	9.9	37.3	47.6	45.3	60.5	23.6	46.2	41.1	45.2	44.5	43.9	49	54.8	44.1	97.1	129.4	46.2241
1484	151	95	20	TCTCTCTTCCTCCCCTCCTC	1	9.3	1.9	1.9	0	1.5	3.8	79.3	53.9	47.7	95.5	75	75.7	32	55	65.3	49.4	45	21.5	27	33.4	51.9	44.9	43.9	52.5	68.6	46.2	245.6	58.5	47.8345
1485	49	95	20	GTGTGTGTGGGCAGTGTGTG	80	23.4	52.2	62.4	64.8	64.5	85.6	53.1	34.2	33.2	5	5.1	2	24.9	36.3	48.1	41.1	32.6	113.7	64.6	58	23.3	16.4	22.5	15.8	22.7	20.6	1.9	18.3	38.8379
1486	73	90	20	CAACACGTGAGAACATATAA	13	26.5	17.6	7.3	14.8	26.5	5.5	27.1	21.5	24.1	90.2	105.2	102.5	4.3	55	51.6	55.3	99.3	70	63.3	50.4	62.5	64.2	52.6	54.3	64.1	52.2	75.7	0.3	46.7897
1487	104	95	20	CGGTTGTGTGTGCAGGGTGC	77	29.6	66	111.3	92.5	44.6	35.3	28.9	55.6	47.1	18.6	24.4	24.8	21.3	10.5	21.1	35.2	9.3	40.4	23.7	20.7	40.3	61.7	66.4	50.8	78	63.3	1	1.8	41.4207
1488	62	94.737	19	GCATACAAATATGTGTGTGC	2	5.3	38.3	27.1	24.2	4.2	1.3	105	168.6	153.7	30.3	24.4	30.8	18.1	4.3	7.4	5.9	2.6	2	14.5	11.3	109.9	109.6	127.6	123.2	25.7	106.9	0	105.4	47.9172
1489	23	90	20	GTTGGTCCCTTCAGAGCCTT	0	2.2	20.7	37.3	23.7	15.8	2.8	60.1	60	56.8	113.4	133.6	125.3	70.3	37.8	22.6	21	45	14.1	46.2	35.7	52.7	67.6	53.1	55.4	61.8	56.4	1	99	47.9793
1490	154	95	20	CACTCCCTCTTCCTTCCCTC	4	4	2.5	1.5	2	2.5	3.3	139.1	85.8	91.1	44.2	69.4	73.7	9.9	40.2	47.6	45.3	48.5	24.9	45.5	41.6	45.2	44.5	43.9	49	55	44.3	97.1	129.4	46.0345
1491	85	94.118	17	ATCACAGCAGCAACACGTGA	4	49	96.8	74.5	79.6	87.8	10.8	0	0.4	0	93.1	100.6	98.5	99.8	27.3	38.3	24.3	15.9	26.2	60.7	85.1	25.6	19.7	34.2	32.1	13.1	45	105.8	0	46.4897
1492	157	95	20	GCTCACTCCCTCTTCCTTCC	4	4	2.5	1	2	2.4	3.3	140.9	86.7	90.5	43.7	69.4	73.7	9.6	40.2	45.7	41.1	40.1	25.6	49.5	43.5	45.5	44.9	44.4	49	57.4	45	93.2	134.3	45.969
1493	103	95	20	GGTTGTGTGTGCAGGGTGCC	77	29.1	63.5	111.3	92.5	44.5	35.3	28.6	55.6	47.7	18.4	25	23.5	22.7	10.5	21.1	36	8.6	39.7	23.1	20.2	38.8	62.1	65.4	50.8	77.7	62.6	1	1.8	41.1759
1494	85	94.118	17	CATCACAGCAGCAACACGTG	4	49	96.8	73.5	79.6	87.9	10.8	0	0.4	0	94	100.6	99.2	99.8	27.3	38.3	22.6	15.5	26.2	61.3	85.1	25.6	19.7	34.2	32.7	13.1	45.2	105.8	0	46.4897
1495	74	90	20	GCAACACGTGAAAGCATATA	59	73.3	72.3	52.3	56.4	85.6	126.7	58.1	68.8	68	30.3	29	21.4	13.8	15.8	6.4	0.8	19.1	77.4	40.9	56.3	14.7	16.8	16.8	18.1	19.4	17.6	61.2	0.2	41.2586
1496	78	89.474	19	AGCAGCAACACGTGAGTGCA	8	9.3	0	0.5	1	0.6	1	83.7	143.2	132.3	39.6	40.4	43.6	28.8	55.5	79.1	86.3	31	46.4	12.5	18.4	52.3	65.1	58.2	64.8	55	52.2	0	146.1	46.7207
1497	155	95	20	TCACTCCCTCTTCCTTCCCT	4	4	2.5	1.5	2	2.4	3.3	139.1	86.3	91.1	43.9	68.8	73.7	9.6	39.7	48.1	45.3	48.1	24.9	45.5	41.6	45.2	44.1	43.9	49	55	44.3	94.2	128.9	45.8621
1498	22	94.737	19	TGGTCCTTTCAGAGCCTTCC	54	37.1	12.6	10.6	10.4	15.2	29.5	0.9	5.3	4.3	61.3	44.3	53.6	66.7	71.3	84.5	81.3	55	41.7	51.4	44	7.1	12.6	8.2	8.2	14	11.6	169.9	72.1	39.2655
1499	79	88.889	18	CAGCAGCAACACGTGAGTGC	8	9.3	0	0.5	1	0.6	1	83.7	143.2	132.8	39.4	40.4	43.6	28.8	55.5	78.6	86.3	30.8	46.4	12.5	18.2	52.3	65.1	58.2	64.2	55	52.2	0	146.1	46.6793
1500	158	94.737	19	GGCTCACTTTCTCTTCCTTC	1	3.1	5.7	5.8	4.9	2	0	2.3	25.8	22.5	102.9	84.7	87.1	105.4	21	20.6	31	35.5	39	91.7	91.2	51.9	36.9	38.3	46.7	35.3	41.7	333	1	47.1724
1501	94	85	20	TGCGGGGTGCCATTACAGCA	17	67.1	20.1	26.6	28.2	39.3	85.4	27.1	29.3	17.1	104.8	129.6	122.6	49	55.5	66.3	49.4	57.6	41	18.5	18.4	46.7	34.8	50	53.7	34.6	44.8	0	0	46.0172
1502	159	94.444	18	CGGCTCACTTTCTCTTCCTT	1	3.1	5.7	5.8	4.9	2	0	2.3	25.8	22.5	102.6	85.3	86.4	105.1	21	20.6	31	35.7	39	91.7	91.5	51.5	36.9	38.8	46.7	35.1	41.7	332	1	47.1276
1503	74	90	20	GCAACACGTGAGAACATATA	13	26.5	17	7.3	14.8	26.5	5.3	27.4	21.5	24.1	90.5	105.8	102.5	4.3	55.5	51.6	55.3	99.5	70	57.4	43.8	62.5	64.2	52.1	54.3	64.1	52	74.8	0.3	46.3414
1504	22	94.444	18	GGTCCTTTCAGAGCCTTCCA	54	37.1	11.3	11.1	10.4	15	28.5	0.6	5.7	4.3	61.3	44.3	53.6	67.1	71.3	84.5	82.1	54.7	41.7	50.8	43.8	7.1	12.6	8.2	8.2	14	11.6	169.9	71.1	39.169
1505	154	90	20	CACCCTCTCCTCCTTCCCTC	13	11.9	32.7	30	29.7	15.5	30.2	83.4	67.9	67.5	58.7	76.2	75	25.2	2.4	0.5	4.2	1.3	7.4	107.5	96.9	66.6	103.7	90.9	77.6	79.4	74.9	6.8	0.3	46.1138
1506	67	100	17	GAGAGCATATAAATATGTTT	43	7.9	23.9	27.6	15.3	30.2	40.5	61.3	36.8	42.9	36	38.1	30.2	0.7	57.9	60.4	72.1	39	7.4	81.8	94.7	56.8	44.5	48.5	43.8	59.2	43.1	47.6	39	42.4207
1507	115	89.474	19	CACGCCGCGACGGTTGTGTT	3	2.6	11.3	7.3	7.9	15	8.8	230.2	216.8	242.7	0.5	0	0	0	0	0	0	0.5	0	92.3	69.4	73.7	101.2	85.3	98.6	49.4	48.2	0	0	47.0586
1508	153	90	20	ACCCTCTCCTCCTTCCCTCC	13	11.9	32.7	30	29.7	15.2	30	82.8	67	67.5	58.2	75.6	75	25.2	2.4	0.5	4.2	1.3	7.4	105.5	97.1	66.6	104.1	90.4	77.6	79.1	74.7	6.8	0.3	45.9241
1509	47	95	20	GTGTGTGGGCAGTGTGTGTG	81	20.8	59.1	69.2	75.2	81.5	86.4	39.7	39	34.3	13.8	13.6	8.7	22.4	41.1	52.5	48.6	30.4	113	26.4	35.9	15.4	7.1	13.8	10.5	24.1	17.6	1.9	24.8	38.2
1510	155	90	20	TCACCCTCTCCTCCTTCCCT	13	11.9	32	30	29.2	15.4	30	82.8	67.9	67.5	58.5	76.2	75	25.2	2.4	0.5	4.2	1.1	7.4	106.8	95.4	66.2	103.3	90.9	77	79.1	74.5	6.8	0.3	45.8793
1511	152	94.444	18	CCCTCTCCTCCTTCCCTCCT	13	11.9	30.8	29.5	29.7	12.6	30.2	82.8	66.6	67.5	58.5	76.2	75	25.2	2.9	0.5	4.2	1.5	6.7	106.8	97.6	66.2	104.9	90.4	77.6	79.6	75.1	6.8	0.3	45.8828
1512	48	95	20	TGTGTGTGAGCGGTGTGTGT	80	16.3	24.5	22.7	25.2	36.5	101	0.9	10.9	8.6	118.1	101.8	94.5	22.4	33.5	31.9	32.7	43	16.1	58.7	70.3	15.4	5	6.1	14	17.3	8.3	173.8	9.4	41.3414
1513	46	95	20	TGTGTGGACGGTGTGTGTGT	29	19.9	37.1	51.8	56.4	43.3	15.6	24.2	24.5	31.6	113.6	135.9	93.1	104.7	66.5	65.3	76.3	61.8	19.5	17.1	19.4	19.6	24.3	28.6	35.6	20.4	20.4	1	21.1	44.0552
1514	106	77.778	18	GACGGTTGTGTTTATTGGGT	1	0	0.6	0.5	0.5	0.1	0	236.3	276.8	300.5	0	0	0	0	0	0	0	0.2	0	79.1	70.1	65.8	84.8	76.6	81.1	32.1	54.5	0	0	46.9172
1515	105	78.947	19	ACGGTTGTGTTTATTGGGTG	1	0	0.6	0.5	0.5	0.1	0	235.1	276.8	300.5	0	0	0	0	0	0	0	0.2	0	80.5	68.9	65.8	85.6	76.6	81.7	31.8	54.3	0	0	46.9138
1516	104	80	20	CGGTTGTGTTTATTGGGTGC	1	0	0.6	0.5	0.5	0.1	0	234.2	277.2	300.5	0	0	0	0	0	0	0	0.2	0	80.5	68.6	67	84.8	76.6	82.3	31.6	54	0	0	46.9034
1517	115	88.889	18	ACGCCGCGACGGTTGTGTTT	3	2.6	11.3	6.8	8.4	14.5	8.8	229.9	213.3	242.7	0.5	0	0	0	0	0	0	0.2	0	92.3	69.1	73.7	102	84.8	98.6	49.2	48.2	0	0	46.8931
1518	119	90	20	CCGGCCACGCGGCGACGGTT	18	3.5	11.9	11.1	12.4	14.9	33	35.3	53	41.8	74.9	84.7	61.6	162.6	3.3	7.4	5.9	3.5	19.5	65.3	95.4	64.3	68.8	55.1	74.7	80.8	64.2	29.1	4.4	43.4621
1519	50	95	20	TGTGTGTGTGGGCAGTGTGT	81	23.4	52.2	61	65.3	64.4	85.4	52.8	34.2	33.2	5	5.1	0.7	24.1	35.9	48.1	41.1	41.4	82.8	65.3	58.3	23.7	16.4	22.5	15.8	22.2	20.6	1.9	18.3	38.0034
1520	59	90	20	ATATAAATATGTGTGGGCGG	52	28.3	22.6	23.7	25.7	58.8	29.7	37	28	29.5	32.5	38.7	33.5	28	40.7	39.3	42.7	25.7	94.2	44.2	26.1	63.6	75.1	78.1	99.2	77	78.9	0	0	43.2
1521	103	100	19	AGTTGTGTGTGCGGGGTGCC	62	16.3	67.9	91.9	79.6	77.8	68.5	0.9	5.7	4.8	18.6	25	30.8	4.3	57.4	52	70.4	39.2	13.5	33	61	18.8	27.7	20.4	33.3	23.4	23.2	1.9	166.3	41.2276
1522	103	95	20	GGTTTTGTGTGCGGGGTGCC	69	26.9	59.1	42.1	42	111	77.8	25.1	48.2	33.7	18.4	35.3	48.9	60	23	28	14.2	20.8	5.4	26.4	19.2	37.6	56.2	36.3	39.7	39.8	46.4	12.6	0.3	38.0483
1523	69	90	20	ACGTGAGAACATATAAATAT	13	26.5	18.2	6.8	13.8	26.8	5.3	27.4	21	22.5	97.6	93.8	98.5	4.6	55.5	44.7	50.3	94.4	69.3	64.6	54.4	63.2	64.6	52.6	49.6	65.8	54	74.8	0.3	45.9966
1524	145	90	20	TTCCTTTCCTCCTCCTTCCG	2	53.4	25.1	19.4	25.2	48	1.3	76.7	89.4	79.8	97.1	92.7	102.5	39.8	4.8	0	6.7	4.2	8.7	27.7	21.2	71.9	107.5	105.7	101.6	57.4	82.8	0	15.1	47.1621
1525	47	95	20	GTGTGTGAGCGGTGTGTGTG	76	16.8	24.5	22.7	25.2	36.7	99.5	0.9	10.9	8.6	118.1	101.8	94.5	22.4	33.5	31.9	32.7	42.8	16.1	58.7	70.1	15.4	5.5	6.1	14	17.3	8.3	173.8	9.6	41.1862
1526	62	95	20	AGCATATAAATATTTGTGTG	17	16.3	19.5	16.9	16.3	23.6	31.2	177.1	182.2	170.3	23.9	19.3	22.1	38	33	34.9	72.1	0.7	25.6	36.9	25.8	38.8	55.8	62.3	48.4	49.9	45	8.7	0.2	45.2345
1527	104	100	18	GTTGTGTGTGCGGGGTGCAT	17	78.2	44.6	66.3	74.7	100.9	17.9	1.2	2.6	1.6	34.6	23.3	36.2	17.8	89.4	116.9	169.3	91.3	184.4	4.6	18.7	27.5	22.7	24.5	21.6	14.3	15.1	1.9	3.7	45.6138
1528	150	94.444	18	CTCTTCCTTTCCTCCTCCTT	1	53.4	39	29.5	30.7	48.7	1.3	76.1	89.4	79.3	96.4	88.7	99.2	39.1	3.8	0	6.7	3.6	9.4	27.7	20.7	68.5	107.9	102.6	99.8	52.9	74.9	0	14.7	47.069
1529	88	90	20	GTGCCTTCACAGCTGCAACA	146	53	98	102.6	98.4	109.4	79.8	0.3	0	0	13.8	12.5	21.4	30.2	9.1	8.3	4.2	39.6	2.7	4	2.5	22.2	27.3	19.9	19.3	26.9	22.5	1	0.2	33.6241
1530	86	100	18	GTCTTCACTGCAGCAACACG	71	115.7	45.2	44	35.6	60.1	19.9	2	57.4	59.5	17.9	18.8	23.5	70.3	102.8	75.6	60.3	46.8	48.4	13.8	23.9	25.6	25.2	36.8	24.5	23.4	29.2	4.9	11.8	41.169
1531	64	100	17	GCATATAAATATGTGTGGGC	52	28.3	22.6	23.7	25.7	58.5	30.2	60.4	22.3	22	32	34.7	32.8	127.8	31.6	22.6	35.2	25.2	94.2	36.9	24.8	53.4	62.1	65.4	87	63.2	71	0	3.1	43.0586
1532	130	100	17	TTTCGCTGGATCCGGTCACG	79	0.4	14.5	16	12.4	1.1	35	44	57.8	53	6.9	6.8	6.7	38.3	21	18.2	15.9	48.3	33	48.1	67.4	55.7	58.8	45.4	54.9	53.4	41.5	265	0.3	41.3379
1533	86	90	20	GCCTTCACAGCTGCAACACG	143	54.3	98	102.6	97.9	109	79.1	0.3	0	0	14.1	12.5	21.4	30.2	9.1	8.3	4.2	39.2	3.4	4	2.5	22.2	27.3	19.9	19.3	26.9	22.3	1	0.2	33.5241
1534	68	90	20	CGTGAGAACATATAAATATG	13	26.5	18.2	6.8	13.8	26.4	5.3	26.3	21	22.5	96.9	93.2	97.2	4.6	55.5	44.7	50.3	94.4	66.6	64.6	53.4	62.8	64.6	53.1	49.6	66	54.7	74.8	0.3	45.7621
1535	62	95	20	AGCATATAAATATGTTTGTG	43	22.5	35.8	35.3	23.7	63.3	38.8	50.8	31.5	34.3	35.6	32.4	29.5	0.7	57.9	51.1	64.5	37.9	7.4	72.5	77.5	55.7	44.5	48.5	44.4	58.8	42.7	46.6	38.7	42.2724
1536	85	90	20	CCTTCACAGCTGCAACACGT	142	54.3	97.4	102.6	98.9	108.6	79.1	0.3	0	0	14.1	12.5	21.4	30.2	9.1	8.3	4.2	39.2	3.4	4	2.5	22.2	26.9	19.4	19.3	26.9	22.3	1	0.2	33.4586
1537	150	100	18	CCCTCTTCCTTCCCTCCTCC	4	4.4	3.1	1.9	3	2.9	3	112.9	63.5	57.9	43.9	69.4	72.4	9.9	38.3	48.1	46.9	64.5	23.6	46.2	42.3	36.1	31.1	28.6	37.9	40.3	34.6	96.1	235.8	44.9172
1538	57	100	19	TAAATATGTGTGTGTGGGCA	70	66.2	63.5	55.2	55.4	31.1	131	48.7	20.6	32.7	12.6	4	4.7	41.2	48.3	46.2	41.9	20.4	36.3	41.5	34.2	37.2	36.9	40.8	36.8	36.8	29	1.9	17.5	39.4
1539	67	90	20	GTGAGAACATATAAATATGT	13	26.5	18.2	6.8	13.8	26.4	5	26.3	21	22.5	96.9	93.8	97.2	4.6	55.5	44.7	50.3	93.3	67.3	64.6	53.4	62.8	64.6	53.1	49	66.2	54.3	73.8	0.3	45.6966
1540	66	94.444	18	TGAGAACATATAAATATGTG	13	26.5	18.2	6.8	13.8	26.4	4.8	26	21	22.5	96.9	93.8	97.2	4.6	55	44.7	50.3	93.7	67.3	64.6	52.9	62.8	65.1	53.1	49	66.2	54	73.8	0.3	45.6655
1541	152	95	20	CTCTCTCTCCCTTCCCTCCT	21	43.3	19.5	22.7	14.8	12.1	12.8	121.1	82.3	68.6	47.7	39.8	41.5	14.2	7.2	2.5	2.5	23.5	2.7	107.5	86.8	94.1	85.6	73.5	92.8	82.9	74.5	2.9	1.6	44.8966
1542	29	88.889	18	TGCTGTTGTTCCTTTCAGAG	58	84.8	37.1	44.5	42	86.4	105.3	30.9	48.6	50.4	38.4	40.4	42.9	21.7	7.7	14.7	10.1	18.2	24.2	48.1	46.2	40.6	46.2	47	50.8	57.1	62.9	0	0.2	41.5655
1543	87	90	20	TGCCTTCACAGCTGCAACAC	144	53.4	97.4	102.6	96.9	108.9	79.3	0.3	0	0	13.8	12.5	21.4	30.2	9.1	8.3	4.2	39	2.7	4	2.5	22.2	27.3	19.9	19.3	26.9	22.3	1	0.2	33.4345
1544	65	94.737	19	GAGAACATATAAATATGTGT	13	26.5	18.2	6.8	13.8	26.4	4.8	26	21	22.5	96.9	93.8	98.5	4.6	54.5	44.2	50.3	93.9	66.6	64.6	53.1	62.5	64.6	52.6	49.6	66	54.3	73.8	0.3	45.6448
1545	52	100	14	TAAATATGTGTGGGCGGTGT	51	28.3	22	22.7	25.7	59.1	36.5	37.6	27.6	28.9	36.5	41.5	32.8	28.4	40.7	39.8	41.1	22.6	96.9	54.1	32	57.6	71.4	73	86.4	73	73.1	0	0	42.769
1546	104	100	19	GGTTGTGTGTGCGGGGTGCA	15	77.7	44	66.8	74.2	100.3	15.9	1.2	2.6	1.6	34.6	22.7	36.2	21.3	88.5	117.8	169.3	91.5	179	4.6	18.9	28.2	22.7	24.5	21.6	14.7	15.5	1.9	3.1	45.3759
1547	131	100	16	CTTTCGCTGGATCCGGTCAC	77	0.4	14.5	16	12.4	1	34.8	43.2	58.3	52.5	6.9	6.8	6	38.7	21	18.2	15.9	47.6	33.6	48.8	66.7	54.2	58.8	45.4	55.4	52.9	41.5	263.1	0.3	41.1
1548	35	94.444	18	TGTGTGTGCTGTTGGTCCCT	76	56.1	33.3	39.7	37.1	22.4	98.2	50.5	15.8	12.9	44.2	34.1	36.2	35.9	56	48.1	40.2	102.6	100.3	36.9	32.5	15.4	7.6	8.2	10.5	22.5	34.3	10.7	53.8	40.4138
1549	112	85	20	CGCCGCAACGGTTGTGTGTG	36	0.9	54.7	53.7	41.5	11.7	7.1	17.8	8.8	8.6	47	28.4	30.8	160.1	46.4	67.8	49.4	10	35.7	83.8	51.6	89.5	53.3	65.4	68.3	44.9	79.3	0	0	43.1897
1550	110	100	14	CCGCAACGGTTGTGTGTGCG	36	0.9	54	53.7	41.5	11.6	7.1	17.8	9.2	8.6	46.8	28.4	30.8	160.5	46.4	67.3	49.4	10	35.7	84.4	51.6	89.5	53.3	65.4	68.3	44.7	79.8	0	0	43.1966
1551	111	85	20	GCCGCAACGGTTGTGTGTGC	36	0.9	54	53.7	41.5	11.7	7.1	17.8	9.2	8.6	46.8	28.4	30.8	159.8	46.4	67.8	49.4	10	35.7	84.4	51.6	89.5	53.3	65.4	68.3	44.7	79.8	0	0	43.1931
1552	154	95	20	CACTCTCTCTTCCTTTCCTC	41	60.9	50.9	38.2	37.6	47.5	30.2	14	32	34.8	90.7	85.9	99.8	46.5	15.8	10.3	16.8	3.6	13.5	40.2	36.4	42.1	72.6	81.7	70	52.9	58.2	0	15.1	42.731
1553	59	95	20	ATATAAATATATGTGTGTGG	67	49.9	66.6	61.9	67.8	51.9	54.4	27.1	12.3	16.1	107.4	83	85.1	26.6	40.2	51.6	26	35.5	37	31	31.2	42.5	29	22.5	19.8	22.2	32	7.8	2.3	41.6448
1554	129	95	20	CCGCTGGGATCCGGTCACGC	9	11.5	6.9	87.6	110.8	12.4	9.3	5.5	74	112.5	6.7	79	126	3.6	10	75.1	83.8	17.9	16.1	10.6	8.4	8.7	9.7	88.8	149.4	11.9	6	29.1	10.5	41.0621
1555	113	85	20	ACGCCGCAACGGTTGTGTGT	36	0.9	54.7	53.7	41	11.9	7.1	17.8	8.8	8.6	47	28.4	30.2	160.1	46.9	67.8	49.4	10	35.7	83.1	51.6	89.9	52.9	65.4	68.3	44.7	79.3	0	0	43.1448
1556	64	95	20	AGAACATATAAATATGTGTG	13	26.5	18.2	6.8	13.8	26.4	4.5	26	21	22.5	96.9	92.7	95.8	4.3	54.5	44.2	50.3	93.3	66.6	64	52.4	62.5	64.6	52.6	49.6	66	54.5	73.8	0.3	45.4345
1557	114	85	20	CACGCCGCAACGGTTGTGTG	36	0.9	54	53.7	41	11.9	7.1	17.8	8.8	8.6	47	28.4	30.8	160.1	46.9	67.8	49.4	10	35.7	83.1	51.6	89.9	52.9	65.4	68.3	44.7	79.3	0	0	43.1414
1558	151	95	20	TCCCTCTTCCTTCCCTCCTC	4	4.4	3.1	1.9	2.5	2.9	2.8	112.9	62.2	57.9	43.4	69.4	72.4	9.9	38.3	47.6	46.1	64.5	23.6	46.2	41.8	36.1	30.6	29.1	37.4	39.8	34.1	95.1	234.4	44.6345
1559	67	100	17	TGAGAGCATATAAATATGTT	43	9.7	24.5	27.6	15.3	30.9	41.1	61	36.8	42.9	37	39.2	30.2	1.4	51.2	52	62.9	31	2.7	81.8	95.4	56.8	44.5	49	43.8	59.5	43.4	47.6	39.4	41.4345
1560	100	80	20	TGTGTTTATTGGGTGCCTTC	1	0	0.6	0.5	0.5	0	0	217	285.6	301	0	0	0	0	0	0	0	0.2	0	71.9	56.6	58.7	81	94.5	97.5	25.3	48	0	0	46.2034
1561	111	90	20	GCGGCGACAGTTGTGTGTGC	43	7.9	52.2	73.5	64.8	74.9	48.1	26.5	14.5	13.9	17.4	25.6	30.2	4.6	44.5	39.3	48.6	39.9	8.1	48.1	72.6	24.1	34.4	20.9	25.7	34.2	33.6	146.6	109.8	42.3276
1562	23	100	19	TTTGGTCCTTTCAGTGCCTT	45	30.5	48.4	46.9	50.9	92.1	74.8	53.4	56.5	42.9	45.1	49.5	56.3	16	18.7	25	25.1	45.4	24.2	19.1	26.1	21.8	16.8	15.3	26.8	20.1	23.2	186.4	3.2	41.569
1563	105	94.737	19	ACGGTTGTGTTTGCGGGGTG	3	0	25.8	23.2	26.2	0.9	34.3	168.9	137.5	136.1	8.4	1.7	0	16.7	0	1	0	0.4	0	58	62.7	97.4	122.1	94.5	98.6	90.8	104.4	0	0	45.2621
1564	58	95	20	TATAAATATATGTGTGTGGG	67	49.9	66.6	61.9	67.3	51.1	53.9	25.1	10.9	15.5	107.2	83.6	85.1	27	40.7	51.1	26	35.5	37	30.3	31.2	42.5	29	22.5	18.7	22	31.1	7.8	2.3	41.3724
1565	49	85	20	GTGTGTGTGGGTAATGTGTG	0	0	0	0	0	3.8	0	127.5	169.1	169.3	0	0	0	0	0	0	0	0.2	0	164.2	155.2	53.8	62.5	65.4	63	44	47.8	179.6	0	45.0138
1566	50	85	20	TGTGTGTGTGGGTAATGTGT	0	0	0	0	0	3.8	0	127.5	169.1	169.3	0	0	0	0	0	0	0	0.2	0	164.2	154.7	53.4	62.5	65.4	63.6	43.8	47.8	179.6	0	44.9966
1567	59	88.889	18	ATAAATATGTGTGGGCGGTG	52	28.3	22	22.7	25.7	59	29.5	37	27.6	28.9	32.9	39.2	31.5	28	40.7	39.3	41.9	25.7	96.9	53.4	30.5	57.6	71.4	73	85.8	72.6	73.3	0	0	42.2897
1568	82	88.889	18	ACAGCAGCAACACGTGAGTG	8	9.3	0	0.5	1	0.5	1	83.1	143.7	132.8	39.1	40.4	43.6	28	53.1	76.1	83	28.3	40.4	11.9	18	52.3	65.1	58.2	63.6	55.2	52.2	0	124.7	45.2793
1569	150	94.737	19	TCTCTTCCTCCCCTCCTCCT	1	9.3	1.9	1.9	0	1.5	3.8	79.3	53.9	48.2	91.9	73.9	75	27.3	56.4	66.8	49.4	45.2	23.6	27	33.4	46.7	34	38.3	42.6	55.7	40.8	247.6	58.3	46.0241
1570	72	90	20	AACACGTGAGAACATATAAA	13	26.5	17.6	7.3	13.8	26.5	5.3	27.1	21	24.1	89.7	92.1	94.5	4.3	55	44.7	48.6	95	70	62.6	50.4	62.1	62.5	52.6	50.2	63.2	52	74.8	0.3	45.0621
1571	52	100	19	AATGTGTGTGTGGGCGGTGT	66	30.5	82.9	95.3	85.6	47.7	69.3	3.5	1.8	1.6	94.8	89.3	95.8	36.2	34	44.7	38.5	64	8.1	19.8	25.8	18.4	26.4	22.5	16.9	28.1	17.2	6.8	2.6	40.4862
1572	51	85	20	ATGTGTGTGTGGGTAATGTG	0	0	0	0	0	3.8	0	126.9	168.2	168.7	0	0	0	0	0	0	0	0.2	0	162.9	154.9	53.4	63	65.9	63.6	43.5	47.8	179.6	0	44.9103
1573	143	90	20	CCTTTCCTCCTCCTTCCGCT	4	45	33.9	39.2	38.6	59.5	1.5	76.4	89.4	79.8	60.4	48.3	43.6	4.6	75.1	74.1	105.6	41.9	8.7	21.1	11.8	51.5	84	71	71.8	30.2	56.6	0	15.4	46.3103
1574	58	100	15	ATATGTGTGTGTGGGTAATG	0	0	0	0	0	3.8	0	127.2	168.2	168.2	0	0	0	0	0	0	0	0.2	0	162.9	154.7	53.4	62.5	65.9	63.6	44	47.8	179.6	0	44.8966
1575	104	95	20	CGGTTGTGTTTGCGGGGTGC	3	0	25.8	23.2	26.2	0.9	34.3	168.6	137.5	135	8.4	1.7	0	16.7	0	1	0	0.4	0	58	62.5	94.8	121.3	94.5	98.6	90.8	103.9	0	0	45.0724
1576	58	100	14	TATGTGTGTGTGGGTAATGT	0	0	0	0	0	3.8	0	126.9	168.2	168.2	0	0	0	0	0	0	0	0.2	0	162.9	154.9	53.4	62.5	65.9	63.6	43.3	47.8	179.6	0	44.869
1577	150	95	20	CTCTCTTCCTCCCCTCCTCC	1	9.3	2.5	1.9	0	1.5	3.8	79.6	53.9	48.2	93.3	74.5	75.7	20.9	56	66.8	49.4	45.9	23.6	26.4	33.4	47	34	37.8	43.2	56.6	40.6	246.6	58.5	45.9276
1578	69	89.474	19	CGTGAGAGCATACAAATATA	50	60.5	5.7	7.3	6.4	44.2	80.1	28.9	7	12.3	68	59.7	60.3	33.4	23	22.6	34.4	28.4	26.2	42.2	45.7	30.1	29.8	32.7	30.9	29	27.8	1	263.5	41.0724
1579	29	89.474	19	GTGCTGTTGTTCCTTTCAGA	58	83.5	37.1	45	42	86.1	105	12.5	48.6	50.4	38.4	40.4	42.9	21.7	7.7	14.7	10.1	18.2	24.2	47.5	46.5	40.6	46.6	47	51.4	56.9	62.9	0	0.2	40.9
1580	146	90	20	CTTCCTTTCCTCCTCCTTCC	2	53.4	25.1	19.8	25.2	47.5	1.3	76.7	89.4	79.3	95.7	88.1	99.8	38.7	4.8	0	6.7	4.2	8.7	27.7	20.9	68.5	107.5	103.1	100.4	53.6	75.4	0	14.9	46.1517
1581	70	90	20	CACGTGAGAACATATAAATA	13	26.5	17.6	6.8	13.4	26.3	5	26.8	21	23	89	92.1	95.8	4.6	55.5	44.7	50.3	94.6	69.3	61.3	50.7	61.7	62.5	52.6	49.6	62.7	52.2	74.8	0.3	44.9552
1582	48	85	20	TGTGTGTGGGTAATGTGTGT	0	0	0	0	0	3.8	0	143.2	192.3	197.1	0	0	0	0	0	0	0	0.2	0	145.7	146.1	45.2	52	50	51.9	43.3	47.8	179.6	0	44.7655
1583	151	95	20	TCTCTCTTCCTTTCCTCCTC	44	62.3	52.2	38.2	37.6	48.5	33.5	14.3	32	34.3	94.8	87	97.8	47.2	16.3	9.8	16.8	4.6	10.8	27	21.2	43.6	74.7	82.2	71.2	52.9	58	0	15.9	42.369
1584	71	90	20	ACACGTGAGAACATATAAAT	13	26.5	17.6	6.8	13.8	26.1	5.3	26.8	21	23	89.3	92.7	95.2	4.3	55	44.7	49.4	94.8	70	61.3	50.7	61.3	61.7	52.6	49.6	62.7	52	74.8	0.3	44.9069
1585	50	94.444	18	TATGTGTGTGTGCGGTGTGT	52	102.9	83.6	84.7	73.7	41.2	55.4	29.2	35.5	34.8	40.6	31.3	34.2	44.4	25.8	18.7	31.8	18.4	55.9	13.8	17.5	33.9	33.6	44.9	41.4	44	37.6	13.6	22.2	41.2621
1586	49	94.737	19	ATGTGTGTGTGCGGTGTGTG	55	102.9	83.6	85.1	73.7	41.2	55.4	29.2	35.9	34.8	40.6	31.3	34.2	44.4	25.3	19.1	32.7	18.4	55.9	13.8	17.5	32.4	32.3	42.9	40.9	43.3	36	13.6	22.2	41.1586
1587	22	95	20	TTGGTCCTTTCAGTGTCTTC	25	5.7	20.7	33.9	29.7	16.2	39.3	9.9	43.4	27.9	56.8	52.3	54.3	50.4	52.6	69.2	51.1	27.7	25.6	75.2	50.4	38.4	47.4	53.6	44.9	53.8	52.4	96.1	1.8	41.5759
1588	147	90	20	TCTTCCTTTCCTCCTCCTTC	1	53.4	25.8	19.8	25.2	47.2	1.3	76.1	89.4	79.3	96.4	87.6	99.8	38.7	3.8	0	6.7	3.6	9.4	27.7	20.7	68.5	107	102.6	99.8	52.9	75.1	0	14.7	45.9828
1589	75	90	20	AGCAACACGTGAGAACATAT	13	26.5	16.3	7.3	14.8	26.5	5.3	27.4	21	24.1	90.7	105.2	101.9	4.3	55.5	51.6	55.3	108.1	81.4	57.4	43.5	50.4	51.6	39.3	43.8	54.8	44.1	74.8	0.2	44.6931
1590	56	95	20	TAAATATATGTGTGTGGGCG	66	49.5	17.6	15.5	15.8	50.5	53.9	26.3	11.4	16.1	122.7	96.7	96.5	42.2	40.7	51.1	25.1	32.4	40.4	48.8	43	57.2	33.6	27.1	25.7	33.2	39.7	7.8	1.9	40.9793
1591	103	80	20	GGTTGTGTTTATTGGGTGCC	1	0	0.6	0.5	0.5	0	0	231	266.3	281.8	0	0	0	0	0	0	0	0.2	0	80.5	66.2	64.7	84.8	76.6	80	31.8	54	0	0	45.5345
1592	81	94.737	19	TACTGCAGCAACACGTGAGA	38	58.3	32	56.6	59.3	77	35.3	10.8	32.4	43.4	41.8	52.3	54.3	44	32.5	33.4	56.1	70.5	27.6	14.5	48.9	39.9	18.9	55.1	35.6	41	40.4	10.7	8.1	40.3
1593	47	85	20	GTGTGTGGGTAATGTGTGTG	0	0	0	0	0	3.8	0	142.6	191.4	196.1	0	0	0	0	0	0	0	0.2	0	145.7	144.1	44.4	52	50	51.9	43.3	47.3	178.6	0	44.531
1594	41	90	20	GGCGGTGTGTGTGCTGCTGT	23	6.6	37.1	35.8	33.6	28.3	16.9	2	0	1.1	28.4	27.3	24.8	0	259.2	216	181	220.7	174.3	0.7	3	0.8	1.7	1.5	0.6	0.5	0.9	1.9	0	45.7828
1595	21	95	20	TGGTTCTTTCAGTGCCTTCG	76	41.5	33.3	41.1	34.1	27.9	68.5	0.6	0	0	59.7	58.6	65.7	90.5	12.4	3.4	8.4	1.6	7.4	28.4	35.9	68.1	71.4	57.7	70.6	70.5	62.6	1	0	37.8241
1596	89	90	20	GGTGCCTTCACAGCTGCAAC	140	53.4	98.6	102.6	98.4	97.2	79.8	0.3	0	0	13.8	12.5	21.4	30.5	9.1	8.3	4.2	39.6	2.7	4	2.5	22.2	27.3	19.4	19.3	26.9	22.3	1	0.2	33.0172
1597	107	85	20	CGACGGTAGTCTGTGCGGGG	0	9.7	0	0	0.5	7.8	0	0	0	0	121.5	160.9	115.3	128.9	64.6	90.8	115.6	42.5	93.5	12.5	13.3	52.3	49.5	47.5	51.9	53.8	55	44.7	0	45.9345
1598	118	90	20	CGGCCACGCGGCGACGGTTG	18	3.5	11.9	11.1	12.4	14.6	33.2	35	53	41.8	74.9	84.7	61.6	161.9	3.3	7.4	5.9	3.5	19.5	60	92.2	59.8	59.6	54.1	73	73	58	29.1	4.4	42.0828
1599	50	95	20	TGTGTGTGTGGGCGGTCTGT	28	0	0.6	0	1.5	1.4	6.5	0	4.4	2.7	115.3	121.1	103.9	93.7	24.4	15.2	24.3	14.4	6.1	59.4	46.7	64.3	65.1	78.6	60.1	70	73.5	135.9	0	41.969
1600	116	90	20	GTCACGCGGCGACGGCTGTG	78	66.7	60.3	61	71.7	105.2	77.3	15.8	15.3	17.7	47.5	43.8	47.6	7.5	2.4	3.9	0.8	35.5	24.2	25.7	21.6	15.1	10.5	13.3	14.6	5.4	15.3	4.9	278.4	40.931
1601	23	100	18	TGGTCCTTTCAGTGCCTTTG	0	1.8	2.5	6.3	3	0.9	1.5	20.7	16.6	10.2	88.1	98.4	95.2	36.9	40.7	57	45.3	38.5	6.1	58	63	78.6	90.7	90.4	95.7	82.9	79.1	105.8	0	45.3069
1602	107	100	17	GACGGTTGTGTGTGCGGGGC	1	10.2	18.2	31.9	29.7	43.9	1	52.5	84.5	75	88.8	89.8	87.8	11	23.9	47.6	33.5	34.1	103.6	47.5	66.2	39.1	52	49.5	51.9	58.1	55.2	20.4	2.8	45.1966
1603	117	90	20	GGCCACGCGGCGACGGTTGT	18	3.5	11.9	11.1	12.4	14.6	33.2	35	53	41.2	74.9	84.7	61.6	161.5	3.3	7.4	5.9	3.5	19.5	60	92.7	60.2	57.5	54.1	73.5	72.8	58	29.1	4.4	42.0172
1604	152	95	20	CTCTCCCTTCCTTCCCTCCT	4	53	20.1	28.1	24.2	25.8	19.4	71.8	124	115.2	19.8	23.9	26.1	41.5	5.7	16.7	12.6	9.1	4.7	44.2	42.1	54.2	68.8	64.3	63.6	64.6	64.9	150.5	44.4	45.0793
1605	59	89.474	19	TATAAATATGTGTGGGCGGT	52	28.3	22	23.7	25.7	58.7	29.7	37	27.6	28.9	32	38.7	32.8	28	40.7	39.3	41.9	25.7	98.9	44.2	25.8	55.7	68.4	73.5	86.4	71.6	73.5	0	0	41.7483
1606	38	100	18	GTGTGTGTGTGTGTTGTTGG	9	0	62.8	54.2	54.4	34.5	5.3	0.6	1.3	0	76.6	96.1	108.6	108.6	2.9	2.9	6.7	19.5	1.3	58	79.2	60.6	60.9	77.1	89.3	55.5	52.7	99	29.2	45.0621
1607	58	100	17	ACAAATATGTGTGTGTGGGT	10	34	8.2	7.3	6.4	34.3	8.6	147	117.4	103.9	1	0.6	0	0.4	0	0.5	0	0.9	1.3	137.8	124.7	53.1	62.1	63.8	62.5	42.8	46.9	176.7	2.9	43.2793
1608	92	94.444	18	TTGGGTGCCTTCACAGCAGC	0	0	1.3	0.5	0.5	0	0.3	173.3	213.7	234.6	0.2	0	0	0	0	0	0	6.6	0	104.9	92	50.4	75.1	72.5	85.8	55.2	50.3	93.2	0	45.1862
1609	87	95	20	TGTCTTCACTGCAGCAACAC	71	115.7	45.2	44	35.6	60.1	19.9	2	57.4	59.5	17.9	18.8	23.5	70.3	103.3	75.6	61.2	46.8	49.1	13.8	23.9	20.7	17.6	27.1	22.2	17.3	20.4	4.9	12	39.8897
1610	85	100	19	TCTTCACTGCAGCAACACGT	71	115.3	44.6	44.5	36.1	60.1	19.9	2	56.9	59.5	14.3	16.5	20.8	48.3	102.3	75.6	60.3	37.5	48.4	13.8	24.3	25.6	25.2	36.8	24.5	23.4	29.5	4.9	11.7	39.7793
1611	64	95	20	AGAGCATATAAATATGTTTG	43	7.9	23.9	27.6	15.3	29.7	38.8	60.1	31.5	34.3	35.6	32.4	28.8	0.7	57.9	51.1	63.7	38.1	7.4	81.1	93.7	56.1	44.5	48.5	43.8	58.5	42.4	47.6	38.9	40.7897
1612	36	94.444	18	TGGTGTGTGTGCTGTTGGTC	95	85.2	77.9	59	57.4	67.1	104	46.4	15.3	17.7	20.8	13.6	16.8	14.2	15.3	11.8	15.1	5.7	9.4	20.4	20.9	30.9	10.5	14.8	15.2	27.2	21.6	0	143.2	36.2897
1613	69	90	20	ACGTGAAAGCATATAAATAT	67	69.8	66.6	40.6	42.5	78	86.4	61	68.8	69.6	33.2	30.7	22.8	2.8	22	10.8	4.2	40.8	97.6	47.5	59.8	14.7	16.4	16.8	18.7	19.4	17.4	61.2	0.2	40.9414
1614	135	94.444	18	CATCCTTCCGCTGGATCCGG	18	14.6	85.5	76.9	87	42.8	38.5	70.3	50.8	62.7	21.5	29	16.8	30.9	23	24.6	20.1	7.5	34.3	89.7	91	54.2	52	48	52.5	50.1	39.2	0	30.9	43.531
1615	62	90	20	AGCATACAAATATATGTGTG	34	52.5	8.8	8.7	5.9	62	60.4	35	13.6	17.1	68	60.3	61.6	35.1	27.3	26	36.9	24.6	32.3	42.2	45.5	31.2	29.8	32.7	30.4	28.6	27.8	1.9	264.2	41.531
1616	32	94.737	19	CTGTGTGCTGTTGGTCCTTT	53	40.6	84.8	76.4	85.6	27	44.1	4.1	0.4	0	95.5	92.7	74.4	57.2	19.1	14.7	24.3	6	8.1	58.7	48.2	59.1	50	57.7	53.7	48.7	59.4	7.8	0	43.1483
1617	81	90	20	CACTGCAGCAACGCGTGAGA	69	60.9	67.2	76.4	73.2	86.1	49.9	2	1.3	2.1	46.1	48.9	50.3	63.5	25.3	44.7	32.7	107.4	7.4	23.1	20.4	28.2	26.4	32.7	29.2	23.4	33.2	7.8	0.5	39.2862
1618	88	95	20	GTGCCCTCACTGCAGCAACA	69	58.7	74.8	64.8	69.2	19.7	66.5	3.8	21.9	20.9	50.8	64.2	54.9	21.3	19.1	24.6	30.2	39.2	60.6	54.7	55.3	28.6	24.8	30.1	27.4	47.3	29	4.9	3.1	39.2897
1619	132	90	20	CCTTTCGCTGGATCCGGTCA	77	0.4	14.5	16	12.4	0.8	34.8	43.8	58.3	52.5	1	0.6	0	39.1	21	18.2	15.9	47.6	33.6	48.8	66.7	50.4	53.7	44.4	53.7	48.5	37.8	263.1	0.3	39.8241
1620	36	94.737	19	ATGTGTGTGTGCTGTTGGTC	140	61.8	38.3	47.4	56.4	18.9	85.6	2	8.8	9.1	10	6.8	5.4	44.7	77	53.5	53.6	60.2	39	7.9	5.2	19.2	13	18.4	12.8	22	21.1	2.9	0	32.4483
1621	48	100	18	TGTGTGGGCGGTGTGTGTTG	101	48.6	67.2	79.8	69.2	42.8	90.9	37	25	21.4	15.3	8.5	6	31.2	64.1	50.1	52.8	74.6	39.7	8.6	19.9	24.5	20.6	17.9	16.9	29.7	27.1	1	2.4	37.7172
1622	117	90	20	GGTCACGCGGCGACAGTTGT	44	8.4	53.4	74.5	66.3	77.9	52.1	44.9	30.2	28.9	18.4	24.4	29.5	5.3	45	38.8	50.3	39.9	7.4	46.2	72.1	30.1	35.7	33.7	35	42.8	40.8	0	111.4	40.9448
1623	133	90	20	TCCTTTCGCTGGATCCGGTC	77	0.4	14.5	16	11.9	0.8	34.5	43.8	58.3	53	1	0.6	0	39.1	21	18.2	15.9	47.6	33.6	48.8	66.7	50.4	53.7	44.4	53.7	48.5	37.6	263.1	0.3	39.8069
1624	153	95	20	ACTCTCTCTTCCTTTCCTCC	41	61.4	50.3	38.2	37.6	47.4	30.2	13.4	32	34.8	91.4	85.3	99.8	46.9	15.8	10.3	16.8	3.8	10.8	26.4	20.9	42.1	72.6	82.2	70	53.1	58.4	0	15.1	41.6552
1625	134	90	20	CTCCTTTCGCTGGATCCGGT	77	0.4	14.5	16	11.9	0.8	34.5	43.8	58.3	53	1	0.6	0	38.7	20.6	18.2	15.9	47.4	33.6	48.8	66.7	50.8	53.3	44.4	53.7	48.5	37.6	263.1	0.3	39.7724
1626	152	95	20	CTCTCTCTTCCTTTCCTCCT	41	60.9	50.9	38.2	37.6	47.7	30.2	13.4	32	34.3	92.6	85.3	98.5	46.5	16.3	9.8	16.8	4	10.8	27	20.9	42.5	72.6	82.2	70	52.9	57.8	0	15.4	41.6586
1627	26	88.889	18	GCTGTTGTTCCTTTCAGAGC	58	84.8	36.4	45	42	86	105.3	29.8	30.2	28.4	38.4	40.4	42.2	21.7	7.7	14.7	10.9	18	23.6	48.1	46.5	40.6	46.6	46	50.8	57.1	62.9	0	0.2	40.0793
1628	22	90	20	TTGGTCCTTTCAGAGCCCTC	0	2.2	1.3	0.5	0.5	6.1	0.5	58.1	77.1	63.2	18.4	40.9	26.1	4.6	12	15.2	21.8	17.9	91.5	47.5	59.8	48.9	65.9	64.8	68.3	64.4	52.9	254.4	118.9	44.9552
1629	137	90	20	CTCCTCCTTCCGCTGAATCC	100	49.5	71.6	64.8	75.2	49	52.1	3.8	76.6	56.8	2.9	0	0	0.4	5.7	0	0	3.8	31	32.3	29.3	44.4	63.8	44.4	56	50.8	56.8	0	0.2	35.2138
1630	136	90	20	TCCTCCTTCCGCTGAATCCG	100	49.5	71.6	65.8	75.2	49	51.9	3.8	76.6	56.8	2.9	0	0	0.4	5.7	0	0	3.8	31	32.3	29.3	44	63.8	44.4	56	50.8	56.8	0	0.2	35.2276
1631	85	100	17	TCACTGCAGCAACACGTGAA	54	47.7	34.6	31.9	33.6	81.2	114.3	43.5	75.8	83	24.6	21	13.4	13.5	28.7	20.1	15.9	31	52.5	35	58.8	16.2	19.7	22.5	19.8	21.1	19.7	1	99.6	39.0931
1632	102	80	20	GTTGTGTTTATTGGGTGCCT	1	0	0.6	0.5	0.5	0	0	238.9	261.5	274.8	0	0	0	0	0	0	0	0.2	0	75.8	59.5	64.7	84.4	76.6	79.4	31.8	53.6	0	0	44.9586
1633	105	89.474	19	ACGGTAGTCTGTGCGGGGTG	0	9.7	0	0	0.5	7.8	0	0	0	0	94	136.5	121.3	113.2	78	106.6	126.5	53.2	111.7	18.5	25.6	52.3	50	47.5	51.9	52.9	54.3	1	0	45.2759
1634	101	80	20	TTGTGTTTATTGGGTGCCTT	1	0	0.6	0.5	0.5	0	0	239.2	261.5	275.3	0	0	0	0	0	0	0	0.2	0	75.2	59	65.1	84.4	76.6	79.4	31.6	53.6	0	0	44.9552
1635	87	95	20	TGCCCTCACTGCAGCAACAC	69	58.7	75.4	64.8	68.7	19.7	66.2	3.8	21.5	20.9	51.1	63.1	54.3	21.3	19.1	24.6	30.2	39	59.2	54.7	55.1	28.6	24.8	29.6	26.3	46.8	29	4.9	3.1	39.0862
1636	25	89.474	19	CTGTTGTTCCTTTCAGAGCC	58	85.2	36.4	45	42	85.9	105.3	26	30.2	28.4	38.4	39.8	42.2	21.3	7.7	14.7	10.1	18.2	23.6	48.1	47	40.6	46.6	46	50.2	57.6	62.9	0	0.2	39.9172
1637	102	95	20	GTTGTGTTTGCGGGGTGCCT	9	0.4	23.9	23.7	26.2	0.8	33.7	148.8	106	105	7.6	1.7	0	7.5	0	0.5	0	0.2	0	56.7	55.8	66.6	94	72	76.5	68.8	84.2	178.6	0	43.0414
1638	58	100	16	AATATGTGTGTGTGGGTAAT	0	0	0	0	0	3.8	0	123.1	162.1	163.9	0	0	0	0	0	0	0	0.2	0	156.3	148.3	53.4	62.5	64.8	63.6	44	48	179.6	0	43.9172
1639	151	95	20	TCTCCCTTCCTTCCCTCCTC	4	53	20.1	28.1	24.2	25.5	19.4	71.2	123.5	114.6	19.3	21.6	25.5	43.7	5.7	16.7	12.6	9.1	3.4	39.6	39.1	54.9	68.8	63.3	62.5	64.4	64.7	146.6	44.2	44.4586
1640	89	95	20	GGTGCCCTCACTGCAGCAAC	69	58.7	74.8	64.8	69.2	19.3	66.2	3.8	21.9	20.9	55.4	68.2	58.3	36.2	19.1	24.6	30.2	39.4	60.6	54.7	55.3	25.6	21	23.5	20.4	40	19.7	4.9	3.1	38.9241
1641	102	95	20	GTTGTGCGTGCGGGGTGCCT	27	0.9	17.6	24.7	22.3	3.2	13.1	26.8	24.1	20.9	126.7	147.8	138	101.9	6.2	3.4	5.9	8.9	22.9	60.7	66.4	27.8	29.4	30.1	21.6	29.3	37.3	202.9	1.5	43.0793
1642	88	90	20	GTGCCATCACAGCAGCAACA	12	49.9	84.2	60	65.3	61	9.8	0	0	0	89.5	96.1	95.8	94.8	26.8	37.3	22.6	13.9	24.2	61.3	80.4	25.2	20.6	32.7	32.1	13.1	44.5	104.8	0	43.3759
1643	58	100	17	AAATATGTGTGTGTGGGTAA	0	0	0	0	0	3.8	0	123.4	159	160.7	0	0	0	0	0	0	0	0.2	0	157.6	148.5	53.4	62.1	64.3	63	43.8	47.8	179.6	0	43.6966
1644	101	95	20	TTGTGTTTGCGGGGTGCCTT	9	0.4	23.2	23.7	26.2	0.8	33.7	149.1	106	105	3.8	0	0	1.4	0	0.5	0	0.2	0	58	56.6	68.1	94.9	72	76.5	68.6	84.2	175.7	0	42.6759
1645	100	85	20	TGTGTTTGTTGGGTGCCTTC	0	46.8	23.2	18.9	19.8	13.3	8.3	236.3	144.1	128	4.8	0.6	0.7	5.7	0	0	0	4.2	0	60	51.2	51.9	84.4	81.7	94.6	57.8	52	87.4	18.1	44.6138
1646	99	85	20	GTGTTTGTTGGGTGCCTTCA	0	45.9	23.2	18.9	19.8	13.3	8.3	235.7	144.1	128	4.8	0.6	0.7	5.7	0	0	0	4.2	0	60	51.2	52.3	84	81.2	94.6	57.8	52.2	87.4	18.3	44.5586
1647	150	94.737	19	TCTCTCCCTTCCCTCCTCCT	21	44.6	19.5	22.3	14.8	12.9	12.6	122.8	83.7	69.6	42.2	34.7	34.8	26.6	6.2	2.5	2.5	24.6	2.7	109.5	89.8	80.5	77.2	60.8	77.6	71.2	65.4	8.7	1.8	42.8655
1648	98	85	20	TGTTTGTTGGGTGCCTTCAC	0	45.9	23.2	18.9	19.8	13.3	8.3	236	143.7	128	4.8	0.6	0.7	6	0	0	0	4	0	60.7	51.4	52.7	84	81.2	93.4	57.6	52.2	87.4	18.3	44.5552
1649	90	95	20	GGGTGCCCTCACTGCAGCAA	68	58.7	74.8	64.8	69.2	19.4	66.7	4.1	21.9	20.9	55.4	69.4	58.3	36.2	15.3	24.6	30.2	38.8	60.6	52.1	51.4	26	21	23.5	20.4	40	19.7	4.9	2.9	38.5931
1650	104	90	20	CGGTAGTCTGTGCGGGGTGC	0	7.1	0	0	0.5	7.8	0	0	0	0	93.8	136.5	121.3	112.9	76	106.6	125.7	51.8	104.3	18.5	25.6	52.3	50	47.5	51.4	52.9	54.3	1	0	44.7517
1651	98	94.737	19	GTGTGCGGGGTGCCTTGACA	45	18.1	41.5	40.2	26.7	44.7	38.3	57.2	32.4	25.7	5.5	3.4	2.7	12.1	114.3	79.1	19.3	106.1	47.1	51.4	39.6	50.4	71.4	42.9	63.6	59.9	41.7	2.9	28.5	41.7828
1652	57	95	20	ATAAATATATGTGTGTGGGC	66	49.5	49.6	58.1	56.9	50.9	53.6	25.1	10.9	15	106.7	83	85.1	18.5	40.7	50.6	25.1	35.2	36.3	30.3	30.7	42.5	28.5	22	18.7	21.8	31.1	7.8	1.9	39.7276
1653	138	90	20	CCTCCTCCTTCCGCTGAATC	101	27.8	71.6	64.8	75.2	49	51.9	3.8	75.8	57.3	2.9	0	0	0.4	5.7	0	0	3.8	31	32.3	29.3	44.4	63.4	44.4	56	50.8	56.8	0	0.2	34.469
1654	138	90	20	CCTCATCCTTCCGCTGGATC	17	15.5	88	76	84.6	42.3	38	65.3	50.8	60	34.1	36.4	30.8	31.2	6.7	10.8	6.7	0	28.3	67.3	64.7	64.7	61.7	52.1	65.4	59.5	55	0	31.3	42.9034
1655	64	100	16	CATATAAATATGTGTGGGCG	52	28.3	22.6	23.7	25.7	58.6	30.2	36.8	22.3	22	32.2	38.7	33.5	28.4	31.6	22.6	35.2	25.3	93.5	42.9	25.6	59.1	68.8	73.5	95.1	71.6	76.5	0	0	40.5621
1656	23	80	20	GTTGGAAATTTCAGAGCCTT	0	0	0	0	0	0	0	160.2	95.5	80.4	10.5	15.9	14.1	0.4	0	0	0	0	0	62.6	64.2	104.6	203.6	140.9	150	105.3	80.9	0	0	44.4517
1657	128	95	20	CGCTGGGATCCGGTCACGCG	9	10.2	5	83.2	101.4	11.5	9.3	5.3	71.4	107.7	6.7	77.9	125.3	3.6	10	74.1	83	15.9	16.1	9.9	8.1	7.1	9.7	85.8	141.2	11.2	6	28.2	8.3	39.3828
1658	91	95	20	GGGGTGCCCTCACTGCAGCA	64	48.6	78.5	76.4	80.6	39.9	65	4.4	22.3	20.9	54.9	69.4	58.3	35.5	9.6	16.7	18.4	37.5	56.5	50.8	48.5	25.2	20.6	23.5	19.3	40.3	19.3	4.9	2.6	38.3586
1659	62	94.444	18	CATACAAATATGTGTGTGCG	2	0.4	12.6	5.8	3.5	4.5	1	105.6	168.6	153.7	28.6	23.3	30.8	14.9	4.3	7.4	5.9	0.7	2	14.5	11.1	105.7	107.5	124.6	120.2	21.8	103.9	0	105.8	44.5069
1660	142	94.444	18	TCCCTCCTCCTTCCGCTGAA	100	27.8	71	64.8	76.7	48.9	51.9	3.8	78.8	57.3	2.9	0.6	0	0.4	4.3	0	0	2	30.3	32.3	29.5	44	63.4	45.4	55.4	49.9	56.6	0	0.2	34.4207
1661	137	90	20	CTCATCCTTCCGCTGGATCC	17	15.5	87.3	75.5	85.1	42.1	38	65.3	50.8	59.5	33.4	36.4	30.8	30.9	6.7	10.8	6.7	0	28.3	65.9	64.7	64.7	61.7	52.6	65.4	59.5	55	0	31.3	42.7897
1662	103	90	20	GGTAGTCTGTGCGGGGTGCC	0	7.1	0	0	0.5	7.8	0	0	0	0	90.2	138.7	122	109.3	75.6	106.6	124.9	50.7	101.6	18.5	24.6	52.3	50	47	56	52.2	54	1	0	44.5034
1663	136	90	20	TCATCCTTCCGCTGGATCCG	18	14.6	86.1	75.5	85.1	42.6	38	65.3	50.8	59.5	33.2	36.4	30.8	31.2	6.7	10.8	6.7	0	28.3	66.6	64.7	64.3	61.7	52.6	65.4	59.2	54.7	0	31.1	42.7552
1664	35	90	20	GTGTGTGCTGTTTTTGGTCC	0	0	0	0.5	0	7.1	0	73.5	70.1	72.3	8.4	5.1	5.4	3.6	10.5	16.2	10.1	11.3	20.9	104.9	88	86.5	110.4	74.5	97.5	56.2	82.3	175.7	78.7	43.7828
1665	33	90	20	GTGTGCTGTTTTTGGTCCTT	0	0	0	0.5	0	7.1	0	73.5	70.1	71.8	8.4	5.1	5.4	3.6	10.5	16.2	10.1	11.5	21.5	106.2	88.5	86.2	110.8	73.5	97.5	55.9	82.1	175.7	77.9	43.7793
1666	106	100	16	GACAGTTGTGTGTGCGGGGT	63	7.5	68.5	94.8	81.1	75.1	68.5	0.9	6.1	4.8	18.6	26.7	32.2	4.6	45.9	39.8	47.8	39.2	8.1	26.4	52.9	16.9	23.1	18.9	23.9	22.2	23.7	1	179.8	38.6897
1667	23	94.737	19	TTTGGTCCTTTCAGAGCCTT	2	4	4.4	5.8	17.8	3.7	1.8	20.7	57.4	75	3.1	24.4	6.7	27.3	16.7	30	18.4	16.6	16.8	98.9	77.5	75.3	89	74	74.1	30.7	65.9	4.9	310.2	43.2103
1668	51	95	20	ATGTGTGTGTGGGCAGTGTG	80	23.4	34.6	43.5	45.5	52.2	85.4	53.1	34.6	33.2	5	4.5	0.7	23.1	35.9	48.1	41.1	41.2	74.7	64.6	57.6	23.7	16.4	20.9	15.2	22.2	20.6	1.9	18.1	35.2069
1669	34	90	20	TGTGTGCTGTTTTTGGTCCT	0	0	0	0.5	0	7.1	0	73.5	70.1	72.3	8.4	5.1	5.4	3.6	10.5	16.2	10.1	11.5	21.5	104.9	88	86.2	110	73.5	97.5	55.7	82.3	175.7	78.4	43.7241
1670	61	95	20	GCATATAAATATGTTTGTGT	43	7.1	25.8	28.5	15.8	27.9	39.3	51	31.5	34.3	35.8	32.4	29.5	0.7	57.4	51.1	64.5	37.7	7.4	73.9	77.2	55.7	44.5	48.5	44.4	58.3	42.2	47.6	39.4	39.7379
1671	77	90	20	GCAACAACACGTGAGAGCAT	58	34.4	17	14.5	19.8	8.8	49.1	7	26.3	22	121	138.7	103.9	90.2	17.2	9.3	21	10.9	1.3	31.7	28	39.5	38.2	49	50.2	40.3	53.1	3.9	0.5	38.0966
1672	116	94.444	18	GCCACGCGGCGACGGTTGTG	18	4	11.9	11.1	12.4	14.6	33.2	35	53.9	41.2	77.8	85.3	60.3	120.7	3.3	7.9	5.9	3.5	19.5	56.1	89.3	61.7	57.5	54.1	74.7	73.3	59.1	30.1	4	40.669
1673	86	90	20	GCCATCACAGCAGCAACACG	4	41.5	83.6	58.1	65.3	69.7	9.8	0	0	0	89.5	96.7	95.8	94.4	26.8	37.3	22.6	14.2	24.2	61.3	80.2	25.2	20.6	32.7	32.1	13.1	45	105.8	0	43.0862
1674	47	95	20	GTGTGTAGGCGGTGTGTGTG	37	22.5	59.1	47.9	44	62.6	35.5	70	25.4	28.4	30.1	15.4	16.8	38.7	24.4	22.6	26.8	47	12.8	29.7	22.1	66.6	117.1	87.8	85.2	67.4	65.2	1	1.3	41.7379
1675	86	95	20	GCCCTCACTGCAGCAACACG	68	58.7	75.4	64.8	68.3	19.6	66.2	3.8	21.5	20.9	51.1	63.1	54.3	20.9	19.1	24.6	30.2	39.2	36.3	55.4	54.6	28.6	24.8	30.1	26.3	46.8	29	4.9	3.1	38.2621
1676	64	90	20	AGAGCATGTAAATATGCGTG	0	0	0.6	0	0.5	0.5	0.5	0.6	0	2.7	127.4	149.5	177.6	186.7	1.4	0	0.8	10.9	0	60	55.8	80.9	65.9	91.9	115.6	88.5	56.1	0	0.2	43.9517
1677	133	90	20	TCCTTCCACTGGATCCGGTC	47	34	76	74.5	74.2	41.4	97.5	18.1	71.4	66.4	28.4	22.7	22.1	12.8	24.4	36.3	45.3	8.4	150.1	29.7	23.4	10.5	16.4	10.7	8.2	17.6	10	4.9	57.8	39.3172
1678	63	95	20	GAGCATATAAATATGTTTGT	43	7.9	25.8	28.1	15.8	29.9	39	50.5	31.5	34.3	35.6	32.4	29.5	0.7	57.9	51.1	64.5	37.9	7.4	71.9	77.2	55.7	44.5	48.5	44.4	58.8	42.7	46.6	38.7	39.7172
1679	90	90	20	GGGTGCCTTCACAGCTGCAA	118	53.4	94.9	102.1	97.9	89	75.6	0.3	1.8	3.7	13.8	12.5	21.4	30.9	9.1	8.3	4.2	39.6	3.4	4	2.5	22.2	27.3	19.4	21	27.4	22.3	1	0.2	31.9724
1680	87	90	20	TGCCATCACAGCAGCAACAC	4	41.5	83.6	58.1	65.3	69.6	9.8	0	0	0	89.3	96.7	95.8	94.4	26.8	37.3	22.6	13.9	24.2	61.3	80.2	25.2	20.6	32.7	32.1	13.1	44.8	104.8	0	43.0241
1681	93	95	20	GCGGGGTGCCCTCACTGCAG	63	53.4	78.5	76.4	81.1	41	70.5	4.1	21.9	20.9	55.1	69.4	59	34.8	9.6	15.7	17.6	37.2	47.8	49.5	47.7	24.8	20.6	22	19.3	39.6	19	4.9	2.6	38.1724
1682	128	95	20	CCGCTCGATCCGGTCACGCG	1	9.3	33.9	31.4	27.2	9	8.1	0.9	1.3	0.5	32.2	32.4	20.1	77.7	25.3	23.6	37.7	26.8	90.2	40.2	44.8	85.8	89	87.3	92.8	71.2	76.5	48.5	152.7	44.0483
1683	85	90	20	CCATCACAGCAGCAACACGT	4	41.1	84.2	57.1	64.8	69	9.8	0	0	0	90.2	95.5	96.5	94.8	26.8	37.3	22.6	14	24.9	60	80.2	25.2	19.7	32.7	32.1	13.1	45.2	105.8	0	42.9862
1684	47	94.444	18	GTGTGAGCGGTGTGTGTGCT	78	17.2	25.1	22.3	25.2	35.7	102.5	0.9	10.5	9.6	99.5	82.4	75.7	16.3	23.9	25.5	22.6	30.8	16.1	77.8	70.6	16.2	4.6	6.6	14	16.9	8.1	172.8	5.2	38.3655
1685	127	95	20	CGCTCGATCCGGTCACGCGG	1	9.3	33.3	31.4	27.2	9.1	7.8	0.9	1.3	0.5	32.5	32.4	20.1	77.4	25.3	23.6	37.7	26.8	90.2	40.2	45	85.4	89	86.8	92.8	71.4	76.5	48.5	152.9	44.0103
1686	92	95	20	CGGGGTGCCCTCACTGCAGC	63	47.7	78.5	76.4	80.6	39.8	65	4.1	21.9	20.9	55.4	69.4	58.3	34.8	9.6	15.7	17.6	37.2	57.2	49.5	48	24.8	20.6	22.5	19.3	39.6	19	4.9	2.6	38.0655
1687	63	90	20	GAGCATACAAATATATGTGT	34	51.7	8.8	8.7	5.9	41.8	60.4	35	13.6	17.1	67.8	59.1	61.6	35.1	22.5	22.6	35.2	24.6	28.3	42.2	45.3	30.5	29.4	32.2	30.4	28.6	27.8	1.9	264	40.2103
1688	32	90	20	TGTGCTGTTTTTGGTCCTTT	0	0.4	0	0.5	0	7.2	0	73.2	68.8	70.7	8.4	5.1	5.4	3.6	10	16.2	10.1	11.3	21.5	106.2	87.1	86.2	109.1	73.5	98.1	55.9	80.9	174.7	77.9	43.5172
1689	47	94.737	19	TGTGTGAGCGGTGTGTGTGC	78	17.2	25.1	22.3	24.7	35.7	102.3	0.9	10.5	9.6	99.5	82.4	75.7	16.3	23.9	25.5	22.6	30.8	16.1	77.8	70.3	16.2	4.6	5.6	14	16.6	8.1	172.8	5.2	38.2862
1690	134	94.737	19	ATCCTTCCGCTGGATCCGGT	18	15	84.2	76.4	87	42.7	38.5	70	50.8	61.6	21.2	29	16.8	30.5	23	27	20.1	7.5	13.5	81.8	81.4	54.2	52	48	52.5	49.9	39.2	0	30.9	42.1621
1691	139	90	20	CCCTCCTCCTTCCGCTGAAT	100	27.4	71	64.3	75.7	48.4	51.6	3.8	74.9	56.8	2.9	0	0	0.4	4.3	0	0	2	30.3	31	29	43.6	62.5	44.4	54.9	50.1	56.1	0	0.2	33.9862
1692	118	90	20	CGGTCACGCGGCGACAGTTG	44	7.9	53.4	73.5	66.3	77.7	52.1	39.1	15.3	11.2	18.4	24.4	29.5	5.7	45	38.8	49.4	40.1	7.4	46.2	71.8	29.7	36.1	33.7	35	42.8	41.1	0	111.3	39.5483
1693	108	90	20	GCGACGGTTGTGTTTGCGGG	3	0	1.3	0.5	1	0.4	0.8	180	145	143.6	4.5	1.7	0	18.1	0	1	0	0.5	0	67.9	70.1	105.4	124.2	94.5	102.7	92	107.9	0	0	43.6586
1694	37	94.118	17	GTGGTGTGTGTGCTGTTGGT	90	80.4	77.3	57.6	57.4	66.8	104.8	46.4	15.3	18.2	20.8	13.6	16.1	13.8	14.8	11.8	15.1	5.3	8.7	19.1	20.9	26.3	10.1	11.2	12.3	22.5	18.8	0	143.5	35.1345
1695	101	95	20	TTGTGCGTGCGGGGTGCCTT	27	0.4	12.6	18.4	13.8	3	13.1	26.5	22.8	20.4	125.3	146.1	137.4	100.5	6.7	3.4	5.9	9.3	22.9	61.3	65.9	27.8	29.4	30.6	21.6	28.8	37.6	201.9	1.5	42.1345
1696	116	90	20	GTCACGCGGCGACAGTTGTG	44	7.9	52.8	74.5	65.3	75.4	52.1	33.5	14.9	11.8	17.9	25	31.5	4.6	44.5	38.8	50.3	39.6	7.4	44.8	72.6	30.1	35.7	37.3	37.4	43.1	41.1	0	111.4	39.4931
1697	30	90	20	GTGTGTTGTTGGAACTTTCA	0	0	0	0	0.5	0.3	0	0	0	0	137.2	173.4	187	107.6	0	0	0	0	0.7	52.1	53.4	74.9	72.6	90.4	96.3	70.9	62.4	88.3	0	43.7241
1698	29	90	20	TGTGTTGTTGGAACTTTCAG	0	0	0	0	0.5	0.3	0	0	0	0	137.5	172.8	187	107.6	0	0	0	0	0.7	51.4	53.4	74.9	72.2	90.4	96.3	70.9	62.4	88.3	0	43.6759
1699	107	90	20	CGACGGTTGTGTTTGCGGGG	3	0	13.2	12.6	15.3	0.3	0.8	175.9	144.5	143	8.1	1.7	0	17	0	1	0	0.4	0	56.7	62	96.3	123	93.9	99.2	90.4	104.6	0	0	43.5483
1700	115	90	20	TCACGCGGCGACAGTTGTGT	45	7.9	52.2	74.5	65.3	75.4	52.1	33.5	14.5	11.8	17.4	25.6	30.8	4.6	44.5	38.8	50.3	39.7	7.4	45.5	72.1	29.7	35.7	37.3	37.4	43.3	40.8	0	111.1	39.4552
1701	126	95	20	GCTCGATCCGGTCACGCGGC	1	9.3	33.3	31.4	27.2	9	8.1	0.9	1.3	0.5	32.5	32.4	20.1	77	25.3	23.6	37.7	26.8	90.2	40.2	45	84.7	89	86.8	91.1	71.4	76.5	48.5	144.1	43.6172
1702	127	95	20	GCTGGGATCCGGTCACGCGG	9	10.2	5	82.2	98.4	11.4	9.3	5.8	70.5	105.5	6.2	77.9	118.6	3.9	10	71.7	77.9	15.7	15.5	9.9	8.1	7.1	9.7	82.7	141.2	11.5	6	34.9	8.3	38.7621
1703	64	90	20	AGAGCATACAAATATATGTG	30	51.7	8.8	8.2	5.9	42.3	58.4	34.7	13.6	16.6	67.8	59.1	61.6	35.5	22.5	22.6	35.2	24.6	27.6	40.9	45	30.5	30.2	32.2	30.9	28.6	27.8	1.9	264.6	39.9759
1704	21	95	20	TGGTCCTTTCAGTGTCTTCG	25	5.3	20.1	33.9	30.2	15.9	39.3	10.2	43.4	27.9	56.3	51.7	53.6	50.4	35.9	48.1	34.4	27.3	25.6	74.5	50.4	37.6	47.4	53.6	44.4	53.4	52.4	95.1	1.8	39.4862
1705	23	89.474	19	TTGGTCCTTTCAAAGCCTTA	126	8.8	21.4	20.8	24.2	12.5	44.1	45.8	70.5	60	31	31.3	35.5	7.5	67	68.7	72.1	19.5	8.7	23.1	27.3	36.5	35.3	27.1	26.8	35.8	27.4	1	0.2	35.031
1706	35	94.444	18	AATGTGTGTGCTGTTGGTCC	8	2.6	67.9	67.2	66.3	40	16.9	140	179.6	181.1	0	0	0	16	45.9	41.7	20.1	17.3	44.4	59.4	68.1	13.5	20.1	19.4	21	24.1	38	0	0	42.0207
1707	94	90	20	TGCGGGGTGCCTTGACAGCA	46	18.5	40.8	40.6	26.7	45.1	38.5	33.3	32.8	24.1	6.9	6.3	4	12.1	70.3	52	22.6	51.4	45.8	61.3	42.5	68.9	94.4	53.6	73	82.6	58.2	2.9	27.7	40.7897
1708	47	84.211	19	TGTGTGGGTAATGTGTGTGC	0	0	0	0	0	0	0	139.7	168.2	177.3	0	0	0	0	0	0	0	0.2	0	141.1	139.2	44.8	51.6	49.5	51.9	43.3	46.6	178.6	0	42.4828
1709	126	100	17	CTGGGATCCGGTCACGCGGC	9	10.2	5.7	80.8	97.4	11.4	9.3	4.4	68.3	94.8	6.4	78.5	128.7	3.9	12	71.2	77.9	15.5	16.1	10.6	8.6	6.4	9.2	81.7	139.5	11.5	6.3	34.9	8.1	38.5621
1710	66	94.444	18	GGAGAGCATACAAATATGTG	0	0.4	0	0	1	0.3	0.3	99.2	127.9	105	0.2	0	0.7	0.7	42.1	23.1	32.7	112.8	234.2	0.7	7.1	90.7	92.8	103.1	95.1	4.9	96.7	0	0.2	43.8586
1711	85	95	20	CCCTCACTGCAGCAACACGT	68	58.7	76	64.3	68.3	19.6	66.2	3.5	21.5	20.9	51.1	63.1	54.3	27	18.7	24.1	30.2	29.5	36.3	55.4	54.8	29.3	24.3	29.1	26.3	31.6	29	4.9	3.1	37.5552
1712	65	89.474	19	GAGAGCATACAAATATATGT	29	51.7	8.8	8.2	5.9	42.6	58.7	28.6	13.6	16.6	67.8	59.1	61.6	35.5	22.5	22.6	35.2	24.6	27.6	40.9	44.8	30.5	30.2	32.2	30.9	28.6	27.8	1.9	264	39.7241
1713	150	95	20	CTCTCTCCCTTCCCTCCTCC	21	45.5	19.5	22.3	14.8	12.8	12.8	122.8	84.5	70.2	39.1	34.1	33.5	28.8	6.7	2.5	2.5	25.2	2.7	105.5	87.8	75.3	70.9	57.2	73.5	66	59.8	8.7	2.1	41.6586
1714	47	83.333	18	GTGTGGGTAATGTGTGTGCT	0	0	0	0	0	0	0	139.4	168.2	176.2	0	0	0	0	0	0	0	0.2	0	140.5	138.7	44.8	51.6	49.5	51.9	43.3	46.6	178.6	0	42.3966
1715	140	90	20	TCCCTCATCCTTCCGCTGGA	16	13.7	77.3	69.7	77.6	37.9	36.5	64.5	51.2	58.9	45.1	55.7	48.9	23.8	6.7	10.3	6.7	0	22.2	65.3	62	59.4	54.1	50	64.8	65.1	46.6	0	29.5	42.0517
1716	29	89.474	19	GTGTTGTTGGAACTTTCAGA	0	0	0	0	0.5	0.3	0	0	0	0	135.8	168.9	186.3	107.9	0	0	0	0	0.7	48.8	53.1	73.7	72.2	90.4	95.7	70.5	61.7	89.3	0	43.3034
1717	66	88.889	18	TGAGAGCATACAAATATATG	29	51.2	8.8	8.2	5.9	42.6	58.7	28.6	13.6	16.6	67.8	59.1	61.6	35.5	22.5	22.6	34.4	24.8	26.2	40.9	45	30.1	30.2	32.2	31.5	29	27.8	1.9	264.3	39.6759
1718	35	94.444	18	GTGTGCTGTTGTTGGTCCCT	8	0	1.9	0.5	3.5	6.3	0.5	66.2	124.8	142.5	65.9	80.2	77.7	99.8	26.8	27	20.1	31.5	65.3	22.4	14.8	36.1	51.6	58.2	52.5	59	47.3	1.9	57.5	43.0966
1719	35	94.737	19	TGTGTGCTGTTGTTGGTCCC	8	0	1.9	0.5	3.5	6.3	0.5	65.9	124	142.5	66.1	80.2	77.7	100.1	26.8	27	20.1	31.5	65.3	21.8	14.5	36.5	51.2	58.7	52.5	59.2	47.3	1.9	57.5	43.069
1720	44	80	20	GTGGGTAATGTGTGTGCTGT	0	0	0	0	0	0	0	140	167.8	175.7	0	0	0	0	0	0	0	0.2	0	138.5	137.7	44.8	51.6	49	51.4	43.1	46.9	180.6	0	42.3207
1721	95	95	20	GTGCGGGGTGCCCTCACTGC	63	28.7	79.2	76.4	81.6	41.4	70.5	3.8	21.9	20.9	54.7	69.4	59	35.1	9.6	15.7	17.6	37.5	47.8	49.5	47.7	24.8	20.1	22	19.3	39.6	19.3	3.9	3.1	37.3483
1722	96	95	20	TGTGCGGGGTGCCCTCACTG	63	28.7	79.2	76.4	81.6	41.3	70.5	3.8	21.9	20.9	54.7	68.8	59	34.8	9.6	15.7	17.6	37.4	47.8	49.5	47.7	24.5	20.1	22	19.3	39.6	19.3	3.9	2.8	37.2897
1723	47	82.353	17	TGTGGGTAATGTGTGTGCTG	0	0	0	0	0	0	0	139.7	167.8	175.7	0	0	0	0	0	0	0	0.2	0	139.8	137.7	44.4	51.6	49.5	51.4	42.8	46.6	179.6	0	42.3034
1724	67	94.118	17	GGGAGAGCATACAAATATGT	0	0.4	0	0	0.5	0	0	99.5	127.9	104.5	0	0	0	0	42.1	22.6	32.7	113.2	234.2	0	6.9	91.1	92.3	103.1	94.6	4.9	96.5	0	0.2	43.6966
1725	154	95	20	CACTCTCTCTTCCTCCCCTC	1	10.2	2.5	1.9	0	1.6	3.5	78.2	54.3	48.7	94.8	73.9	75.7	40.5	17.2	18.2	17.6	24.4	20.9	27	33.2	51.5	44.9	43.9	51.4	68.6	46.4	242.7	58.1	43.2
1726	94	95	20	TGCGGGGTGCCCTCACTGCA	63	28.7	78.5	76.4	81.6	41.3	70.5	4.1	21.9	20.9	54.7	69.4	58.3	34.8	9.6	15.7	17.6	37	47.8	49.5	47.7	24.8	20.1	22	19.3	39.6	19	4.9	2.6	37.2862
1727	23	95	20	GTTGGTCCCTTCAGTGCCTT	82	85.2	37.1	41.1	42	20.6	81.6	31.5	46	48.2	33.2	21	28.1	95.1	47.8	38.3	16.8	66.5	26.2	38.2	20.7	18.1	14.7	18.4	18.1	23.6	20.4	7.8	1	36.8724
1728	69	88.889	18	GTGAGAGCATACAAATATAT	29	51.2	5	7.7	5.9	42.4	58.9	28.9	13.6	17.7	67.8	59.1	61.6	33	22.5	22.6	34.4	28.4	26.2	41.5	45.5	30.1	29.8	32.7	31.5	29	27.8	1	262.5	39.5621
1729	43	94.737	19	GGGCGGTGTGTGTGCTGTTT	28	30.9	29.5	25.6	38.6	18.1	32.5	14	85.4	82	72.1	94.4	73.7	20.2	32.5	55.5	60.3	34.1	39	24.4	39.4	26.3	20.6	31.1	47.9	19	24.6	27.2	24	39.6862
1730	72	85	20	AACACGGGAGAGCATACAAA	0	0.4	0	0	0.5	0.1	0	98.3	124	103.9	0	0	0	0	43	22.1	34.4	113.6	237.5	0	6.6	91.4	91.1	103.1	94	4.9	96.3	0	0.2	43.6345
1731	151	100	18	TCTCTTCCTTCCCTCCTCAT	5	25.2	8.8	9.2	15.8	10.2	0.5	21.6	42.5	38.6	105	90.4	86.4	57.2	1.9	4.9	8.4	4.7	19.5	51.4	46	60.6	62.1	70	60.7	59.2	48.7	187.4	0	41.4448
1732	44	95.238	21	GTGTGGGCGGTGTGTGTTGT	97	47.2	65.3	78.4	69.2	38.9	85.1	36.8	25	21.4	11.7	6.8	4.7	23.8	62.2	48.1	52	70.9	36.3	7.9	16.5	21.8	19.7	17.9	16.3	28.3	26.4	1	1.9	35.8103
1733	140	90	20	TCCTTCCTCCTTCCGCTGGA	133	32.7	48.4	49.8	60.3	12.1	67	26.5	19.3	22	8.8	3.4	0	9.2	57.4	55.5	31	38.6	13.5	31.7	28.8	30.9	35.7	29.1	31.5	38.6	45.5	4.9	70.3	35.7069
1734	125	100	18	TGGGATCCGGTCACGCGGCG	6	8.8	5	69.2	84.1	10.4	8.1	4.4	64.8	92.1	11.5	85.3	121.3	3.6	10.5	58.4	67	14.2	12.8	9.9	8.1	18.1	23.9	89.9	150.6	22	22	34.9	7.6	38.7759
1735	98	95	20	TGTTTGCGGGGTGCCTTCAC	8	0.4	22.6	23.7	26.2	0.8	33.5	148.5	104.7	104.5	3.3	0	0	1.8	0	0.5	0	0	0	56.1	55.8	61.7	86.5	67.9	73	61.3	78.6	174.7	0	41.1759
1736	99	95	20	GTGTTTGCGGGGTGCCTTCA	8	0.4	22.6	23.7	26.2	0.8	33.7	148.5	105.1	104.5	3.3	0	0	1.8	0	0.5	0	0	0	56.1	55.8	61.7	87.3	68.4	73	61.1	78.6	174.7	0	41.2345
1737	154	95	20	CACTCTCCCTTCCTTCCCTC	4	53	18.2	28.5	24.2	25.8	19.1	64.5	111.7	110.3	19.3	21.6	23.5	34.8	5.7	16.7	11.7	8.4	2.7	36.9	39.6	50.4	62.5	60.3	60.7	58.1	59.6	148.5	57.3	42.6759
1738	100	95	20	TGTGTTTGCGGGGTGCCTTC	8	0.4	22.6	23.7	26.2	0.8	33.7	148.2	105.1	103.9	3.3	0	0	1.8	0	0.5	0	0	0	56.1	56.1	61	88.1	68.4	72.4	60.6	78.2	175.7	0	41.2
1739	132	90	20	CCTTCCACTGGATCCGGTCA	47	34	66	69.7	69.2	32.8	97.2	18.1	71.4	66.4	28.4	23.3	22.1	12.8	24.4	36.3	45.3	8.4	149.4	29.7	23.4	10.5	16.4	10.7	8.2	17.6	10	4.9	58	38.331
1740	85	100	16	CACTGCAGCAACACGTGAAA	52	45.9	33.9	30	29.7	79.1	112.3	42	71	71.8	29.1	24.4	16.8	13.1	28.2	20.1	14.2	32.3	39	32.3	57.6	15.8	18.9	17.9	18.7	20.1	18.3	1	99.1	37.4
1741	157	95	20	GCTCACTCTCCCTTCCTTCC	4	63.1	14.5	26.6	23.2	24.5	16.9	64.8	110.8	111.4	19.3	22.2	21.4	34.4	7.2	18.2	13.4	8.2	2.7	38.2	38.4	50.8	60.9	59.2	60.1	58.1	59.4	147.6	57.8	42.6655
1742	73	85	20	CAACACGGGAGAGCATACAA	0	0.4	0	0	0.5	0.1	0	98.3	123.5	105	0	0	0	0	43	22.1	34.4	113.6	236.9	0	6.9	92.2	91.5	103.1	90.5	4.9	96	0	0.2	43.5552
1743	155	95	20	TCACTCTCTCTTCCTCCCCT	1	10.2	2.5	1.9	0	1.6	3.5	77.9	53.4	48.7	94.5	73.3	75.7	40.5	17.7	18.2	17.6	24.4	20.2	27	33.2	51.2	44.5	43.9	54.9	68.1	46.6	241.7	53.6	43.0172
1744	69	85	20	ACGGGAGAGCATACAAATAT	0	0.4	0	0	0.5	0.1	0	98	123.5	104.5	0	0	0	0	42.6	22.6	33.5	113.4	236.2	0	6.9	91.1	91.5	103.1	94	4.9	95.1	0	0.2	43.5207
1745	152	95	20	CTCTCTCTTCCTCCCCTCCT	1	9.7	2.5	1.9	0	1.5	3.5	79.1	54.3	47.7	94.8	75	75.7	32	17.7	18.2	17.6	24.8	21.5	26.4	33.2	51.5	45.3	43.9	52.5	68.6	45.9	243.7	58.3	43.0276
1746	70	85	20	CACGGGAGAGCATACAAATA	0	0.4	0	0	0.5	0.1	0	98.6	123.5	104.5	0	0	0	0	42.6	22.6	33.5	113.2	234.8	0	6.6	92.2	91.5	102.6	94	4.9	95.6	0	0.2	43.5138
1747	54	95	20	AATATGTGTGTGTGGGCAGT	64	52.5	52.2	56.1	59.3	71.6	109.3	51.9	34.2	33.2	4.8	4	0.7	23.1	29.7	33.4	31.8	34.6	18.8	67.9	62	23.7	16.4	20.4	15.2	22.2	20.4	1.9	18.1	35.6345
1748	156	95	20	CTCACTCTCTCTTCCTCCCC	1	9.7	2.5	1.9	0	1.6	2.8	77	53.4	48.7	94	73.3	75.7	40.5	18.2	18.7	17.6	24.4	20.2	26.4	33	52.3	44.5	43.9	54.3	68.1	46.4	242.7	53.9	42.9897
1749	68	93.75	16	CGGGAGAGCATACAAATATG	0	0.4	0	0	0.5	0	0	97.7	124.8	104.5	0	0	0	0	42.6	22.6	32.7	113.4	234.8	0	6.9	90.7	91.5	103.1	94	4.9	96	0	0.2	43.4931
1750	106	94.444	18	GACGGTTGTGTTTGCGGGGT	3	0	13.2	12.6	15.3	0.3	0.8	169.2	138	136.1	8.1	1.7	0	16.7	0	1	0	0.4	0	57.4	62.5	97.1	121.7	93.9	98.6	90.6	104.4	0	0	42.8483
1751	76	88.889	18	GCAACACGGGAGAGCATACA	0	0.4	0	0	0.5	0.1	0	98.3	124	105	0	0	0	0	42.6	22.1	34.4	113.9	233.5	0	7.1	92.6	91.5	103.1	90.5	4.9	95.6	0	0.2	43.4586
1752	71	85	20	ACACGGGAGAGCATACAAAT	0	0.4	0	0	0.5	0.1	0	97.4	123.5	104.5	0	0	0	0	42.6	22.1	34.4	112.8	234.2	0	6.6	91.8	91.5	103.1	94	4.9	95.1	0	0.2	43.4379
1753	52	95	20	TATGTGTGTGTGGGCAGTGT	63	53	52.2	56.1	59.3	71.5	108.8	52.8	34.2	33.2	5	4	0.7	23.1	27.7	33.9	31.8	41.2	19.5	64.6	57.8	24.1	16.4	20.9	15.2	22.2	20.6	1.9	18.3	35.6207
1754	153	95	20	ACTCTCTCTTCCTCCCCTCC	1	9.7	2.5	1.9	0	1.5	3.5	78.5	54.3	48.2	94.8	73.9	75.7	32	17.2	18.2	17.6	24.6	20.9	26.4	33.2	51.5	44.9	43.4	51.4	68.6	46.2	242.7	58.3	42.8483
1755	29	94.444	18	CTGTTGTTGGTCCCTTCAGA	0	0	0.6	0	0	0.3	0	97.1	106	122.1	77.8	96.1	89.1	39.1	1.4	0	1.7	6.2	0.7	50.1	34.4	61.7	81	89.4	80.5	84.7	67	0	58.5	42.9483
1756	78	90	20	TGCAGCAACACGTGGGAGCA	29	19.9	25.8	81.3	85.6	59	36.3	1.5	9.2	12.9	9.1	11.9	13.4	11.4	58.8	110.5	114.8	37.2	48.4	8.6	9.8	14.3	10.1	14.3	21	14	13.7	5.8	3.9	30.7414
1757	97	95	20	GTGTGCGGGGTGCCCTCACT	63	25.2	78.5	76.4	81.6	40.8	70.3	3.8	21.5	20.9	53.9	68.8	58.3	34.4	9.1	15.7	17.6	36.6	47.8	48.1	47.2	24.8	19.7	22	18.7	39.6	19.3	3.9	2.6	36.9
1758	76	89.474	19	AGCAACACGGGAGAGCATAC	0	0.4	0	0	0.5	0.1	0	97.7	118.3	105	0	0	0	0	42.6	22.1	35.2	113.6	233.5	0	7.1	92.2	91.5	103.1	90.5	4.9	95.6	0	0.2	43.2448
1759	138	90	20	CCTCCTCCTTCCGCCGGATC	14	42.4	4.4	3.4	1	15.8	9.6	39.4	11.4	8.6	72.8	59.7	83.1	66	21.5	22.6	18.4	34.1	31	13.2	17	54.6	83.5	73	60.1	70	68.4	93.2	113.9	41.5897
1760	79	90	20	CTGCAGCAACACGTGGGAGC	26	20.3	25.8	81.3	85.6	59.1	36.3	1.5	9.2	12.3	9.3	11.9	13.4	11.4	58.8	110.5	114.8	37	48.4	8.6	9.6	14.3	10.1	14.3	21	14	13.7	5.8	3.9	30.6276
1761	131	94.444	18	CTTCCACTGGATCCGGTCAC	47	33.6	66.6	69.7	68.7	33.1	93.9	18.4	71.4	66.4	28.6	23.3	22.1	12.4	24.4	36.3	45.3	8.6	149.4	29.7	23.4	10.5	16.4	10.7	8.2	17.6	9.7	3.9	48.3	37.8483
1762	53	95	20	ATATGTGTGTGTGGGCAGTG	63	52.5	52.8	56.1	59.3	71.4	109.1	51.9	34.2	33.2	5	4	0.7	23.1	27.7	33.4	31.8	34.6	19.5	64	58	24.1	16.4	20.9	15.2	22.2	20.6	1.9	18.3	35.3414
1763	141	90	20	TTCCTTCCTCCTTCCGCTGG	134	32.2	47.8	52.7	55.4	11.6	67.2	25.4	18.8	20.9	7.2	3.4	0	8.2	56.9	56	31	38.5	13.5	27.7	27.3	30.5	34.8	29.1	33.3	36.5	42.2	3.9	70.6	35.0552
1764	56	95	20	TAAATATGTGTGTGTGGACG	70	98	41.5	48.9	48.5	57.7	5.5	26.5	42.5	51.4	16.2	13.1	13.4	21.3	39.2	27	47.8	41.2	24.2	13.2	16	32	36.1	30.1	40.9	28.3	21.8	1.9	2.9	33.0034
1765	49	94.737	19	ATGTGTGTGGACGGTGTGTG	77	31.4	47.8	34.3	33.1	28.5	46.6	54.3	55.2	84.6	7.2	6.3	3.4	14.2	41.6	44.7	39.4	52.1	107.7	15.8	23.6	21.1	21.4	20.4	23.9	24.8	18.3	0	3.1	33.8552
1766	50	94.444	18	TATGTGTGTGGACGGTGTGT	77	30.9	47.8	34.3	33.6	28.3	46.6	54.3	55.2	84.6	7.2	6.3	3.4	13.8	41.6	44.7	39.4	51.9	107	15.8	23.9	21.1	21.8	20.4	23.9	24.6	18.3	0	3.1	33.8207
1767	155	95	20	TCACTCTCCCTTCCTTCCCT	4	53	14.5	27.1	23.2	23.4	16.4	64.5	110.8	109.8	19.1	21.6	22.1	34.4	5.7	17.2	13.4	8.2	2.7	36.9	38.9	50	62.1	60.3	60.1	57.8	59.6	148.5	57.2	42.1552
1768	153	95	20	ACTCTCCCTTCCTTCCCTCC	4	53	18.2	27.6	24.2	25.9	19.1	63.9	111.7	110.3	19.1	21	24.1	34.1	5.7	16.7	12.6	8.7	2.7	36.9	39.6	50.4	62.5	60.3	60.1	57.8	59.6	148.5	44.2	42.1552
1769	76	90	20	CAGCAACACGTGAGACCATA	0	0	0	0	0	0	0.3	101.2	28.9	32.1	49.9	48.3	40.2	20.2	18.2	27	22.6	1.8	17.5	59.4	62.7	61.3	63.4	50	56	77.2	61	328.1	0.2	42.3276
1770	141	90	20	TTCCCTCATCCTTCCGCTGG	16	13.7	76.7	70.2	79.1	38	36.5	64.5	50.4	59.5	45.6	54	49.6	22.4	6.7	10.3	6.7	0	22.2	65.3	62	59.1	53.7	50	65.4	64.8	46.6	0	7.5	41.2586
1771	157	95	20	GCTCACTCTCTCTCCCTTCC	22	43.7	19.5	23.2	14.3	31.7	12.3	114.9	61.3	40.2	48.9	42.1	42.2	14.2	7.2	2.5	1.7	23.7	8.1	97.6	80.4	74.1	74.3	64.3	75.3	79.8	62.2	1.9	1.6	40.869
1772	156	95	20	CTCACTCTCCCTTCCTTCCC	4	53	14.5	26.6	23.2	21.6	16.4	64.2	110.8	112	19.1	21.6	21.4	34.4	6.7	18.2	13.4	8	2.7	36.9	37.6	50.4	61.7	60.8	60.1	57.8	59.6	147.6	57	42.1138
1773	142	90	20	CTTCCCTCATCCTTCCGCTG	16	13.7	76.7	69.7	78.6	37.9	36.5	64.5	50.4	58.9	46.1	53.4	49.6	22.4	6.7	10.3	6.7	0	22.2	65.3	62	59.1	54.1	50.5	64.8	64.8	46.6	0	7.5	41.2069
1774	80	90	20	ACTGCAGCAACACGTGGGAG	25	19.9	25.8	81.3	85.6	58	36	1.5	9.2	12.3	9.3	11.9	13.4	11.4	57.9	110	114	37.5	48.4	8.6	9.6	14.7	10.1	14.3	20.4	14	13.7	4.9	3.9	30.4345
1775	31	90	20	GTGCTGTTTTTGGTCCTTTC	0	0.4	0	0.5	0	7.2	0	72.9	68.3	70.2	7.9	4.5	4.7	3.6	9.1	15.7	8.4	10.2	13.5	103.5	82.4	81.3	108.7	71	87	55.2	79.3	174.7	77.9	42.0034
1776	100	95	20	TGTGCGTGCGGGGTGCCTTC	9	0.4	12.6	18.4	13.8	2.9	1	26.5	22.3	20.4	125.3	146.1	137.4	97.3	6.7	2.9	5.9	9.3	22.9	60.7	65.9	27.5	29	30.6	21.6	29	37.6	201	1.5	40.8793
1777	151	95	20	TCTCTCTCCCTTCCCTCCTC	21	43.7	21.4	22.7	15.3	12.4	12.8	121.1	82.3	68.6	39.4	33.5	32.8	14.6	7.2	2	2.5	23.7	2.7	106.2	87.1	75.6	70.5	56.7	73.5	66.5	60.1	2.9	1.6	40.7034
1778	53	100	18	AAATGTGTGTGTGGGCGGTG	57	28.3	82.3	93.4	85.1	44.3	67.5	0	1.8	1.6	92.4	87	95.2	33.7	31.6	41.2	38.5	62.3	4	17.8	23.4	16.9	23.9	22	16.3	24.8	15.1	1	0	38.2207
1779	99	95	20	GTGCGTGCGGGGTGCCTTCA	9	0.9	12.6	18.4	13.8	2.9	1	26.5	22.3	20.4	125.5	146.7	137.4	97.3	6.7	2.9	5.9	9.3	20.9	60.7	65.9	27.5	29	30.6	21.6	29	37.6	201	1.5	40.8552
1780	24	95	20	TGTTGGTCCCTTCAGTGCCT	82	85.2	30.8	25.6	27.7	18.2	80.8	31.8	46.4	48.2	33.2	21	28.8	95.1	52.6	39.8	16.8	68.9	35.7	38.2	20.7	16.9	13	18.4	18.1	22	19	8.7	1.3	36.031
1781	98	95	20	TGCGTGCGGGGTGCCTTCAC	9	1.3	12.6	18.4	13.8	2.9	1	26	21.5	20.4	126	146.7	137.4	97.3	6.7	3.4	5.9	9.3	20.9	60.7	65.4	27.1	29	30.6	21.6	28.8	37.3	200	1.5	40.7759
1782	48	90	20	TGCGTGTGGACGGTGTGTGT	33	18.5	10.1	10.2	13.4	13.6	7.6	0.6	0	0	128.4	156.9	172.2	187.1	0	0	0	0.4	0.7	58.7	56.3	34.6	30.6	53.6	50.2	38.9	26.7	0	0.2	38.0172
1783	77	94.737	19	CAGCAACACGTGAGAGCATT	34	59.2	36.4	37.3	29.2	31.4	17.1	41.1	65.7	86.2	62.8	64.2	69.7	92.7	4.3	0.5	1.7	5.3	2	59.4	77	47	54.6	47.5	61.9	50.8	42.2	1.9	0	40.7966
1784	92	94.444	18	TTGGGTGCCTTGACTGCAGC	0	0	7.5	11.1	6.4	0	19.1	81.4	55.6	45.5	79.2	87.6	85.1	0	0	0	0	0	0	100.2	81.4	79.4	93.6	99.6	102.7	100.7	77.9	0	0	41.8621
1785	91	94.737	19	TGGGTGCCTTGACTGCAGCA	0	0	7.5	11.1	6.4	0	19.6	81.1	54.7	43.9	79.5	88.1	85.1	0.4	0	0	0	0	0	100.9	81.4	79.8	93.6	100.1	102.7	100.4	77.7	0	0	41.8621
1786	103	100	18	TTGTGTGTGCGGGGTGCCGT	57	34	17.6	23.7	32.1	53.9	40.8	4.1	25.4	28.9	22.7	15.9	22.8	17.4	7.2	27	57.8	8.7	31	1.3	13	17.3	11.3	23	18.1	11.2	12.3	2.9	328.9	33.3552
1787	110	90	20	CGACGACGGTTGTGTGTGCG	18	17.2	25.1	40.2	30.2	7.6	9.3	13.1	0	0.5	33.4	23.3	25.5	37.3	113.8	166.9	159.2	98.1	115.1	12.5	10.6	44.4	40.7	29.6	36.2	43.8	38.7	5.8	0.6	41.2655
1788	128	100	19	TCGCTGGATCCGGTCACGCG	12	4.4	15.1	15.5	14.8	10.4	11.1	46.1	63.1	57.9	11.7	10.2	8	41.5	27.7	22.6	23.5	51.4	35	50.8	72.1	59.8	60.9	50	64.2	55.2	44.5	266	1.3	41.6138
1789	77	90	20	GCAGCAACACGTGAGACCAT	0	0	7.5	9.7	5.9	0	0.3	101.5	28.9	32.7	36.3	37	28.8	20.2	18.2	27	22.6	1.8	17.5	59.4	62.7	62.1	63.4	50	55.4	77	61	327.2	0	41.8655
1790	36	94.737	19	CTGTGTGTGTGCTGTTGGTC	78	57.8	10.1	14.5	13.4	0.1	74.3	80.8	53	58.4	64.7	77.3	89.1	41.2	12	13.3	17.6	19.5	13.5	34.3	53.1	26	22.2	20.9	19.3	34.4	19	0	37.3	36.3828
1791	47	87.5	16	CGTGGGCAATGTGTGTGCTG	0	0	0	0	0	0.3	0	154.6	254.9	226.6	0	0	0	0	0.5	0	0	0	0	4	3.4	102	107.9	131.7	107.4	11.9	125.9	0	0	42.4517
1792	55	100	18	ATATATGTGTGTGTGGGCGG	25	20.8	19.5	23.2	17.8	22	58.2	14.6	11.8	9.6	76.9	80.2	83.8	55	13.9	18.7	22.6	44.8	3.4	36.3	38.6	52.3	46.2	51.1	66.5	51.3	44.3	107.8	5.5	38.6793
1793	47	87.5	16	GCGTGGGCAATGTGTGTGCT	0	0	0	0	0	0.1	0	154.9	254.9	225	0	0	0	0	0.5	0	0	0	0	4	3.4	102	107.9	131.7	107.4	11.9	126.4	0	0	42.4172
1794	103	95	20	GGTTGTTTGTGCGGGGTGCC	88	103.3	55.3	79.8	73.2	61.8	66.7	1.8	8.3	4.3	34.8	32.4	36.2	18.1	13.9	19.6	21	47.8	6.7	31	13.5	19.6	15.5	24	12.3	23.6	36	0	0	32.7069
1795	129	95	20	TCCACTGGATCCGGTCACGC	46	34.9	68.5	69.7	68.3	33.3	94.4	16.6	71	66.4	31.3	24.4	21.4	16.7	24.4	36.3	44.4	25	103.6	29.7	23.1	10.2	14.7	10.7	8.2	17.3	10	3.9	47.9	36.9759
1796	137	90	20	CTCCTCCTTCCGCCGGATCC	13	41.9	4.4	3.9	1	15.8	9.3	39.1	10.5	9.1	72.1	59.1	82.4	65.3	21	21.1	17.6	25.5	28.9	13.2	16.5	53.1	83.1	72.5	59	69.3	68.2	93.2	112.9	40.7586
1797	59	100	19	TATAAATATGTGTGTGTGGA	69	98.9	41.5	49.3	48	43.2	5.5	4.4	39.9	47.1	19.8	19.3	18.1	22	38.3	26.5	47.8	40.3	24.2	13.2	16.2	34.2	36.9	30.1	41.4	29.3	23.2	2.9	2.9	32.1862
1798	51	90	20	ATATGTGTGTGGACGGTGTG	77	31.4	47.8	34.3	33.6	28.3	46.3	54.6	55.6	84.6	7.2	6.3	3.4	13.1	41.6	44.7	39.4	51.9	84.1	15.8	23.9	21.1	21.8	20.4	23.9	24.6	18.3	0	3.1	33.0379
1799	54	100	19	TATATGTGTGTGTGGGCGGT	25	20.8	18.9	23.2	17.8	22	58.4	14.6	11.8	9.6	76.1	78.5	82.4	55	13.9	18.7	22.6	44.8	4	36.3	38.9	51.9	46.2	51.1	66	50.8	44.3	108.7	5.5	38.5448
1800	103	95	20	GGTTGTGTGTGCGGGGTACC	4	13.2	23.2	23.2	28.7	13.8	26.4	73.8	77.5	76.1	61.6	34.7	40.2	79.2	16.7	11.8	9.2	10.4	13.5	37.6	55.6	65.5	65.1	62.8	67.7	84.5	58.7	71.8	1.5	41.6552
1801	91	95	20	GGAGTGCCTTCACTGCAGCA	50	75.1	71.6	72.6	69.7	95.1	91.2	47.5	23.2	24.6	17.7	17.6	20.1	36.2	3.8	7.4	7.5	4.6	23.6	22.4	30.7	37.2	40.7	47.5	59	47.1	38.5	2.9	1.1	37.4552
1802	82	88.889	18	TTACAGCAGCAACACGTGAG	23	65.8	28.9	43.5	39.1	27.5	115.1	34.1	34.6	29.5	61.3	82.4	78.4	52.2	64.6	66.3	51.1	58	45.8	16.5	9.1	12	6.7	9.2	10.5	11.7	9.7	0	65.3	39.7207
1803	49	100	18	GTGTGTGGGCGGTGTGTGCG	19	49	62.2	46.4	43	84.7	19.1	60.4	73.6	68	4.1	2.3	2.7	2.1	48.8	43.7	45.3	33.4	5.4	48.1	56.3	9.4	7.1	9.7	7	15.2	8.8	182.5	84.2	39.3621
1804	96	95	20	TGTGCGGAGTGCCTTCACTG	50	74.2	71.6	72.1	66.8	94.2	90.9	48.7	23.7	24.6	17.7	16.5	18.1	39.4	3.3	7.9	7.5	4.4	23.6	21.8	30.7	37.6	41.1	47.5	58.4	47.5	38	2.9	1.3	37.3103
1805	100	95	20	TGTGTGTGCAGGGTGCCTTC	75	16.8	39.6	72.6	63.8	13.8	35	37.9	28.5	32.7	32.9	68.2	69.7	19.2	5.3	13.3	22.6	9.7	33	21.1	11.6	32.7	54.1	55.1	43.2	70.2	53.8	1	1.5	35.6517
1806	136	90	20	TCCTCCTTCCGCCGGATCCG	13	41.5	2.5	1.9	0.5	15.5	9.3	39.4	10.5	9.1	72.6	60.3	82.4	65.3	21	20.6	17.6	25.7	28.9	13.2	16.5	53.1	83.5	73	58.4	68.8	68.7	93.2	112.7	40.6448
1807	95	95	20	GTGCGGAGTGCCTTCACTGC	50	74.2	71.6	72.1	66.8	94.3	91.4	48.4	23.2	24.6	17.7	16.5	18.1	39.8	3.3	7.9	7.5	4.4	23.6	21.8	30.5	37.6	40.7	47.5	58.4	47.5	38	2.9	1.3	37.2966
1808	109	90	20	GGCGACGGCTGTGTGTGCGG	40	56.5	58.4	61	72.7	105.2	72	36.2	40.3	51.4	48.9	44.9	49.6	7.8	2.4	3.9	0.8	30.6	39	23.1	21.4	15.4	9.2	13.8	12.8	5.9	14.6	3.9	192.1	39.0966
1809	94	95	20	TGCGGAGTGCCTTCACTGCA	50	75.1	71.6	72.1	66.8	94.2	90.9	48.4	22.8	24.6	17.7	16.5	18.1	39.8	3.3	7.9	7.5	4.4	23.6	21.8	30.5	38	40.7	47.5	58.4	47.5	38.3	2.9	1.1	37.3103
1810	21	90	20	TGGTCCTTTCAGAGCCCTCG	1	2.2	1.3	0.5	0.5	6.2	0.8	56.9	76.2	62.1	13.6	35.3	24.1	1.1	4.8	7.9	15.9	12.8	88.2	44.2	52.6	45.5	59.2	56.7	61.9	55.9	45.2	252.4	118.2	41.4897
1811	41	90.476	21	TGGGCGGTGTGTGCTGTTGT	32	0.4	15.1	17.4	25.7	10	20.9	2.6	3.1	3.7	41.3	31.3	25.5	38	73.2	82.5	77.9	8.7	92.2	54.1	33.7	68.1	76.8	68.4	66.5	67.9	91.8	1	0	38.9586
1812	40	90.476	21	GGGCGGTGTGTGCTGTTGTT	32	0.4	15.1	17.4	25.2	10	20.9	2.6	3.1	3.7	42	31.3	25.5	38	72.7	83	77.9	8.7	92.2	53.4	33.4	68.1	77.2	67.9	66.5	68.4	92.1	1	0	38.9552
1813	46	94.737	19	CGTGTGGACGGTGTGTGTGT	0	0.4	0	0.5	0.5	0.1	0.3	0.3	0	0	96.2	149	148.8	213	0	0	0	0.2	0	69.2	75.3	56.1	48.3	74.5	70.6	51.7	43.8	99	0	41.3034
1814	22	80	20	TTGGAAATTTCAGAGCCTTC	0	0	0	0	0	0	0	153.1	83.7	70.2	10.5	15.4	14.1	0.4	0	0	0	0	0	46.2	46.7	99.7	198.5	140.4	147.7	103.7	80.7	0	0	41.7586
1815	93	95	20	GCGGAGTGCCTTCACTGCAG	50	74.6	71.6	72.1	67.3	94.5	90.9	48.1	22.8	23.6	17.7	16.5	18.1	39.8	3.8	7.4	7.5	4.4	23.6	21.8	30.5	37.2	40.7	47.5	58.4	47.5	38.3	2.9	1.1	37.2483
1816	97	95	20	GTGTGCGGAGTGCCTTCACT	50	74.2	70.4	71.6	66.8	94.2	90.4	48.7	23.7	24.6	17.7	16.5	18.1	36.2	3.3	7.9	7.5	4.4	23.6	21.8	30.7	37.2	41.1	47.5	58.4	47.5	38	2.9	1	37.1
1817	51	100	19	TGTGTGTGTGGGCGGTGTGC	24	74.6	30.8	36.8	33.6	34	11.3	24.2	48.2	39.1	27.9	38.7	29.5	103.7	5.7	4.4	1.7	7.5	25.6	67.9	80.4	71.1	56.2	53.1	67.7	58.5	54.7	19.4	3.1	39.0828
1818	65	94.737	19	TGAGAGCATATAATATGTGT	14	6.6	8.8	83.7	89.5	11.4	10.3	10.2	109.1	97	5.7	113.1	84.4	5	7.2	92.3	31.8	6.4	8.1	4	4.2	4.5	5.5	41.9	127.2	13.8	13.7	8.7	3.2	35.2172
1819	92	95	20	CGGAGTGCCTTCACTGCAGC	50	74.2	71.6	72.1	68.7	94.8	90.9	47.8	22.8	23.6	17.7	15.9	18.1	36.2	3.8	7.4	7.5	4.4	23.6	21.8	30.5	37.2	40.7	47.5	58.4	47.3	38.3	2.9	1.1	37.131
1820	57	100	18	AAATATGTGTGTGTGGGCAG	62	52.1	52.2	51.8	54.9	71	106.5	52.2	32	30.5	4.8	4	0.7	23.8	29.2	31.9	31	34.3	18.2	66.6	61.5	21.8	15.1	19.4	14	17.8	16.5	1.9	18.3	34.3448
1821	40	90	20	GCGGTGTGTGTGCTGCTGTT	23	6.6	37.7	35.8	33.6	28.4	16.9	2	0	1.1	28.6	27.3	24.8	0	247.3	186.1	157.5	213.4	121.8	0.7	3	0.8	2.1	1.5	0.6	0.2	0.9	2.9	0	41.5379
1822	29	90.476	21	GTGTGCTGTTGGTCCTTCAG	147	108.2	23.9	24.2	29.2	44.3	54.7	16.9	12.7	7.5	16	10.8	13.4	9.6	21.5	14.7	20.1	24.4	58.5	17.8	28.3	19.6	8.4	13.8	13.4	18.3	14.8	3.9	13.6	27.9138
1823	59	100	18	ATAAATATGTGTGTGTGGAC	69	98.9	41.5	48.9	48.5	43.3	5.5	2.9	34.2	39.6	19.8	19.3	16.8	21.7	38.3	26.5	47.8	40.3	24.2	13.2	16	34.2	36.9	30.1	41.4	29.3	23	2.9	2.9	31.6172
1824	99	95	20	GTGTGTGCAGGGTGCCTTCA	75	16.8	39.6	72.6	63.8	13.8	35	37.9	28.5	32.7	32.9	68.2	69.7	19.2	5.3	13.3	22.6	9.7	19.5	21.1	11.6	32.4	54.1	55.1	43.2	70.5	53.8	1	1.5	35.1862
1825	98	95	20	TGTGTGCAGGGTGCCTTCAC	74	16.8	40.8	74	64.8	14.3	35.3	37.6	28.5	32.1	32.9	68.2	69.7	18.8	5.3	13.3	22.6	9.7	19.5	20.4	11.6	31.6	54.6	55.1	43.2	70.5	54.3	1	1.5	35.2414
1826	36	90	20	TGTGTGTGCTGTTTTTGGTC	0	0	0	0.5	0	0.1	0	57.2	64.8	70.2	8.4	5.1	5.4	3.6	10.5	17.2	10.1	11.5	20.2	73.2	69.6	88.4	110.4	78.1	97.5	46.8	82.6	175.7	78.7	40.8897
1827	62	100	18	AACATATAAATATGTGTGTG	13	26.9	18.2	6.8	13.8	25.8	4.3	25.4	22.3	22	85.9	81.3	82.4	4.3	54.5	48.1	50.3	86	68	52.8	43.8	49.7	47.4	37.8	38.5	50.1	40.6	72.8	0.6	40.4621
1828	43	80	20	TGGGTAATGTGTGTGCTGTT	0	0	0	0	0	0	0	126.6	155	168.2	0	0	0	0	0	0	0	0.2	0	127.3	126.2	44.8	51.6	49	51.4	43.1	46.9	180.6	0	40.3759
1829	111	90	20	GCGACGACGGTTGTGTGTGC	28	17.2	27.6	42.1	30.2	9.7	18.4	13.1	0	0.5	33.4	23.3	25.5	37.3	97.1	148.8	129.1	97.7	115.1	12.5	10.8	44	40.7	29.6	36.2	43.8	38.7	5.8	0.6	39.8897
1830	57	100	17	AATATGTGTGTGTGGGCAAT	17	20.8	27	22.3	27.7	21.3	42.1	77.3	42.9	48.7	8.1	0.6	3.4	19.5	49.3	48.1	32.7	34.6	213.3	41.5	41.1	51.5	51.2	52.6	50.8	50.6	35.7	0	0	39.0241
1831	64	95	20	GAGAGCATATAATATGTGTG	14	7.1	8.2	85.6	89	11.5	9.8	10.5	106.9	97	5.3	110.3	79.1	4.6	7.7	92.8	31.8	6.4	8.1	4	4.2	3.8	6.3	45.4	130.2	13.3	13.2	7.8	3.2	35.0724
1832	139	90	20	CCCTCATCCTTCCGCTGGAT	16	13.7	77.3	69.7	77.6	37.9	36.5	64.5	50.8	58.9	29.4	33.5	28.1	29.5	6.7	10.3	6.7	0	22.2	65.3	62	58.7	54.6	51.1	64.8	54.3	46.9	0	29.5	39.8793
1833	109	94.444	18	GACGACGGTTGTGTGTGCGG	18	17.7	25.1	39.7	30.2	7.5	9.3	13.1	0	0.5	31	22.2	24.1	37.3	113.8	166.9	156.7	98.2	115.7	13.2	10.3	40.3	36.5	25.5	32.7	40	35.3	5.8	0.6	40.2483
1834	54	100	19	ATATGTGTGTGTGGGCGGTC	27	0.4	0	0	1.5	1.3	6.5	0	4.4	2.7	100	105.8	87.1	83.4	24.4	15.2	24.3	8.2	2.7	55.4	46	56.1	60.9	67.4	48.4	57.6	65.2	135.9	0.2	37.5172
1835	130	94.737	19	TTCCACTGGATCCGGTCACG	47	34	66.6	69.7	68.3	33.2	94.2	18.7	71.8	66.4	29.1	23.9	21.4	13.5	24.4	36.3	44.4	8.2	103	29.7	23.4	10.5	16	10.7	8.2	17.3	9.7	3.9	47.8	36.2517
1836	22	90	20	TTGGTCCTTTCAAAGCCTTC	38	48.1	16.3	18.9	24.2	23.2	44.6	10.2	9.2	10.2	66.3	56.9	65.7	28	37.3	24.1	26	24.8	20.9	46.2	34.9	59.1	58.3	57.7	64.2	65.8	49.6	2.9	53.6	37.4207
1837	150	94.444	18	CTCTTCCTCCCCTCCTCCTT	1	0	1.3	1	0	1.3	3	54	52.1	48.2	90.9	73.9	75.7	17.8	53.1	64.8	49.4	56.9	15.5	28.4	33.9	38.4	27.3	30.1	33.3	47.5	35	247.6	12.1	41.1552
1838	33	90	20	TGTGTGCGCTGTTGGTCCTT	49	90.1	57.8	50.3	40.1	83.9	36.8	51.6	47.3	45.5	2.9	1.1	2	2.1	34.4	36.3	21.8	30.4	10.1	28.4	31	10.5	5.9	7.1	5.8	13.3	10.7	106.8	142.2	36.3862
1839	94	93.75	16	TGTTGGGTGCCTTGACTGCA	0	0	7.5	11.1	6.4	0	19.1	77.9	55.6	41.2	79.2	89.3	85.1	0.7	0	0	0	0	0	97.6	79.7	73	90.2	95	101	95.7	74.5	0	0	40.6828
1840	51	95	20	ATGTGTGTGTGGGCGGTCTG	27	0	0	0	1.5	1.1	6.8	0	4.4	2.7	99.5	105.8	87.1	83.1	24.4	15.2	24.3	8.2	2	56.1	46	55.7	60	67.4	48.4	57.8	64.9	135.9	0	37.4241
1841	93	90	20	GCGGGGTGCCTTGACAGCAG	46	15.5	40.8	38.7	26.7	45.1	38	33.3	32.8	23.6	6.7	6.3	4	12.1	57.4	25.5	10.9	46.8	37.7	61.3	42.5	67.7	94.4	53.6	73.5	81	57.1	2.9	27.7	38.2621
1842	150	95	20	CTCCCTTCCTTCCCTCCTCC	5	52.5	18.2	26.1	23.7	24.4	16.6	70.9	116.5	104.5	19.6	21.6	26.1	12.4	5.3	16.7	12.6	9.3	4.7	33	28.8	55.3	68.8	63.3	63	64.1	65.2	106.8	44.5	40.6724
1843	92	90	20	CGGGGTGCCTTGACAGCAGC	46	15.5	40.8	38.7	26.7	45.1	38	33.3	32.8	23.6	6.7	6.3	4	11.7	57.4	25.5	10.9	46.8	37.7	61.3	42.5	67.7	94.4	53.6	73	80.8	57.1	2.9	27.5	38.2172
1844	90	100	19	GGTGCCTTCACTGCAGCAAA	90	2.6	24.5	49.3	58.9	32.6	45.6	14.3	36.8	46.1	28.9	55.1	15.4	26.6	8.1	95.7	36	6	22.9	19.1	20.4	15.8	18.5	24.5	65.4	27.6	43.6	13.6	3.7	32.6759
1845	54	100	18	TATGTGTGTGTGGGCGGTCT	27	0	0	0	1.5	1.1	6.5	0	4.4	2.7	99.3	105.8	87.1	83.1	24.4	15.2	24.3	8.2	2	56.1	45.7	55.7	60.4	67.4	48.4	57.4	64.9	134.9	0	37.3621
1846	34	90	20	GTGTGTGCGCTGTTGGTCCT	49	89.6	57.8	50.3	40.1	83.2	37	51.3	47.3	45	2.9	1.1	2	2.1	34	36.8	21.8	30.6	9.4	29	30	10.5	5.9	7.1	5.8	13.1	10.2	106.8	141.9	36.2621
1847	102	95	20	GTTTTGTGTGCGGGGTGCCT	60	28.3	54.7	42.1	41	100.1	63.2	25.1	48.2	33.7	11.5	22.2	36.2	46.5	22.5	23.6	14.2	18.6	3.4	13.2	11.6	36.9	55	28.6	28	37.5	42.7	12.6	0.3	33.1552
1848	33	94.444	18	TGTGTGCTGTTGGTCCTTCA	147	108.6	23.2	24.2	29.7	46.1	54.9	16.9	12.7	7.5	15	10.8	12.7	12.8	22.5	14.7	20.1	24.2	58.5	11.2	21.2	17.7	8.4	13.3	13.4	17.6	15.3	3.9	13.6	27.5069
1849	93	94.118	17	GTTGGGTGCCTTGACTGCAG	0	0	7.5	11.1	6.4	0	19.1	78.2	55.2	41.2	79.5	87	85.1	0.7	0	0	0	0	0	97.6	79.7	72.6	90.2	95	100.4	95.5	74.5	0	0	40.569
1850	23	88.235	17	GGTCCTTTCAAAGCCTTACA	126	8.4	20.7	20.8	24.2	12.1	43.3	45.5	71	60	28.6	31.3	34.8	4.3	48.3	49.1	57.8	11.7	1.3	23.7	26.3	35.7	34.8	27.1	26.8	35.8	27.8	1	0	32.3517
1851	138	90	20	CCCCCTCCTTCCGCTGGATC	3	8.4	1.9	0.5	1.5	3.9	3	220.5	85	77.1	14.1	10.8	9.4	11	3.8	7.4	0.8	4.9	4.7	97.6	126.4	62.8	120.5	82.7	84.6	69.1	52.9	6.8	1.9	40.5862
1852	128	95	20	CCGCTGGATCCAGTCACGCG	33	36.7	28.9	40.2	39.6	31.2	23.9	72.6	45.1	44.5	43	56.3	58.3	10.7	1	1.5	1.7	0.7	2	29	27.1	49.7	30.6	36.8	43.2	44.7	46.2	137.9	16	35.5897
1853	23	88.889	18	TGGTCCTTTCAAAGCCTTAC	126	8.4	20.7	20.8	24.2	12.1	43.3	45.5	70.5	60	28.6	31.3	34.8	3.9	48.3	49.1	57.8	11.7	1.3	23.1	26.3	35.7	34.8	27.1	26.8	35.6	27.4	1	0	32.2793
1854	90	100	18	GAGTGCCTTCACTGCAGCAA	65	48.1	62.2	52.3	55.9	98.4	100	47.8	23.2	25.7	17.9	17.6	20.1	36.9	1.9	2	0.8	4.9	15.5	27.7	32	37.2	41.1	47.5	59	47.1	38.5	1.9	1.5	35.5069
1855	62	95.238	21	GAGCATATAATATGTGTGTG	13	6.6	9.4	82.2	88.5	11.5	9.6	10.5	102.1	92.1	5.3	110.3	80.4	4.6	7.2	98.2	36.9	5.8	6.1	4	4.4	3.8	6.7	43.4	124.9	13.6	11.6	9.7	3.6	34.6897
1856	32	90	20	GTGTGCGCTGTTGGTCCTTT	48	77.3	57.8	50.3	41	85.1	36.3	51.9	47.7	45	2.9	1.7	2	2.1	35.4	36.3	21.8	30.3	10.1	28.4	31.7	10.5	5.9	7.1	6.4	13.3	10.7	105.8	142	36.0276
1857	36	94.444	18	GGTGTGTGTGCTGTTGGTCT	25	30.9	11.9	65.3	68.7	46.7	17.9	22.2	13.6	24.6	30.5	41.5	60.3	22.7	29.2	58.4	107.3	52.5	47.8	5.3	13.5	15.8	8.4	44.9	37.9	14.7	13.9	9.7	86.8	35.4448
1858	22	95.238	21	GTTGGTCCTTCAGTGCCTTC	144	116.1	41.5	58.5	69.7	38.6	41.8	19.3	24.5	20.9	10.5	13.1	7.4	13.1	10	9.8	19.3	12.6	24.9	7.9	13.8	13.2	8.4	9.2	8.2	14.7	10.7	1.9	0.3	27.031
1859	78	89.474	19	AGCAGCAACAAGTGAGAGCA	81	1.3	24.5	32.9	32.1	13.9	35	41.7	61.8	44.5	52.7	52.9	41.5	6.7	0.5	0	0	1.5	3.4	33.6	23.6	61.3	71.8	56.2	53.7	72.6	68.2	1	0	33.4448
1860	63	95	20	GAACATATAAATATGTGTGT	13	26.9	18.2	6.8	13.8	26	4.5	25.1	20.6	22	85.4	76.2	81.8	4.3	53.6	44.2	50.3	85.3	65.3	53.4	43.8	49.7	47.4	37.3	38.5	49.2	39.9	72.8	0.3	39.8483
1861	106	94.444	18	GACGGTTGTTTGTGCGGGGT	77	63.6	33.9	45.5	38.1	43.8	60.4	10.5	39	30.5	37.9	37.5	41.5	19.9	17.2	19.1	21.8	41.4	2.7	42.2	23.9	41.8	29.4	42.9	31.5	38.2	48.7	18.4	0	34.4241
1862	60	100	15	ACAAATATGTGTGTGTGTGT	47	34	59.1	57.1	64.8	20.2	44.6	45.5	69.6	71.8	7.9	9.1	4.7	14.2	36.3	37.8	50.3	10.8	73.3	42.9	47.2	32.4	36.5	29.6	20.4	32.1	31.3	0	36.9	36.8069
1863	66	90.476	21	GTGAGAGCATATAATATGTG	14	6.6	8.8	84.7	89.5	11.1	10.1	10.5	106.9	90.5	5.7	112.6	84.4	3.9	6.7	86.4	29.3	5.5	7.4	3.3	4.7	4.5	5.5	41.9	123.2	14.5	14.1	8.7	3.2	34.4207
1864	50	95	20	TGTGTATGTGGGCGGTGTGT	110	4.9	88	97.2	110.8	27.8	99	0	0.4	0	21	17.6	22.1	27.3	45.9	41.2	19.3	29.3	3.4	26.4	24.8	24.8	22.2	24.5	29.8	20.6	26	1.9	0.8	33.3448
1865	21	90	20	TGGTCCTTTCAGAGTCTTCG	2	11	0.6	0	0.5	21.1	0.5	126.9	130.1	129.1	0	0	0.7	0.4	54	86.4	115.6	20.1	153.4	46.2	44.8	33.1	38.2	37.8	33.3	30.9	31.3	21.4	7.5	40.5828
1866	49	95	20	GTGTATGTGGGCGGTGTGTG	110	4.9	88.6	97.2	110.8	27.9	99.5	0	0.4	0	21	17.6	22.1	28	45.9	40.8	19.3	29.2	3.4	25.7	24.8	24.8	22.2	24.5	29.8	20.8	26	0	0.8	33.3103
1867	142	90	20	CTTCCTTCCTCCTTCCGCTG	133	32.2	48.4	53.7	55.4	11.5	66	25.4	18.8	21.4	6.9	3.4	0	8.2	56	56	31	38.1	13.5	27.7	27.1	23.3	21.4	20.9	22.8	24.8	33.4	3.9	70.6	32.9241
1868	68	90	20	CGTGAAAGCATATAAATATG	61	69.8	51.5	24.2	31.7	61	84.9	60.4	67	68.6	33.2	30.7	23.5	2.8	18.2	7.4	4.2	40.8	99.6	40.9	57.3	11.3	13.4	14.8	14.6	14.5	14.1	60.2	0.2	37.3034
1869	149	95	20	TCTCCTCCTTCCCTCCTCCC	22	64	25.1	32.4	26.7	24.2	29.5	16.9	25.4	35.9	24.6	22.2	28.8	39.8	54.5	66.8	79.6	31	74	69.2	52.9	25.2	33.2	51.1	35.6	37.9	32.2	10.7	0.5	36.9621
1870	155	95	20	TCACTCTCTCTCCCTTCCCT	21	43.7	18.9	23.2	14.3	37.5	12.8	100.6	49.5	34.3	48.4	41.5	42.2	14.2	7.2	2.5	2.5	23.5	6.1	98.3	78.9	69.6	69.3	60.3	71.8	71.6	57.3	1.9	1.3	38.7655
1871	157	95	20	GCTCACTCTCTCGTCCTTCC	152	87.4	125.7	141.8	141	61.6	82.9	0	0	0	0	0	0	0.4	0	0	0	0.2	0	0	0	0	0	0	0	0.2	0	0	0	27.3517
1872	154	95	20	CACTCTCTCTCCCTTCCCTC	21	43.7	18.9	23.2	14.3	37.5	12.8	101.2	49.9	34.3	47.7	39.8	40.9	14.2	7.2	2.5	2.5	23.5	6.7	97.6	79.4	69.6	69.3	60.3	71.8	71.6	57.5	1.9	1.3	38.6931
1873	121	94.444	18	CCGGTCACGCGGCGACGGCT	77	67.6	54.7	54.2	63.3	105.8	77.6	15.5	15.3	17.7	81.1	83.6	85.1	7.5	2.4	3.4	0.8	28.6	24.9	25.1	21.4	15.1	11.3	14.3	14.6	5.4	15.8	6.8	35.3	35.5586
1874	91	90	20	GGGGTGCCTTGACAGCAGCA	46	15.5	40.8	38.7	26.2	45.1	38	33.3	32.4	23.6	6.7	6.3	4	12.1	57.4	25.5	10.9	46.8	37.7	62.6	42.8	67.7	94.9	53.6	73	81	57.1	2.9	5.5	37.5207
1875	28	94.737	19	CTGCTGTTGGTCCTTTCAGT	1	0	8.2	6.8	4.9	0.1	0.8	68.3	49.1	41.8	1.7	0	0.7	4.6	176.5	135.5	114.8	233.3	79.4	27.7	18.7	35	55.8	37.8	45.5	4.7	25.5	1	0	40.6621
1876	26	100	19	TTTGTTGGTCCTTTCAGTGC	8	0.4	65.3	70.6	71.2	24	0	52.5	71.8	73.4	6	18.2	9.4	0.7	113.3	101.6	124.9	104.3	57.2	1.3	1.2	28.6	27.3	36.8	35.6	11.5	32.2	0	0.5	39.5793
1877	156	95	20	CTCACTCTCTCTCCCTTCCC	21	43.7	18.9	23.2	14.3	31.3	12.3	100.6	49.5	34.3	48.7	41.5	42.2	14.2	7.2	2.5	2.5	23.3	6.1	97.6	78.2	68.9	69.7	60.8	71.8	71.6	57.1	1.9	1.3	38.4897
1878	50	95	20	TGTTTGTGTGGGCGGTGTGT	49	2.6	27	30.5	17.3	24.9	46.3	80.5	31.5	37	12.4	8.5	12.7	50.1	80.3	68.3	72.1	59.4	20.9	31.7	30.7	39.5	37.4	33.7	35	36.5	29.7	0	42.9	36.1517
1879	30	90	20	GTGCGCTGTTGGTCCTTTCA	46	76	55.3	50.3	41.5	82.1	34.8	51.9	47.3	45	2.9	1.7	2	1.8	33.5	36.3	21	30.1	8.1	28.4	31.5	10.2	5.9	7.1	5.8	13.1	10.9	104.8	141.2	35.3966
1880	30	94.118	17	TGCTGTTTTTGGTCCTTTCA	0	0.4	0	0.5	0	7.2	0	57.5	57.8	61.6	7.9	4	4.7	3.6	9.6	15.7	8.4	10.2	13.5	87	70.1	80.9	108.7	71	87	55	79.6	174.7	77.4	39.7931
1881	31	90	20	TGTGCGCTGTTGGTCCTTTC	46	76	54.7	50.3	41	82.1	34.8	51.9	47.3	45	2.6	1.7	2	1.8	34	36.3	21	29.9	8.1	28.4	31.5	10.2	5.9	7.1	5.8	13.3	10.9	104.8	141.1	35.3621
1882	82	90	20	TCACTGCAGCAACGCGTGAG	61	61.4	68.5	76	74.2	85.6	47.6	2.6	1.8	2.7	30.8	30.7	32.8	63.5	25.8	44.7	32.7	107.9	7.4	13.2	11.3	23	19.3	26	15.8	23.6	26.4	7.8	1.3	35.3586
1883	29	77.778	18	TGTGGTTGGAAATTTCAGAG	0	0	0	0	0	0	0	166.6	96.4	83	0	0.6	0	0.4	0	0	0	0	0	61.3	64.9	85.4	189.7	129.2	127.8	87.8	70.3	0	0	40.1172
1884	25	77.778	18	TGGTTGGAAATTTCAGAGCC	0	0	0	0	0	0	0	165.7	96.8	83	0	0	0	0.4	0	0	0	0	0	62	65.2	85	189.7	129.7	127.8	88	69.8	0	0	40.1069
1885	26	75	20	GTGGTTGGAAATTTCAGAGC	0	0	0	0	0	0	0	165.7	96.4	83.6	0	0.6	0	0.4	0	0	0	0	0	62	64.9	85	190.1	129.2	127.8	87.5	69.8	0	0	40.1034
1886	29	100	15	CTGTTGGTCCTTTCAGAGTC	6	13.2	3.8	3.9	2.5	23.6	6.8	113.8	99.9	99.1	0.7	1.1	1.3	18.8	52.1	84.9	114	20.2	154.8	36.3	40.8	37.2	43.2	43.4	40.3	37.5	37.3	3.9	2.8	39.4207
1887	150	100	19	ATCTCTTCCTTCCCTCCTCC	8	0	3.1	10.2	8.4	15.3	3.3	7.6	29.3	23	128.4	174.5	128	109	0.5	0	0	0.2	0	62	84.1	38.4	31.9	52.6	50.8	13.8	54.7	100	0.2	39.2172
1888	102	95	20	GTTGTGTGTGCAGGGTGCCT	75	17.7	51.5	98.7	84.6	20	35	25.7	31.5	32.1	17.4	25	22.8	18.8	5.7	13.3	23.5	7.8	31.6	17.8	13.3	32	53.7	54.6	43.2	69.8	55	1	1.3	33.7724
1889	29	100	15	GCTGTTGGTCCTTTCAGAGT	6	13.2	3.8	3.9	2.5	23.6	6.8	113.8	99.9	99.1	1	1.1	0.7	19.9	52.1	84.5	114	20.1	154.8	35.6	40.6	38	43.7	42.9	40.3	37.5	37.3	3.9	2.8	39.4276
1890	24	78.947	19	GGTTGGAAATTTCAGAGCCT	0	0	0	0	0	0	0	163.4	96.8	83	0	0	0	0.4	0	0	0	0	0	62	65.2	84.7	189.7	129.7	127.8	87.3	69.6	0	0	39.9862
1891	54	95	20	AATATGTGTATGTGGGCGGT	113	4.9	105.6	118	126.1	25.6	99.5	0	0.4	0	20.8	17.6	22.1	27.7	13.4	14.2	11.7	14.8	2	27.7	25.1	25.6	23.5	24.5	29.8	20.4	26	1.9	0.6	32.5
1892	55	95	20	AAATATGTGTATGTGGGCGG	113	4.9	105.6	117.1	125.6	25.9	99	0	0.4	0	21	18.2	22.1	27.3	13.4	14.2	13.4	14.8	2	27.7	25.3	25.6	23.5	23.5	28.6	20.4	26.4	1.9	0.6	32.4621
1893	152	100	19	TTCTCTCTTCCTTCCCTCCT	50	39.3	28.9	2.4	0.5	55.6	42.3	10.2	6.6	17.1	42.7	19.3	18.8	32.3	119.1	27	20.1	134.3	111.7	64	48	78.6	33.6	23	37.4	21.1	27.8	17.5	6.6	39.1655
1894	53	95	20	ATATGTGTATGTGGGCGGTG	113	4.9	103.7	118	126.1	25.6	99.7	0	0.4	0	20.8	17.6	22.1	27.3	13.4	14.2	11.7	14.8	2	27.7	25.1	25.2	23.5	24.5	29.8	20.4	25.7	1.9	0.6	32.4034
1895	47	94.737	19	TGTGTAGGCGGTGTGTGTGC	37	0.9	38.3	30	31.7	56.1	34.8	59.5	25.4	28.9	28.9	15.9	16.1	38	23.9	22.6	26.8	46.5	12.8	13.2	6.6	66.6	116.3	87.8	84.6	66.5	64.7	0	0.8	37.2828
1896	81	89.474	19	TACAGCAGCAACACGTGAGA	23	66.2	28.9	44	39.6	28.4	89.7	21	18	10.7	61.6	83	78.4	52.2	64.6	66.8	51.1	58.3	48.4	16.5	10.3	12.4	6.3	9.2	10.5	12.2	10.4	1	64.6	37.4931
1897	138	90	20	CCTCCTCCTTCCGCTCGATC	1	0	28.3	31.4	25.2	7.7	3.8	14.6	125.7	117.3	6.7	4	1.3	1.4	2.9	2	2.5	2.9	23.6	23.1	27.3	31.6	51.6	92.4	89.3	40.5	40.1	231.1	107.5	39.2
1898	47	100	17	TGTGGGCGGTGTGTGTGCTT	31	35.3	14.5	1.9	4.5	24.6	13.6	12.3	61.3	50.4	81.9	87.6	101.9	132.4	29.2	20.1	20.1	39.2	3.4	47.5	74.8	50	32.7	37.3	42.6	28.6	32	0	0.3	38.3103
1899	115	94.737	19	CCACGCGGCGACGGTTGTGT	20	4	12.6	11.1	12.4	15.4	34.5	35.3	53	40.7	76.4	85.9	57.6	104	3.8	7.9	5.9	4.2	19.5	48.8	78.9	49.3	42.4	37.3	50.8	57.8	44.5	28.2	4.7	36.1
1900	85	100	16	CACTGCAGCAACACGTGGGA	23	19.4	24.5	80.3	85.1	57.1	35	1.2	8.8	12.3	7.6	10.2	10.7	10.3	52.6	100.2	103.1	27.5	39.7	8.6	8.9	14.3	10.1	11.7	19.3	13.6	13	5.8	3.9	28.2
1901	129	95	20	TCCGCTGGATCCAGTCACGC	45	32.2	59.1	55.2	49.5	26.8	31.7	74.1	45.6	45	27.4	27.3	34.2	11	6.2	15.7	8.4	7.7	1.3	34.3	28.5	30.5	16.8	14.8	19.8	30.2	29	145.6	15.2	33.3828
1902	136	90	20	TCCTCCTTCCGCTCGATCCG	1	0	28.3	31.4	25.2	7.7	3.8	14.3	125.3	117.3	6.7	4	1.3	1.4	2.9	2	2.5	2.9	23.6	23.1	27.1	31.2	51.2	91.9	89.3	40.5	40.1	231.1	107.4	39.1207
1903	137	90	20	CTCCTCCTTCCGCTCGATCC	1	0	28.3	31.4	25.2	7.7	3.8	14.6	124.8	117.3	6.7	4	1.3	1.4	2.9	2	2.5	2.9	22.9	23.1	27.3	31.2	51.2	92.4	89.3	40.5	40.1	231.1	107.4	39.1138
1904	63	95.238	21	AGAGCATATAATATGTGTGT	13	6.6	7.5	82.2	82.6	11.2	9.1	10.2	102.1	91.1	5.3	108	81.1	4.3	6.2	89.9	31	5.8	6.1	4	3.9	3.4	6.3	42.9	123.7	12.9	11.4	9.7	3.6	33.6241
1905	39	88.889	18	TGTGTGTGTGTGTGTGCTGT	38	21.2	9.4	10.2	10.4	16.7	37	84.6	106	97	23.2	23.3	24.1	13.5	46.4	52	28.5	50.9	22.2	42.9	41.3	40.6	41.1	51.1	46.1	53.6	46.6	0	2.1	37.2414
1906	69	90.476	21	CACGTGAGAGCATATAATAT	15	7.9	9.4	76.9	83.1	11.6	10.6	12.5	106.4	90.5	5.7	106.3	78.4	4.6	7.7	75.6	25.1	3.8	8.7	3.3	4.4	4.5	5.5	41.4	121.4	13.1	13.9	8.7	3.4	33.0828
1907	130	94.737	19	TTCCGCTGGATCCAGTCACG	45	32.2	59.1	55.2	49.5	26.3	31.5	73.8	45.6	45	27.2	27.3	33.5	11	6.2	15.2	8.4	7.7	0.7	33.6	28.8	29.7	16.4	14.8	19.8	30.2	28.8	146.6	14.3	33.2207
1908	153	95	20	ACTCTCTCTCCCTTCCCTCC	21	43.3	19.5	23.2	14.8	12.2	13.1	100.6	49.9	33.7	47.7	39.8	41.5	14.2	7.2	2.5	2.5	23.5	2.7	97.6	79.9	70	68.8	60.3	72.4	71.4	57.8	1.9	1.3	37.7345
1909	44	94.444	18	TGGACGGTGTGTGTGTGTGT	20	0	6.9	7.7	10.4	0	13.3	0	0	0	60.1	84.1	91.1	106.5	16.3	19.6	10.1	17.7	12.1	55.4	78.9	55.3	61.7	77.6	82.9	55.2	50.3	100	0.2	37.7034
1910	159	100	18	GGCTCACTCTCTCTTCCTTT	40	33.1	52.8	41.1	40.1	38.1	28.2	5.8	4.4	3.2	111.2	109.7	115.3	50.8	10	3.4	3.4	9.7	11.4	30.3	27.8	41	56.7	52.1	42	52.4	46.2	0	6.2	36.7724
1911	140	90	20	TCCCTCCTCCTTCCGCTCGA	1	0	27.6	30.5	24.2	7.6	3.5	14.6	125.7	117.8	6.4	4	1.3	1.4	2.9	2	2.5	2.7	23.6	22.4	27.1	30.9	51.2	92.4	85.8	40.5	40.1	232	106.9	38.9172
1912	39	90.476	21	GGCGGTGTGTGCTGTTGTTG	32	0.4	15.7	17.4	24.7	9.7	15.9	2.6	2.6	3.2	40.3	29	24.8	55.7	72.7	83.5	77.1	1.3	74.7	44.2	25.3	62.8	72.6	61.8	63.6	61.8	84.9	1	0	36.5966
1913	47	94.444	18	GTGTAGGCGGTGTGTGTGCT	37	0.9	38.3	30	31.7	44.1	34.8	59.5	25.4	28.9	28.9	15.9	16.1	38.3	23.9	22.6	26.8	46.3	12.8	13.2	6.6	67	115.9	87.8	84.6	66.7	65.2	0	0.8	36.8966
1914	95	94.737	19	TGCGGGGTGCCTTCACAGCT	112	50.8	100.5	108.4	102.9	107	74.3	0.3	1.8	3.7	13.1	11.9	20.8	29.1	9.1	8.3	4.2	37	3.4	4	2.5	5.6	10.1	6.6	8.8	11.7	10.4	1	0.2	29.6379
1915	139	90	20	CCCTCCTCCTTCCGCTCGAT	1	0	27.6	30.5	24.2	7.6	3.5	14.6	125.7	117.3	6.7	4	1.3	1.4	2.9	2	2.5	2.7	22.9	22.4	27.3	30.5	51.2	92.4	86.4	40.5	40.1	231.1	106.2	38.8448
1916	135	90	20	CCTCCTTCCGCTCGATCCGG	1	0	28.3	31.4	24.7	7.6	3.8	14.3	126.1	116.8	6.7	4	1.3	1.4	2.9	2	2.5	2.9	22.9	21.8	26.6	31.2	51.2	91.9	88.7	40.5	40.1	231.1	101.7	38.8069
1917	85	100	17	TCACTGCAGCAACACGTGGG	24	19	22	71.6	74.7	57.5	35.3	1.2	8.8	12.9	7.9	9.7	10.1	10.3	53.1	102.6	107.3	27.7	40.4	8.6	8.9	15.1	10.1	11.7	18.1	13.6	13	5.8	5	27.7931
1918	150	94.737	19	TCCCTTCCTTCCCTCCTCCT	4	53	18.2	25.6	23.7	24.2	16.4	68.6	99.4	82.5	19.3	21.6	24.8	12.4	5.3	16.7	11.7	8.9	4	32.3	28.5	55.3	67.6	62.8	63	63.7	64.9	104.8	44.7	38.8931
1919	143	90.476	21	TCCTCCCTCCTCCTTCCGCT	4	12.4	8.2	12.6	21.3	13.3	8.6	11.4	15.3	25.7	69.2	63.7	51.6	63.5	44.5	63.3	75.4	25.7	57.2	15.8	44.3	50.4	32.7	49	44.4	54.1	75.4	7.8	79.8	37.9517
1920	40	90	20	GCGGTGTGTGTGCTGTGGTT	0	0	0	0.5	0	0	0.3	147.6	88.9	82.5	0	0.6	0	0.4	0.5	0	0	0	0	77.2	86.1	80.5	170.4	125.6	126.7	80.3	67.3	1	0	39.1862
1921	60	100	15	AAATATGTGTGTGTGTGTGT	38	14.1	49	41.1	42	21.1	29.2	74.1	85.4	79.3	19.1	17.1	16.1	29.1	13.4	15.2	20.1	35.5	13.5	60	64.2	46.3	56.7	50	33.3	36.3	56.6	0	12.1	36.8241
1922	109	90	20	GGCGACGGTTGTGTTTGCGG	0	0	1.3	0.5	0.5	0.4	0.5	177.1	136.7	130.2	4.1	1.7	0	17	0	0.5	0	0.4	0	60.7	64.4	77.5	105.8	83.2	89.3	82.9	99.5	0	0	39.1103
1923	47	94.118	17	TGTAGGCGGTGTGTGTGCTG	35	0.9	38.3	30	31.7	44.1	34.8	59.5	25.4	28.9	28.9	15.9	16.1	38.7	24.4	22.6	26.8	44.1	12.8	13.2	6.6	66.6	115.9	87.8	84.6	66.5	65.2	0	0.8	36.7621
1924	155	95.238	21	CTCACTCTCTCTTCCTCCCT	5	8.4	9.4	8.2	11.4	10	10.1	11.1	12.7	22	54.4	47.2	44.9	51.1	56.9	68.3	67	36.5	56.5	40.9	58.8	45.9	39	51.6	30.4	63.7	74.2	35.9	70.1	37.9862
1925	134	90	20	CTCCTTCCGCTCGATCCGGT	1	0	27.6	29.5	23.7	7.6	3.8	14.3	126.1	116.2	6.7	4	1.3	1.4	2.9	2	2.5	3.1	22.9	21.8	26.6	31.6	51.2	92.4	88.1	40.5	40.1	231.1	101.2	38.6621
1926	49	95	20	GTTTGTGTGGGCGGTGTGTG	49	2.6	27	30.5	17.3	24.8	46.3	80.2	31.5	37	12.4	8.5	12.7	50.4	80.3	68.7	72.9	59.4	20.9	31.7	30.7	39.5	36.9	33.7	34.4	36.5	29.7	0	12	35.0862
1927	77	90	20	GCAGCAACACTTGAGAGCAT	4	3.5	23.9	13.5	5.9	0	0.5	68.8	117.8	112	4.8	0.6	0	6.4	65	69.2	64.5	45.4	31.6	24.4	38.1	55.3	57.1	62.3	62.5	60.2	53.3	72.8	0.2	38.7448
1928	73	94.737	19	AACACGTGAGAGCATATAAT	17	23.4	8.8	69.2	73.7	12.5	10.1	18.1	102.5	90	8.1	99.5	74.4	6.4	8.1	72.7	31	6.9	10.1	3.3	4.9	5.6	5.9	42.9	119.7	15	15.1	7.8	3.6	33.3207
1929	77	94.444	18	AGCAACACGTGAGAGCATTT	25	54.8	28.9	34.8	24.2	24.5	11.3	39.7	63.1	86.2	59.2	60.3	69	88.4	0	0	0	0.4	0	54.1	71.8	39.9	52.9	47	61.9	50.1	41.5	0	0	37.5517
1930	116	94.737	19	ATCACGCGGCGACGGTTGTG	6	7.5	3.8	3.4	4	0.3	1.5	1.8	0	0	133.9	177.4	191.6	58.9	7.7	10.3	7.5	12.4	20.9	21.8	18.7	69.2	67.6	79.1	86.4	58.3	72.8	1	5.2	38.931
1931	48	95	20	TGCGTGTGGGCGGTGTGTGT	65	34	57.2	53.7	65.3	77	70	87.2	50.4	38	7.9	9.7	10.1	30.2	11.5	8.3	4.2	32.6	8.1	28.4	15.5	42.5	29	16.3	22.8	27.4	23.9	7.8	4.4	32.3586
1932	76	90	20	CAACAACACGTGAGAGCATA	58	34	17	14.5	19.8	9	49.1	7	26.3	22	93.3	96.1	61.6	82	16.7	9.3	20.1	10.8	1.3	21.8	11.8	39.1	37.8	48.5	50.2	40	52.4	4.9	0.6	32.931
1933	22	90	20	TTGTTCCTTTCAGAGCCTTC	60	74.2	19.5	21.8	17.8	68.3	108.3	28	37.2	25.7	12.6	14.8	14.1	33	8.1	13.7	11.7	23.1	23.6	41.5	51.6	36.9	35.3	35.2	40.9	61.8	54.5	1	0.5	33.6103
1934	44	90	20	GTAGGCGGTGTGTGTGCTGT	35	0.9	38.3	30	30.7	44.2	34.5	59.5	25.4	28.9	28.9	15.9	16.1	39.1	24.4	22.6	26.8	35.9	12.8	13.8	6.6	66.6	116.7	87.8	84	66.2	65.2	0	0.8	36.469
1935	47	100	18	GCGTGTGGGCGGTGTGTGTG	65	33.6	56.6	53.7	65.3	76.5	69.3	86.9	50.8	38	7.9	9.7	10.7	30.2	11.5	8.3	4.2	32.6	8.1	28.4	15.5	42.5	28.5	16.3	22.8	27.6	24.1	7.8	4.5	32.3069
1936	67	90.476	21	CGTGAGAGCATATAATATGT	17	6.6	8.2	79.8	85.1	10.6	9.6	10.5	100.3	87.8	5.5	109.2	79.7	3.6	7.2	84	26	4.9	7.4	2.6	3.9	4.1	5	40.8	116.2	13.1	13	7.8	3.4	32.8586
1937	101	95	20	TTGTGTGTGCAGGGTGCCTT	75	17.7	46.5	87.1	72.7	21	35.3	25.4	31.5	32.1	15.5	22.7	19.4	19.5	5.3	13.3	23.5	8	32.3	17.8	13.5	33.1	53.7	54.6	43.2	70	54.7	1	1.3	32.6448
1938	117	94.444	18	GATCACGCGGCGACGGTTGT	7	3.5	3.8	2.9	4	0.3	1.5	1.8	0	0	134.8	177.4	191	58.9	7.7	10.3	7.5	12.4	20.9	21.8	18.7	69.2	67.6	78.6	85.8	58.3	72.8	1	5.3	38.7862
1939	118	90	20	CGATCACGCGGCGACGGTTG	7	3.5	3.8	2.9	4	0.3	1.5	1.8	0	0	134.6	177.4	191.6	58.6	7.7	10.3	7.5	12.4	20.9	21.8	18.9	68.9	67.6	78.6	85.8	57.6	72.8	1	5.2	38.7586
1940	24	95	20	TGTTGGTCCTTTCACTGCCT	0	0	0	0	0	0	0.3	204.5	72.7	83.6	12.6	4	4.7	62.8	20.1	19.1	7.5	19.5	4	85.7	48.9	58.3	68	59.2	63.6	100.7	66.3	48.5	0.2	38.4414
1941	128	95	20	CCACTGGATCCGGTCACGCG	66	64	45.2	47.9	43.5	26.6	109.3	3.8	33.3	26.2	37.9	41.5	36.9	10.3	23.4	35.8	44.4	25	103.6	32.3	25.1	4.5	5.5	3.6	0.6	13.8	4.9	3.9	2.4	31.7655
1942	37	94.737	19	ATGTGTGTGCTGTTGTTGGT	0	0	13.8	16.4	18.3	3.9	10.1	134.5	205.9	180.5	1.2	1.7	1.3	1.4	17.7	16.2	24.3	0.4	24.9	33	30.5	56.4	63.8	90.9	61.9	18	86.7	12.6	0	38.8379
1943	106	100	18	ACGGTTGTGTGTGCGGGGTT	26	44.2	47.1	47.4	43.5	52.8	29.7	110.6	90.2	90.5	0.2	0	0	5.3	7.7	3.9	2.5	12.6	0	56.1	56.3	58.7	50.4	60.3	50.8	55.7	43.8	2.9	0.2	36.1862
1944	154	95	20	CACTCTCGCTTCCTTCCCTC	1	0	6.3	5.8	4.9	6.6	3.3	0	0	0	82.6	92.1	99.8	131.7	0	0	0	0	0	81.1	78.5	78.3	76	63.8	62.5	68.1	60.1	110.7	2.4	38.469
1945	66	100	18	GAGAGCATATAAATATGTGC	44	22.5	21.4	11.6	9.9	20.8	37.5	25.7	32	30.5	30.5	34.7	28.8	38	6.2	1.5	0.8	4.6	39.7	50.1	45	103.8	63.4	74.5	57.8	70.5	75.8	4.9	1.1	34.0552
1946	155	95	20	TCACTCTCGCTTCCTTCCCT	1	0	6.3	5.8	4.9	6.6	3.3	0	0	0	82.8	92.1	99.2	131.4	0	0	0	0	0	80.5	78.7	78.3	75.6	63.8	62.5	68.1	59.4	110.7	2.4	38.3931
1947	54	95	20	AATATGTTTGTGTGGGCGGT	47	2.6	27	30	16.3	25.1	39.8	52.2	31.5	37.5	12.9	9.7	12.7	46.9	59.3	57.9	65.4	39.9	20.2	28.4	24.1	36.1	36.5	33.7	35	36.5	29.9	0	107.5	34.5379
1948	120	90	20	TCCGATCACGCGGCGACGGT	8	3.1	3.8	2.9	4	0.3	1.5	1.8	0	0	135.1	175.7	191.6	58.9	7.7	9.8	5	12.2	19.5	21.1	18.7	67.7	67.6	79.7	84	58.1	72.6	1.9	5.3	38.5379
1949	119	90	20	CCGATCACGCGGCGACGGTT	8	3.1	3.8	2.9	4	0.3	1.5	1.8	0	0	134.4	176.3	191.6	58.6	7.7	9.8	5	12.2	19.5	21.8	18.7	67.7	67.6	78.6	84	58.1	72.8	1.9	5.3	38.5172
1950	148	95	20	CTCCTCCTTCCCTCCTCCCT	19	60.9	25.8	32.9	27.7	22.7	20.7	16.9	18.4	27.3	24.3	21.6	28.8	35.5	55	66.8	79.6	31.5	74	68.6	52.1	24.5	33.2	50.5	33.3	37.5	31.1	11.6	0.5	35.5966
1951	131	94.737	19	TTCCGCTGGGATCCGGTCAC	7	8.4	4.4	65.8	86.1	8.8	5.5	6.4	65.7	95.9	6	72.2	97.8	2.1	8.1	68.3	70.4	18.4	14.1	5.9	7.6	8.3	9.7	78.1	131.3	11.9	5.3	15.5	2.4	34.0483
1952	38	90	20	GGTGTGTGTGCTGTGGTTGG	0	0	0	0	0	0	0	146.7	87.6	81.4	0	0.6	0	0.4	0	0	0	0	0	73.2	78.2	80.1	171.3	125.1	126.7	80.3	66.3	0	0	38.5483
1953	116	90	20	GTCACGCGACGACGGTTGTG	29	59.2	43.4	61.4	46.5	10	18.6	13.4	0	0	13.4	4	6	29.1	97.1	148.8	129.1	90.2	126.5	4.6	6.6	23	25.2	16.3	21.6	21.8	22.7	5.8	0.8	37.0379
1954	39	90	20	CGGTGTGTGTGCTGTGGTTG	0	0	0	0	0	0	0.3	146.4	87.2	81.4	0	0.6	0	0.4	0	0	0	0	0	73.2	78.7	80.1	170.4	125.1	126.7	79.4	66.1	0	0	38.4828
1955	125	100	18	CGGATCCGGTCACGCGGCGA	20	35.8	6.3	2.9	4.5	13.3	12.6	42	2.6	2.7	40.8	20.5	16.8	33.7	31.6	21.1	29.3	30.4	68.6	36.9	39.4	47.8	89.4	40.8	35	82.2	74.9	90.3	116.4	37.5379
1956	128	100	19	CGCTGGATCCGGTCACGCGA	22	57	30.8	25.6	22.8	19.4	18.6	28.3	10.5	6.4	31.3	26.7	21.4	28.8	122.9	138.5	125.7	121.6	71.3	14.5	17.7	22.2	21.4	15.3	18.7	19.2	17.4	3.9	1.1	37.2759
1957	73	94.444	18	ACACGTGAGAGCATATAATA	15	7.9	10.1	72.1	75.7	12.5	10.1	13.4	103.4	90.5	7.4	103.5	77.7	6.4	6.7	66.8	22.6	4.9	7.4	3.3	5.4	5.3	6.7	42.9	123.7	15.4	15.3	7.8	3.7	32.5379
1958	38	86.667	15	GTGTGCTGTGGTTGGAAATT	0	0	0	0	0	0	0	152	88	75	0	0.6	0	0.4	0	0	0	0	0	70.6	76.7	80.9	172.5	125.1	127.2	79.6	64.7	0	0	38.3897
1959	125	95	20	CTCGATCCGGTCACGCGGCG	1	9.3	33.3	31.4	27.2	9	8.1	0.9	1.3	0.5	17.7	12.5	8.7	77	25.3	23.6	39.4	23.9	89.5	40.2	44.5	65.1	71.4	68.4	71.2	54.3	62.4	48.5	144.5	38.2793
1960	38	85.714	14	TGTGCTGTGGTTGGAAATTT	0	0	0	0	0	0	0	152.3	88	74.5	0	0.6	0	0.4	0	0	0	0	0	70.6	76.7	80.5	172.5	125.1	127.2	79.4	64.5	0	0	38.3552
1961	52	95	20	TATTTGTGTGTGGGCGGTGT	1	6.2	2.5	0	0.5	2.3	16.1	90.4	133.6	115.7	20.3	23.3	18.8	43.7	6.7	7.9	7.5	6.9	26.2	35.6	28.3	61	59.6	62.3	63	79.8	73.5	0	117.1	38.269
1962	106	100	18	CGGTTGTGTGTGCGGGGTTC	26	44.2	47.1	46.4	43	52.4	29.2	109.4	89.8	90.5	0.2	0	0	5	7.7	3.9	1.7	11.7	0	54.1	56.3	58.7	50.4	60.3	50.2	55.7	43.8	2.9	0	35.8828
1963	132	100	17	CTTTCCGCTGGATCCGGTCA	61	2.6	69.7	47.9	64.3	74.8	69.5	13.7	13.1	15	51.3	71.6	72.4	15.3	17.2	20.1	8.4	8	9.4	67.3	59.3	32.7	26.4	24.5	17.5	25.7	25.7	6.8	1.5	34.231
1964	53	95	20	ATATTTGTGTGTGGGCGGTG	1	5.7	2.5	0	0.5	2.3	16.1	91.3	133.6	115.7	20.3	23.3	18.8	50.4	6.7	7.9	7.5	6.9	25.6	35	28.3	61	60	62.3	55.4	79.8	73.5	0	117.3	38.231
1965	125	100	17	TCGATCCGGTCACGCGGCGA	1	9.3	33.3	31.4	26.7	9	8.1	0.9	1.3	0.5	17.7	12.5	8	77.4	24.9	23.1	39.4	23.7	89.5	40.2	44.5	64.7	71.4	68.4	71.2	54.1	62.4	49.5	143.8	38.2034
1966	145	94.444	18	TCCCTTCCCTCCTCCTTCCG	40	44.2	26.4	22.3	17.3	27.2	59.9	58.1	26.7	19.8	43.9	38.1	36.2	40.5	29.7	16.7	23.5	37.5	17.5	87.7	68.9	42.9	36.9	35.2	41.4	37.9	29.7	10.7	1.6	35.1172
1967	38	88.889	18	TGTGTGTGCTGTGGTTGGAA	0	0	0	0	0	0	0	147.6	86.3	75.5	0	0.6	0	0.4	0	0	0	0	0	70.6	77.2	80.9	171.7	124.6	127.2	80.3	66.1	0	0	38.2414
1968	103	95	20	GGTTGTGTGTGCGGGGTTCC	25	44.2	47.8	46.4	43.5	52.3	29	108.5	89.8	90	0.2	0	0	5	7.7	3.9	1.7	11.5	0	54.7	55.8	57.6	50.4	60.8	50.2	55.7	43.8	2.9	0	35.8069
1969	130	95	20	TCCGCTGGGATCCGGTCACG	7	8.4	5	64.8	84.1	9	6	5	68.3	99.1	6.2	71.1	105.2	2.1	9.1	69.2	64.5	17.1	12.1	6.6	7.6	7.5	9.2	76.6	121.4	10.8	5.3	15.5	3.1	33.6862
1970	69	90	20	ACGTGAGAGCATTTAAATAT	24	40.2	28.9	34.8	23.7	23.7	10.3	61.3	62.2	86.8	58.2	55.7	68.3	90.9	0	0	0	0.4	0	48.1	61	34.6	51.6	48	59.5	50.1	42.4	0	0	36.7138
1971	160	90	20	GCGGCTCACTCCCTCTTCCT	2	2.6	0	1	2	1.6	3	113.2	51.2	50.4	39.6	66.5	71	8.9	22.5	24.6	14.2	49.8	28.3	44.2	39.6	30.9	32.3	32.2	39.1	41.7	39.2	94.2	120.2	36.7586
1972	47	100	18	CGTGTGGGCGGTGTGTGTGC	62	20.8	45.9	44	50.9	60.4	63.5	86.3	49.9	37.5	6	8.5	7.4	16.7	11.5	7.9	4.2	31.5	8.7	35.6	25.1	56.4	39	25.5	33.9	39.8	29.5	3.9	9.1	31.7724
1973	73	90	20	CAACACGTGAGAGCATTTAA	24	50.8	28.9	34.8	23.7	23.9	11.1	40	63.1	86.2	56.6	58.6	68.3	90.9	0	0	0	0.4	0	49.5	67.4	33.9	52.5	47.5	62.5	49.9	41.3	0	0	36.7517
1974	95	100	19	TTGCGGGGTGCCTTCACTGC	19	1.8	12.6	11.1	13.4	1.3	52.9	121.4	67.5	62.7	3.6	0	0	2.1	0.5	0.5	0	1.1	2.7	56.7	56.6	45.5	69.3	57.2	62.5	54.1	71.7	177.7	0.3	35.3724
1975	38	87.5	16	TGTGTGCTGTGGTTGGAAAT	0	0	0	0	0	0	0	147	88	75	0	0.6	0	0.4	0	0	0	0	0	70.6	76.7	80.5	172.1	124.1	127.2	79.1	64.5	0	0	38.131
1976	38	88.235	17	GTGTGTGCTGTGGTTGGAAA	0	0	0	0	0	0	0	147	86.7	75	0	0.6	0	0.4	0	0	0	0	0	69.9	77	80.5	171.7	124.6	127.2	79.4	65.2	0	0	38.1103
1977	94	100	16	TATTGGGTGCCTTCACTGCA	44	32.7	60.9	55.6	64.8	47.4	38.3	105.3	162.5	153.7	0	0	0	0.4	0	0	0	0	0	2	0	32.7	53.3	65.4	65.4	0.2	26.2	0	0	34.8552
1978	61	100	19	CATATAAATATGTGTGTGTA	17	28.3	52.2	47.4	44.5	65	36.5	94.5	59.6	61.1	15.5	13.1	10.7	4.6	23	15.7	22.6	36.1	0.7	60.7	51.4	42.1	78.5	56.7	47.3	46.6	34.6	1	0	36.7931
1979	95	100	15	TTATTGGGTGCCTTCACTGC	44	33.1	60.9	55.6	64.8	47.4	38	105.3	162.5	153.7	0	0	0	0.4	0	0	0	0	0	2	0	32.7	53.3	65.4	65.4	0.2	26.2	0	0	34.8586
1980	71	90	20	ACACGTGAGAGCATTTAAAT	24	39.7	28.9	34.8	23.7	23.9	10.8	61.8	62.6	86.2	57.8	55.1	66.3	90.5	0	0	0	0.4	0	46.8	64.9	34.6	51.6	47.5	59.5	49.6	41.7	0	0	36.6448
1981	125	100	17	CGATCCGGTCACGCGGCGAC	1	2.2	33.3	31.4	26.7	9	8.1	1.2	1.3	0.5	17.7	12.5	8	77.4	24.9	23.6	38.5	23.5	90.2	39.6	45.3	64.7	71.8	66.9	71.8	54.5	62.9	49.5	144.1	38.0034
1982	60	90	20	CATACAAATATATGTGTGTG	27	40.2	5	3.9	4.5	30.9	54.4	35.9	14.9	17.1	36.5	29.6	23.5	35.9	37.3	43.2	55.3	66.9	31.6	36.3	38.4	10.5	13	13.8	5.3	13.1	11.6	102.9	173.5	34.8966
1983	70	90	20	CACGTGAGAGCATTTAAATA	24	40.2	28.9	34.8	23.7	23.7	10.6	61.3	62.6	86.8	57.8	55.1	66.3	90.5	0	0	0	0.4	0	48.1	60.7	34.6	51.6	48	59.5	49.6	42.2	0	0	36.5862
1984	96	100	14	TTTATTGGGTGCCTTCACTG	44	33.1	60.9	55.6	64.8	47.4	38	104.7	162.9	153.2	0	0	0	0.4	0	0	0	0	0	2	0	32.7	52.5	65.4	65.4	0.2	26	0	0	34.8
1985	91	85	20	GGGGTGCCATTACAGCAGCA	17	67.6	20.1	26.6	27.7	39.7	86.1	27.1	29.3	16.6	58	84.7	81.8	49	57.9	65.8	49.4	58.1	41.7	17.1	17.7	24.5	13	23	18.7	20.4	21.3	0	0	36.5483
1986	24	94.444	18	TTTTGGTCCTTTCAGAGCCT	0	1.3	0.6	0.5	0	0.6	0.3	17.8	43.8	54.1	0	1.1	0	24.9	12.4	15.7	10.1	13.9	14.1	97.6	75	76	85.6	77.6	67.7	29	68.7	0	304.6	37.6897
1987	58	100	17	CAAATATGTGTGTGTGGGTA	0	0	0	0	0	0.1	0	88.4	116.9	103.4	0	0	0	0	0	0	0	0.4	0	137.2	124.4	52.3	61.7	63.8	62.5	42.8	45.9	176.7	0	37.1207
1988	93	85	20	GCGGGGTGCCATTACAGCAG	17	67.1	20.1	26.6	28.2	39.5	85.6	27.1	29.3	16.6	58	84.7	82.4	49.3	56	66.3	49.4	57.6	41.7	17.1	17.2	25.6	13	23	18.7	20.4	21.3	0	0	36.5103
1989	31	90.476	21	GTGTGTGCTGTTGGTCTTTC	17	18.1	8.2	81.8	84.6	22.5	12.1	28	34.2	48.2	15	37	49.6	11.7	19.1	73.2	127.4	18	35.7	7.9	18.7	9.8	0.4	41.9	32.1	1.6	3.7	1.9	86.6	32.6207
1990	57	100	18	AAATATGTGTGTGTGGGCAA	17	21.2	26.4	21.8	27.2	21.3	42.1	78.2	38.1	42.3	8.1	0.6	3.4	19.9	29.2	30	24.3	26.2	192.5	41.5	41.1	51.9	51.2	52.6	50.2	50.6	35.5	0	0	36.0138
1991	106	94.444	18	GACGGTTGTGTGTACGGGGT	29	1.3	17.6	21.3	24.7	29.4	20.1	48.1	88.5	90.5	22.7	30.1	22.1	35.1	7.2	6.4	10.1	15.7	22.9	71.9	93.7	40.6	48.7	64.3	56.6	46.3	42.4	0	0.8	34.7621
1992	74	90	20	GCAACACGTGAGAGCATTTA	24	51.2	28.9	34.8	23.7	23.9	11.1	39.7	63.1	86.2	56.3	59.7	68.3	83.1	0	0	0	0.4	0	49.5	67.1	33.9	52.5	47	62.5	49.9	41.1	0	0	36.4793
1993	92	85	20	CGGGGTGCCATTACAGCAGC	17	67.1	20.1	26.6	28.2	39.5	85.6	27.1	29.3	16.6	58	84.7	82.4	49.3	56	65.8	48.6	57.6	41.7	17.1	17.2	24.8	13	23	18.7	20.4	21.3	0	0	36.4379
1994	108	100	15	GCAAAGGTTGTGTGTGCGGG	138	128.1	71.6	81.8	85.6	82.2	101	6.4	6.1	5.4	0	0	0	0.4	20.6	28	30.2	0	2	2	1	5.3	5	6.6	4.7	6.3	3.5	0	0.2	28.3448
1995	93	100	17	ATTGGGTGCCTTCACTGCAG	44	32.7	60.9	55.2	64.3	47.1	38.3	104.7	159.9	152.7	0	0	0	0.4	0	0	0	0	0	2	0	32.7	53.3	64.8	65.4	0.2	26.2	0	0	34.6483
1996	52	95	20	TATGTGTATGTGGGCGGTGT	113	4.9	88	96.8	110.8	25.6	99	0	0.4	0	20.8	17.6	22.1	27.3	13.4	14.2	11.7	14.6	2	27.7	24.8	25.2	22.7	24.5	29.8	20.1	25.7	1.9	0.6	30.5241
1997	97	100	13	GTTTATTGGGTGCCTTCACT	43	32.7	60.9	55.6	64.3	46.1	37.3	104.7	162.5	152.7	0	0	0	0.4	0	0	0	0	0	2	0	32.4	52.5	65.4	65.4	0.2	25.7	0	0	34.6138
1998	68	90.476	21	ACGTGAGAGCATATAATATG	16	7.5	8.2	72.6	80.1	10.6	9.8	11.1	100.7	88.4	5.7	107.5	77.7	3.9	7.2	75.1	24.3	3.6	8.7	3.3	3.9	4.5	5	41.4	114.4	13.1	13	7.8	3.4	32.0172
[truncated: 39,364 more rows]

## Sheet: DTU I
					DTU I							DTU II			DTU III				DTU IV					DTU V		DTU VI
Rank	Start	% ident	HSP	K-mer	Colomb	D8	Dm28c A	Dm28c B1	Dm28c B2	G	Tula cl0	12SFb	Y A1	Y A2	222 A	222 B1	222 B2	3663	4167 A	4167 B1	4167 B2	AM14	CanIII	LL014	SO3	CL Br A	CL Br B	CL Br C1	CL Br C2	Peruana	CP300	TcBat	marinkellei	Bug	DTUVa	DTUVb
3112	22	100	18	GGTCCTTTCAGTGCCTTCTA	80	95.4	99.9	96.8	90	86.6	93.4	0	0	0	0	0	0	0.7	0.5	0	0	0.5	0.7	0	0.2	0	0.4	0	0	0	0	0	0	48.2	32.7	39.9	5.57432
3114	22	100	19	TGGTCCTTTCAGTGCCTTCT	80	94.9	100.5	96.8	89.5	86.4	92.7	0	0.4	0	0.5	0	0	0.7	0.5	0	0	0.5	0.7	0	0.2	0	0.4	0	0	0	0	0	0	48.2	32.7	39.9	5.57432
1871	157	95	20	GCTCACTCTCTCGTCCTTCC	152	87.4	125.7	141.8	141	61.6	82.9	0	0	0	0	0	0	0.4	0	0	0	0.2	0	0	0	0	0	0	0	0.2	0	0	0	113.2	149.2	129.5	5.48266
4079	47	91.667	12	GTGCGGTGTGCGTGACGTTT	58	61.4	40.2	40.2	41.5	69.6	106.8	0	0	0	0	0	0	0	0	0	0	0	0	0	0	0	0	0	0	0	0	0	0	46.5	56.9	65	5.36457
4120	47	86.667	15	TGTGCGGTGTGCGTGACGTT	58	60.9	39.6	40.6	42	69.7	106.3	0	0	0	0	0	0	0	0	0	0	0	0	0	0	0	0	0	0	0	0	0	0	45.1	55.3	62.9	5.34341
4132	104	93.333	15	GTGTGTGCGGTGTGCGTGAC	58	60.1	39.6	40.6	41.5	69.5	106.3	0	0	0	0	0	0	0	0	0	0	0	0	0	0	0	0	0	0	0	0	0	0	45.3	55.3	62.9	5.34341
4134	47	87.5	16	GTGTGCGGTGTGCGTGACGT	58	59.6	39.6	40.6	42	69.6	106.3	0	0	0	0	0	0	0	0	0	0	0	0	0	0	0	0	0	0	0	0	0	0	45.1	55.3	62.9	5.34341
4140	47	88.235	17	TGTGTGCGGTGTGCGTGACG	58	59.6	39.6	40.6	41.5	69.3	106.3	0	0	0	0	0	0	0	0	0	0	0	0	0	0	0	0	0	0	0	0	0	0	45.1	55.3	62.9	5.34341
4141	47	89.474	19	TGTGTGTGCGGTGTGCGTGA	58	59.6	39.6	40.6	41.5	69.3	106.3	0	0	0	0	0	0	0	0	0	0	0	0	0	0	0	0	0	0	0	0	0	0	45.1	55.3	62.9	5.34341
4226	47	91.667	12	TGCGGTGTGCGTGACGTTTG	57	60.1	39.6	39.2	39.1	65.2	103	0	0	0	0	0	0	0	0	0	0	0	0	0	0	0	0	0	0	0	0	0	0	43.9	56.9	63.9	5.32553
3027	147	90	20	TCGTCCTTCCCTCCTCCTTC	70	92.3	87.3	107.4	102.4	75.4	50.1	0	0	0	0	0	0	0.4	0	0	0	0.2	0	0	0	0.4	0	0	0	0.2	0	0	0	48.2	82.6	68.3	5.18982
3000	150	94.444	18	CTCGTCCTTCCCTCCTCCTT	70	92.3	88	107.4	102.9	81.2	49.9	0	0	0	0	0	0	0.4	0	0	0	0.2	0	0	0	0.4	0	0	0	0.2	0	0	0	48.2	82.6	68.9	5.18417
2988	156	95	20	CTCACTCTCTCGTCCTTCCC	71	86.5	99.3	111.8	107.8	60.7	49.6	0	0	0	0	0	0	0.4	0	0	0	0.2	0	0	0	0.4	0	0	0	0.2	0	0	0	51.8	84.8	71.6	5.17564
3048	158	94.737	19	GGCTCACTCTCTCGTCCTTC	107	60.9	72.3	79.8	63.3	41.4	46.6	0	0	0	0	0	0	0	0	0	0	0	0	0	0	0	0	0	0	0.2	0	0	0	91.8	117.5	100	5.14296
3041	159	94.444	18	CGGCTCACTCTCTCGTCCTT	108	60.9	73.5	79.3	63.3	41.3	47.1	0	0	0	0	0	0	0	0	0	0	0	0	0	0	0	0	0	0	0.2	0	0	0	92.1	117	100	5.13955
3038	160	90	20	GCGGCTCACTCTCTCGTCCT	108	61.4	73.5	79.8	63.3	41.3	47.1	0	0	0	0	0	0	0	0	0	0	0	0	0	0	0	0	0	0	0.2	0	0	0	92.6	116.4	100	5.13955
3919	31	80	20	TGCGTGACGTTTGTCCTTTC	56	59.2	50.3	47.9	50.4	79.8	100.5	0	0	0	0	0	0	0.4	0	0	0	0	0	0	0	0	0	0	0	0	0	0	0	43.2	55.8	65	5.12634
3897	32	80	20	GTGCGTGACGTTTGTCCTTT	57	59.6	50.3	47.9	50.4	80.4	103	0	0	0	0	0	0	0.4	0	0	0	0	0	0	0	0	0	0	0	0	0	0	0	43.4	56.3	65	5.12634
3890	33	80	20	TGTGCGTGACGTTTGTCCTT	57	59.6	50.3	47.9	50.4	80.6	103.3	0	0	0	0	0	0	0.4	0	0	0	0	0	0	0	0	0	0	0	0	0	0	0	43.9	56.3	65	5.12634
3891	34	72.727	22	GTGTGCGTGACGTTTGTCCT	57	59.6	50.3	47.9	50.4	80.6	103.3	0	0	0	0	0	0	0.4	0	0	0	0	0	0	0	0	0	0	0	0	0	0	0	43.9	56.3	65	5.12634
3878	35	78.947	19	GGTGTGCGTGACGTTTGTCC	58	59.6	50.9	47.9	50.4	80.2	103.5	0	0	0	0	0	0	0.4	0	0	0	0	0	0	0	0	0	0	0	0	0	0	0	44.4	56.9	65	5.12634
3869	36	77.778	18	CGGTGTGCGTGACGTTTGTC	58	59.6	50.9	47.9	50.4	80.8	103.8	0	0	0	0	0	0	0.4	0	0	0	0	0	0	0	0	0	0	0	0	0	0	0	44.6	57.4	65	5.12634
3871	47	91.667	12	GCGGTGTGCGTGACGTTTGT	58	59.6	50.9	47.4	50.4	80.8	103.8	0	0	0	0	0	0	0.4	0	0	0	0	0	0	0	0	0	0	0	0	0	0	0	44.4	57.4	65	5.11151
2911	150	94.737	19	TCTCGTCCTTCCCTCCTCCT	71	100.7	91.7	108.9	106.3	82.1	50.4	0	0	0	0	0.6	0	0.4	0	0	0	0.2	0	0	0	0.4	0	0	0	0.2	0	1	0	50.8	83.7	70	5.00562
2975	154	95	20	CACTCTCTCGTCCTTCCCTC	71	88.3	99.3	111.8	107.8	61.1	50.4	0	0	0	0	0.6	0	0.4	0	0	0	0.2	0	0	0	0.4	0	0	0	0.2	0	1	0	51.1	84.8	71.6	5.00562
2896	150	95	20	CTCTCGTCCTTCCCTCCTCC	71	101.1	91.1	109.8	107.3	82.1	50.1	0	0	0	0	0.6	0	0.4	0	0	0	0.2	0	0	0	0.4	0	0	0	0.2	0	1	0	50.8	84.2	70.5	4.99718
3013	152	95	20	CTCTCTCGTCCTTCCCTCCT	71	89.2	93	109.8	106.8	60.9	50.1	0	0	0	0	0.6	0	0.4	0	0	0	0.2	0	0	0	0.4	0	0	0	0.2	0	1	0	51.1	84.2	70	4.99718
2990	153	95	20	ACTCTCTCGTCCTTCCCTCC	71	88.3	96.1	111.8	107.8	60.5	50.1	0	0	0	0	0.6	0	0.4	0	0	0	0.2	0	0	0	0.4	0	0	0	0.2	0	1	0	51.1	84.8	71.6	4.99718
3015	151	95	20	TCTCTCGTCCTTCCCTCCTC	72	89.6	92.4	109.8	106.8	61.1	49.9	0	0	0	0	0.6	0	0.4	0	0	0	0.2	0	0	0	0.4	0	0	0	0.2	0	1	0	51.1	83.7	69.4	4.99152
2982	155	95	20	TCACTCTCTCGTCCTTCCCT	71	87.9	99.3	111.8	107.3	61	49.6	0	0	0	0	0.6	0	0.4	0	0	0	0.2	0	0	0	0.4	0	0	0	0.2	0	0	0	51.1	84.8	71.6	4.98299
6474	47	93.75	16	GGGTGTGCGGTGTGTGTGCT	31	32.2	31.4	29.5	29.7	57.2	38.8	0	0	0	0	0	0	0	0	0	0	0	0	0	0	0	0	0	0	0	0	0	0	44.1	37	45.4	4.93074
6504	47	89.474	19	TGGGTGTGCGGTGTGTGTGC	31	32.2	31.4	29.5	29.7	57.3	38.5	0	0	0	0	0	0	0	0	0	0	0	0	0	0	0	0	0	0	0	0	0	0	44.1	36.5	45.4	4.93074
6457	47	90	20	GTGGGTGTGCGGTGTGTGTG	31	32.7	31.4	29.5	29.7	57.8	38.5	0	0	0	0	0	0	0	0	0	0	0	0	0	0	0	0	0	0	0	0	0	0	44.8	36.5	45.4	4.93074
6456	48	90	20	TGTGGGTGTGCGGTGTGTGT	31	32.7	31.4	29.5	29.7	58	38.5	0	0	0	0	0	0	0	0	0	0	0	0	0	0	0	0	0	0	0	0	0	0	44.6	36.5	45.4	4.93074
4251	109	100	14	CAAAGGTTGTGTGTGCGGAG	29	100.2	65.3	68.7	65.8	53.4	80.8	0	0	0	0	0	0	0	0	0	0	0	0	0	0	0	0	0	0	0	0	0	0	23.7	39.2	39.4	4.90689
4253	106	94.118	17	AAAGGTTGTGTGTGCGGAGT	29	100.2	65.3	68.7	65.8	53.4	80.6	0	0	0	0	0	0	0	0	0	0	0	0	0	0	0	0	0	0	0	0	0	0	23.7	39.2	39.4	4.90689
4245	109	100	14	GCAAAGGTTGTGTGTGCGGA	29	100.7	65.3	69.2	65.3	53.5	80.8	0	0	0	0	0	0	0	0	0	0	0	0	0	0	0	0	0	0	0	0	0	0	23.7	39.2	39.4	4.90689
3010	145	94.737	19	GTCCTTCCCTCCTCCTTCCG	71	92.3	86.7	107.4	102.4	75.3	50.6	0	0	0	0.2	0	0	0.4	0	0	0	0.2	0	0	0	0.4	0.8	0	0	0.5	0.5	0	0.8	48.2	83.2	69.4	4.8413
3007	146	94.444	18	CGTCCTTCCCTCCTCCTTCC	71	92.3	87.3	107.9	102.9	75.1	50.6	0	0	0	0.2	0	0	0.4	0	0	0	0.2	0	0	0	0.4	0.8	0	0	0.5	0.5	0	0.2	48.4	83.2	68.9	4.8413
3969	105	94.444	18	AAGGTTGTGTGTGCGGAGTG	29	102.4	66.6	75.5	69.7	65.3	83.1	0	0	0	0	0	0	0	0	0	0	0	0	0	0	0	0	0	0	0.2	0	0	0	26.9	40.2	41.5	4.64386
7205	24	85	20	TGTTGGTCCTTTTATTACCT	25	36.7	65.3	44.5	57.4	24.1	23.4	0	0	0	0	0	0	0	0	0	0	0	0	0	0	0	0	0	0	0	0	0	0	26.1	22	14.2	4.60881
4205	42	88.889	18	TGCGGTGTGTGTGCTGATGG	45	23.4	76.7	68.7	76.2	71.4	79.3	0	0	0	0	0	0	0	0	0	0	0	0	0	0	0	0	0	0	0	0	0	0	38.6	50.4	40.4	4.60881
4201	42	88.889	18	GTGCGGTGTGTGTGCTGATG	45	23.4	76.7	68.7	76.2	71.6	79.6	0	0	0	0	0	0	0	0	0	0	0	0	0	0	0	0	0	0	0	0	0	0	38.6	50.4	40.4	4.60881
4177	47	93.333	15	TGTGCGGTGTGTGTGCTGAT	45	23.4	76	70.6	77.2	71	79.8	0	0	0	0	0	0	0	0	0	0	0	0	0	0	0	0	0	0	0	0	0	0	38.4	51	41	4.60881
4171	47	93.75	16	GTGTGCGGTGTGTGTGCTGA	45	23.4	77.3	70.6	77.2	71.2	80.3	0	0	0	0	0	0	0	0	0	0	0	0	0	0	0	0	0	0	0	0	0	0	38.6	50.4	41	4.60881
6663	105	94.444	18	AAGGTTTTGTGTGCGGGGTG	32	23	34.6	26.1	29.2	91.2	35.5	0	0	0	0	0	0	0	0	0	0	0	0	0	0	0	0	0	0	0	0	0	0	28.3	33.8	33.3	4.58496
6621	104	94.737	19	AGGTTTTGTGTGCGGGGTGC	32	23	34.6	27.6	29.2	91.6	35.8	0	0	0	0	0	0	0	0	0	0	0	0	0	0	0	0	0	0	0	0	0	0	28.3	33.8	33.3	4.58496
3999	51	94.118	17	ATGTGTGTGTGCGGTGTGCG	58	67.1	39	46.9	47.5	62.4	105.5	0	0	0	0	0	0	0.4	0	0	0	0	0.7	0.7	0	0	0	0	0	0	0	0	0	47.2	56.3	65	4.55639
4005	51	94.118	17	TATGTGTGTGTGCGGTGTGC	58	67.1	38.3	46.9	47.5	62.4	105.3	0.3	0	0	0	0	0	0.4	0	0	0	0	0.7	0.7	0	0	0	0	0	0	0	0	0	47.5	55.8	65	4.53092
6871	76	85	20	CAGAAACAAGTGAGAGCATA	22	74.2	39	39.7	40.1	36.5	30.5	0	0	0	0	0	0	0	0	0	0	0	0	0	0	0	0	0	0	0	0	0	0	15.1	25.2	33.9	4.52356
5317	115	88.235	17	CGCGGCGACGGTCGTGTTTA	43	33.1	61.6	55.6	64.3	48.2	39.3	0	0	0	0	0	0	0.4	0	0	0	0	0	0	0.5	0	0	0	0	0	0	0	0	28.5	42.9	37.2	4.50674
5325	115	85.714	14	GGCGACGGTCGTGTTTATTG	43	32.7	62.2	56.1	63.8	48	39	0	0	0	0	0	0	0.4	0	0	0	0	0	0	0.5	0	0	0	0	0	0	0	0	28.3	42.9	37.2	4.48971
5318	115	87.5	16	GCGGCGACGGTCGTGTTTAT	43	32.7	61.6	55.6	64.3	48.4	39.3	0	0	0	0	0	0	0.4	0	0	0	0	0	0	0.5	0	0	0	0	0	0	0	0	28.5	42.9	37.2	4.48971
5324	115	86.667	15	CGGCGACGGTCGTGTTTATT	43	32.7	62.2	55.6	64.3	48	39	0	0	0	0	0	0	0.4	0	0	0	0	0	0	0.5	0	0	0	0	0	0	0	0	28.3	42.9	37.2	4.48971
6697	109	85	20	GGCAACGGTTGTTTGTGCGG	40	55.6	26.4	35.3	34.1	20.2	26.9	0	0	0	0	0	0	0	0	0	0	0	0	0	0	0	0	0	0	0	0	0	0	29	59	38.8	4.40599
6460	47	93.75	16	GGTGTGCGGTGTGTGTGCTG	31	32.2	31.4	29.5	29.7	57.2	37.5	0	0	0.5	0	0	0	0	0	0	0	0.2	0	0	0	0	0	0	0	0.5	0	0	0	44.4	37.6	45.4	4.34577
3675	104	93.75	16	TGTGTGTGTGCGGTGTGCGT	61	67.1	45.2	53.7	55.9	69.6	109.1	0	0	0	0	0	0	0.4	0	0	0	0.2	0.7	1.3	0.2	0.4	0.4	0	0	0.7	0.5	0	0	49.6	61.7	73.2	4.32819
3662	104	93.75	16	GTGTGTGTGCGGTGTGCGTG	61	67.6	45.2	54.2	55.9	70.1	109.3	0	0	0	0	0	0	0.4	0	0	0	0.2	0.7	1.3	0.2	0.4	0.4	0	0	0.7	0.5	0	0	49.6	61.7	73.2	4.32819
5276	115	84.615	13	GCGACGGTCGTGTTTATTGG	43	33.1	62.8	56.1	64.3	48.5	39	0	0	0	0	0	0	0.4	0	0	0	0	0	0.7	0.2	0	0	0	0	0	0	0	0	28.5	44	38.3	4.32617
5268	115	88.889	18	ACGCGGCGACGGTCGTGTTT	43	33.1	62.2	56.1	64.8	49.5	40.5	0	0	0	0	0	0	0.4	0	0	0	0	0	0	0.7	0	0	0	0	0	0.2	0	0	28.8	42.9	37.2	4.32617
5290	106	72.222	18	GACGGTCGTGTTTATTGGGT	43	32.7	62.8	56.1	64.3	48.2	38.8	0	0	0	0	0	0	0.4	0	0	0	0	0	0.7	0.2	0	0	0	0	0	0	0	0	28.5	43.5	38.3	4.30914
5291	115	83.333	12	CGACGGTCGTGTTTATTGGG	43	32.7	62.8	56.1	64.3	48.2	38.8	0	0	0	0	0	0	0.4	0	0	0	0	0	0.7	0.2	0	0	0	0	0	0	0	0	28.5	43.5	38.3	4.30914
5300	105	73.684	19	ACGGTCGTGTTTATTGGGTG	43	32.7	62.2	56.1	64.3	48.2	38.8	0	0	0	0	0	0	0.4	0	0	0	0	0	0.7	0.2	0	0	0	0	0	0	0	0	28.3	43.5	38.3	4.30914
5344	104	75	20	CGGTCGTGTTTATTGGGTGC	42	32.7	62.2	56.1	64.3	48.2	38.5	0	0	0	0	0	0	0.4	0	0	0	0	0	0.7	0.2	0	0	0	0	0	0	0	0	27.8	41.9	37.2	4.30914
5368	103	75	20	GGTCGTGTTTATTGGGTGCC	41	32.7	61.6	56.1	64.3	47.9	38.3	0	0	0	0	0	0	0.4	0	0	0	0	0	0.7	0.2	0	0	0	0	0	0	0	0	27.8	41.9	37.2	4.30914
5399	102	75	20	GTCGTGTTTATTGGGTGCCT	41	32.2	60.9	56.1	64.3	47.4	38.3	0	0	0	0	0	0	0.4	0	0	0	0	0	0.7	0.2	0	0	0	0	0	0	0	0	27.8	40.8	37.2	4.28758
5407	101	77.778	18	TCGTGTTTATTGGGTGCCTT	42	32.2	60.9	55.6	64.3	47	37.8	0	0	0	0	0	0	0.4	0	0	0	0	0	0.7	0.2	0	0	0	0	0	0	0	0	28.1	40.8	36.6	4.28758
5428	100	78.947	19	CGTGTTTATTGGGTGCCTTC	42	32.2	60.3	55.6	64.3	46.9	37.5	0	0	0	0	0	0	0.4	0	0	0	0	0	0.7	0.2	0	0	0	0	0	0	0	0	28.3	40.8	35.5	4.28758
4368	146	90	20	CTTCCTTCCCTCATCCTCCC	46	41.5	88.6	76.4	77.2	63.8	25.7	0.3	0	0	0	0	0	0.4	0	0	0	0	0	0	0	0	0.4	0	0	0.2	0.2	0	13.6	25.7	47.2	44.8	4.25334
4336	146	89.474	19	TTCCTTCCCTCATCCTCCCG	46	41.5	88.6	76.4	78.6	64.2	25.4	0.3	0	0	0	0	0	0.4	0	0	0	0	0	0	0	0	0.4	0	0	0.2	0.2	0	13.6	25.7	47.8	45.4	4.23704
8082	108	85	20	GCGAAGGTTTTGTGTGCGGG	20	17.2	37.1	27.1	28.7	94.2	26.2	0	0	0	0	0	0	0	0	0	0	0	0	0	0	0	0	0	0	0	0	0	0	18.7	15	15.3	4.18587
8264	106	94.118	17	GAAGGTTTTGTGTGCGGGGT	20	16.8	34.6	26.1	29.2	91.3	25.4	0	0	0	0	0	0	0	0	0	0	0	0	0	0	0	0	0	0	0	0	0	0	18.7	15	15.3	4.15381
8232	107	93.75	16	CGAAGGTTTTGTGTGCGGGG	20	16.8	34.6	27.1	29.2	91.7	25.4	0	0	0	0	0	0	0	0	0	0	0	0	0	0	0	0	0	0	0	0	0	0	18.7	15	15.3	4.15381
3976	104	94.737	19	AGGTTGTGTGTGCGGAGTGC	29	102.4	66	75.5	69.2	64.9	83.1	0	0	0	0	0	0	0	0	0	0	0	0.7	0	0	0	0	0	0	0.2	0.2	0	0	26.6	40.2	41.5	4.14136
6924	35	93.75	16	GGCCTGTGTGCTGTTGGTCC	46	35.8	69.7	46.9	52.9	23.1	41.3	0	0	0	0.2	0	0	0.4	0	0	0	0	0	0	0	0	0	0	0	0.2	0	0	0	16.5	13.4	6.6	4.10553
6920	36	93.333	15	CGGCCTGTGTGCTGTTGGTC	46	35.8	70.4	46.9	52.9	23.1	41.1	0	0	0	0.2	0	0	0.4	0	0	0	0	0	0	0	0	0	0	0	0.2	0	0	0	16.3	13.4	6.6	4.10553
6889	37	92.857	14	GCGGCCTGTGTGCTGTTGGT	47	35.8	71	46.9	52.9	23.1	41.1	0	0	0	0.2	0	0	0.4	0	0	0	0	0	0	0	0	0	0	0	0.2	0	0	0	16.3	13.4	6.6	4.10553
6937	34	94.118	17	GCCTGTGTGCTGTTGGTCCT	46	35.8	69.7	46.9	52.9	23	41.1	0	0	0	0.2	0	0	0.4	0	0	0	0	0	0	0	0	0	0	0	0.2	0	0	0	16.5	13.4	6.6	4.09954
6916	33	94.444	18	CCTGTGTGCTGTTGGTCCTT	46	35.8	70.4	46.9	52.9	23	41.1	0	0	0	0.2	0	0	0.4	0	0	0	0	0	0	0	0	0	0	0	0.2	0	0	0	16.5	13.4	6.6	4.09954
6886	42	84.211	19	GGCGGCCTGTGTGCTGTTGG	47	35.8	71	46.9	52.9	23	41.3	0	0	0	0.2	0	0	0.4	0	0	0	0	0	0	0	0	0	0	0	0.2	0	0	0	16.3	13.4	6.6	4.09954
8487	26	88.235	17	GACGTTTGTCCTTTCAGGGC	16	19.4	33.9	38.2	38.1	50	51.6	0	0	0	0	0	0	0	0	0	0	0	0	0	0	0	0	0	0	0	0	0	0	10.3	11.8	14.8	4.08746
8491	29	92.857	14	TGACGTTTGTCCTTTCAGGG	16	19.4	33.9	38.2	38.1	49.9	51.6	0	0	0	0	0	0	0	0	0	0	0	0	0	0	0	0	0	0	0	0	0	0	10.3	11.8	14.8	4.08746
8437	29	84.211	19	GTGACGTTTGTCCTTTCAGG	16	19.4	34.6	38.7	38.1	50.5	51.9	0	0	0	0	0	0	0	0	0	0	0	0	0	0	0	0	0	0	0	0	0	0	10.3	11.8	14.8	4.08746
9606	112	80	20	CGAGGCAACGGTTGTTTGTG	16	54.8	27	34.8	34.1	20.6	26.9	0	0	0	0	0	0	0	0	0	0	0	0	0	0	0	0	0	0	0	0	0	0	12.2	11.3	8.2	4.08746
9607	113	80	20	ACGAGGCAACGGTTGTTTGT	16	54.8	27	34.8	34.1	20.6	26.9	0	0	0	0	0	0	0	0	0	0	0	0	0	0	0	0	0	0	0	0	0	0	12.2	11.3	8.2	4.08746
9615	114	80	20	CACGAGGCAACGGTTGTTTG	16	54.8	27	34.8	33.6	20.5	26.9	0	0	0	0	0	0	0	0	0	0	0	0	0	0	0	0	0	0	0	0	0	0	12.5	11.3	8.2	4.08746
9621	111	83.333	18	GAGGCAACGGTTGTTTGTGC	16	54.8	27	34.8	34.1	20.2	26.9	0	0	0	0	0	0	0	0	0	0	0	0	0	0	0	0	0	0	0	0	0	0	12.2	11.3	8.2	4.08746
9625	110	84.211	19	AGGCAACGGTTGTTTGTGCG	16	54.8	27	34.8	34.1	20.1	26.9	0	0	0	0	0	0	0	0	0	0	0	0	0	0	0	0	0	0	0	0	0	0	12.2	11.3	8.2	4.08746
9488	117	84.211	19	GTCACGAGGCAACGGTTGTT	16	56.1	26.4	35.3	33.6	21	28.5	0	0	0	0	0	0	0	0	0	0	0	0	0	0	0	0	0	0	0	0	0	0	12.7	11.3	8.2	4.08746
9496	117	83.333	18	TCACGAGGCAACGGTTGTTT	16	56.1	27	34.8	33.6	21	28.2	0	0	0	0	0	0	0	0	0	0	0	0	0	0	0	0	0	0	0	0	0	0	12.7	11.3	8.2	4.08746
8720	23	90	20	GTTTGTCCTTTCAGGGCCTT	15	16.3	33.9	37.7	37.6	49.5	49.9	0	0	0	0	0	0	0	0	0	0	0	0	0	0	0	0	0	0	0	0	0	0	9.8	10.7	14.8	4
8543	25	88.889	18	ACGTTTGTCCTTTCAGGGCC	15	19.4	33.9	37.7	38.1	49.8	51.6	0	0	0	0	0	0	0	0	0	0	0	0	0	0	0	0	0	0	0	0	0	0	10.3	11.3	14.8	4
8516	24	89.474	19	CGTTTGTCCTTTCAGGGCCT	15	19.4	33.9	37.7	38.1	50	51.9	0	0	0	0	0	0	0	0	0	0	0	0	0	0	0	0	0	0	0	0	0	0	10.3	11.3	15.3	4
7275	42	85	20	GGGCGGCCTGTGTGCTGTTG	36	35.8	66.6	46.9	52.4	22.9	36.8	0	0	0	0.2	0	0	0.4	0	0	0	0	0	0	0	0	0	0	0	0.2	0.5	1	0	16.1	13.4	6.6	3.99398
7300	40	77.273	22	TGGGCGGCCTGTGTGCTGTT	36	35.8	66.6	46.9	52.4	22.6	36.8	0	0	0	0.2	0	0	0.4	0	0	0	0	0	0	0	0	0	0	0	0.2	0.5	1	0	15.8	13.4	6.6	3.97575
7301	44	85	20	GTGGGCGGCCTGTGTGCTGT	36	35.8	66.6	46.9	52.4	22.6	36.8	0	0	0	0.2	0	0	0.4	0	0	0	0	0	0	0	0	0	0	0	0.2	0.5	1	0	15.8	13.4	6.6	3.97575
6179	41	85	20	GCGAGTGGTGTGTGTGCTGT	58	14.6	20.1	15	17.3	21.2	62.7	0	0	0	0	0	0	0	0	0	0	0	0	0	0	0	0	0	0	0	0	0	0	62.1	62.2	60.1	3.96347
6181	43	93.333	15	CGAGTGGTGTGTGTGCTGTT	58	14.6	20.1	15	17.3	21.2	62.7	0	0	0	0	0	0	0	0	0	0	0	0	0	0	0	0	0	0	0	0	0	0	61.9	62.2	60.1	3.96347
6194	47	84.211	19	TGTGCGAGTGGTGTGTGTGC	60	14.6	19.5	14.5	16.3	21.3	62	0	0	0	0	0	0	0	0	0	0	0	0	0	0	0	0	0	0	0	0	0	0	61.6	62.2	60.1	3.9542
6160	48	85	20	TGTGTGCGAGTGGTGTGTGT	61	14.6	19.5	14.5	16.8	21.7	62.2	0	0	0	0	0	0	0	0	0	0	0	0	0	0	0	0	0	0	0	0	0	0	61.6	62.2	60.7	3.9542
6166	47	85	20	GTGTGCGAGTGGTGTGTGTG	60	14.6	19.5	14.5	16.8	21.7	62.7	0	0	0	0	0	0	0	0	0	0	0	0	0	0	0	0	0	0	0	0	0	0	61.6	62.2	60.7	3.9542
8127	48	90	20	TGTGTGTAGACGGTGTGTGT	25	23.4	32.7	26.1	27.7	28.2	46.6	0.3	0	0.5	0	0.6	0	0	0	0	0	0	0	0	0	0	0	0	0	0	0	0	0	36.7	32.7	16.9	3.93074
8141	47	90	20	GTGTGTAGACGGTGTGTGTG	25	23.4	32.7	26.1	27.7	27.8	46.6	0.3	0	0.5	0	0.6	0	0	0	0	0	0	0	0	0	0	0	0	0	0	0	0	0	36.7	32.7	16.9	3.93074
6040	158	95	20	CGCTCACTCTCTCGTCCTTC	45	27.4	53.4	61.4	77.2	20.2	36.3	0	0	0	0	0	0	0.4	0	0	0	0	0	0	0	0	0	0	0	0	0	0	0	21.3	31.1	28.4	3.92057
6253	47	82.353	17	TGCGAGTGGTGTGTGTGCTG	57	14.1	19.5	14.5	16.3	21.3	62	0	0	0	0	0	0	0	0	0	0	0	0	0	0	0	0	0	0	0	0	0	0	62.1	62.2	60.1	3.91648
6193	47	83.333	18	GTGCGAGTGGTGTGTGTGCT	60	14.1	19.5	14.5	16.3	21.3	62.2	0	0	0	0	0	0	0	0	0	0	0	0	0	0	0	0	0	0	0	0	0	0	61.9	62.2	60.1	3.91648
4229	29	84.211	19	CGTGACGTTTGTCCTTTCAG	56	19.9	50.3	47.4	50.4	80.1	99.7	0	0	0	0	0	0	0.4	0	0	0	0	0	0	0	0	0	0	0	0	0	0	0	43.2	56.3	63.9	3.9
4217	30	83.333	18	GCGTGACGTTTGTCCTTTCA	56	19.9	50.3	47.4	50.4	79.9	100	0	0	0	0	0	0	0.4	0	0	0	0	0	0	0	0	0	0	0	0	0	0	0	43.2	56.3	64.5	3.9
7003	150	93.75	16	CACTTCCTTCCCTCATCCTC	21	30	55.9	54.2	62.3	47.5	13.9	0	0	0	0	0	0	0	0	0	0	0	0	0	0	0	0	0	0	0	0	0	0	12.9	28.4	23	3.89724
7007	146	90	20	ACTTCCTTCCCTCATCCTCC	21	30	55.9	54.2	62.3	47.1	13.9	0	0	0	0	0	0	0	0	0	0	0	0	0	0	0	0	0	0	0	0	0	0	12.9	28.4	23	3.89724
6707	115	89.474	19	CACGCGGCGACGGTCGTGTT	24	33.1	62.2	56.1	64.8	49.5	29.2	0	0	0	0.2	0	0	0.4	0	0	0	0	0	0	0.7	0	0	0	0	0	0.2	0	0	15.8	15	13.7	3.87832
8973	47	88.235	17	TGTAGACGGTGTGTGTGCTG	21	23.4	32.7	25.2	27.2	35.1	45.1	0.3	0	0.5	0.2	0	0	0	0	0	0	0	0	0	0	0	0	0	0	0	0	0	0	27.6	20.4	7.7	3.87447
8987	44	85	20	GTAGACGGTGTGTGTGCTGT	21	23.4	32.7	24.7	27.2	35.1	45.3	0.3	0	0.5	0.2	0	0	0	0	0	0	0	0	0	0	0	0	0	0	0	0	0	0	27.6	20.4	7.7	3.87447
8941	47	88.889	18	GTGTAGACGGTGTGTGTGCT	21	23.4	32.7	25.6	27.2	35.1	45.8	0.3	0	0.5	0.2	0	0	0	0	0	0	0	0	0	0	0	0	0	0	0	0	0	0	27.6	20.4	7.7	3.87447
11014	43	84.211	19	GGGCAGTGTTTGTGCTGTTT	16	36.7	16.3	13.5	12.9	18.6	48.4	0	0	0	0	0	0	0	0	0	0	0	0	0	0	0	0	0	0	0	0	0	0	15.6	16.1	14.2	3.79701
10927	43	83.333	18	GGCAGTGTTTGTGCTGTTTT	16	36.7	17	13.5	12.9	18.6	48.9	0	0	0	0	0	0	0	0	0	0	0	0	0	0	0	0	0	0	0	0	0	0	15.6	16.1	14.8	3.79701
8623	24	84.211	19	GTTGGTCCTTTTATTACCTC	25	12.8	51.5	39.2	50.9	14.8	23.4	0	0	0	0	0	0	0	0	0	0	0	0	0	0	0	0	0	0	0	0	0	0	25.7	22	14.2	3.7866
6865	160	95	20	GCCGCTCACTCTCTCGTCCT	39	19.4	49.6	58.1	73.2	18.3	29.5	0	0	0	0	0	0	0.4	0	0	0	0	0	0	0	0	0	0	0	0	0	0	0	21.3	24.7	23	3.7851
8879	47	89.474	19	TGTGTAGACGGTGTGTGTGC	21	23.4	32.7	26.1	27.2	35.2	45.8	0.3	0	0.5	0	0.6	0	0	0	0	0	0	0	0	0	0	0	0	0	0	0	0	0	28.1	20.4	8.2	3.78136
6876	159	95	20	CCGCTCACTCTCTCGTCCTT	39	19.4	49	58.1	72.7	18.2	29.7	0	0	0	0	0	0	0.4	0	0	0	0	0	0	0	0	0	0	0	0	0	0	0	21.3	24.7	23.5	3.77761
8581	24	80	15	GTCCTTTTATTACCTCACAA	26	12.4	50.9	39.7	50.9	15	23.7	0	0	0	0	0	0	0	0	0	0	0	0	0	0	0	0	0	0	0	0	0	0	25.4	22.5	14.2	3.74416
8582	24	78.571	14	TCCTTTTATTACCTCACAAT	26	12.4	50.9	39.2	50.9	15	23.7	0	0	0	0	0	0	0	0	0	0	0	0	0	0	0	0	0	0	0	0	0	0	25.9	22.5	14.2	3.74416
8588	24	81.25	16	GGTCCTTTTATTACCTCACA	26	12.4	50.3	40.2	50.9	14.9	23.7	0	0	0	0	0	0	0	0	0	0	0	0	0	0	0	0	0	0	0	0	0	0	25.4	22.5	14.2	3.74416
8611	24	82.353	17	TGGTCCTTTTATTACCTCAC	26	12.4	50.3	39.7	50.9	14.9	23.7	0	0	0	0	0	0	0	0	0	0	0	0	0	0	0	0	0	0	0	0	0	0	25.7	22	14.2	3.74416
8636	24	83.333	18	TTGGTCCTTTTATTACCTCA	25	12.4	50.9	39.7	50.9	14.9	23.7	0	0	0	0	0	0	0	0	0	0	0	0	0	0	0	0	0	0	0	0	0	0	25.4	22	14.2	3.74416
8110	85	94.118	17	ATCACTGCAGCAACGCGTGA	32	26.9	27.6	31.4	31.2	22.9	35.8	0	0	0	0.2	0	0.7	0	0	0	0	0	0	0	0.7	0.8	0	0	0.6	0.2	0.7	0	0.2	24.7	35.4	26.2	3.73094
9531	22	90	20	TTTGTCCTTTCAGGGCCTTC	12	15.5	27.6	32.9	30.7	45.5	49.4	0	0	0	0	0	0	0	0	0	0	0	0	0	0	0	0	0	0	0	0	0	0	8.6	10.7	14.8	3.70044
9456	46	85	20	TGGGTGGGCAATGTGTGTGT	38	11.9	11.9	19.8	15.8	14	41.3	0	0	0	0	0	0	0	0	0	0	0	0	0	0	0	0	0	0	0	0	0	0	29	32.7	35.5	3.6893
9885	32	100	15	TGTTGTTGGTCCTTTTATTA	24	11.9	41.5	29	35.1	14.6	20.9	0	0	0	0	0	0	0	0	0	0	0	0	0	0	0	0	0	0	0	0	0	0	25.4	22	13.7	3.6893
9935	32	100	17	TGTGTTGTTGGTCCTTTTAT	24	11.9	41.5	29	34.6	14.9	20.9	0	0	0	0	0	0	0	0	0	0	0	0	0	0	0	0	0	0	0	0	0	0	25.4	21.5	13.7	3.6893
9966	32	100	16	GTGTTGTTGGTCCTTTTATT	24	11.9	41.5	29	34.6	14.6	20.9	0	0	0	0	0	0	0	0	0	0	0	0	0	0	0	0	0	0	0	0	0	0	25.2	21.5	13.7	3.6893
9802	32	100	14	GTTGTTGGTCCTTTTATTAC	24	11.9	42.1	29	35.6	14.6	21.2	0	0	0	0	0	0	0	0	0	0	0	0	0	0	0	0	0	0	0	0	0	0	25.4	22	14.2	3.6893
9314	25	85	20	TTGTTGGTCCTTTTATTACC	24	11.9	46.5	32.9	39.1	14.8	22.7	0	0	0	0	0	0	0	0	0	0	0	0	0	0	0	0	0	0	0	0	0	0	25.4	22.5	14.2	3.6893
6977	150	90	20	CTCACTTCCTTCCCTCATCC	21	30	55.9	54.7	61.8	48.5	13.9	0	0	0	0	0	0	0	0	0	0	0	0	0	0.2	0	0	0	0	0	0	0	0	12.9	28.4	23	3.63421
6980	150	89.474	19	TCACTTCCTTCCCTCATCCT	21	30	55.9	54.7	61.8	48.2	13.9	0	0	0	0	0	0	0	0	0	0	0	0	0	0.2	0	0	0	0	0	0	0	0	12.9	28.4	23	3.63421
7306	34	95	20	GTGTGTATGTTGTTGGTCCT	40	21.2	35.2	35.8	31.7	23.1	44.6	0.3	0	0	0	0	0	0.4	0	0	0	0	0	0.7	0.2	0.8	0	0	0	0.2	0	0	0.2	26.4	35.4	38.8	3.62449
8170	28	85	20	GTGACGTTTGTCCTTTCAGT	26	24.7	49.6	54.2	38.1	28.5	19.4	0	0.4	0	0	0	0	0.7	0	0	0	0	0	0	0	0	0	0	0	0	0	0	0	17	17.7	20.2	3.58496
9455	45	88.889	18	GGGTGGGCAATGTGTGTGTG	39	11	11.9	19.8	15.8	13.9	41.3	0	0	0	0	0	0	0	0	0	0	0	0	0	0	0	0	0	0	0	0	0	0	29	32.7	35.5	3.58496
4606	93	95	20	GCGCGGTGCCTTCACTGCAG	49	34.4	69.7	57.6	61.3	23.9	19.1	0	0	0	0	0	0	0.4	0	0	0	0.2	0	0.7	0	0	0	0	0	0	0	0	88.9	39.6	37.6	41.5	3.56359
8209	27	93.75	16	TGACGTTTGTCCTTTCAGTG	26	23.8	49.6	53.7	38.1	28.5	18.9	0	0.4	0	0	0	0	0.7	0	0	0	0	0	0	0	0	0	0	0	0	0	0	0	17.3	17.7	20.2	3.54916
8214	26	94.118	17	GACGTTTGTCCTTTCAGTGC	26	23.8	49.6	53.7	38.1	28	18.9	0	0.4	0	0	0	0	0.7	0	0	0	0	0	0	0	0	0	0	0	0	0	0	0	17.5	17.7	20.2	3.54916
4609	92	95	20	CGCGGTGCCTTCACTGCAGC	49	34	69.7	57.6	61.3	23.9	18.9	0	0	0	0	0	0	0.4	0	0	0	0.2	0	0.7	0	0	0	0	0	0	0	0	88.9	39.6	37.6	41.5	3.54916
14411	103	88.889	18	TTGTGTGTGCGGATTGCCAT	13	36.7	10.7	15.5	14.3	13.1	16.4	0	0	0	0	0	0	0	0	0	0	0	0	0	0	0	0	0	0	0	0	0	0	4.6	9.7	10.4	3.54844
14569	103	89.474	19	GTTGTGTGTGCGGATTGCCA	13	36.7	10.7	15.5	14.3	13	16.4	0	0	0	0	0	0	0	0	0	0	0	0	0	0	0	0	0	0	0	0	0	0	4.6	8.6	9.3	3.54844
6604	49	84.211	19	ATGTGTGCGAGTGGTGTGTG	58	14.6	10.7	11.6	12.4	16.7	61.2	0	0	0	0	0	0	0	0	0	0	0	0	0	0	0	0	0	0	0	0	0	0	62.3	63.3	59	3.54844
8342	25	94.444	18	ACGTTTGTCCTTTCAGTGCC	26	24.3	48.4	51.8	37.6	27.9	18.6	0	0.4	0	0	0	0	0.7	0	0	0	0	0	0	0	0	0	0	0	0	0	0	0	17.3	16.6	20.2	3.52725
8364	24	94.737	19	CGTTTGTCCTTTCAGTGCCT	26	24.3	48.4	51.8	37.6	27.8	18.6	0	0.4	0	0	0	0	0.7	0	0	0	0	0	0	0	0	0	0	0	0	0	0	0	17.3	16.6	19.7	3.52725
8128	85	94.118	17	CATCACTGCAGCAACGCGTG	32	26.9	27.6	31.4	30.7	23	35.8	0	0	0	0.2	0	0.7	0	0	0	0	0	0	0	0.7	1.1	0	0	0.6	0.2	0.7	0	0.2	24.5	34.9	26.2	3.51457
3622	129	100	18	TACGCTGGATCCGGTCACGC	126	38.9	28.9	24.7	19.8	98.6	19.4	0	0	0	0	0	0	0.4	0	0	0.8	0	0	0	0.5	0	0	0.5	0.6	0	0	0	0.6	83.7	112.7	105.5	3.5025
3570	130	100	17	TTACGCTGGATCCGGTCACG	126	46.8	28.9	24.7	19.8	99	19.4	0	0	0	0	0	0	0.4	0	0	0.8	0	0	0	0.2	0	0	0.5	0.6	0	0	0	0.6	83.7	112.7	105.5	3.5025
3577	131	100	16	CTTACGCTGGATCCGGTCAC	125	46.4	28.9	24.7	19.8	98.8	19.1	0	0	0	0	0	0	0.4	0	0	0.8	0	0	0	0.2	0	0	0.5	0.6	0	0	0	0.6	83.9	112.7	105.5	3.48113
3585	132	90	20	CCTTACGCTGGATCCGGTCA	124	45.9	28.9	24.7	19.8	98.8	19.1	0	0	0	0	0	0	0.4	0	0	0.8	0	0	0	0.2	0	0	0.5	0.6	0	0	0	0.6	84.2	112.7	105.5	3.48113
6329	24	88.889	18	TTTTGGTTCTTTCAGAGCCT	40	37.1	23.2	17.9	20.8	19.1	72.5	0	0	0	0	0	0	0	0	0	0	0	0	0.7	0	0	0	0	0	0	0	0	0.3	52.3	51.5	49.2	3.47478
6306	23	89.474	19	TTTGGTTCTTTCAGAGCCTT	40	37.5	23.2	17.9	21.3	19.2	72.8	0	0	0	0	0	0	0	0	0	0	0	0	0.7	0	0	0	0	0	0.2	0.5	0	0.3	52.3	51.5	48.6	3.47478
3591	133	90	20	TCCTTACGCTGGATCCGGTC	124	45.9	28.9	24.7	19.8	98.8	18.9	0	0	0	0	0	0	0.4	0	0	0.8	0	0	0	0.2	0	0	0.5	0.6	0	0	0	0.6	84.4	112.2	104.9	3.4667
7228	60	94.737	19	ATAAAAATATGTGTGTGTGC	14	45.5	54.7	54.2	43.5	44.7	27.7	0	0	0	0	0	0	0.4	0	0	0	0	0	0	0	0	0	0	0	0	0	0	0	13.7	18.2	21.3	3.42146
4080	34	90.476	21	TGTGTTGTGCTGTTGGTCCT	69	24.7	55.9	75	64.8	43.9	70.5	1.2	0.4	0.5	1	0	0	1.4	0.5	0	0	0.2	1.3	0.7	0.5	1.1	1.3	0	0.6	1.2	0.5	0	0.2	52.5	54.2	62.9	3.42066
9272	47	88.889	18	GTGTGGGCGGCCTGTGTGCT	15	36.7	39.6	28.5	29.7	28.4	39.3	0	0	0	0.2	0	0	0.4	0	0	0	0	0	0	0	0	0	0	0	0.2	0.5	1	0	16.8	8.6	10.9	3.41504
9278	47	89.474	19	TGTGTGGGCGGCCTGTGTGC	15	36.2	39.6	28.5	29.7	28.5	39.3	0	0	0	0.2	0	0	0.4	0	0	0	0	0	0	0	0	0	0	0	0.2	0.5	1	0	17	8.6	10.9	3.41504
7318	32	95	20	GTGTATGTTGTTGGTCCTTT	40	21.2	35.8	36.3	31.7	23.2	44.3	0.6	0	0	0	0	0	0.4	0	0	0	0	0	0.7	0.2	1.1	0	0	0	0.5	0	0	0	26.1	34.9	37.7	3.4021
7265	33	95	20	TGTGTATGTTGTTGGTCCTT	40	21.2	35.8	36.3	31.7	23.2	44.6	0.6	0	0	0	0	0	0.4	0	0	0	0	0	0.7	0.2	1.1	0	0	0	0.5	0	0	0	26.4	35.4	38.3	3.4021
10708	96	85	20	TGTGCGGGGTTCCATGACTG	24	45.9	19.5	17.4	14.8	18.4	16.6	0	0	0	0	0	0	0	0	0	0	0	0	0	0	0	0	0.5	0	0	0.2	0	0	18.5	13.4	27.9	3.39689
10716	97	85	20	GTGTGCGGGGTTCCATGACT	24	45.9	19.5	17.4	14.8	18.2	16.6	0	0	0	0	0	0	0	0	0	0	0	0	0	0	0	0	0.5	0	0	0.2	0	0	18.5	13.4	27.9	3.39689
6726	51	80	20	ATATGTGTGCGAGTGGTGTG	58	14.6	9.4	12.1	12.4	16.5	60.7	0	0	0	0	0	0	0	0	0	0	0	0	0	0	0	0	0	0	0	0	0	0	62.8	60.1	57.4	3.37851
6729	50	83.333	18	TATGTGTGCGAGTGGTGTGT	59	14.6	9.4	11.6	12.4	16.3	61	0	0	0	0	0	0	0	0	0	0	0	0	0	0	0	0	0	0	0	0	0	0	62.1	60.1	57.4	3.37851
6045	55	80	20	AAATATATGTGTGCGAGTGG	64	15	9.4	11.6	11.4	16.4	65.2	0	0	0	0	0	0	0	0	0	0	0	0	0	0	0	0	0	0	0	0	0	0	74.1	69.2	65.6	3.37851
5932	54	80	20	AATATATGTGTGCGAGTGGT	64	14.6	9.4	11.6	11.4	16.3	66	0	0	0	0	0	0	0	0	0	0	0	0	0	0	0	0	0	0	0	0	0	0	74.3	74.1	66.7	3.37851
[truncated: 828 more rows]

## Sheet: DTU II
					DTU I							DTU II			DTU III				DTU IV					DTU V		DTU VI
[truncated: 448 more rows]

## Sheet: DTU III
					DTU I							DTU II			DTU III				DTU IV					DTU V		DTU VI
[truncated: 181 more rows]

## Sheet: DTU IV
					DTU I							DTU II			DTU III				DTU IV					DTU V		DTU VI
[truncated: 1,375 more rows]

[truncated: 4 more sheets: DTU V, DTU VI, TcBat, T.c.marinkellei]
