# Supplementary material for: A new Trypanosoma cruzi genotyping method enables high resolution evolutionary analyses
Source: Mem Inst Oswaldo Cruz. 2021 Aug 30;116:e200538. doi: 10.1590/0074-02760200538 (PMC8405150; doi:10.1590/0074-02760200538)
Supplement: Supplementary file 5 [file 1678-8060-mioc-116-e200538-s6.xlsx]

## Sheet: Sheet1
Rank	Start	% ident	HSP	K-mer	Colomb	D8	Dm28c A	Dm28c B1	Dm28c B2	G	Tula cl0	12SFb	Y A1	Y A2	222 A	222 B1	222 B2	3663	4167 A	4167 B1	4167 B2	AM14	CanIII	LL014	SO3	CL Br A	CL Br B	CL Br C1	CL Br C2	Peruana	CP300
1871	157	95	20	GCTCACTCTCTCGTCCTTCC	152	87.4	125.7	141.8	141	61.6	82.9	0	0	0	0	0	0	0.4	0	0	0	0.2	0	0	0	0	0	0	0	0.2	0
2033	39	94.444	18	GTGTGTGTGCTGTTGTTGAT	0	0.9	11.3	15	11.4	0	0	4.1	7.9	4.3	9.8	5.1	6	1.4	176.5	229.3	213.7	191.8	127.9	16.5	13	10.5	9.7	1.5	5.8	10.3	7.9
2037	39	94.737	19	GGTGTGTGTGCTGTTGTTGA	0	0.9	11.3	15	11.4	0	0	1.5	4.4	2.7	7.6	5.1	5.4	0	177.9	228.8	212.9	188.1	150.7	17.1	12.5	8.7	8.4	1.5	4.1	8.2	6.3
2069	36	90	20	TGTGTGTGCTGTTGTTGATC	0	0.9	11.3	15	11.4	0	0	4.4	7.9	4.3	9.8	5.1	6.7	1.8	172.7	226.8	212.9	180.6	127.2	16.5	12.8	10.5	9.7	1.5	5.8	10.3	7.9
2078	35	90	20	GTGTGTGCTGTTGTTGATCC	0	0.9	11.3	15	11.4	0	0	4.4	7.9	4.3	9.8	5.1	6	1.8	172.2	225.4	205.3	181	134.6	16.5	12.8	10.5	9.7	1	5.8	10.3	7.9
2171	127	95	20	CGCTGGGTCCGGTCACGCGG	5	5.7	3.8	4.4	3	7.1	2	1.8	3.1	1.6	3.3	2.3	2.7	9.2	136.8	192	235.5	72.7	275.2	0.7	3	9	10.1	5.6	9.3	8.7	6
2172	128	95	20	CCGCTGGGTCCGGTCACGCG	4	5.7	3.8	4.4	3	6.8	2.3	1.8	3.1	1.6	3.3	1.7	2.7	9.2	135.8	194	237.2	72.7	275.9	0.7	3	9	10.1	5.6	9.3	8.7	6
2182	126	95	20	GCTGGGTCCGGTCACGCGGC	5	5.7	3.1	4.8	3	7.1	2	1.5	3.1	1.6	3.3	2.3	2.7	9.2	137.3	191.5	235.5	72.9	273.2	0.7	3.2	9	10.1	5.1	9.3	8.7	6.3
2220	33	90	20	GTGTGCTGTTGTTGATCCTT	0	0.9	11.9	15	11.4	0	0	4.4	7.9	4.3	11.9	5.1	6.7	2.5	137.7	174.8	188.6	185.7	172.3	16.5	13	11.3	10.1	1.5	5.8	10.8	8.6
2248	34	90	20	TGTGTGCTGTTGTTGATCCT	0	0.9	11.9	15	11.4	0	0	4.4	7.9	4.3	9.8	4.5	6	1.8	137.7	175.3	187.7	185.6	170.9	16.5	13	10.5	9.7	1	5.8	10.3	7.9
2340	38	90	20	GGTGTGTGTGCTGCTGTTGG	6	0	5.7	6.3	2	0.3	5.8	1.8	0	0	0.5	1.1	0	0	242.5	186.1	177.7	206.5	121.1	0.7	2.5	0.4	2.1	1	0.6	0.2	0.7
2760	32	90	20	TGTGCTGTTGTTGATCCTTT	0	0.4	11.3	15	10.4	0	0	4.4	7.4	4.3	11.5	4.5	6	2.5	119.1	139.4	128.2	175.7	148.7	13.2	7.6	10.9	10.1	1.5	5.8	10.3	7.4
2882	25	89.474	19	CTGATGGTCCTTTCAGAGCC	70	45.9	79.8	80.8	80.1	77.8	147.3	0	0	0	0	0	0	0.4	0	0	0	0.7	8.1	0	0	0	0	0	0	0	0
2896	150	95	20	CTCTCGTCCTTCCCTCCTCC	71	101.1	91.1	109.8	107.3	82.1	50.1	0	0	0	0	0.6	0	0.4	0	0	0	0.2	0	0	0	0.4	0	0	0	0.2	0
2911	150	94.737	19	TCTCGTCCTTCCCTCCTCCT	71	100.7	91.7	108.9	106.3	82.1	50.4	0	0	0	0	0.6	0	0.4	0	0	0	0.2	0	0	0	0.4	0	0	0	0.2	0
2958	23	94.444	18	GATGGTCCTTTCAGAGCCTT	68	45	79.8	74.5	76.7	77.2	146.8	0	0	0	0	0	0	0.4	0	0	0	0.7	8.1	0	0	0	0	0	0	0	0
2975	154	95	20	CACTCTCTCGTCCTTCCCTC	71	88.3	99.3	111.8	107.8	61.1	50.4	0	0	0	0	0.6	0	0.4	0	0	0	0.2	0	0	0	0.4	0	0	0	0.2	0
2982	155	95	20	TCACTCTCTCGTCCTTCCCT	71	87.9	99.3	111.8	107.3	61	49.6	0	0	0	0	0.6	0	0.4	0	0	0	0.2	0	0	0	0.4	0	0	0	0.2	0
2988	156	95	20	CTCACTCTCTCGTCCTTCCC	71	86.5	99.3	111.8	107.8	60.7	49.6	0	0	0	0	0	0	0.4	0	0	0	0.2	0	0	0	0.4	0	0	0	0.2	0
2990	153	95	20	ACTCTCTCGTCCTTCCCTCC	71	88.3	96.1	111.8	107.8	60.5	50.1	0	0	0	0	0.6	0	0.4	0	0	0	0.2	0	0	0	0.4	0	0	0	0.2	0
3000	150	94.444	18	CTCGTCCTTCCCTCCTCCTT	70	92.3	88	107.4	102.9	81.2	49.9	0	0	0	0	0	0	0.4	0	0	0	0.2	0	0	0	0.4	0	0	0	0.2	0
3007	146	94.444	18	CGTCCTTCCCTCCTCCTTCC	71	92.3	87.3	107.9	102.9	75.1	50.6	0	0	0	0.2	0	0	0.4	0	0	0	0.2	0	0	0	0.4	0.8	0	0	0.5	0.5
3010	145	94.737	19	GTCCTTCCCTCCTCCTTCCG	71	92.3	86.7	107.4	102.4	75.3	50.6	0	0	0	0.2	0	0	0.4	0	0	0	0.2	0	0	0	0.4	0.8	0	0	0.5	0.5
3013	152	95	20	CTCTCTCGTCCTTCCCTCCT	71	89.2	93	109.8	106.8	60.9	50.1	0	0	0	0	0.6	0	0.4	0	0	0	0.2	0	0	0	0.4	0	0	0	0.2	0
3015	151	95	20	TCTCTCGTCCTTCCCTCCTC	72	89.6	92.4	109.8	106.8	61.1	49.9	0	0	0	0	0.6	0	0.4	0	0	0	0.2	0	0	0	0.4	0	0	0	0.2	0
3024	30	94.118	17	TGCTGTTGTTGATCCTTTCA	0	0.4	10.7	15	10.4	0	0	4.4	7.4	4.3	11.7	4.5	6.7	1.8	115.3	139.4	112.3	167.3	107.7	13.2	7.1	10.9	10.1	1.5	4.7	10.1	7.4
3027	147	90	20	TCGTCCTTCCCTCCTCCTTC	70	92.3	87.3	107.4	102.4	75.4	50.1	0	0	0	0	0	0	0.4	0	0	0	0.2	0	0	0	0.4	0	0	0	0.2	0
3028	29	94.444	18	GCTGTTGTTGATCCTTTCAG	0	0.4	10.7	15.5	10.4	0	0	4.4	7.4	4.3	11.7	4.5	6.7	1.8	114.8	139.4	111.5	167.1	107.7	13.2	7.1	10.9	10.1	1.5	4.7	10.1	7.4
3030	31	90	20	GTGCTGTTGTTGATCCTTTC	0	0.4	10.7	15	10.4	0	0	4.4	7.4	4.3	11.5	4.5	6.7	1.8	115.7	139.4	112.3	167.1	106.3	13.2	7.1	10.9	10.1	1.5	4.7	10.3	7.4
3038	160	90	20	GCGGCTCACTCTCTCGTCCT	108	61.4	73.5	79.8	63.3	41.3	47.1	0	0	0	0	0	0	0	0	0	0	0	0	0	0	0	0	0	0	0.2	0
3041	159	94.444	18	CGGCTCACTCTCTCGTCCTT	108	60.9	73.5	79.3	63.3	41.3	47.1	0	0	0	0	0	0	0	0	0	0	0	0	0	0	0	0	0	0	0.2	0
3048	158	94.737	19	GGCTCACTCTCTCGTCCTTC	107	60.9	72.3	79.8	63.3	41.4	46.6	0	0	0	0	0	0	0	0	0	0	0	0	0	0	0	0	0	0	0.2	0
3094	26	88.889	18	GCTGATGGTCCTTTCAGAGC	62	45.9	72.3	73.1	77.6	78.3	137.5	0	0	0	0	0	0	0.4	0	0	0	0.7	8.1	0	0	0	0	0	0	0	0
3099	29	89.474	19	GTGCTGATGGTCCTTTCAGA	62	45.9	72.3	73.1	77.6	78	137	0	0	0	0	0	0	0.4	0	0	0	0.7	8.1	0	0	0	0	0	0	0	0
3102	29	88.889	18	TGCTGATGGTCCTTTCAGAG	62	45.9	72.3	73.1	77.6	78.2	137.3	0	0	0	0	0	0	0.4	0	0	0	0.7	8.1	0	0	0	0	0	0	0	0
3112	22	100	18	GGTCCTTTCAGTGCCTTCTA	80	95.4	99.9	96.8	90	86.6	93.4	0	0	0	0	0	0	0.7	0.5	0	0	0.5	0.7	0	0.2	0	0.4	0	0	0	0
3114	22	100	19	TGGTCCTTTCAGTGCCTTCT	80	94.9	100.5	96.8	89.5	86.4	92.7	0	0.4	0	0.5	0	0	0.7	0.5	0	0	0.5	0.7	0	0.2	0	0.4	0	0	0	0
3567	25	90	20	TTGTTGATCCTTTCAGAGCC	0	0.4	11.9	15.5	10.4	0.1	0.3	4.7	7.9	5.9	2.1	0	0.7	0.7	101.9	137.5	105.6	158.2	88.2	1.3	0.5	2.6	2.5	1	0.6	4.9	3.7
3570	130	100	17	TTACGCTGGATCCGGTCACG	126	46.8	28.9	24.7	19.8	99	19.4	0	0	0	0	0	0	0.4	0	0	0.8	0	0	0	0.2	0	0	0.5	0.6	0	0
3577	131	100	16	CTTACGCTGGATCCGGTCAC	125	46.4	28.9	24.7	19.8	98.8	19.1	0	0	0	0	0	0	0.4	0	0	0.8	0	0	0	0.2	0	0	0.5	0.6	0	0
3584	29	94.444	18	TGTTGTTGATCCTTTCAGAG	0	0.4	11.3	15.5	10.4	0.1	0.3	4.7	7.4	5.9	2.1	0	0.7	0.7	101.4	132.6	108.1	157.3	89.5	1.3	0.7	3	2.5	1	0.6	4.9	3.7
3585	132	90	20	CCTTACGCTGGATCCGGTCA	124	45.9	28.9	24.7	19.8	98.8	19.1	0	0	0	0	0	0	0.4	0	0	0.8	0	0	0	0.2	0	0	0.5	0.6	0	0
3590	26	90	20	GTTGTTGATCCTTTCAGAGC	0	0.4	11.3	15.5	10.4	0.1	0.3	4.7	7.4	5.9	2.1	0	0.7	0.7	101.4	133.1	107.3	157.3	89.5	1.3	0.5	2.6	2.5	1	0.6	4.9	3.7
3591	133	90	20	TCCTTACGCTGGATCCGGTC	124	45.9	28.9	24.7	19.8	98.8	18.9	0	0	0	0	0	0	0.4	0	0	0.8	0	0	0	0.2	0	0	0.5	0.6	0	0
3622	129	100	18	TACGCTGGATCCGGTCACGC	126	38.9	28.9	24.7	19.8	98.6	19.4	0	0	0	0	0	0	0.4	0	0	0.8	0	0	0	0.5	0	0	0.5	0.6	0	0
3662	104	93.75	16	GTGTGTGTGCGGTGTGCGTG	61	67.6	45.2	54.2	55.9	70.1	109.3	0	0	0	0	0	0	0.4	0	0	0	0.2	0.7	1.3	0.2	0.4	0.4	0	0	0.7	0.5
3675	104	93.75	16	TGTGTGTGTGCGGTGTGCGT	61	67.1	45.2	53.7	55.9	69.6	109.1	0	0	0	0	0	0	0.4	0	0	0	0.2	0.7	1.3	0.2	0.4	0.4	0	0	0.7	0.5
3869	36	77.778	18	CGGTGTGCGTGACGTTTGTC	58	59.6	50.9	47.9	50.4	80.8	103.8	0	0	0	0	0	0	0.4	0	0	0	0	0	0	0	0	0	0	0	0	0
3871	47	91.667	12	GCGGTGTGCGTGACGTTTGT	58	59.6	50.9	47.4	50.4	80.8	103.8	0	0	0	0	0	0	0.4	0	0	0	0	0	0	0	0	0	0	0	0	0
3878	35	78.947	19	GGTGTGCGTGACGTTTGTCC	58	59.6	50.9	47.9	50.4	80.2	103.5	0	0	0	0	0	0	0.4	0	0	0	0	0	0	0	0	0	0	0	0	0
3890	33	80	20	TGTGCGTGACGTTTGTCCTT	57	59.6	50.3	47.9	50.4	80.6	103.3	0	0	0	0	0	0	0.4	0	0	0	0	0	0	0	0	0	0	0	0	0
3891	34	72.727	22	GTGTGCGTGACGTTTGTCCT	57	59.6	50.3	47.9	50.4	80.6	103.3	0	0	0	0	0	0	0.4	0	0	0	0	0	0	0	0	0	0	0	0	0
3897	32	80	20	GTGCGTGACGTTTGTCCTTT	57	59.6	50.3	47.9	50.4	80.4	103	0	0	0	0	0	0	0.4	0	0	0	0	0	0	0	0	0	0	0	0	0
3919	31	80	20	TGCGTGACGTTTGTCCTTTC	56	59.2	50.3	47.9	50.4	79.8	100.5	0	0	0	0	0	0	0.4	0	0	0	0	0	0	0	0	0	0	0	0	0
3968	128	100	19	ACGCTGGATCCGGTCACGCG	118	19.9	28.9	24.7	20.3	84.6	14.1	0	0	0	0	0	0	0.4	0	0	0.8	0	0	0	0.7	0.4	0	0.5	0.6	0	0
3969	105	94.444	18	AAGGTTGTGTGTGCGGAGTG	29	102.4	66.6	75.5	69.7	65.3	83.1	0	0	0	0	0	0	0	0	0	0	0	0	0	0	0	0	0	0	0.2	0
3976	104	94.737	19	AGGTTGTGTGTGCGGAGTGC	29	102.4	66	75.5	69.2	64.9	83.1	0	0	0	0	0	0	0	0	0	0	0	0.7	0	0	0	0	0	0	0.2	0.2
3999	51	94.118	17	ATGTGTGTGTGCGGTGTGCG	58	67.1	39	46.9	47.5	62.4	105.5	0	0	0	0	0	0	0.4	0	0	0	0	0.7	0.7	0	0	0	0	0	0	0
4005	51	94.118	17	TATGTGTGTGTGCGGTGTGC	58	67.1	38.3	46.9	47.5	62.4	105.3	0.3	0	0	0	0	0	0.4	0	0	0	0	0.7	0.7	0	0	0	0	0	0	0
4030	140	90	20	TCCCTCCTCCTTACGCTGGA	92	15	15.7	15	14.3	30.8	18.9	0	0	0	0	0	0	0	0	0	0.8	0	0	0	0.2	0	0	0.5	0.6	0	0
4032	139	90	20	CCCTCCTCCTTACGCTGGAT	92	15	15.1	15	14.3	30.8	18.9	0	0	0	0	0	0	0	0	0	0.8	0	0	0	0.2	0	0	0.5	0.6	0	0
4063	32	90.476	21	TGTTGTGCTGTTGGTCCTTT	69	24.3	55.9	74.5	64.8	43.7	70.8	1.2	0.4	1.1	1.2	0	0	1.8	0.5	0	0	0.4	1.3	1.3	0.5	1.1	1.3	0	0.6	1.2	0.5
4066	33	90.476	21	GTGTTGTGCTGTTGGTCCTT	69	24.7	55.9	75	64.8	43.8	70.5	1.2	0.4	0.5	1.2	0	0	1.8	0.5	0	0	0.2	1.3	0.7	0.5	1.1	1.3	0	0.6	1.2	0.5
4079	47	91.667	12	GTGCGGTGTGCGTGACGTTT	58	61.4	40.2	40.2	41.5	69.6	106.8	0	0	0	0	0	0	0	0	0	0	0	0	0	0	0	0	0	0	0	0
4080	34	90.476	21	TGTGTTGTGCTGTTGGTCCT	69	24.7	55.9	75	64.8	43.9	70.5	1.2	0.4	0.5	1	0	0	1.4	0.5	0	0	0.2	1.3	0.7	0.5	1.1	1.3	0	0.6	1.2	0.5
4082	31	94.444	18	GTTGTGCTGTTGGTCCTTTC	69	23.4	55.3	74	63.8	43.6	70.3	1.2	0.4	1.1	1	0	0	2.1	0.5	1	0	0	1.3	0.7	0.5	1.1	1.3	0	0.6	1.2	0.5
4097	29	94.444	18	CTGTTGTTGATCCTTTCAGA	0	0.4	10.7	15.5	10.4	0.1	0	4.1	7.4	4.3	2.1	0	0.7	0.7	81.8	103.6	86.3	156.9	89.5	0	0	2.6	1.3	1	0.6	2.3	1.6
4120	47	86.667	15	TGTGCGGTGTGCGTGACGTT	58	60.9	39.6	40.6	42	69.7	106.3	0	0	0	0	0	0	0	0	0	0	0	0	0	0	0	0	0	0	0	0
4132	104	93.333	15	GTGTGTGCGGTGTGCGTGAC	58	60.1	39.6	40.6	41.5	69.5	106.3	0	0	0	0	0	0	0	0	0	0	0	0	0	0	0	0	0	0	0	0
4134	47	87.5	16	GTGTGCGGTGTGCGTGACGT	58	59.6	39.6	40.6	42	69.6	106.3	0	0	0	0	0	0	0	0	0	0	0	0	0	0	0	0	0	0	0	0
4140	47	88.235	17	TGTGTGCGGTGTGCGTGACG	58	59.6	39.6	40.6	41.5	69.3	106.3	0	0	0	0	0	0	0	0	0	0	0	0	0	0	0	0	0	0	0	0
4141	47	89.474	19	TGTGTGTGCGGTGTGCGTGA	58	59.6	39.6	40.6	41.5	69.3	106.3	0	0	0	0	0	0	0	0	0	0	0	0	0	0	0	0	0	0	0	0
4171	47	93.75	16	GTGTGCGGTGTGTGTGCTGA	45	23.4	77.3	70.6	77.2	71.2	80.3	0	0	0	0	0	0	0	0	0	0	0	0	0	0	0	0	0	0	0	0
4177	47	93.333	15	TGTGCGGTGTGTGTGCTGAT	45	23.4	76	70.6	77.2	71	79.8	0	0	0	0	0	0	0	0	0	0	0	0	0	0	0	0	0	0	0	0
4201	42	88.889	18	GTGCGGTGTGTGTGCTGATG	45	23.4	76.7	68.7	76.2	71.6	79.6	0	0	0	0	0	0	0	0	0	0	0	0	0	0	0	0	0	0	0	0
4205	42	88.889	18	TGCGGTGTGTGTGCTGATGG	45	23.4	76.7	68.7	76.2	71.4	79.3	0	0	0	0	0	0	0	0	0	0	0	0	0	0	0	0	0	0	0	0
4217	30	83.333	18	GCGTGACGTTTGTCCTTTCA	56	19.9	50.3	47.4	50.4	79.9	100	0	0	0	0	0	0	0.4	0	0	0	0	0	0	0	0	0	0	0	0	0
4226	47	91.667	12	TGCGGTGTGCGTGACGTTTG	57	60.1	39.6	39.2	39.1	65.2	103	0	0	0	0	0	0	0	0	0	0	0	0	0	0	0	0	0	0	0	0
4229	29	84.211	19	CGTGACGTTTGTCCTTTCAG	56	19.9	50.3	47.4	50.4	80.1	99.7	0	0	0	0	0	0	0.4	0	0	0	0	0	0	0	0	0	0	0	0	0
4245	109	100	14	GCAAAGGTTGTGTGTGCGGA	29	100.7	65.3	69.2	65.3	53.5	80.8	0	0	0	0	0	0	0	0	0	0	0	0	0	0	0	0	0	0	0	0
4251	109	100	14	CAAAGGTTGTGTGTGCGGAG	29	100.2	65.3	68.7	65.8	53.4	80.8	0	0	0	0	0	0	0	0	0	0	0	0	0	0	0	0	0	0	0	0
4253	106	94.118	17	AAAGGTTGTGTGTGCGGAGT	29	100.2	65.3	68.7	65.8	53.4	80.6	0	0	0	0	0	0	0	0	0	0	0	0	0	0	0	0	0	0	0	0
4275	105	84.211	19	ACGATCGTGTGTGCGGAGTG	0	0	0	0	0	0.1	0	0	0	0	0	0.6	0	0	133.4	146.8	140.8	64.9	74.7	0	0	0	0	0	0	0	0
4276	105	84.211	19	CGATCGTGTGTGCGGAGTGT	0	0	0	0	0	0	0	0	0	0	0	0.6	0	0	133.9	146.8	139.9	64.7	75.4	0	0	0	0	0	0	0	0
4277	105	92.857	14	GATCGTGTGTGCGGAGTGTC	0	0	0	0	0	0	0	0	0	0	0	0.6	0	0	133.9	146.8	139.9	64.7	75.4	0	0	0	0	0	0	0	0
4290	102	88.235	17	ATCGTGTGTGCGGAGTGTCT	0	0	0	0	0	0	0	0	0	0	0	0.6	0	0	133	146.3	139.9	64.7	75.4	0	0	0	0	0	0	0	0
4293	101	88.889	18	TCGTGTGTGCGGAGTGTCTT	0	0	0	0	0	0	0	0	0	0	0	0.6	0	0	133	145.8	139.9	64.7	75.4	0	0	0	0	0	0	0	0
4311	109	84.211	19	GCGACGATCGTGTGTGCGGA	0	0	0	0	0	0	0	0	0	0	0	0.6	0	0	131.5	146.8	141.6	62.9	74.7	0	0	0	0	0	0	0	0
4325	106	83.333	18	GACGATCGTGTGTGCGGAGT	0	0	0	0	0	0	0	0	0	0	0	0.6	0	0	131	146.8	141.6	63.1	73.3	0	0	0	0	0	0	0	0
4328	109	83.333	18	CGACGATCGTGTGTGCGGAG	0	0	0	0	0	0	0	0	0	0	0	0.6	0	0	131	146.8	141.6	62.9	73.3	0	0	0	0	0	0	0	0
4336	146	89.474	19	TTCCTTCCCTCATCCTCCCG	46	41.5	88.6	76.4	78.6	64.2	25.4	0.3	0	0	0	0	0	0.4	0	0	0	0	0	0	0	0	0.4	0	0	0.2	0.2
4368	146	90	20	CTTCCTTCCCTCATCCTCCC	46	41.5	88.6	76.4	77.2	63.8	25.7	0.3	0	0	0	0	0	0.4	0	0	0	0	0	0	0	0	0.4	0	0	0.2	0.2
4375	154	90	20	CACTCCCTCCTCCTTCCCTC	57	26.5	39.6	53.2	43	45.5	76.1	0.6	1.8	0.5	1.7	0	1.3	2.8	1	1.5	3.4	1.1	0.7	0.7	1.5	2.3	0.4	0	0.6	1.4	2.1
4376	155	90	20	TCACTCCCTCCTCCTTCCCT	57	25.2	39.6	52.7	43	45.2	75.8	0.6	1.8	0.5	1.7	0	1.3	2.8	1	1.5	3.4	0.9	0.7	0.7	1.5	2.3	0.4	0	0.6	1.4	2.1
4527	91	100	18	GCGGTGCCTTCACTGCAGCA	49	34.4	70.4	58.1	62.3	24.4	19.6	0.3	0	0.5	1.7	0	0	0.7	0.5	0	0	0.4	0.7	0.7	0	0.4	0	0	1.2	0.5	0
4565	135	90	20	CCTCCTTACGCTGGATCCGG	100	15.5	28.9	24.7	19.8	65.7	18.9	0	0	0	0	0	0	0.4	0	0	0.8	0	0	0	0.2	0	0	0.5	0.6	0	0
4575	156	90	20	CTCACTCCCTCCTCCTTCCC	50	25.6	39	52.7	43	45.8	70	0.9	2.2	0.5	1.7	0	1.3	2.8	1	1.5	3.4	0.9	0.7	0.7	1.2	2.3	0.8	1	0.6	1.4	2.1
4576	157	90	20	GCTCACTCCCTCCTCCTTCC	50	25.6	40.2	52.7	43	45.7	70.3	0.9	2.2	0.5	1.7	0	0.7	2.8	1	1	1.7	0.9	0.7	0.7	1.2	2.3	0.8	1	0.6	1.4	2.1
4581	134	90	20	CTCCTTACGCTGGATCCGGT	100	15.5	28.9	24.7	19.8	64.5	18.9	0	0	0	0	0	0	0.4	0	0	0.8	0	0	0	0.2	0	0	0.5	0.6	0	0
4590	101	88.889	18	GTGTGTGCGGAGTGTCTTGA	0	0	0	0	0	0	0	0	0	0	0	0.6	0	0	134.4	150.7	146.7	65.1	28.3	0	0	0	0	0	0	0	0
4595	153	90	20	ACTCCCTCCTCCTTCCCTCC	51	26.5	39	51.8	43	45.5	70.3	0.6	1.8	0.5	1.7	0	1.3	2.8	1	1.5	3.4	1.1	0.7	0.7	1.5	2.3	0.4	0	0.6	1.6	2.1
4606	93	95	20	GCGCGGTGCCTTCACTGCAG	49	34.4	69.7	57.6	61.3	23.9	19.1	0	0	0	0	0	0	0.4	0	0	0	0.2	0	0.7	0	0	0	0	0	0	0
4609	92	95	20	CGCGGTGCCTTCACTGCAGC	49	34	69.7	57.6	61.3	23.9	18.9	0	0	0	0	0	0	0.4	0	0	0	0.2	0	0.7	0	0	0	0	0	0	0
4662	142	90	20	CTTCCCTCCTCCTTACGCTG	110	14.6	15.7	15	13.4	30.8	19.1	0	0	0	0	0	0	0	0	0	0.8	0	0	0	0.2	0	0	0.5	0.6	0	0
4697	101	88.889	18	CGTGTGTGCGGAGTGTCTTG	0	0	0	0	0	0	0	0	0	0	0	0.6	0	0	133.4	145.3	139.9	64.7	28.3	0	0	0	0	0	0	0	0
4704	144	90	20	TCCTTCCCTCCTCCTTACGC	109	14.1	15.7	15	13.4	30.9	17.6	0	0	0	0	0	0	0	0	0	0.8	0	0	0	0.2	0	0	0.5	0.6	0	0
4714	143	90	20	CCTTCCCTCCTCCTTACGCT	109	14.1	15.7	15	13.4	30.8	17.6	0	0	0	0	0	0	0	0	0	0.8	0	0	0	0.2	0	0	0.5	0.6	0	0
4901	152	90	20	CTCCCTCCTCCTTCCCTCCT	51	26.9	39	51.8	43	47.1	70.5	0.6	1.8	0.5	1.9	1.1	1.3	2.8	1	1.5	3.4	0.9	0.7	0.7	1.5	2.3	0.4	0	0.6	1.6	2.1
4947	50	93.75	16	AATATGTGTGGACGGTGTGT	0	0	0	0.5	0	0	0	0	1.3	1.6	108.8	130.2	88.5	104.4	0	0	0	0	0	4.6	4.9	4.1	5	10.7	8.2	5.9	6.3
4975	51	93.333	15	AAATATGTGTGGACGGTGTG	0	0	0	0.5	0	0	0	0	1.3	1.6	108.6	129.1	88.5	104	0	0	0	0	0	4.6	4.9	4.1	5	10.7	8.2	5.9	6
4984	47	95	20	GTGTGTGGCGGTGTGTGTGC	9	8.4	4.4	5.8	9.4	10.2	5.3	4.1	7.4	3.2	8.4	5.7	7.4	6.4	66.5	77.6	57	62	55.9	3.3	4.7	5.3	5.5	5.1	5.3	3.7	6.5
5051	47	94.737	19	TGTGTGGCGGTGTGTGTGCT	9	8.8	4.4	4.8	8.9	9.3	4.5	4.1	7.4	3.2	7.9	5.1	7.4	6	66	78.1	57	61.6	55.9	2.6	4.7	5.3	5.9	5.1	5.3	3.5	6.5
5092	90	100	19	CGGTGCCTTCACTGCAGCAA	38	34	70.4	57.6	60.3	24.4	19.6	0.3	0	0.5	1.4	0	0	0.7	0.5	0	0	0.4	0.7	0.7	0	0.4	0	0	1.2	0.5	0
5108	136	90	20	TCCTCCTTACGCTGGATCCG	93	15.5	28.3	24.7	19.8	38	18.9	0	0	0	0	0	0	0	0	0	0.8	0	0	0	0.2	0	0	0.5	0.6	0	0
5124	66	83.333	18	TGAGAGCATGTAAGTAGGTG	68	61.4	26.4	15.5	16.3	23	64.7	0	0	0	2.1	0	1.3	0.7	0	0	0	0	0	0	0.2	0.4	0	0	0	0.9	0.2
5125	67	80	20	GTGAGAGCATGTAAGTAGGT	68	61.4	26.4	15.5	16.3	23	64.5	0	0	0	2.1	0	1.3	0.7	0	0	0	0	0	0	0.2	0.4	0	0	0	0.9	0.2
5142	65	84.211	19	GAGAGCATGTAAGTAGGTGT	68	60.9	26.4	15.5	16.3	22.7	64.7	0	0	0	2.1	0	1.3	0.7	0	0	0	0	0	0	0.2	0.4	0	0	0	0.9	0.2
5147	64	85	20	AGAGCATGTAAGTAGGTGTG	68	60.9	25.8	15.5	16.3	22.7	64.7	0	0	0	2.1	0	1.3	0.7	0	0	0	0	0	0	0.2	0.4	0	0	0	0.9	0.2
5163	63	85	20	GAGCATGTAAGTAGGTGTGT	67	52.1	25.8	15.5	16.3	37.6	64.5	0	0	0	0	0	0	0.7	0	0	0	0	0	0	0	0	0	0	0	0	0
5168	138	90	20	CCTCCTCCTTACGCTGGATC	93	15.5	28.3	24.7	19.8	33.2	18.9	0	0	0	0	0	0	0	0	0	0.8	0	0	0	0.2	0	0	0.5	0.6	0	0
5191	137	90	20	CTCCTCCTTACGCTGGATCC	92	15.5	28.3	24.7	19.8	33.3	18.9	0	0	0	0	0	0	0	0	0	0.8	0	0	0	0.2	0	0	0.5	0.6	0	0
5233	70	84.211	19	ACGTGAGAGCATGTAAGTAG	68	54.3	26.4	15.5	16.3	23	63.5	0	0	0	2.1	0	1.3	1.1	0	0	0	0	0	0	0.2	0.4	0	0	0	0.9	0.2
5238	70	83.333	18	CGTGAGAGCATGTAAGTAGG	68	53.9	26.4	15.5	16.3	23	63.7	0	0	0	2.1	0	1.3	0.7	0	0	0	0	0	0	0.2	0.4	0	0	0	0.9	0.2
5268	115	88.889	18	ACGCGGCGACGGTCGTGTTT	43	33.1	62.2	56.1	64.8	49.5	40.5	0	0	0	0	0	0	0.4	0	0	0	0	0	0	0.7	0	0	0	0	0	0.2
5273	153	100	19	CCTCTCTCTTCCTTCCCTCC	4	1.8	3.1	1	1	2.3	2.5	2.3	3.5	1.6	5	3.4	1.3	2.1	82.7	56.5	52.8	147.5	57.2	1.3	1.7	3.8	1.3	1.5	1.2	3	3.5
5276	115	84.615	13	GCGACGGTCGTGTTTATTGG	43	33.1	62.8	56.1	64.3	48.5	39	0	0	0	0	0	0	0.4	0	0	0	0	0	0.7	0.2	0	0	0	0	0	0
5290	106	72.222	18	GACGGTCGTGTTTATTGGGT	43	32.7	62.8	56.1	64.3	48.2	38.8	0	0	0	0	0	0	0.4	0	0	0	0	0	0.7	0.2	0	0	0	0	0	0
5291	115	83.333	12	CGACGGTCGTGTTTATTGGG	43	32.7	62.8	56.1	64.3	48.2	38.8	0	0	0	0	0	0	0.4	0	0	0	0	0	0.7	0.2	0	0	0	0	0	0
5300	105	73.684	19	ACGGTCGTGTTTATTGGGTG	43	32.7	62.2	56.1	64.3	48.2	38.8	0	0	0	0	0	0	0.4	0	0	0	0	0	0.7	0.2	0	0	0	0	0	0
5317	115	88.235	17	CGCGGCGACGGTCGTGTTTA	43	33.1	61.6	55.6	64.3	48.2	39.3	0	0	0	0	0	0	0.4	0	0	0	0	0	0	0.5	0	0	0	0	0	0
5318	115	87.5	16	GCGGCGACGGTCGTGTTTAT	43	32.7	61.6	55.6	64.3	48.4	39.3	0	0	0	0	0	0	0.4	0	0	0	0	0	0	0.5	0	0	0	0	0	0
5324	115	86.667	15	CGGCGACGGTCGTGTTTATT	43	32.7	62.2	55.6	64.3	48	39	0	0	0	0	0	0	0.4	0	0	0	0	0	0	0.5	0	0	0	0	0	0
5325	115	85.714	14	GGCGACGGTCGTGTTTATTG	43	32.7	62.2	56.1	63.8	48	39	0	0	0	0	0	0	0.4	0	0	0	0	0	0	0.5	0	0	0	0	0	0
5344	104	75	20	CGGTCGTGTTTATTGGGTGC	42	32.7	62.2	56.1	64.3	48.2	38.5	0	0	0	0	0	0	0.4	0	0	0	0	0	0.7	0.2	0	0	0	0	0	0
5368	103	75	20	GGTCGTGTTTATTGGGTGCC	41	32.7	61.6	56.1	64.3	47.9	38.3	0	0	0	0	0	0	0.4	0	0	0	0	0	0.7	0.2	0	0	0	0	0	0
5383	55	95.238	21	TAAATATGTGTGTGTGGCGG	3	5.3	1.9	3.9	3.5	4.4	3.3	3.5	5.3	2.1	5.3	3.4	2	4.6	75.6	83	97.2	38.1	59.2	4	4.9	5.6	3.8	1	2.9	2.8	5.1
5399	102	75	20	GTCGTGTTTATTGGGTGCCT	41	32.2	60.9	56.1	64.3	47.4	38.3	0	0	0	0	0	0	0.4	0	0	0	0	0	0.7	0.2	0	0	0	0	0	0
5407	101	77.778	18	TCGTGTTTATTGGGTGCCTT	42	32.2	60.9	55.6	64.3	47	37.8	0	0	0	0	0	0	0.4	0	0	0	0	0	0.7	0.2	0	0	0	0	0	0
5412	85	100	15	CTGACTGCAGCAACACGTGA	1	0	0	0	0.5	0.3	0.8	0.6	1.3	1.1	1.2	1.7	2	1.1	79.9	58.4	93	91.7	84.1	0.7	1.5	3.4	3.4	2	1.8	2.6	4.9
5428	100	78.947	19	CGTGTTTATTGGGTGCCTTC	42	32.2	60.3	55.6	64.3	46.9	37.5	0	0	0	0	0	0	0.4	0	0	0	0	0	0.7	0.2	0	0	0	0	0	0
5432	59	100	19	TATAAATATGTGTGTGTGGC	3	5.7	2.5	4.4	3	4.7	3.3	2.3	4.8	1.1	5.3	3.4	1.3	4.3	75.1	82.5	97.2	38.1	59.9	4.6	4.9	5.3	2.9	1	1.8	2.8	5.1
5491	88	85	20	GTGTCTTGACAGCAGCAACA	0	0	0	0	0	0.1	0	0.3	0.4	0	0.5	0.6	0	0	107.6	112.9	125.7	61.4	28.3	0.7	0.2	0	0	0	0.6	0	0.2
5497	59	100	18	ATAAATATGTGTGTGTGGCG	3	5.3	1.9	4.4	3	4.5	3.3	2	4.8	1.1	4.8	3.4	1.3	4.3	74.6	82.5	96.4	37.7	59.9	4	4.9	4.9	2.9	1	1.8	2.8	4.9
5512	141	90	20	TTCCCTCCTCCTTACGCTGG	93	14.6	15.7	15.5	13.8	30.8	19.1	0	0	0	0	0	0	0	0	0	0.8	0	0	0	0.2	0	0	0.5	0.6	0	0
5539	85	89.474	19	TCTTGACAGCAGCAACACGT	0	0	0	0	0	0.1	0	0.3	0.4	0	0.7	0.6	0	0	107.6	112.4	126.5	60.2	23.6	0.7	0.2	0	0	0	0.6	0	0.2
5544	62	94.444	18	CATATAAATATATGTGTGCG	63	14.6	15.7	21.8	22.8	16	64.2	0.6	0	0	0.5	0.6	2	0	0	0	0	0	0	0.7	0	0.4	0	0.5	1.2	0.5	0.7
5551	62	94.737	19	GCATATAAATATATGTGTGC	63	14.6	15.7	21.8	23.2	16	64	0.3	0	0	0.5	0.6	2	0	0	0	0	0	0	0.7	0	0.4	0	0.5	1.2	0.5	0.7
5556	86	88.889	18	GTCTTGACAGCAGCAACACG	0	0	0	0	0	0.1	0	0.3	0.4	0	0.5	0.6	0	0	107.6	112.4	124.9	60.3	23.6	0.7	0.2	0	0	0	0.6	0	0.2
5570	160	85	20	GCTGCCCACTCTCTCCTCCT	20	58.7	55.9	56.6	59.3	72.9	15.1	0	0	0	0.5	1.7	1.3	0.7	0	0	0	0	0	0	0.2	0.4	0.8	0.5	0	0	0.5
5574	87	85	20	TGTCTTGACAGCAGCAACAC	0	0	0	0	0	0.1	0	0.3	0.4	0	0.5	0.6	0	0	107.6	112.4	125.7	60.3	23.6	0.7	0.2	0	0	0	0.6	0	0.2
5581	159	88.889	18	CTGCCCACTCTCTCCTCCTT	20	58.7	55.9	56.6	59.3	72.7	15.1	0	0	0	0.5	1.7	1.3	0.7	0	0	0	0	0	0	0.2	0.4	0.8	0.5	0	0	0.5
5587	98	85	20	TGTGTGCGGAGTGTCTTGAC	0	0	0	0	0	0	0	0	0	0	0	0.6	0	0	101.4	119.3	121.5	61.4	28.3	0	0	0	0	0	0	0	0
5596	98	84.211	19	GTGTGCGGAGTGTCTTGACA	0	0	0	0	0	0	0	0	0	0	0	0.6	0	0	100.9	119.3	121.5	61.4	28.3	0	0	0	0	0	0	0	0
5604	98	83.333	18	TGTGCGGAGTGTCTTGACAG	0	0	0	0	0	0	0	0	0	0	0	0.6	0	0	100.9	118.8	121.5	61.4	28.3	0	0	0	0	0	0	0	0
5606	101	100	15	TGTGCGGGGTGCCTTGAGGG	0	0	0	0	0	0	0	0	0	0	0	0	0	0	64.6	95.7	113.1	38.8	119.1	0	0	0	0	0	0	0	0
5609	95	80	20	GTGCGGAGTGTCTTGACAGC	0	0	0	0	0	0	0	0	0	0	0	0.6	0	0	100.4	118.8	121.5	61.4	28.3	0	0	0	0	0	0	0	0
5612	45	100	13	ACGGTGTGTGTGTGCCTTTC	0	0	0	0	0	0	0	0	0	0	106.7	127.9	87.8	71	0	0	0	0	0	4	3.2	3	2.9	7.7	7	3.7	4.9
5613	45	100	13	GACGGTGTGTGTGTGCCTTT	0	0	0	0	0	0	0	0	0	0	106.7	127.9	87.8	71	0	0	0	0	0	4	3.2	3	2.9	7.7	7	3.7	4.9
5614	45	93.75	16	GGACGGTGTGTGTGTGCCTT	0	0	0	0	0	0	0	0	0	0	106.7	127.9	87.8	71	0	0	0	0	0	4	3.2	3	2.9	7.7	7	3.7	4.9
5618	45	94.444	18	GTGGACGGTGTGTGTGTGCC	0	0	0	0	0	0	0	0	0	0	106.7	127.9	87.8	70.6	0	0	0	0	0	4	3.4	3	2.9	7.7	7	3.7	4.9
5621	45	94.118	17	TGGACGGTGTGTGTGTGCCT	0	0	0	0	0	0	0	0	0	0	106.7	127.9	87.8	70.6	0	0	0	0	0	4	3.2	3	2.9	7.7	7	3.7	4.9
5622	94	80	20	TGCGGAGTGTCTTGACAGCA	0	0	0	0	0	0	0	0	0	0	0	0.6	0	0	100.9	118.8	120.7	61.2	28.3	0	0	0	0	0	0	0	0
5655	91	80	20	GGAGTGTCTTGACAGCAGCA	0	0	0	0	0	0	0	0	0	0	0	0.6	0	0	100.9	115.4	120.7	61.4	28.3	0	0	0	0	0	0	0	0
5656	92	80	20	CGGAGTGTCTTGACAGCAGC	0	0	0	0	0	0	0	0	0	0	0	0.6	0	0	100.9	115.4	120.7	61.4	28.3	0	0	0	0	0	0	0	0
5662	90	83.333	18	GAGTGTCTTGACAGCAGCAA	0	0	0	0	0	0	0	0	0	0	0	0.6	0	0	100.9	115.4	120.7	61.2	28.3	0	0	0	0	0	0	0	0
5663	93	80	20	GCGGAGTGTCTTGACAGCAG	0	0	0	0	0	0	0	0	0	0	0	0.6	0	0	100.9	115.4	120.7	61.2	28.3	0	0	0	0	0	0	0	0
5739	85	100	15	CCTGACTGCAGCAACACGTG	0	0	0	0	0	0.1	0.5	0.6	0.4	0	1.2	0.6	1.3	1.1	77.5	58.4	92.2	91.1	76.7	0.7	1	3.4	3.4	1.5	1.2	2.1	4.2
5762	89	84.211	19	AGTGTCTTGACAGCAGCAAC	0	0	0	0	0	0	0	0	0	0	0	0.6	0	0	100.4	109	120.7	61.1	28.3	0	0	0	0	0	0	0	0
5801	48	90	20	TGTGTGTGTGCAGTGTGTGT	0	0	0.6	0	0	0	0.5	0.3	0	0.5	0	0	0	0.4	86.1	96.7	119.8	14.2	95.6	0.7	0	0	0.4	0	0.6	0.2	0
5825	47	90	20	GTGTGTGTGCAGTGTGTGTG	0	0	0.6	0	0	0.1	0.5	0.3	0	0.5	0	0	0	0.4	85.6	96.7	119.8	14.2	94.9	0.7	0	0	0.4	0	0	0.2	0
5851	50	90	20	TGTGTGTGTGTGCAGTGTGT	0	0	0.6	0	0	0	0.5	0.3	0	0.5	0	0	0	0	84.2	96.7	119.8	13.9	94.9	0.7	0	0	0.4	0	0.6	0	0
5853	49	90	20	GTGTGTGTGTGCAGTGTGTG	0	0	0.6	0	0	0	0.5	0.3	0	0.5	0	0	0	0	84.7	96.7	119.8	13.9	94.2	0.7	0	0	0.4	0	0.6	0	0
5897	158	89.474	19	GGCTCACTCCCTCCTCCTTC	46	22.1	20.7	23.2	17.3	35.7	62.2	0.9	2.2	0.5	1	0	0	1.8	0.5	1	0.8	0.5	0.7	0	0.7	1.1	0.8	1	0.6	0.9	2.1
5926	52	80	20	TATATGTGTGCGAGTGGTGT	64	14.6	9.4	11.6	11.4	16.4	66.5	0	0	0	0	0	0	0	0	0	0	0	0	0	0	0	0	0	0	0	0
5927	53	80	20	ATATATGTGTGCGAGTGGTG	64	14.6	9.4	11.6	11.4	16.3	66.2	0	0	0	0	0	0	0	0	0	0	0	0	0	0	0	0	0	0	0	0
5932	54	80	20	AATATATGTGTGCGAGTGGT	64	14.6	9.4	11.6	11.4	16.3	66	0	0	0	0	0	0	0	0	0	0	0	0	0	0	0	0	0	0	0	0
5979	125	89.474	19	TGGATCTGGTCACGCCGCGA	0	0	0.6	0.5	0	1.9	0.3	0	0	0	0.2	0	0	0.4	47.8	55	90.5	51.4	135.9	0	0	0.4	0	0	0	0.2	0.5
5992	121	85	20	ATCTGGTCACGCCGCGACGG	0	0.4	0.6	0.5	0	2	0.3	0	0	0	0.2	0	0	0.4	46.9	56.5	90.5	51.4	133.9	0	0	0.4	0	0	0	0.2	0.5
6001	122	85	20	GATCTGGTCACGCCGCGACG	0	0.4	0.6	0.5	0	2	0.3	0	0	0	0.2	0	0	0.4	46.9	56	89.7	51.4	134.6	0	0	0.4	0	0	0	0.2	0.5
6002	125	88.889	18	GGATCTGGTCACGCCGCGAC	0	0	0.6	0.5	0	2	0.3	0	0	0	0.2	0	0	0.4	47.3	56	89.7	51.4	134.6	0	0	0.4	0	0	0	0.2	0.5
6039	120	85	20	TCTGGTCACGCCGCGACGGT	0	0.4	0.6	0.5	0	2	0.3	0	0	0	0.2	0	0	0.4	45.9	56.5	93	48.5	131.9	0	0	0.4	0	0	0	0.2	0.5
6040	158	95	20	CGCTCACTCTCTCGTCCTTC	45	27.4	53.4	61.4	77.2	20.2	36.3	0	0	0	0	0	0	0.4	0	0	0	0	0	0	0	0	0	0	0	0	0
6045	55	80	20	AAATATATGTGTGCGAGTGG	64	15	9.4	11.6	11.4	16.4	65.2	0	0	0	0	0	0	0	0	0	0	0	0	0	0	0	0	0	0	0	0
6047	119	88.889	18	CTGGTCACGCCGCGACGGTT	0	0.4	0.6	0.5	0.5	2	0.3	0	0	0	0.2	0	0	0.4	45.9	56.5	93	48.5	131.2	0	0	0.4	0	0	0	0	0.5
6070	118	89.474	19	TGGTCACGCCGCGACGGTTG	0	0.4	0.6	0.5	0.5	1.9	0.3	0	0	0	0.2	0	0	0.4	45.9	56	92.2	48.5	131.2	0	0	0.4	0	0	0	0	0.5
6085	61	90	20	GCATGTAAATATTTGTGTGT	0	0	0	0	0	0	0.3	1.2	0	0	0.2	0	0	0	49.7	54.5	93	48.8	149.4	0.7	0.2	0	0	0	0	0	0
6102	62	93.75	16	TATAAATATATGTGTGCGAG	64	15	8.8	12.1	11.9	15.8	63.2	0	0	0	0	0	0	0	0	0	0	0	0	0	0	0	0	0	0	0	0
6107	62	94.118	17	ATATAAATATATGTGTGCGA	64	14.6	8.8	12.1	11.9	15.8	63.2	0	0	0	0	0	0	0	0	0	0	0	0	0	0	0	0	0	0	0	0
6117	62	93.333	15	ATAAATATATGTGTGCGAGT	64	15	8.8	11.6	11.4	15.8	63.5	0	0	0	0	0	0	0	0	0	0	0	0	0	0	0	0	0	0	0	0
6122	62	92.857	14	TAAATATATGTGTGCGAGTG	64	15	8.8	11.6	11.4	15.8	63.5	0	0	0	0	0	0	0	0	0	0	0	0	0	0	0	0	0	0	0	0
6129	38	94.444	18	TTGTGTGTGTGTGCTGTTGG	0	0	0	0.5	0	0.1	0.3	0.9	0.4	0.5	0	1.1	0.7	0.4	46.9	51.6	90.5	47.9	150.7	0.7	1.2	0	0	0	0.6	0.2	0.2
6135	47	88.235	17	TGTGTGCAGTGTGTGTGCTG	0	0	0	0	0	0	0.3	0.3	0	0	0	0	0	0.4	84.7	96.2	114	14.4	84.1	0.7	0.2	0	0.4	0	0	0	0
6140	47	88.889	18	GTGTGTGCAGTGTGTGTGCT	0	0	0	0	0	0.1	0.3	0.3	0	0	0	0	0	0.4	84.7	96.2	114	14.2	84.1	0.7	0.2	0	0.4	0	0	0	0
6141	47	89.474	19	TGTGTGTGCAGTGTGTGTGC	0	0	0	0	0	0.1	0.3	0.3	0	0	0	0	0	0.4	84.7	96.2	114	14.2	84.1	0.7	0.2	0	0.4	0	0	0	0
6160	48	85	20	TGTGTGCGAGTGGTGTGTGT	61	14.6	19.5	14.5	16.8	21.7	62.2	0	0	0	0	0	0	0	0	0	0	0	0	0	0	0	0	0	0	0	0
6166	47	85	20	GTGTGCGAGTGGTGTGTGTG	60	14.6	19.5	14.5	16.8	21.7	62.7	0	0	0	0	0	0	0	0	0	0	0	0	0	0	0	0	0	0	0	0
6169	39	94.118	17	TTTGTGTGTGTGTGCTGTTG	0	0	0	0.5	0	0	0.3	0.9	0.4	0.5	0	1.1	0.7	0	46.9	52	90.5	47.9	150.7	0.7	0.5	0	0	0	0	0.2	0.2
6179	41	85	20	GCGAGTGGTGTGTGTGCTGT	58	14.6	20.1	15	17.3	21.2	62.7	0	0	0	0	0	0	0	0	0	0	0	0	0	0	0	0	0	0	0	0
6181	43	93.333	15	CGAGTGGTGTGTGTGCTGTT	58	14.6	20.1	15	17.3	21.2	62.7	0	0	0	0	0	0	0	0	0	0	0	0	0	0	0	0	0	0	0	0
6193	47	83.333	18	GTGCGAGTGGTGTGTGTGCT	60	14.1	19.5	14.5	16.3	21.3	62.2	0	0	0	0	0	0	0	0	0	0	0	0	0	0	0	0	0	0	0	0
6194	47	84.211	19	TGTGCGAGTGGTGTGTGTGC	60	14.6	19.5	14.5	16.3	21.3	62	0	0	0	0	0	0	0	0	0	0	0	0	0	0	0	0	0	0	0	0
6250	54	84.211	19	TATTTGTGTGTGTGTGCTGT	0	0	0	0	0	0	0.3	0.9	0.4	0.5	0	0	0	0	46.4	54.5	90.5	47.8	147.4	0	0	0	0	0	0	0.2	0.2
6253	47	82.353	17	TGCGAGTGGTGTGTGTGCTG	57	14.1	19.5	14.5	16.3	21.3	62	0	0	0	0	0	0	0	0	0	0	0	0	0	0	0	0	0	0	0	0
6254	40	93.75	16	ATTTGTGTGTGTGTGCTGTT	0	0	0	0	0	0	0.3	0.9	0.4	0.5	0	0	0	0	46.4	54.5	90.5	47.6	147.4	0	0	0	0	0	0	0.2	0.2
6261	60	92.857	14	AATATTTGTGTGTGTGTGCT	0	0	0	0	0	0.1	0.3	0.9	0.4	0.5	0	0	0	0	45.9	54.5	90.5	48.1	146.7	0	0	0	0	0	0	0.2	0.2
6267	53	80	20	ATATTTGTGTGTGTGTGCTG	0	0	0	0	0	0	0.3	0.9	0.4	0.5	0	0	0	0	45.9	54.5	90.5	47.9	146.7	0	0	0	0	0	0	0.2	0.2
6277	60	89.474	19	ATGTAAATATTTGTGTGTGT	0	0	0	0	0	0	0.3	0.9	0	0	0.2	0	0	0	46.9	53	92.2	48.1	146	0	0	0	0	0	0	0	0
6282	60	93.75	16	TGTAAATATTTGTGTGTGTG	0	0	0	0	0	0	0.3	0.9	0	0	0.2	0	0	0	46.9	53	92.2	48.3	145.3	0	0	0	0	0	0	0	0
6306	23	89.474	19	TTTGGTTCTTTCAGAGCCTT	40	37.5	23.2	17.9	21.3	19.2	72.8	0	0	0	0	0	0	0	0	0	0	0	0	0.7	0	0	0	0	0	0.2	0.5
6309	60	100	15	AAAATATGTGTGTGTGCGGT	16	45.9	56.6	68.2	53.9	47.4	28.5	0.6	0	0	0	0	0	0.4	1	0	0	0.2	1.3	0	0	0.4	0.4	0	0	0.2	0.7
6329	24	88.889	18	TTTTGGTTCTTTCAGAGCCT	40	37.1	23.2	17.9	20.8	19.1	72.5	0	0	0	0	0	0	0	0	0	0	0	0	0.7	0	0	0	0	0	0	0
6331	24	90	20	TGTTGGTTCTCTCAGTGCCT	0	0	0	0	0	0.1	0	0	0	0	0.7	0	0	0	97.6	89.4	96.4	27.9	72	0	0.2	0	0	0	0	0	0
6345	76	85	20	CAGCAACAAGTGAAAGCATA	46	14.1	32.7	26.6	27.2	78.2	62.2	0	0	0	0	0	0	1.8	0	0	0	0	0	0	0	0	0	0	0	0	0
6355	101	100	15	CTGTGCGGGGTGCCTTGAGG	0	0	0	0	0	0	0	0	0	0	0	0	0	0	56.9	89.4	105.6	35.7	95.6	0	0	0	0	0	0	0	0
6356	101	100	15	TCTGTGCGGGGTGCCTTGAG	0	0	0	0	0	0	0	0	0	0	0	0	0	0	56.9	89.4	105.6	35.7	95.6	0	0	0	0	0	0	0	0
6357	77	85	20	GCAGCAACAAGTGAAAGCAT	46	14.1	32.7	26.6	27.2	78.2	62.2	0	0	0	0	0	0	1.8	0	0	0	0	0	0	0	0	0	0	0	0	0
6359	32	80	20	GTGTGTGCTGTTATTCCCTT	0	0	0	0	0	0	0	0	0	0	0	0	0	0	77	95.7	128.2	55.8	26.2	0	0	0	0	0	0	0	0
6363	78	85	20	TGCAGCAACAAGTGAAAGCA	46	14.1	32.7	26.6	27.2	78	62	0	0	0	0	0	0	1.8	0	0	0	0	0	0	0	0	0	0	0	0	0
6372	60	93.75	16	GTAAATATTTGTGTGTGTGT	0	0	0	0	0	0	0.3	0.9	0	0	0	0	0	0	46.4	51.1	92.2	47.8	143.3	0	0	0	0	0	0	0	0
6388	89	90	20	GGTGCCCTGACTGCAGCAAC	0	0	0	0	0	0	0	0.3	0	0	0.7	0	1.3	0.7	79.4	64.8	64.5	74.9	83.4	0	0.7	2.3	2.5	0.5	0.6	1.6	1.4
6412	29	80	20	TGTGCTGTTATTCCCTTCAG	0	0	0	0	0	0	0	0	0	0	0	0	0	0	74.6	95.7	128.2	55.4	26.2	0	0	0	0	0	0	0	0
6413	31	80	20	TGTGTGCTGTTATTCCCTTC	0	0	0	0	0	0	0	0	0	0	0	0	0	0	74.1	95.7	128.2	55.8	26.2	0	0	0	0	0	0	0	0
6418	30	80	20	GTGTGCTGTTATTCCCTTCA	0	0	0	0	0	0	0	0	0	0	0	0	0	0	74.1	95.7	128.2	55.4	26.2	0	0	0	0	0	0	0	0
6456	48	90	20	TGTGGGTGTGCGGTGTGTGT	31	32.7	31.4	29.5	29.7	58	38.5	0	0	0	0	0	0	0	0	0	0	0	0	0	0	0	0	0	0	0	0
6457	47	90	20	GTGGGTGTGCGGTGTGTGTG	31	32.7	31.4	29.5	29.7	57.8	38.5	0	0	0	0	0	0	0	0	0	0	0	0	0	0	0	0	0	0	0	0
6460	47	93.75	16	GGTGTGCGGTGTGTGTGCTG	31	32.2	31.4	29.5	29.7	57.2	37.5	0	0	0.5	0	0	0	0	0	0	0	0.2	0	0	0	0	0	0	0	0.5	0
6466	23	90	20	GTTGGTTCTCTCAGTGCCTT	0	0	0	0	0	0.1	0	0	0	0	0.7	0	0	0	93.7	86.4	95.5	27.9	72	0	0	0	0	0	0	0	0
6474	47	93.75	16	GGGTGTGCGGTGTGTGTGCT	31	32.2	31.4	29.5	29.7	57.2	38.8	0	0	0	0	0	0	0	0	0	0	0	0	0	0	0	0	0	0	0	0
6492	160	85	20	GCGGCTCACTCCCTCCTCCT	46	22.1	20.7	23.2	17.3	36.1	62.2	0.9	2.2	0.5	1.2	0	0	1.4	0.5	1	0.8	0.5	0.7	0	1.7	1.1	0.8	1	0.6	0.9	2.1
6504	47	89.474	19	TGGGTGTGCGGTGTGTGTGC	31	32.2	31.4	29.5	29.7	57.3	38.5	0	0	0	0	0	0	0	0	0	0	0	0	0	0	0	0	0	0	0	0
6508	154	100	18	CCCTCTCTCTTCCTTCCCTC	1	0	0	0	0	0	0	0	1.3	0.5	1	1.1	1.3	0.4	69.8	52.5	52	139.1	48.4	0	0.2	0.4	0	1	0.6	1.2	0.5
6536	159	88.889	18	CGGCTCACTCCCTCCTCCTT	46	22.1	20.7	23.2	17.3	35.7	62.2	0.9	2.2	0.5	1	0	0	1.4	0.5	1	0.8	0.5	0.7	0	0.7	1.1	0.8	1	0.6	0.7	2.1
6583	155	95	20	TCCCTCTCTCTTCCTTCCCT	1	0	0	0	0	0	0	0	0.4	0	1	0.6	0.7	0.4	69.3	52.5	52	138.5	48.4	0	0.5	0	0	1	0.6	1.2	0.5
6604	49	84.211	19	ATGTGTGCGAGTGGTGTGTG	58	14.6	10.7	11.6	12.4	16.7	61.2	0	0	0	0	0	0	0	0	0	0	0	0	0	0	0	0	0	0	0	0
6612	157	95	20	GCTCCCTCTCTCTTCCTTCC	1	0	0	0	0	0	0	0	0.4	0	1	1.7	0.7	0.4	68.9	52.5	52	139.4	45.8	0	0.7	0	0.4	1	0.6	1.2	0.5
6621	104	94.737	19	AGGTTTTGTGTGCGGGGTGC	32	23	34.6	27.6	29.2	91.6	35.8	0	0	0	0	0	0	0	0	0	0	0	0	0	0	0	0	0	0	0	0
6625	156	95	20	CTCCCTCTCTCTTCCTTCCC	1	0	0	0	0	0	0	0	0.4	0	1	0.6	0.7	0.4	68.9	52.5	52	138.2	48.4	0	0.5	0	0	1	0.6	1.2	0.5
6663	105	94.444	18	AAGGTTTTGTGTGCGGGGTG	32	23	34.6	26.1	29.2	91.2	35.5	0	0	0	0	0	0	0	0	0	0	0	0	0	0	0	0	0	0	0	0
6697	109	85	20	GGCAACGGTTGTTTGTGCGG	40	55.6	26.4	35.3	34.1	20.2	26.9	0	0	0	0	0	0	0	0	0	0	0	0	0	0	0	0	0	0	0	0
6707	115	89.474	19	CACGCGGCGACGGTCGTGTT	24	33.1	62.2	56.1	64.8	49.5	29.2	0	0	0	0.2	0	0	0.4	0	0	0	0	0	0	0.7	0	0	0	0	0	0.2
6726	51	80	20	ATATGTGTGCGAGTGGTGTG	58	14.6	9.4	12.1	12.4	16.5	60.7	0	0	0	0	0	0	0	0	0	0	0	0	0	0	0	0	0	0	0	0
6729	50	83.333	18	TATGTGTGCGAGTGGTGTGT	59	14.6	9.4	11.6	12.4	16.3	61	0	0	0	0	0	0	0	0	0	0	0	0	0	0	0	0	0	0	0	0
6734	90	75	20	GGGTGCCTTGAGGGTTGCAA	0	0	0	0	0	0	0	0	0	0	0	0	0	0	53.1	82	97.2	25.7	105.6	0	0	0	0	0	0	0	0
6742	104	85	20	CGGTAGTCTGTGCGGGGAGC	0	0	0	0	0	0	0	0	0	0	81.1	115.4	76.4	39.4	0	0	0	0	0	3.3	3.7	0	0	0	0	0.2	0
6743	107	88.235	17	ACGGTAGTCTGTGCGGGGAG	0	0	0	0	0	0	0	0	0	0	81.1	115.4	76.4	39.4	0	0	0	0	0	3.3	3.7	0	0	0	0	0.2	0
6754	101	100	10	GGGGTGCCTTGAGGGTTGCA	0	0	0	0	0	0	0	0	0	0	0	0	0	0	52.6	82	97.2	25.7	105.6	0	0	0	0	0	0	0	0
6755	107	88.235	17	GACGGTAGTCTGTGCGGGGA	0	0	0	0	0	0	0	0	0	0	81.1	115.4	76.4	39.1	0	0	0	0	0	3.3	3.7	0	0	0	0	0.2	0
6767	44	85	20	GTGTGCAGTGTGTGTGCTGT	0	0	0	0	0	0	0	0.3	0	0	0	0	0	0.4	85.1	95.7	113.1	14.4	52.5	0.7	0.2	0	0.4	0	0	0	0
6782	88	75	20	GTGCCTTGAGGGTTGCAACA	0	0	0	0	0	0	0	0	0	0	0	0	0	0	53.1	80.5	97.2	25.7	105.6	0	0	0	0	0	0	0	0
6787	89	75	20	GGTGCCTTGAGGGTTGCAAC	0	0	0	0	0	0	0	0	0	0	0	0	0	0	53.1	80.5	97.2	25.5	105.6	0	0	0	0	0	0	0	0
6807	43	85	20	TGTGCAGTGTGTGTGCTGTT	0	0	0	0	0	0	0	0	0	0	0	0	0	0.4	85.1	95.7	113.1	14.2	51.8	0	0	0	0.4	0	0	0	0
6813	64	94.737	19	GGAGCATAAAAATATGTGTG	13	44.2	62.2	59.5	47.5	52	27.5	0	0	0	0	0	0	0.4	0	0	0	0	0	0	0	0	0	0	0	0	0
6825	42	88.889	18	GTGCAGTGTGTGTGCTGTTG	0	0	0	0	0	0	0	0	0	0	0	0	0	0.4	84.2	95.7	113.1	14.2	51.1	0	0	0	0.4	0	0	0	0
6848	38	93.75	16	TGCAGTGTGTGTGCTGTTGG	0	0	0	0	0.5	0	0	0	0	0	0	0	0	0.4	83.2	95.3	112.3	14.2	51.1	0	0	0	0.4	0	0	0	0
6865	160	95	20	GCCGCTCACTCTCTCGTCCT	39	19.4	49.6	58.1	73.2	18.3	29.5	0	0	0	0	0	0	0.4	0	0	0	0	0	0	0	0	0	0	0	0	0
6871	76	85	20	CAGAAACAAGTGAGAGCATA	22	74.2	39	39.7	40.1	36.5	30.5	0	0	0	0	0	0	0	0	0	0	0	0	0	0	0	0	0	0	0	0
6876	159	95	20	CCGCTCACTCTCTCGTCCTT	39	19.4	49	58.1	72.7	18.2	29.7	0	0	0	0	0	0	0.4	0	0	0	0	0	0	0	0	0	0	0	0	0
6878	103	85	20	GGTAGTCTGTGCGGGGAGCC	0	0	0	0	0	0	0	0	0	0	78.5	114.8	75.7	38.3	0	0	0	0	0	3.3	2.2	0	0	0	0	0.2	0
6886	42	84.211	19	GGCGGCCTGTGTGCTGTTGG	47	35.8	71	46.9	52.9	23	41.3	0	0	0	0.2	0	0	0.4	0	0	0	0	0	0	0	0	0	0	0	0.2	0
6889	37	92.857	14	GCGGCCTGTGTGCTGTTGGT	47	35.8	71	46.9	52.9	23.1	41.1	0	0	0	0.2	0	0	0.4	0	0	0	0	0	0	0	0	0	0	0	0.2	0
6894	145	85	20	TTCCTTTCCTTCTCCTTCCG	45	18.1	20.7	15	16.8	13.6	46.1	0	0	0	0	0	0	0	0	0	0	0	0.7	0	0	0	0	0	0	0	0
6904	144	85	20	TCCTTTCCTTCTCCTTCCGC	45	18.1	20.7	15	16.8	13.4	45.8	0	0	0	0	0	0	0	0	0	0	0	0.7	0	0	0	0	0	0	0	0
6916	33	94.444	18	CCTGTGTGCTGTTGGTCCTT	46	35.8	70.4	46.9	52.9	23	41.1	0	0	0	0.2	0	0	0.4	0	0	0	0	0	0	0	0	0	0	0	0.2	0
6920	36	93.333	15	CGGCCTGTGTGCTGTTGGTC	46	35.8	70.4	46.9	52.9	23.1	41.1	0	0	0	0.2	0	0	0.4	0	0	0	0	0	0	0	0	0	0	0	0.2	0
6924	35	93.75	16	GGCCTGTGTGCTGTTGGTCC	46	35.8	69.7	46.9	52.9	23.1	41.3	0	0	0	0.2	0	0	0.4	0	0	0	0	0	0	0	0	0	0	0	0.2	0
6931	47	100	14	GGGCGGTGTGTGTGCTGGTC	53	7.1	15.1	16.4	20.3	10.2	37.8	0	0	0	0	0	0	0.4	0	0	0	0	0	0	0	0	0	0.5	0	0	0.2
6937	34	94.118	17	GCCTGTGTGCTGTTGGTCCT	46	35.8	69.7	46.9	52.9	23	41.1	0	0	0	0.2	0	0	0.4	0	0	0	0	0	0	0	0	0	0	0	0.2	0
6938	101	84.211	19	GGTGTGTGTGCTGGTCCTTT	53	7.5	14.5	16.4	20.3	10.4	37.5	0	0	0	0	0	0	0.4	0	0	0	0	0	0	0	0	0	0.5	0	0	0
6939	108	88.889	18	GGCGGTGTGTGTGCTGGTCC	53	7.1	15.1	16.4	20.3	10.2	37.8	0	0	0	0	0	0	0.4	0	0	0	0	0	0	0	0	0	0.5	0	0	0
6953	33	89.474	19	CGGTGTGTGTGCTGGTCCTT	53	7.1	14.5	16.4	20.3	10.4	37.5	0	0	0	0	0	0	0.4	0	0	0	0	0	0	0	0	0	0.5	0	0	0
6954	146	85	20	CTTCCTTTCCTTCTCCTTCC	45	18.1	20.1	15	16.3	13.5	44.8	0	0	0	0	0	0	0	0	0	0	0	0.7	0	0	0	0	0	0	0	0
6958	34	88.889	18	GCGGTGTGTGTGCTGGTCCT	53	7.1	14.5	16.4	20.3	10.2	37.5	0	0	0	0	0	0	0.4	0	0	0	0	0	0	0	0	0	0.5	0	0	0
6965	143	85	20	CCTTTCCTTCTCCTTCCGCT	45	15.9	20.7	15	16.8	13.5	45.8	0	0	0	0	0	0	0	0	0	0	0	0.7	0	0	0	0	0	0	0	0
6972	141	85	20	TTTCCTTCTCCTTCCGCTGG	44	15.9	21.4	15	16.8	14.3	46.3	0	0	0	0	0	0	0	0	0	0	0	0.7	0	0	0	0	0	0	0	0
6977	150	90	20	CTCACTTCCTTCCCTCATCC	21	30	55.9	54.7	61.8	48.5	13.9	0	0	0	0	0	0	0	0	0	0	0	0	0	0.2	0	0	0	0	0	0
6980	150	89.474	19	TCACTTCCTTCCCTCATCCT	21	30	55.9	54.7	61.8	48.2	13.9	0	0	0	0	0	0	0	0	0	0	0	0	0	0.2	0	0	0	0	0	0
6993	142	85	20	CTTTCCTTCTCCTTCCGCTG	44	15.9	20.7	15	16.8	13.5	45.8	0	0	0	0	0	0	0	0	0	0	0	0.7	0	0	0	0	0	0	0	0
7003	150	93.75	16	CACTTCCTTCCCTCATCCTC	21	30	55.9	54.2	62.3	47.5	13.9	0	0	0	0	0	0	0	0	0	0	0	0	0	0	0	0	0	0	0	0
7007	146	90	20	ACTTCCTTCCCTCATCCTCC	21	30	55.9	54.2	62.3	47.1	13.9	0	0	0	0	0	0	0	0	0	0	0	0	0	0	0	0	0	0	0	0
7021	101	100	12	GCGGGGTGCCTTGAGGGTTG	0	0	0	0	0	0	0	0	0	0	0	0	0	0	47.8	82.5	93.9	22.1	101.6	0	0	0	0	0	0	0	0
7022	101	100	14	GTGCGGGGTGCCTTGAGGGT	0	0	0	0	0	0	0	0	0	0	0	0	0	0	47.8	82.5	93.9	22.1	101.6	0	0	0	0	0	0	0	0
7023	101	100	13	TGCGGGGTGCCTTGAGGGTT	0	0	0	0	0	0	0	0	0	0	0	0	0	0	47.8	82.5	93.9	22.1	101.6	0	0	0	0	0	0	0	0
7038	101	100	11	CGGGGTGCCTTGAGGGTTGC	0	0	0	0	0	0	0	0	0	0	0	0	0	0	47.8	82	93.9	22.1	100.9	0	0	0	0	0	0	0	0
7051	24	75	20	TGTTATTCCCTTCAGAGTCT	0	0	0	0	0	0	0	0	0	0	0	0	0	0	50.2	59.4	112.3	37	86.8	0	0	0	0	0	0	0	0
7055	23	75	20	GTTATTCCCTTCAGAGTCTT	0	0	0	0	0	0	0	0	0	0	0	0	0	0	50.2	59.4	112.3	36.8	86.8	0	0	0	0	0	0	0	0
7071	65	94.444	18	GTGAGCATGTAAATATGTGT	38	11.5	26.4	39.2	38.1	58.1	37.5	0	0	0	0	0.6	0.7	0	0.5	0	0	0.2	0	0	0	0	0	0	0	0	0
7077	64	94.737	19	TGAGCATGTAAATATGTGTG	38	11.5	26.4	39.2	38.1	58.1	37.5	0	0	0	0	0.6	0.7	0	0.5	0	0	0.2	0	0	0	0	0	0	0	0	0
7090	114	80	20	CACGCCGCGACGGTAGTCTG	0	0	0	0	0	0.1	0	0	0	0	3.6	2.3	0	0.4	49.7	83	101.4	25	78.1	0	0	0	0	0	0	0	0
7091	117	83.333	18	TCACGCCGCGACGGTAGTCT	0	0	0	0	0	0.1	0	0	0	0	3.6	2.3	0	0.4	49.7	83	101.4	25	78.1	0	0	0	0	0	0	0	0
7096	66	94.118	17	TGTGAGCATGTAAATATGTG	38	11.5	26.4	39.2	38.1	58.2	37.8	0	0	0	0	0	0	0	0.5	0	0	0.2	0	0	0	0	0	0	0	0	0
7099	67	93.75	16	GTGTGAGCATGTAAATATGT	38	11.5	26.4	39.2	38.1	58.5	37.8	0	0	0	0	0	0	0	0.5	0	0	0.2	0	0	0	0	0	0	0	0	0
7107	68	85	20	CGTGTGAGCATGTAAATATG	38	11.5	26.4	39.2	38.1	58.3	37.8	0	0	0	0	0	0	0	0.5	0	0	0.2	0	0	0	0	0	0	0	0	0
7112	112	80	20	CGCCGCGACGGTAGTCTGTG	0	0	0	0	0	0.1	0	0	0	0	3.6	2.3	0	0.4	49.3	83	101.4	24.6	78.1	0	0	0	0	0	0	0	0
7113	113	80	20	ACGCCGCGACGGTAGTCTGT	0	0	0	0	0	0.1	0	0	0	0	3.6	2.3	0	0.4	49.3	83	101.4	24.6	78.1	0	0	0	0	0	0	0	0
7134	138	85	20	CCTCCTCCTTCAGTTGGATC	0	0	0	0	0	0	0.3	0	0	0	0	0	0	0	46.9	55	83.8	50.7	105	0	0	0	0	0	0	0	0
7137	58	85	20	TATAAGTATATTTGTGTGGG	0	0	0	0	0	0	0	0	0	0	0	0	0	0	49.3	83.5	95.5	26.4	86.8	0	0	0	0	0	0	0	0
7141	111	80	20	GCCGCGACGGTAGTCTGTGC	0	0	0	0	0	0.1	0	0	0	0	3.6	1.7	0	0.4	49.3	83	100.6	24.6	78.1	0	0	0	0	0	0	0	0
7155	57	85	20	ATAAGTATATTTGTGTGGGC	0	0	0	0	0	0	0	0	0	0	0	0	0	0	49.3	83.5	94.7	26.4	86.8	0	0	0	0	0	0	0	0
7156	59	85	20	ATATAAGTATATTTGTGTGG	0	0	0	0	0	0	0	0	0	0	0	0	0	0	49.3	84	95.5	26.4	85.5	0	0	0	0	0	0	0	0
7160	60	100	15	AAAAATATGTGTGTGTGCGG	13	45.5	55.3	55.2	44	45.3	28.2	0	0	0	0	0	0	0.4	0	0	0	0	0	0	0	0	0	0	0	0	0
7179	22	81.25	16	TTATTCCCTTCAGAGTCTTC	0	0	0	0	0	0	0	0	0	0	0	0	0	0	45.4	59.4	112.3	35.2	87.5	0	0	0	0	0	0	0	0
7181	60	85	20	CATATAAGTATATTTGTGTG	0	0	0	0	0	0	0	0	0	0	0	0	0	0	49.3	84	95.5	26.1	84.8	0	0	0	0	0	0	0	0
7194	52	85	20	TATATTTGTGTGGGCCGTGT	0	0	0	0	0	0	0	0	0	0	0	0	0	0	53.6	81	91.3	27	86.1	0	0	0	0	0	0	0	0
7195	61	85	20	GCATATAAGTATATTTGTGT	0	0	0	0	0	0	0	0	0	0	0	0	0	0	49.3	84	95.5	26.1	84.1	0	0	0	0	0	0	0	0
7205	24	85	20	TGTTGGTCCTTTTATTACCT	25	36.7	65.3	44.5	57.4	24.1	23.4	0	0	0	0	0	0	0	0	0	0	0	0	0	0	0	0	0	0	0	0
7216	69	88.889	18	GTGAGAGCATATAAGTATAT	0	0	0	0.5	0	0	0.8	0.3	0	0	0	0	0.7	0	48.3	83.5	93.9	25.9	82.8	0	0.2	0	0	0	0	0	0
7228	60	94.737	19	ATAAAAATATGTGTGTGTGC	14	45.5	54.7	54.2	43.5	44.7	27.7	0	0	0	0	0	0	0.4	0	0	0	0	0	0	0	0	0	0	0	0	0
7242	75	89.474	19	TGCAACAAGTGAGAGCATAT	0	0	0	0	0	0	0	0	0	0	0	0	0	0	52.1	82	96.4	26.8	80.1	0	0	0	0	0	0	0	0
7244	60	94.444	18	TAAAAATATGTGTGTGTGCG	13	45.5	54.7	54.7	43.5	44.7	27.7	0	0	0	0	0	0	0.4	0	0	0	0	0	0	0	0	0	0	0	0	0
7246	77	88.235	17	GTTGCAACAAGTGAGAGCAT	0	0	0	0	0	0	0	0	0	0	0	0	0	0	52.6	81	95.5	26.8	81.4	0	0	0	0	0	0	0	0
7247	78	87.5	16	GGTTGCAACAAGTGAGAGCA	0	0	0	0	0	0	0	0	0	0	0	0	0	0	52.6	81	95.5	26.8	81.4	0	0	0	0	0	0	0	0
7249	81	84.615	13	GAGGGTTGCAACAAGTGAGA	0	0	0	0	0	0	0	0	0	0	0	0	0	0	52.1	81	96.4	26.8	80.7	0	0	0	0	0	0	0	0
7250	88	73.684	19	TGCCTTGAGGGTTGCAACAA	0	0	0	0	0	0	0	0	0	0	0	0	0	0	53.1	80.5	97.2	25.5	80.7	0	0	0	0	0	0	0	0
7255	51	85	20	ATATTTGTGTGGGCCGTGTG	0	0	0	0	0	0	0	0	0	0	0	0	0	0	53.6	81	89.7	27	85.5	0	0	0	0	0	0	0	0
7257	62	85	20	AGCATATAAGTATATTTGTG	0	0	0	0	0	0	0	0	0	0	0	0	0	0	49.3	84	93.9	26.1	83.4	0	0	0	0	0	0	0	0
7260	50	93.75	16	TATTTGTGTGGGCCGTGTGT	0	0	0	0	0	0	0	0	0	0	0	0	0	0	53.1	81	89.7	27.2	85.5	0	0	0	0	0	0	0	0
7264	139	85	20	CCCTCCTCCTTCAGTTGGAT	0	0	0	0	0	0	0.3	0	0	0	0	0	0	0	46.4	55	83.8	47.9	103	0	0	0	0	0	0	0	0
7265	33	95	20	TGTGTATGTTGTTGGTCCTT	40	21.2	35.8	36.3	31.7	23.2	44.6	0.6	0	0	0	0	0	0.4	0	0	0	0	0	0.7	0.2	1.1	0	0	0	0.5	0
7268	49	94.118	17	ATTTGTGTGGGCCGTGTGTG	0	0	0	0	0	0	0	0	0	0	0	0	0	0	53.1	81	89.7	27	85.5	0	0	0	0	0	0	0	0
7269	80	85.714	14	AGGGTTGCAACAAGTGAGAG	0	0	0	0	0	0	0	0	0	0	0	0	0	0	52.1	81	95.5	26.8	80.7	0	0	0	0	0	0	0	0
7271	100	70	20	CTTGAGGGTTGCAACAAGTG	0	0	0	0	0	0	0	0	0	0	0	0	0	0	53.1	80.5	97.2	25.9	79.4	0	0	0	0	0	0	0	0
7272	76	88.889	18	TTGCAACAAGTGAGAGCATA	0	0	0	0	0	0	0	0	0	0	0	0	0	0	52.1	81.5	95.5	26.8	80.1	0	0	0	0	0	0	0	0
7273	140	85	20	TCCCTCCTCCTTCAGTTGGA	0	0	0	0	0	0	0.3	0	0	0	0	0	0	0	46.4	55	83.8	48.1	102.3	0	0	0	0	0	0	0	0
7274	82	83.333	12	TGAGGGTTGCAACAAGTGAG	0	0	0	0	0	0	0	0	0	0	0	0	0	0	52.1	80.5	97.2	25.9	80.1	0	0	0	0	0	0	0	0
7275	42	85	20	GGGCGGCCTGTGTGCTGTTG	36	35.8	66.6	46.9	52.4	22.9	36.8	0	0	0	0.2	0	0	0.4	0	0	0	0	0	0	0	0	0	0	0	0.2	0.5
7279	48	94.444	18	TTTGTGTGGGCCGTGTGTGT	0	0	0	0	0	0	0	0	0	0	0	0	0	0	53.1	81	89.7	27	84.8	0	0	0	0	0	0	0	0
7280	63	85	20	GAGCATATAAGTATATTTGT	0	0	0	0	0	0	0	0	0	0	0	0	0	0	49.3	83.5	93.9	26.1	82.8	0	0	0	0	0	0	0	0
7282	101	78.571	14	TTGAGGGTTGCAACAAGTGA	0	0	0	0	0	0	0	0	0	0	0	0	0	0	52.1	80.5	97.2	25.7	80.1	0	0	0	0	0	0	0	0
7287	79	86.667	15	GGGTTGCAACAAGTGAGAGC	0	0	0	0	0	0	0	0	0	0	0	0	0	0	52.1	81	95.5	26.8	80.1	0	0	0	0	0	0	0	0
7290	47	94.737	19	TTGTGTGGGCCGTGTGTGTG	0	0	0	0	0	0	0	0	0	0	0	0	0	0	53.1	81	89.7	26.8	84.8	0	0	0	0	0	0	0	0
7294	57	83.333	18	AAGTATATTTGTGTGGGCCG	0	0	0	0	0	0	0	0	0	0	0	0	0	0	49.3	81.5	92.2	25.5	86.8	0	0	0	0	0	0	0	0
7300	40	77.273	22	TGGGCGGCCTGTGTGCTGTT	36	35.8	66.6	46.9	52.4	22.6	36.8	0	0	0	0.2	0	0	0.4	0	0	0	0	0	0	0	0	0	0	0	0.2	0.5
7301	44	85	20	GTGGGCGGCCTGTGTGCTGT	36	35.8	66.6	46.9	52.4	22.6	36.8	0	0	0	0.2	0	0	0.4	0	0	0	0	0	0	0	0	0	0	0	0.2	0.5
7304	57	84.211	19	TAAGTATATTTGTGTGGGCC	0	0	0	0	0	0	0	0	0	0	0	0	0	0	49.3	81.5	92.2	25.3	86.8	0	0	0	0	0	0	0	0
7306	34	95	20	GTGTGTATGTTGTTGGTCCT	40	21.2	35.2	35.8	31.7	23.1	44.6	0.3	0	0	0	0	0	0.4	0	0	0	0	0	0.7	0.2	0.8	0	0	0	0.2	0
7308	85	70	20	CCTTGAGGGTTGCAACAAGT	0	0	0	0	0	0	0	0	0	0	0	0	0	0	53.1	80.5	97.2	25.5	78.7	0	0	0	0	0	0	0	0
7309	88	72.222	18	GCCTTGAGGGTTGCAACAAG	0	0	0	0	0	0	0	0	0	0	0	0	0	0	53.1	80.5	97.2	25.5	78.7	0	0	0	0	0	0	0	0
7310	53	84.211	19	GTATATTTGTGTGGGCCGTG	0	0	0	0	0	0	0	0	0	0	0	0	0	0	50.2	81	92.2	25.5	86.1	0	0	0	0	0	0	0	0
7313	54	83.333	18	AGTATATTTGTGTGGGCCGT	0	0	0	0	0	0	0	0	0	0	0	0	0	0	49.3	81	92.2	25.5	86.8	0	0	0	0	0	0	0	0
7314	73	89.474	19	AACAAGTGAGAGCATATAAG	0	0	0	0	0	0	0.3	0	0.4	0	0	0	0	0	50.7	82	93.9	26.8	80.1	0	0.2	0.4	0	0	0	0	0
7315	73	88.889	18	ACAAGTGAGAGCATATAAGT	0	0	0	0	0	0	0.3	0	0.4	0	0	0	0	0	50.7	82	93.9	26.8	80.1	0	0.2	0.4	0	0	0	0	0
7318	32	95	20	GTGTATGTTGTTGGTCCTTT	40	21.2	35.8	36.3	31.7	23.2	44.3	0.6	0	0	0	0	0	0.4	0	0	0	0	0	0.7	0.2	1.1	0	0	0	0.5	0
7321	64	85	20	AGAGCATATAAGTATATTTG	0	0	0	0	0	0	0	0	0	0	0	0	0	0	48.3	83	93.9	26.1	82.8	0	0	0	0	0	0	0	0
7322	69	93.333	15	GAGAGCATATAAGTATATTT	0	0	0	0	0	0	0	0	0	0	0	0	0	0	48.3	83	93.9	26.1	82.8	0	0	0	0	0	0	0	0
7325	69	93.333	15	TGAGAGCATATAAGTATATT	0	0	0	0	0	0	0	0	0	0	0	0	0	0	48.3	83	93.9	25.9	82.8	0	0	0	0	0	0	0	0
7332	30	95	20	GTATGTTGTTGGTCCTTTCA	41	20.8	35.8	36.8	31.7	23	43.3	0.6	0	0	0	0	0	0.4	0	0	0	0	0	0.7	0	1.1	0	0	0	0.5	0
7342	31	95	20	TGTATGTTGTTGGTCCTTTC	40	20.8	35.8	36.8	31.7	23	43.6	0.6	0	0	0	0	0	0.4	0	0	0	0	0	0.7	0	1.1	0	0	0	0.5	0
7343	69	88.889	18	AAGTGAGAGCATATAAGTAT	0	0	0	0	0	0	0.3	0	0.4	0	0	0	0	0	47.8	82.5	93.9	25.9	81.4	0	0.2	0.4	0	0	0	0	0
7344	29	100	18	TATGTTGTTGGTCCTTTCAG	41	20.3	35.8	36.3	32.1	22.9	43.1	0.6	0	0	0	0	0	0.4	0	0	0	0	0	0.7	0	1.1	0	0	0	0.5	0
7346	97	89.474	19	CTGTGCGGGGAGCCTTGACT	0	0	0	0	0	0	0	0	0	0	76.9	98.4	67	37.6	0	0	0	0	0	3.3	2.2	0	0	0	0	0	0
7348	98	88.889	18	TCTGTGCGGGGAGCCTTGAC	0	0	0	0	0	0	0	0	0	0	77.1	98.9	66.3	37.6	0	0	0	0	0	3.3	2.2	0	0	0	0	0	0
7379	90	90	20	GGGTGCCCTGACTGCAGCAA	0	0	0	0	0	0	0	0.3	0	0	0.7	0	1.3	0.7	66.5	47.6	54.5	64	83.4	0	0.7	2.3	2.5	0.5	0.6	1.6	1.6
7385	101	88.889	18	GTCTGTGCGGGGAGCCTTGA	0	0	0	0	0	0	0	0	0	0	77.1	98.9	65.7	37.6	0	0	0	0	0	3.3	2.2	0	0	0	0	0	0
7388	81	84.211	19	GACGGCAACAACACGTGAGA	56	4.9	15.7	13.5	18.3	6.4	39.5	0	0	0	0	0	0	0	0	0	0	0	0	0	0	0	0	0	0	0	0
7390	69	88.889	18	AGTGAGAGCATATAAGTATA	0	0	0	0	0	0	0	0	0	0	0	0	0	0	46.9	82.5	93.9	25.2	81.4	0	0.2	0	0	0	0	0	0
7391	70	85	20	CAAGTGAGAGCATATAAGTA	0	0	0	0	0	0	0.3	0	0.4	0	0	0	0	0	47.8	82	93.9	25.7	79.4	0	0.2	0.4	0	0	0	0	0
7392	101	88.889	18	AGTCTGTGCGGGGAGCCTTG	0	0	0	0	0	0	0	0	0	0	77.3	98.9	65.7	37.6	0	0	0	0	0	3.3	2.2	0	0	0	0	0	0
7400	101	88.889	18	TAGTCTGTGCGGGGAGCCTT	0	0	0	0	0	0	0	0	0	0	77.6	98.9	65.7	38	0	0	0	0	0	3.3	2.2	0	0	0	0	0	0
7405	102	85	20	GTAGTCTGTGCGGGGAGCCT	0	0	0	0	0	0	0	0	0	0	77.6	99.5	65.7	38.3	0	0	0	0	0	3.3	2.2	0	0	0	0	0	0
7436	54	94.737	19	ATATGTGTGTGTGGACGGTT	0	0	0	0	0	0.3	0	0	0	0	0	0	0	0	78.9	80.5	70.4	45	52.5	0	0	0	0	0	0	0.5	0
7443	82	83.333	18	TGACGGCAACAACACGTGAG	56	4.9	15.7	13.5	17.8	6.4	39.5	0	0	0	0	0	0	0	0	0	0	0	0	0	0	0	0	0	0	0	0
7449	88	90	20	GTGCCCTGACTGCAGCAACA	0	0	0	0	0	0	0	0.3	0	0	0.7	0	1.3	0.7	66	44.7	54.5	76.6	72	0	0.7	2.3	2.5	0.5	0.6	1.4	1.4
7493	85	85	20	CCTTGACGGCAACAACACGT	55	4.4	14.5	9.7	12.4	6.4	38.5	0	0	0	0	0	0	0	0	0	0	0	0	0	0	0	0	0	0	0	0
7494	86	85	20	GCCTTGACGGCAACAACACG	55	4.4	14.5	9.7	12.4	6.6	38.3	0	0	0	0	0	0	0	0	0	0	0	0	0	0	0	0	0	0	0	0
7518	87	85	20	TGCCTTGACGGCAACAACAC	55	4.4	14.5	9.7	11.9	6.6	38.5	0	0	0	0	0	0	0	0	0	0	0	0	0	0	0	0	0	0	0	0
7563	25	85	20	TTTTTGGTTCTTTCAGAGCC	35	31.4	18.2	12.6	16.8	15.7	61.2	0	0	0	0	0	0	0	0	0	0	0	0	0.7	0	0	0	0	0	0	0
7574	46	90	20	TGTATGGGCGGTCTGTGTGT	49	90.5	39	8.2	10.4	55.4	35.3	0	0	0	0	0	0	0.4	0	0	0	0	0	0	0	0	0	0	0	0	0
7583	46	89.474	19	GTATGGGCGGTCTGTGTGTT	49	91	37.7	8.2	10.4	55.4	35.5	0	0	0	0	0	0	0.4	0	0	0	0	0	0	0	0	0	0	0	0	0
7595	46	93.75	16	TATGGGCGGTCTGTGTGTTG	49	91.4	37.7	8.2	10.4	55.3	35.5	0	0	0	0	0	0	0.4	0	0	0	0	0	0	0	0	0	0	0	0	0
7600	60	88.889	18	TACAAATGTGTGTGTGTGTG	0	0.4	0	0	0	0	0.3	0	0	0.5	0.2	0	0	0.4	62.7	81	69.6	32.8	42.4	0	0	0	0	0	0	0.2	0.5
7630	60	89.474	19	ATACAAATGTGTGTGTGTGT	0	0.4	0	0	0	0	0.3	0	0	0.5	0.2	0	0	0.7	62.2	81	68.7	32.6	42.4	0	0	0	0	0	0	0.2	0.5
7635	21	82.353	17	TATTCCCTTCAGAGTCTTCG	0	0	0	0	0	0	0	0	0	0	0	0	0	0	45.4	59.4	111.5	34.8	67.3	0	0	0	0	0	0	0	0
7640	46	93.75	16	ATGGGCGGTCTGTGTGTTGT	49	91.4	37.1	8.2	10.4	55.1	35.5	0	0	0	0	0	0	0.4	0	0	0	0	0	0	0	0	0	0	0	0	0
7647	94	90	20	TGCGGGGTGCCCTGACTGCA	0	0	0	0	0	0	0	0.3	0	0	0.5	0	0	0.4	64.1	48.1	54.5	58.5	80.1	0	0.5	2.3	2.5	0.5	0.6	1.6	1.6
7659	91	90	20	GGGGTGCCCTGACTGCAGCA	0	0	0	0	0	0	0	0.3	0	0	0.5	0	0	0.4	64.1	47.6	54.5	58.5	80.1	0	0.5	2.3	2.5	0.5	0.6	1.6	1.6
7660	93	90	20	GCGGGGTGCCCTGACTGCAG	0	0	0	0	0	0	0	0.3	0	0	0.5	0	0	0.4	64.1	47.6	54.5	58.5	80.1	0	0.5	2.3	2.5	0.5	0.6	1.6	1.6
7661	96	90	20	TGTGCGGGGTGCCCTGACTG	0	0	0	0	0	0	0	0.3	0	0	0.5	0	0	0.4	62.7	48.6	55.3	58.1	80.1	0	0.5	2.3	2.5	0.5	0.6	1.6	1.6
7664	92	90	20	CGGGGTGCCCTGACTGCAGC	0	0	0	0	0	0	0	0.3	0	0	0.5	0	0	0.4	64.1	47.6	54.5	58.3	80.1	0	0.5	2.3	2.5	0.5	0.6	1.6	1.6
7665	95	90	20	GTGCGGGGTGCCCTGACTGC	0	0	0	0	0	0	0	0.3	0	0	0.5	0	0	0.4	63.6	48.1	54.5	58.3	80.1	0	0.5	2.3	2.5	0.5	0.6	1.6	1.6
7729	130	84.211	19	TTCAGTTGGATCTGGTCACG	0	0	0	0	0	0	0.3	0	0	0	0	0	0	0	46.4	54.5	83.8	50.9	78.7	0	0	0	0	0	0	0	0
7733	129	85	20	TCAGTTGGATCTGGTCACGC	0	0	0	0	0	0	0.3	0	0	0	0	0	0	0	46.4	54.5	83.8	50.7	78.7	0	0	0	0	0	0	0	0
7734	29	95	20	TTGTTTGTTGGTCCTTTCAG	0	0	0	0	0	0	0	1.2	2.2	2.1	0	1.1	0	0	78.9	61.9	60.3	75.6	27.6	0	0	0.4	0	0	0.6	0.2	0.2
7738	125	89.474	19	TTGGATCTGGTCACGCCGCG	0	0	0	0	0	0	0.3	0	0	0	0	0	0	0	46.4	54.5	83	50.3	79.4	0	0	0	0	0	0	0	0
7739	126	88.889	18	GTTGGATCTGGTCACGCCGC	0	0	0	0	0	0	0.3	0	0	0	0	0	0	0	46.4	54.5	83	50.5	79.4	0	0	0	0	0	0	0	0
7740	129	93.333	15	AGTTGGATCTGGTCACGCCG	0	0	0	0	0	0	0.3	0	0	0	0	0	0	0	46.4	54.5	83	50.5	79.4	0	0	0	0	0	0	0	0
7741	135	80	20	CCTCCTTCAGTTGGATCTGG	0	0	0	0	0	0	0.3	0	0	0	0	0	0	0	46.4	55	83.8	50.5	78.1	0	0	0	0	0	0	0	0
7743	138	84.211	19	CTCCTCCTTCAGTTGGATCT	0	0	0	0	0	0	0.3	0	0	0	0	0	0	0	46.4	55	83.8	50.3	78.1	0	0	0	0	0	0	0	0
7744	138	83.333	18	TCCTCCTTCAGTTGGATCTG	0	0	0	0	0	0	0.3	0	0	0	0	0	0	0	46.9	55	83.8	50.5	77.4	0	0	0	0	0	0	0	0
7745	131	83.333	18	CTTCAGTTGGATCTGGTCAC	0	0	0	0	0	0	0.3	0	0	0	0	0	0	0	46.4	54.5	83.8	50.7	78.1	0	0	0	0	0	0	0	0
7751	129	93.333	15	CAGTTGGATCTGGTCACGCC	0	0	0	0	0	0	0.3	0	0	0	0	0	0	0	46.4	54.5	83	50.5	78.7	0	0	0	0	0	0	0	0
7752	133	80	20	TCCTTCAGTTGGATCTGGTC	0	0	0	0	0	0	0.3	0	0	0	0	0	0	0	45.9	55	83.8	50.3	78.1	0	0	0	0	0	0	0	0
7753	134	80	20	CTCCTTCAGTTGGATCTGGT	0	0	0	0	0	0	0.3	0	0	0	0	0	0	0	45.9	55	83.8	50.3	78.1	0	0	0	0	0	0	0	0
7754	145	90	20	TTCCTTCCCTCCTCCTTACG	63	12.4	14.5	15	13.4	24	14.4	0	0	0	0	0	0	0	0	0	0.8	0	0	0	0.2	0	0	0.5	0.6	0	0
7771	132	80	20	CCTTCAGTTGGATCTGGTCA	0	0	0	0	0	0	0.3	0	0	0	0	0	0	0	45.9	54.5	83.8	50.3	78.1	0	0	0	0	0	0	0	0
7894	85	100	17	ATCACTGCAGCAACACGTGT	21	38	39	35.3	35.6	13	32.5	0	0	0	0	0	0	0.4	0	0	0	0	0	0	0.2	0	0	0	0	0	0
7898	114	80	20	CACGCAGCGACGATCGTGTG	0	0	0	0	0	0	0	0	0	0	0	0.6	0	0	68.9	71.7	63.7	28.4	74	0	0	0	0	0	0	0	0
7906	115	80	20	TCACGCAGCGACGATCGTGT	0	0	0	0	0	0	0	0	0	0	0	0.6	0	0	68.4	71.7	63.7	28.4	74	0	0	0	0	0	0	0	0
7907	116	80	20	GTCACGCAGCGACGATCGTG	0	0	0	0	0	0	0	0	0	0	0	0.6	0	0	68.4	71.7	63.7	28.4	74	0	0	0	0	0	0	0	0
7912	112	80	20	CGCAGCGACGATCGTGTGTG	0	0	0	0	0	0	0	0	0	0	0	0.6	0	0	68.9	71.7	63.7	28.4	73.3	0	0	0	0	0	0	0	0
7913	113	80	20	ACGCAGCGACGATCGTGTGT	0	0	0	0	0	0	0	0	0	0	0	0.6	0	0	68.9	71.7	63.7	28.4	73.3	0	0	0	0	0	0	0	0
7914	117	80	20	GGTCACGCAGCGACGATCGT	0	0	0	0	0	0	0	0	0	0	0	0.6	0	0	67.9	71.7	63.7	28.4	74	0	0	0	0	0	0	0	0
7915	122	88.235	17	CCGGTCACGCAGCGACGATC	0	0	0	0	0	0	0	0	0	0	0	0.6	0	0	67.9	71.7	63.7	28.4	74	0	0	0	0	0	0	0	0
7916	122	87.5	16	CGGTCACGCAGCGACGATCG	0	0	0	0	0	0	0	0	0	0	0	0.6	0	0	67.9	71.7	63.7	28.4	74	0	0	0	0	0	0	0	0
7931	110	83.333	18	CAGCGACGATCGTGTGTGCG	0	0	0	0	0	0	0	0	0	0	0	0.6	0	0	68.9	71.7	63.7	28.4	72.7	0	0	0	0	0	0	0	0
7932	111	80	20	GCAGCGACGATCGTGTGTGC	0	0	0	0	0	0	0	0	0	0	0	0.6	0	0	68.9	71.7	63.7	28.4	72.7	0	0	0	0	0	0	0	0
7947	109	84.211	19	AGCGACGATCGTGTGTGCGG	0	0	0	0	0	0	0	0	0	0	0	0.6	0	0	68.9	71.2	63.7	28.3	72.7	0	0	0	0	0	0	0	0
7987	30	94.737	19	GTTGTTTGTTGGTCCTTTCA	0	0	0	0	0	0	0	0.6	0	2.1	0	0	0	0	78.9	61.9	58.7	76.6	22.9	0	0	0.4	0	0	0.6	0	0
7993	31	90.909	22	TGTTGTTTGTTGGTCCTTTC	0	0	0	0	0	0	0	0.6	0	2.1	0	0	0	0	79.4	61.9	58.7	76.4	22.2	0	0	0.4	0	0	0.6	0	0
7995	150	100	16	CTTCCTTCCCTCCTCCTTAC	61	12.4	14.5	15.5	10.4	23.4	13.9	0	0	0	0	0	0	0	0	0	0.8	0	0	0.7	0.2	0.4	0.4	1	0.6	1.2	0.5
8006	49	90	20	GTGTGTGTGGGCGGCCTGTG	9	19.9	59.1	51.8	51.9	38	37.5	0	0	0	0.2	0	0	0.4	0	0	0	0	0	0	0	0	0	0	0	0.2	0.2
8015	87	90	20	TGCCCTGACTGCAGCAACAC	0	0	0	0	0	0	0	0.3	0	0	0.7	0	1.3	0.7	67.9	46.2	53.6	76	44.4	0	0.7	2.3	2.5	0.5	0.6	1.4	1.4
8028	32	90.909	22	GTGTTGTTTGTTGGTCCTTT	0	0	0	0	0	0.1	0	0.9	0	0.5	0	0	0	0	79.4	62.4	58.7	77.1	22.2	0	0	0	0	0	0.6	0	0
8036	85	83.333	18	TTGACGGCAACAACACGTGA	57	4.4	15.7	11.6	17.8	6.3	39.5	0	0	0	0	0	0	0	0	0	0	0	0	0	0	0	0	0	0	0	0
8039	86	90	20	GCCCTGACTGCAGCAACACG	0	0	0	0	0	0	0	0.3	0	0	0.7	0	1.3	0.7	67.9	46.2	52.8	75.8	44.4	0	0.7	2.3	2.9	0.5	0.6	1.4	1.4
8045	33	90.909	22	TGTGTTGTTTGTTGGTCCTT	0	0	0	0	0	0.1	0	0.6	0	0.5	0	0	0	0	79.4	62.4	58.7	77.3	22.2	0	0	0	0	0	0	0	0
8046	150	100	17	TCTTCCTTCCCTCCTCCTTA	60	12.4	14.5	15.5	10.4	23.4	13.3	0	0	0	0	0	0	0	0	0	0.8	0	0	0.7	0.2	0.4	0.4	1	0.6	1.2	0.5
8050	34	90.909	22	GTGTGTTGTTTGTTGGTCCT	0	0	0	0	0	0.1	0	0.6	0	0.5	0	0	0	0	79.4	62.4	58.7	77.1	22.2	0	0	0	0	0	0	0	0
8062	50	90	20	TGTGTGTGTGGGCGGCCTGT	9	19.9	58.4	51.8	51.9	38	36.8	0	0	0	0.2	0	0	0.4	0	0	0	0	0	0	0	0	0	0	0	0.2	0.2
8075	85	84.211	19	CTTGACGGCAACAACACGTG	57	4.4	15.1	9.7	17.8	6.6	39.8	0	0	0	0	0	0	0	0	0	0	0	0	0	0	0	0	0	0	0	0
8082	108	85	20	GCGAAGGTTTTGTGTGCGGG	20	17.2	37.1	27.1	28.7	94.2	26.2	0	0	0	0	0	0	0	0	0	0	0	0	0	0	0	0	0	0	0	0
8086	55	100	18	ATATGTGTGTGTGGGCGGCC	9	19.4	57.8	51.8	51.9	37.9	37	0	0	0	0.2	0	0	0.4	0	0	0	0	0	0	0	0	0	0	0	0.2	0.2
8094	55	100	17	TATGTGTGTGTGGGCGGCCT	9	19.4	57.8	51.8	51.9	37.9	36.8	0	0	0	0.2	0	0	0.4	0	0	0	0	0	0	0	0	0	0	0	0.2	0.2
8096	55	100	16	ATGTGTGTGTGGGCGGCCTG	9	19.4	57.8	51.8	51.9	37.8	36.8	0	0	0	0.2	0	0	0.4	0	0	0	0	0	0	0	0	0	0	0	0.2	0.2
8100	54	94.444	18	TATGTGTGTGTGGACGGTTT	0	0	0	0	0	0	0	0	0	0	0	0	0	0	78.9	80.5	70.4	44.8	24.2	0	0	0	0	0	0	0	0
8110	85	94.118	17	ATCACTGCAGCAACGCGTGA	32	26.9	27.6	31.4	31.2	22.9	35.8	0	0	0	0.2	0	0.7	0	0	0	0	0	0	0	0.7	0.8	0	0	0.6	0.2	0.7
8119	85	90	20	CCCTGACTGCAGCAACACGT	0	0	0	0	0	0	0	0.3	0	0	1	0	1.3	0.7	65	45.2	52.8	75.6	44.4	0	0.7	2.3	2.9	0.5	0.6	1.4	1.4
8127	48	90	20	TGTGTGTAGACGGTGTGTGT	25	23.4	32.7	26.1	27.7	28.2	46.6	0.3	0	0.5	0	0.6	0	0	0	0	0	0	0	0	0	0	0	0	0	0	0
8128	85	94.118	17	CATCACTGCAGCAACGCGTG	32	26.9	27.6	31.4	30.7	23	35.8	0	0	0	0.2	0	0.7	0	0	0	0	0	0	0	0.7	1.1	0	0	0.6	0.2	0.7
8141	47	90	20	GTGTGTAGACGGTGTGTGTG	25	23.4	32.7	26.1	27.7	27.8	46.6	0.3	0	0.5	0	0.6	0	0	0	0	0	0	0	0	0	0	0	0	0	0	0
8170	28	85	20	GTGACGTTTGTCCTTTCAGT	26	24.7	49.6	54.2	38.1	28.5	19.4	0	0.4	0	0	0	0	0.7	0	0	0	0	0	0	0	0	0	0	0	0	0
8187	150	94.444	18	ACTTTTCCTTCCCTCCTCCT	7	57.4	32.7	48.4	43.5	35.4	20.7	0	0	0	0	0	0	0	0	0	0	0	0	0	0	0	0	0	0	0	0
8188	150	94.444	18	CACTTTTCCTTCCCTCCTCC	7	57.4	32.7	48.4	43.5	35.4	20.7	0	0	0	0	0	0	0	0	0	0	0	0	0	0	0	0	0	0	0	0
8209	27	93.75	16	TGACGTTTGTCCTTTCAGTG	26	23.8	49.6	53.7	38.1	28.5	18.9	0	0.4	0	0	0	0	0.7	0	0	0	0	0	0	0	0	0	0	0	0	0
8214	26	94.118	17	GACGTTTGTCCTTTCAGTGC	26	23.8	49.6	53.7	38.1	28	18.9	0	0.4	0	0	0	0	0.7	0	0	0	0	0	0	0	0	0	0	0	0	0
8217	77	85	20	GCAGCAACAAATGAGAGCAT	0	0	0	0	0.5	0.9	0	0	0	0	0	0	0	0	66.5	66.3	90.5	44.1	25.6	0	0.2	0	0	0	0	0	0
8232	107	93.75	16	CGAAGGTTTTGTGTGCGGGG	20	16.8	34.6	27.1	29.2	91.7	25.4	0	0	0	0	0	0	0	0	0	0	0	0	0	0	0	0	0	0	0	0
8241	151	90	20	TCACTTTTCCTTCCCTCCTC	7	57.4	32.7	47.9	43	35.1	19.6	0	0	0	0	0	0	0	0	0	0	0	0	0	0	0	0	0	0	0	0
8242	154	90	20	CACTCACTTTTCCTTCCCTC	7	57.4	32.7	47.9	42.5	34.5	19.1	0	0	0	0	0	0	0	0	0	0	0	0	0	0	0	0	0	0	0	0
8248	152	90	20	CTCACTTTTCCTTCCCTCCT	7	57.4	32.7	47.9	43	35.1	19.4	0	0	0	0	0	0	0	0	0	0	0	0	0	0	0	0	0	0	0	0
8254	153	90	20	ACTCACTTTTCCTTCCCTCC	7	57	32.7	47.9	43	34.9	19.4	0	0	0	0	0	0	0	0	0	0	0	0	0	0	0	0	0	0	0	0
8263	39	90	20	CGGTTTGTGTGCTGTTGTTG	0	0	0	0	0	0	0	0.6	0	0	0	0	0	0	75.1	70.7	69.6	43.6	30.3	0	0	0	0.4	0	0	0	0
8264	106	94.118	17	GAAGGTTTTGTGTGCGGGGT	20	16.8	34.6	26.1	29.2	91.3	25.4	0	0	0	0	0	0	0	0	0	0	0	0	0	0	0	0	0	0	0	0
8268	82	93.333	15	TTATAGCAGCAACACGTGAG	0	0	0	0	0	0	0	0	0	0	0	0	0	0.4	49.7	45.7	49.4	70.4	76.7	0	0	0	0	0	0	0	0
8271	155	90	20	TCACTCACTTTTCCTTCCCT	7	57	32.7	47.4	42.5	34.2	19.1	0	0	0	0	0	0	0	0	0	0	0	0	0	0	0	0	0	0	0	0
8282	122	89.474	19	ATCCGGTCACGCAGCGACGA	0	0.4	0	0	0	0.3	0	0	0	0	0	0.6	0	0.4	68.9	72.2	64.5	29	53.8	0.7	0	0	0	0	0	0	0
8319	47	90	20	GTGTGTGGACGGTTTGTGTG	0	0	0	0	0	0	0	0	0	0	0	0	0	0	77.5	73.7	70.4	43.4	25.6	0	0	0	0	0	0	0	0
8325	81	93.75	16	TATAGCAGCAACACGTGAGA	0	0	0	0	0	0.1	0.3	0	0	0	0	0	0	0.4	49.7	46.2	46.9	70.2	76.7	0	0	0	0	0	0	0	0
8329	76	85	20	CAGCAACAAATGAGAGCATA	0	0	0	0	0.5	0.8	0	0	0	0	0	0	0	0	66	65.8	88.8	42.7	25.6	0	0.2	0	0	0	0	0	0
8338	47	89.474	19	TGTGTGGACGGTTTGTGTGC	0	0	0	0	0	0	0	0	0	0	0	0	0	0	78	73.2	69.6	43.2	26.2	0	0	0	0	0	0	0	0
8342	25	94.444	18	ACGTTTGTCCTTTCAGTGCC	26	24.3	48.4	51.8	37.6	27.9	18.6	0	0.4	0	0	0	0	0.7	0	0	0	0	0	0	0	0	0	0	0	0	0
8343	122	88.889	18	TCCGGTCACGCAGCGACGAT	0	0.4	0	0	0	0.3	0	0	0	0	0	0.6	0	0.4	68.4	72.2	64.5	28.6	52.5	0.7	0	0	0	0	0	0	0
8360	48	90	20	TGTGTGTGGACGGTTTGTGT	0	0	0	0	0	0	0	0	0	0	0	0	0	0	76.5	73.7	70.4	43.2	25.6	0	0	0	0	0	0	0	0
8364	24	94.737	19	CGTTTGTCCTTTCAGTGCCT	26	24.3	48.4	51.8	37.6	27.8	18.6	0	0.4	0	0	0	0	0.7	0	0	0	0	0	0	0	0	0	0	0	0	0
8365	47	88.889	18	GTGTGGACGGTTTGTGTGCT	0	0	0	0	0	0	0	0	0	0	0	0	0	0	77	73.2	69.6	43.2	26.2	0	0	0	0	0	0	0	0
8368	29	77.778	18	TGCTGTTATTCCCTTCAGAG	0	0	0	0	0	0	0	0	0	0	0	0	0	0	52.1	59.9	111.5	38.5	26.9	0	0	0	0	0	0	0	0
8376	29	78.947	19	GTGCTGTTATTCCCTTCAGA	0	0	0	0	0	0	0	0	0	0	0	0	0	0	52.6	59.9	111.5	38.6	26.2	0	0	0	0	0	0	0	0
8381	156	90	20	CTCACTCACTTTTCCTTCCC	8	57	29.5	47.4	42.5	33.3	18.6	0	0	0	0	0	0	0	0	0	0	0	0	0	0	0	0	0	0	0	0
8385	47	88.235	17	TGTGGACGGTTTGTGTGCTG	0	0	0	0	0	0	0	0	0	0	0	0	0	0	76.5	73.2	69.6	43	26.2	0	0	0	0	0	0	0	0
8391	144	85.714	21	TCCTCCCTCCCTCCTTCCGC	10	11.5	22	36.3	35.6	20.8	25.7	0	0.4	0	0	0.6	0	0	0	0	0	0.2	0	0	0	0.8	0	0.5	0	0.2	0.2
8394	157	90	20	GCTCACTCACTTTTCCTTCC	8	56.5	29.5	47.9	42	33.2	18.6	0	0	0	0	0	0	0	0	0	0	0	0	0	0	0	0	0	0	0	0
8398	149	86.667	15	CCTCCCTCCCTCCTTCCGCT	10	11.5	22	36.3	35.1	20.6	25.7	0	0	0	0	0	0	0	0	0	0	0.2	0	0	0	1.1	0	1	0	0.2	0.2
8407	149	86.667	15	CTCCCTCCCTCCTTCCGCTG	10	11.5	22	36.3	35.1	20.8	25.7	0	0	0	0	0	0	0	0	0	0	0	0	0	0	0.8	0	1	0	0.2	0.2
8408	35	90.476	21	TGTGTGTTGTTTGTTGGTCC	0	0	0	0	0	0.1	0	0.9	0	0.5	0	0	0	0	68.4	58.9	58.7	77.6	22.2	0	0	0	0	0	0	0	0
8417	43	85	20	TGGACGGTTTGTGTGCTGTT	0	0	0	0	0	0	0	0	0	0	0	0	0	0	76	73.2	68.7	43	26.2	0	0	0	0	0	0	0	0
8418	85	100	12	ATTATAGCAGCAACACGTGA	0	0	0	0	0	0	0	0	0	0	0	0	0	0.4	49.7	43.2	49.4	70.4	74	0	0	0	0	0	0	0	0
8421	44	85	20	GTGGACGGTTTGTGTGCTGT	0	0	0	0	0	0	0	0	0	0	0	0	0	0	76	73.2	68.7	42.8	26.2	0	0	0	0	0	0	0	0
8432	149	84.211	19	CTCCTCCCTCCCTCCTTCCG	10	11.5	22	36.3	35.6	20.8	25.7	0	0	0	0	0.6	0	0	0	0	0	0	0	0	0	0	0	0	0	0	0.2
8437	29	84.211	19	GTGACGTTTGTCCTTTCAGG	16	19.4	34.6	38.7	38.1	50.5	51.9	0	0	0	0	0	0	0	0	0	0	0	0	0	0	0	0	0	0	0	0
8438	85	100	12	CATTATAGCAGCAACACGTG	0	0	0	0	0	0	0	0	0	0	0	0	0	0.4	49.7	43.2	49.4	70.7	72.7	0	0	0	0	0	0	0	0
8448	29	80	15	CTGTTATTCCCTTCAGAGTC	0	0	0	0	0	0	0	0	0	0	0	0	0	0	50.2	59.4	111.5	37	27.6	0	0	0	0	0	0	0	0
8450	51	90	20	ATGTGTGTGTGGACGGTTTG	0	0	0	0	0	0	0	0	0	0	0	0	0	0	75.6	73.7	70.4	42.3	23.6	0	0	0	0	0	0	0	0
8459	49	90	20	GTGTGTGTGGACGGTTTGTG	0	0	0	0	0	0	0	0	0	0	0	0	0	0	75.1	73.7	70.4	42.5	23.6	0	0	0	0	0	0	0	0
8460	50	90	20	TGTGTGTGTGGACGGTTTGT	0	0	0	0	0	0	0	0	0	0	0	0	0	0	75.1	73.7	70.4	42.5	23.6	0	0	0	0	0	0	0	0
8466	149	85	20	TCTCCTCCCTCCCTCCTTCC	10	11.5	22	37.3	35.1	20.6	25.7	0	0	0	0	0.6	0	0	0	0	0	0	0	0	0	0	0	0	0	0	0
8480	78	85	20	TGCAGCAACAAATGAGAGCA	0	0	0	0	0.5	0.9	0	0	0	0	0	0	0	0	65.5	63.8	85.5	42.8	25.6	0	0	0	0	0	0	0	0
8481	79	85	20	CTGCAGCAACAAATGAGAGC	0	0	0	0	0.5	0.9	0	0	0	0	0	0	0	0	65.5	63.8	85.5	42.8	25.6	0	0	0	0	0	0	0	0
8483	29	80	15	GCTGTTATTCCCTTCAGAGT	0	0	0	0	0	0	0	0	0	0	0	0	0	0	49.7	59.4	111.5	37	26.9	0	0	0	0	0	0	0	0
8487	26	88.235	17	GACGTTTGTCCTTTCAGGGC	16	19.4	33.9	38.2	38.1	50	51.6	0	0	0	0	0	0	0	0	0	0	0	0	0	0	0	0	0	0	0	0
8491	29	92.857	14	TGACGTTTGTCCTTTCAGGG	16	19.4	33.9	38.2	38.1	49.9	51.6	0	0	0	0	0	0	0	0	0	0	0	0	0	0	0	0	0	0	0	0
8500	80	85	20	ACTGCAGCAACAAATGAGAG	0	0	0	0	0.5	0.9	0	0	0	0	0	0	0	0	65.5	63.8	84.6	42.8	25.6	0	0	0	0	0	0	0	0
8516	24	89.474	19	CGTTTGTCCTTTCAGGGCCT	15	19.4	33.9	37.7	38.1	50	51.9	0	0	0	0	0	0	0	0	0	0	0	0	0	0	0	0	0	0	0	0
8518	39	81.818	22	GGACGGTTTGTGTGCTGTTG	0	0	0	0	0	0	0	0	0	0	0	0	0	0	75.1	72.2	69.6	43	22.9	0	0	0	0	0	0	0	0
8540	36	90.476	21	GTGTGTGTTGTTTGTTGGTC	0	0	0	0	0	0.1	0	0.9	0	0.5	0	0	0	0	68.4	58.9	59.5	77.6	16.1	0	0	0	0	0	0	0	0
8543	25	88.889	18	ACGTTTGTCCTTTCAGGGCC	15	19.4	33.9	37.7	38.1	49.8	51.6	0	0	0	0	0	0	0	0	0	0	0	0	0	0	0	0	0	0	0	0
8549	40	89.474	19	ACGGTTTGTGTGCTGTTGTT	0	0	0	0	0	0	0	0	0	0	0	0	0	0	75.1	71.2	69.6	43.7	22.2	0	0	0	0	0	0	0	0
8550	41	88.889	18	GACGGTTTGTGTGCTGTTGT	0	0	0	0	0	0	0	0	0	0	0	0	0	0	75.1	71.2	69.6	43.7	22.2	0	0	0	0	0	0	0	0
8581	24	80	15	GTCCTTTTATTACCTCACAA	26	12.4	50.9	39.7	50.9	15	23.7	0	0	0	0	0	0	0	0	0	0	0	0	0	0	0	0	0	0	0	0
8582	24	78.571	14	TCCTTTTATTACCTCACAAT	26	12.4	50.9	39.2	50.9	15	23.7	0	0	0	0	0	0	0	0	0	0	0	0	0	0	0	0	0	0	0	0
8588	24	81.25	16	GGTCCTTTTATTACCTCACA	26	12.4	50.3	40.2	50.9	14.9	23.7	0	0	0	0	0	0	0	0	0	0	0	0	0	0	0	0	0	0	0	0
8593	37	90.476	21	GGTGTGTGTTGTTTGTTGGT	0	0	0	0	0	0	0	0.3	0	0	0	0	0	0	68.4	59.4	59.5	76.6	16.1	0	0	0	0	0	0	0	0
8611	24	82.353	17	TGGTCCTTTTATTACCTCAC	26	12.4	50.3	39.7	50.9	14.9	23.7	0	0	0	0	0	0	0	0	0	0	0	0	0	0	0	0	0	0	0	0
8623	24	84.211	19	GTTGGTCCTTTTATTACCTC	25	12.8	51.5	39.2	50.9	14.8	23.4	0	0	0	0	0	0	0	0	0	0	0	0	0	0	0	0	0	0	0	0
8636	24	83.333	18	TTGGTCCTTTTATTACCTCA	25	12.4	50.9	39.7	50.9	14.9	23.7	0	0	0	0	0	0	0	0	0	0	0	0	0	0	0	0	0	0	0	0
8720	23	90	20	GTTTGTCCTTTCAGGGCCTT	15	16.3	33.9	37.7	37.6	49.5	49.9	0	0	0	0	0	0	0	0	0	0	0	0	0	0	0	0	0	0	0	0
8762	42	94.444	18	TTGCGGTGTGTGTGCTGTTG	22	26.1	10.1	13.1	8.4	29.4	38.5	0	0	0	0	0	0	0	0.5	0	0	0.2	0	0	0	0	0	0.5	0	0	0
8770	43	94.118	17	TTTGCGGTGTGTGTGCTGTT	20	26.9	10.1	13.5	8.9	29.4	38.5	0	0	0	0	0	0	0	0	0	0	0	0	0	0	0	0	0.5	0	0	0
8788	115	88.889	18	ACGCGGCGATGGTTGTGTTT	0	0	0	0	0	0	0	0	0.4	0	0	0.6	0	0	0	0	0	0	0	42.9	33.4	0	0	0	0.6	0.2	0
8789	115	89.474	19	CACGCGGCGATGGTTGTGTT	0	0	0	0	0	0	0	0	0.4	0	0	0.6	0	0	0	0	0	0	0	42.9	33.4	0	0	0	0.6	0.2	0
8798	69	90	20	ACGTGAGAGCATATAAAGAT	43	42.8	5.7	15	11.4	16.5	41.1	0	0	0	0	0	0	0	0	0	0	0	0	0	0	0	0	0	0	0	0
8809	72	94.444	18	CACGTGAGAGCATATAAAGA	43	42.8	5.7	15	11.4	16.9	40.8	0	0	0	0	0	0	0	0	0	0	0	0	0	0	0	0	0	0	0	0
8862	108	85	20	GCGATGGTTGTGTTTGCGGG	0	0	0	0	0	0	0	0.3	0	0	0	0	0	0	0	0	0	0	0	42.2	32.5	0	0	0	0.6	0	0
8864	112	85	20	CGCGGCGATGGTTGTGTTTG	0	0	0	0	0	0	0	0	0	0	0	0.6	0	0	0	0	0	0	0	41.5	32.7	0	0	0	0.6	0	0
8873	109	85	20	GGCGATGGTTGTGTTTGCGG	0	0	0	0	0	0	0	0	0	0	0	0	0	0	0	0	0	0	0	42.2	32.5	0	0	0	0.6	0	0
8874	110	85	20	CGGCGATGGTTGTGTTTGCG	0	0	0	0	0	0	0	0	0	0	0	0	0	0	0	0	0	0	0	42.2	32.5	0	0	0	0.6	0	0
8875	111	85	20	GCGGCGATGGTTGTGTTTGC	0	0	0	0	0	0	0	0	0	0	0	0	0	0	0	0	0	0	0	42.2	32.5	0	0	0	0.6	0	0
8879	47	89.474	19	TGTGTAGACGGTGTGTGTGC	21	23.4	32.7	26.1	27.2	35.2	45.8	0.3	0	0.5	0	0.6	0	0	0	0	0	0	0	0	0	0	0	0	0	0	0
8904	35	80	20	GTGTGTGCTCTTGTTATTCC	0	0	0	0	0	0	0	0	0	0	0	0	0	0	60.7	66.8	52	5.8	83.4	0	0	0	0	0	0	0	0
8941	47	88.889	18	GTGTAGACGGTGTGTGTGCT	21	23.4	32.7	25.6	27.2	35.1	45.8	0.3	0	0.5	0.2	0	0	0	0	0	0	0	0	0	0	0	0	0	0	0	0
8973	47	88.235	17	TGTAGACGGTGTGTGTGCTG	21	23.4	32.7	25.2	27.2	35.1	45.1	0.3	0	0.5	0.2	0	0	0	0	0	0	0	0	0	0	0	0	0	0	0	0
8987	44	85	20	GTAGACGGTGTGTGTGCTGT	21	23.4	32.7	24.7	27.2	35.1	45.3	0.3	0	0.5	0.2	0	0	0	0	0	0	0	0	0	0	0	0	0	0	0	0
8991	40	88.889	18	GGTGTGTGTGCTCTTGTTAT	0	0	0	0	0	0	0	0	0	0	0	0	0	0	60.3	66.3	53.6	5.7	80.1	0	0	0	0	0	0	0	0
8992	151	90	20	TCTCACTTCCTTCCCTCATC	19	19.9	45.9	39.2	41	26.8	10.6	0	0	0	0	0	0	0	0	0	0	0	0	0	0.2	0	0	0	0	0	0
8994	40	88.235	17	GTGTGTGTGCTCTTGTTATT	0	0	0	0	0	0	0	0	0	0	0	0	0	0	60.3	66.8	53.6	5.8	79.4	0	0	0	0	0	0	0	0
8996	30	88.235	17	TGCTGTTGTTGATCCCTTCA	0	0	0	0	0	0	0	0	0	0	0	0.6	0	0	80.3	93.3	40.2	27.7	23.6	0	0	0	0	0	0	0	0
9010	40	89.474	19	CGGTGTGTGTGCTCTTGTTA	0	0	0	0	0	0	0	0	0	0	0	0	0	0	59.8	66.3	53.6	5.3	80.1	0	0	0	0	0	0	0	0
9016	105	94.444	18	ATGGTTGTGTTTGCGGGGTG	0	0	0	0	0	0	0	0.3	0	0	0	0	0	0	0	0	0	0	0	41.5	31.2	0	0	0	0.6	0	0
9017	106	94.118	17	GATGGTTGTGTTTGCGGGGT	0	0	0	0	0	0	0	0.3	0	0	0	0	0	0	0	0	0	0	0	41.5	31.2	0	0	0	0.6	0	0
9022	107	93.75	16	CGATGGTTGTGTTTGCGGGG	0	0	0	0	0	0	0	0.3	0	0	0	0	0	0	0	0	0	0	0	41.5	31	0	0	0	0.6	0	0
9028	104	94.737	19	TGGTTGTGTTTGCGGGGTGC	0	0	0	0	0	0	0	0.3	0	0	0	0	0	0	0	0	0	0	0	41.5	30.7	0	0	0	0.6	0	0
9030	154	94.444	18	CTCTCACTTCCTTCCCTCAT	19	19.4	45.2	39.2	41	26.8	10.3	0	0	0	0	0	0	0	0	0	0	0	0	0	0.2	0	0	0	0	0	0
9044	47	88.889	18	GTGTTTGCGGTGTGTGTGCT	21	26.1	10.1	13.5	8.4	28.4	31	0	0	0	0	0	0	0	0	0	0	0	0	0	0	0	0	0.5	0	0	0
9047	29	88.889	18	GCTGTTGTTGATCCCTTCAG	0	0	0	0	0	0	0	0	0	0	0	0.6	0	0	79.9	92.8	40.2	27.7	22.9	0	0	0	0	0	0	0	0
9056	44	93.75	16	GTTTGCGGTGTGTGTGCTGT	20	26.5	10.1	13.5	8.4	28.4	31.2	0	0	0	0	0	0	0	0	0	0	0	0	0	0	0	0	0.5	0	0	0
9075	154	94.737	19	ACTCTCACTTCCTTCCCTCA	19	19.4	44.6	39.2	40.6	26.6	10.3	0	0	0	0	0	0	0	0	0	0	0	0	0	0.2	0	0	0	0	0	0
9077	47	88.235	17	TGTTTGCGGTGTGTGTGCTG	20	26.1	10.1	13.5	8.4	28.3	31	0	0	0	0	0	0	0	0	0	0	0	0	0	0	0	0	0.5	0	0	0
9079	65	94.737	19	GAGAGCATATAAAGATGTGT	42	43.3	6.3	15	11.4	16.4	28.5	0	0	0	0	0	0	0	0	0	0	0	0	0	0	0	0	0	0	0	0
9080	76	84.211	19	AGCAGCACGTGAGACCATAC	0	0	0	0	0	0	0	0	0	0	0	0	0	0	59.8	68.7	83.8	13.9	37	0	0	0	0	0	0	0	0
9083	64	95	20	AGAGCATATAAAGATGTGTG	42	43.3	6.3	15	11.4	16.5	28.5	0	0	0	0	0	0	0	0	0	0	0	0	0	0	0	0	0	0	0	0
9092	26	90	20	GTTGTTGATCCCTTCAGTGC	0	0	0	0	0	0	0	0	0	0	0	0.6	0	0	78.9	93.3	40.2	27.5	22.2	0	0	0	0	0	0	0	0
9102	76	83.333	18	GCAGCACGTGAGACCATACA	0	0	0	0	0	0	0	0	0	0	0	0	0	0	59.8	68.7	83	13.9	37	0	0	0	0	0	0	0	0
9103	40	87.5	16	TGTGTGTGCTCTTGTTATTC	0	0	0	0	0	0	0	0	0	0	0	0	0	0	60.3	66.8	52	5.8	77.4	0	0	0	0	0	0	0	0
9110	22	90	20	TTGGTTCTCTCAGTGCCTTC	0	0	0	0	0	0.1	0	0	0	0	0.2	0	0	0	59.8	43.7	67.9	21	69.3	0	0	0	0	0	0	0	0
9111	27	90	20	TGTTGTTGATCCCTTCAGTG	0	0	0	0	0	0	0	0	0	0	0	0.6	0	0	78.9	92.8	40.2	27.5	22.2	0	0	0	0	0	0	0	0
9112	28	89.474	19	CTGTTGTTGATCCCTTCAGT	0	0	0	0	0	0	0	0	0	0	0	0.6	0	0	78.9	92.8	40.2	27.5	22.2	0	0	0	0	0	0	0	0
9120	73	80	20	CAGCACGTGAGACCATACAA	0	0	0	0	0	0	0	0	0	0	0	0	0	0	59.8	68.3	83	13.9	37	0	0	0	0	0	0	0	0
9154	66	94.444	18	TGAGAGCATATAAAGATGTG	42	43.3	5.7	15	11.4	16.5	28.5	0	0	0	0	0	0	0	0	0	0	0	0	0	0	0	0	0	0	0	0
9155	67	90	20	GTGAGAGCATATAAAGATGT	42	43.3	5.7	15	11.4	16.7	28.2	0	0	0	0	0	0	0	0	0	0	0	0	0	0	0	0	0	0	0	0
9159	68	90	20	CGTGAGAGCATATAAAGATG	42	43.3	5.7	15	11.4	16.5	28.2	0	0	0	0	0	0	0	0	0	0	0	0	0	0	0	0	0	0	0	0
9182	47	89.474	19	TGTGTTTGCGGTGTGTGTGC	21	26.1	8.8	10.6	7.4	28.4	31	0	0	0	0	0	0	0	0	0	0	0	0	0	0	0	0	0.5	0	0	0
9184	88	100	18	GCCTTCACTGCAGCAACAAA	0	0.4	1.9	0	1	2.3	0.5	0.6	0	0.5	0	0	0	0.7	50.7	47.1	72.1	45.8	31.6	0	0.2	1.5	0	0	0.6	0.2	0.2
9272	47	88.889	18	GTGTGGGCGGCCTGTGTGCT	15	36.7	39.6	28.5	29.7	28.4	39.3	0	0	0	0.2	0	0	0.4	0	0	0	0	0	0	0	0	0	0	0	0.2	0.5
9273	47	90	20	GTGTGTTTGCGGTGTGTGTG	20	26.1	8.2	10.6	7.4	28	29.7	0.3	0	0	0	0	0	0	0	0	0	0	0	0	0	0	0	0.5	0	0	0
9277	62	87.5	16	TACAAATATGTGTATGGGCG	0	1.3	0.6	0	0	0.4	0	0	0	0	0.2	0	0	0	35.9	51.1	48.6	94.4	22.9	0	0	0	0	0	0	0	0.2
9278	47	89.474	19	TGTGTGGGCGGCCTGTGTGC	15	36.2	39.6	28.5	29.7	28.5	39.3	0	0	0	0.2	0	0	0.4	0	0	0	0	0	0	0	0	0	0	0	0.2	0.5
9280	48	90	20	TGTGTGTTTGCGGTGTGTGT	20	26.1	8.2	10.6	7.4	28	29.7	0.3	0	0	0	0	0	0	0	0	0	0	0	0	0	0	0	0.5	0	0	0
9296	55	87.5	16	ACAAATATGTGTATGGGCGG	0	1.3	0.6	0	0	0.4	0	0	0	0	0.2	0	0	0	35.9	51.1	48.6	93.7	22.9	0	0	0	0	0	0	0	0.2
9307	62	88.235	17	ATACAAATATGTGTATGGGC	0	1.3	0.6	0	0	0.5	0	0	0	0	0.2	0	0	0	35.9	51.1	48.6	93.9	22.2	0	0	0	0	0	0	0	0.2
9313	54	88.235	17	CAAATATGTGTATGGGCGGT	0	1.3	0.6	0	0	0.4	0	0	0	0	0.2	0	0	0	35.9	51.1	47.8	93.7	22.9	0	0	0	0	0	0	0	0.2
9314	25	85	20	TTGTTGGTCCTTTTATTACC	24	11.9	46.5	32.9	39.1	14.8	22.7	0	0	0	0	0	0	0	0	0	0	0	0	0	0	0	0	0	0	0	0
9338	63	84.211	19	AGCATGTAAGTAGGTGTGTA	33	23	25.8	15.5	16.3	30.2	32.5	0	0	0	0	0	0	0.7	0	0	0	0	0	0	0	0	0	0	0	0	0
9345	86	80	20	GCCATTATAGCAGCAACACG	0	0	0	0	0	0	0	0	0	0	0	0	0	0.4	41.6	36.3	39.4	64.5	70.7	0	0	0	0	0	0	0	0
9352	63	83.333	18	GCATGTAAGTAGGTGTGTAG	33	23	25.8	15.5	16.3	30.2	32.5	0	0	0	0	0	0	0.7	0	0	0	0	0	0	0	0	0	0	0	0	0
9356	85	100	12	CCATTATAGCAGCAACACGT	0	0	0	0	0	0	0	0	0	0	0	0	0	0.4	41.6	36.3	39.4	64.2	70.7	0	0	0	0	0	0	0	0
9367	117	85	20	GGTCACGAGGCAACGGTTGT	16	56.5	27	35.3	33.6	21.5	28.5	0	0	0	1.4	0	0	0	0	0	0	0	0	0	0	0	0	0	0	0	0
9368	120	85	20	TCCGGTCACGAGGCAACGGT	16	56.5	27	35.3	34.1	21.5	28.2	0	0	0	1.2	0	0	0	0	0	0	0	0	0	0	0	0	0	0	0	0
9374	63	82.353	17	CATGTAAGTAGGTGTGTAGG	33	23	25.1	15.5	16.3	30.4	32.5	0	0	0	0	0	0	0.7	0	0	0	0	0	0	0	0	0	0	0	0	0
9380	118	85	20	CGGTCACGAGGCAACGGTTG	16	56.5	27	35.3	33.6	21.2	28.2	0	0	0	1.4	0	0	0	0	0	0	0	0	0	0	0	0	0	0	0	0
9381	126	93.75	16	GATCCGGTCACGAGGCAACG	17	56.1	26.4	35.8	33.6	21.6	27.5	0	0	0	1.2	0	0	0	0	0	0	0	0	0	0	0	0	0	0	0	0
9384	62	88.889	18	CATACAAATATGTGTATGGG	0	1.3	0.6	0	0	0.5	0	0	0	0	0.2	0	0	0	35.9	51.1	48.6	93.9	19.5	0	0	0	0	0	0	0	0.2
9388	57	88.889	18	ACAAATGTGTGTGTGTGTGC	0	0.4	0	0	0	0	0	0	0	0	0.2	0	0	0.4	53.6	70.7	57	29.5	39.7	0	0	0	0	0	0	0	0.2
9390	119	85	20	CCGGTCACGAGGCAACGGTT	16	56.5	27	35.3	33.6	21.2	28.2	0	0	0	1.2	0	0	0	0	0	0	0	0	0	0	0	0	0	0	0	0
9391	51	89.474	19	GTGTGTGTGTGTGCAGTGTG	0	0	0.6	0	0	0	0	0	0	0	0	0	0	0	52.1	64.8	72.1	13.5	47.8	0.7	0	0	0	0	0	0	0
9392	62	89.474	19	GCATACAAATATGTGTATGG	0	1.3	0.6	0	0	0.4	0	0	0	0	0.2	0	0	0.4	35.9	51.1	48.6	93.9	18.8	0	0	0	0	0	0	0	0.2
9397	121	85	20	ATCCGGTCACGAGGCAACGG	17	56.1	26.4	35.3	33.6	21.5	27.5	0	0	0	1.2	0	0	0	0	0	0	0	0	0	0	0	0	0	0	0	0
9398	126	94.118	17	GGATCCGGTCACGAGGCAAC	17	56.1	25.8	35.8	33.6	21.6	27.5	0	0	0	1.2	0	0	0	0	0	0	0	0	0	0	0	0	0	0	0	0
9401	126	94.444	18	TGGATCCGGTCACGAGGCAA	17	55.2	25.8	35.8	34.6	21.2	27.5	0	0	0	1.2	0	0	0	0	0	0	0	0	0	0	0	0	0	0	0	0
9411	126	94.737	19	CTGGATCCGGTCACGAGGCA	17	55.2	25.8	35.8	34.6	21	27.5	0	0	0	1.2	0	0	0	0	0	0	0	0	0	0	0	0	0	0	0	0
9421	55	80.952	21	GTAAGTAGGTGTGTAGGCGG	34	23	25.1	15.5	16.3	27.9	32.5	0	0	0	0	0	0	0.7	0	0	0	0	0	0	0	0	0	0	0	0	0
9430	54	81.818	22	TAAGTAGGTGTGTAGGCGGT	34	23	25.1	15.5	16.3	27.9	32.5	0	0	0	0	0	0	0.7	0	0	0	0	0	0	0	0	0	0	0	0	0
9434	53	92.857	14	AAGTAGGTGTGTAGGCGGTG	34	23	25.1	15.5	16.3	27.9	32.7	0	0	0	0	0	0	0.7	0	0	0	0	0	0	0	0	0	0	0	0	0
9437	52	88.889	18	TGTGTGTGTGTGTGCAGTGT	0	0	0.6	0	0	0	0	0	0	0	0	0	0	0	51.7	64.8	71.2	13.5	47.8	0.7	0	0	0	0	0	0	0
9444	57	77.273	22	ATGTAAGTAGGTGTGTAGGC	33	23	25.1	15.5	16.3	27.9	32.5	0	0	0	0	0	0	0.7	0	0	0	0	0	0	0	0	0	0	0	0	0
9452	49	94.444	18	AGGTGTGTAGGCGGTGTGTG	34	22.1	25.1	15.5	16.3	27.8	33	0	0	0	0	0	0	0.7	0	0	0	0	0	0	0	0	0	0	0	0	0
9453	50	94.118	17	TAGGTGTGTAGGCGGTGTGT	34	22.1	25.1	15.5	16.3	27.8	33	0	0	0	0	0	0	0.7	0	0	0	0	0	0	0	0	0	0	0	0	0
9454	63	84.615	13	TGTAAGTAGGTGTGTAGGCG	33	23	25.1	15.5	16.3	27.9	32.5	0	0	0	0	0	0	0.7	0	0	0	0	0	0	0	0	0	0	0	0	0
9455	45	88.889	18	GGGTGGGCAATGTGTGTGTG	39	11	11.9	19.8	15.8	13.9	41.3	0	0	0	0	0	0	0	0	0	0	0	0	0	0	0	0	0	0	0	0
9456	46	85	20	TGGGTGGGCAATGTGTGTGT	38	11.9	11.9	19.8	15.8	14	41.3	0	0	0	0	0	0	0	0	0	0	0	0	0	0	0	0	0	0	0	0
9462	51	93.75	16	GTAGGTGTGTAGGCGGTGTG	34	22.1	25.1	15.5	16.3	27.9	32.7	0	0	0	0	0	0	0.7	0	0	0	0	0	0	0	0	0	0	0	0	0
9469	158	95	20	CGCTCCCTCTCTCTTCCTTC	1	0	0	0	0	0	0	0	0	0	0	0.6	0	0.4	48.8	35.4	32.7	90.6	39	0	0	0	0	0.5	0.6	0	0
9476	48	94.737	19	GGTGTGTAGGCGGTGTGTGT	34	22.1	24.5	15.5	16.3	27.7	32.7	0	0	0	0	0	0	0.7	0.5	0	0	0	0	0	0	0	0	0	0	0	0
9487	52	93.333	15	AGTAGGTGTGTAGGCGGTGT	34	22.1	25.1	15.5	16.3	27.8	32.7	0	0	0	0	0	0	0.7	0	0	0	0	0	0	0	0	0	0	0	0	0
9488	117	84.211	19	GTCACGAGGCAACGGTTGTT	16	56.1	26.4	35.3	33.6	21	28.5	0	0	0	0	0	0	0	0	0	0	0	0	0	0	0	0	0	0	0	0
9496	117	83.333	18	TCACGAGGCAACGGTTGTTT	16	56.1	27	34.8	33.6	21	28.2	0	0	0	0	0	0	0	0	0	0	0	0	0	0	0	0	0	0	0	0
9507	43	95	20	GTGGGCGGTGTGTGTTGTTT	0	0	0	0.5	0	0	0	1.2	0	0	0.2	0.6	0	0	62.2	47.6	47.8	69.3	17.5	0	0.2	0.4	0.4	0	0	0.2	0
9531	22	90	20	TTTGTCCTTTCAGGGCCTTC	12	15.5	27.6	32.9	30.7	45.5	49.4	0	0	0	0	0	0	0	0	0	0	0	0	0	0	0	0	0	0	0	0
9576	53	85	20	ATGTGTGTGTGTGTGCAGTG	0	0	0.6	0	0	0	0	0	0	0	0	0	0	0	52.1	64.8	71.2	13.5	43.7	0.7	0	0	0	0	0	0	0
9577	76	87.5	16	GAAACAAGTGAGAGCATACA	22	8.4	28.3	29	31.2	24	30	0	0	0	0	0	0	0	0	0	0	0	0	0	0	0	0	0	0	0	0
9593	76	84.211	19	AGAAACAAGTGAGAGCATAC	22	8.4	28.3	29	30.7	24.1	30	0	0	0	0	0	0	0	0	0	0	0	0	0	0	0	0	0	0	0	0
9606	112	80	20	CGAGGCAACGGTTGTTTGTG	16	54.8	27	34.8	34.1	20.6	26.9	0	0	0	0	0	0	0	0	0	0	0	0	0	0	0	0	0	0	0	0
9607	113	80	20	ACGAGGCAACGGTTGTTTGT	16	54.8	27	34.8	34.1	20.6	26.9	0	0	0	0	0	0	0	0	0	0	0	0	0	0	0	0	0	0	0	0
9615	114	80	20	CACGAGGCAACGGTTGTTTG	16	54.8	27	34.8	33.6	20.5	26.9	0	0	0	0	0	0	0	0	0	0	0	0	0	0	0	0	0	0	0	0
9618	21	94.444	18	TTGTCCTTTCAGGGCCTTCG	12	15	27.6	32.9	30.2	44.2	49.1	0	0.4	0	0	0	0	0	0	0	0	0	0	0	0	0	0	0	0	0	0
9621	111	83.333	18	GAGGCAACGGTTGTTTGTGC	16	54.8	27	34.8	34.1	20.2	26.9	0	0	0	0	0	0	0	0	0	0	0	0	0	0	0	0	0	0	0	0
9625	110	84.211	19	AGGCAACGGTTGTTTGTGCG	16	54.8	27	34.8	34.1	20.1	26.9	0	0	0	0	0	0	0	0	0	0	0	0	0	0	0	0	0	0	0	0
9630	117	89.474	19	GTCACGCAGCGACGGTTGTT	28	48.1	15.1	19.8	14.3	32.7	25.7	0	0	0	0.2	0.6	0	0.4	1.9	0	0	1.1	2	0	1	0.8	0	0	0	0	0
9730	129	94.737	19	CCCGCTGGAGCCGGTCACGC	13	77.3	18.2	20.3	24.7	35.4	17.9	0	0	0	0.2	1.1	0.7	0.4	0	0	0	0	0	0	0	0.8	0.4	0.5	0	0.5	0
9738	141	82.609	23	TCCTCCCCTCCTTCCGCTGG	24	15.5	18.9	29.5	28.7	11	34.8	0.3	0	0	0	0	0.7	0	0	0	0	0	0	1.3	0.2	0.4	0.8	0	0	0.5	0.2
9757	72	83.333	18	AGCACGTGAGACCATACAAA	0	0	0	0	0	0	0	0	0	0	0	0	0	0	58.8	64.8	70.4	13.3	34.3	0	0	0	0	0	0	0	0
9760	158	89.474	19	GGCTCACTCACTTTTCCTTC	7	43.7	21.4	42.6	39.6	28	12.3	0	0	0	0	0	0	0	0	0	0	0	0	0	0	0	0	0	0	0	0
9761	159	88.889	18	CGGCTCACTCACTTTTCCTT	7	43.7	21.4	42.6	39.6	28	12.3	0	0	0	0	0	0	0	0	0	0	0	0	0	0	0	0	0	0	0	0
9764	130	94.444	18	TCCCGCTGGAGCCGGTCACG	13	76.8	18.2	20.3	24.7	35.4	17.6	0	0	0	0.2	1.1	0.7	0.4	0	0	0	0	0	0	0	0.8	0.4	0.5	0	0.5	0
9795	160	85	20	GCGGCTCACTCACTTTTCCT	7	43.7	21.4	41.6	39.1	28.2	12.3	0	0	0	0	0	0	0	0	0	0	0	0	0	0	0	0	0	0	0	0
9797	140	93.333	15	CCTCCCCTCCTTCCGCTGGA	24	15.5	18.9	28.1	28.2	11.1	34.5	0.6	0	0	0	0	0.7	0	0	0	0	0	0	1.3	0.2	0.4	0.8	0	0	0.5	0.2
9802	32	100	14	GTTGTTGGTCCTTTTATTAC	24	11.9	42.1	29	35.6	14.6	21.2	0	0	0	0	0	0	0	0	0	0	0	0	0	0	0	0	0	0	0	0
9810	88	100	17	CCTTCACTGCAGCAACAAAT	0	0	0	0	0.5	0.8	0	0.3	0	0.5	0	0	0	0	46.9	47.1	72.1	41	30.3	0	0	0	0	0	0	0.2	0
9819	131	94.118	17	CTCCCGCTGGAGCCGGTCAC	13	76.8	18.2	20.3	24.7	35.2	18.4	0	0	0	0.2	0.6	0	0.4	0	0	0	0	0	0	0	0.8	0.4	0	0	0	0
9824	71	84.211	19	GCACGTGAGACCATACAAAT	0	0	0	0	0	0	0	0	0	0	0	0	0	0	56.9	64.3	70.4	13.5	34.3	0	0	0	0	0	0	0	0
9827	152	88.889	18	CTCTCCTCCTCCCCTCCTTC	24	15	17.6	30	28.7	10.4	34.3	0	0	0	0	0	0	0	0	0	0	0	0	0	0.7	0.8	0.4	0	0.6	0.2	0
9839	160	95	20	GCCGCTCCCTCTCTCTTCCT	1	0	0	0	0	0	0	0	0	0	0.2	0.6	0	0	46.9	31.9	34.4	84.2	39	0	0.2	0	0	0	0.6	0.2	0
9851	135	85	20	CCTCCTCCCGCTGGAGCCGG	13	77.3	17.6	20.3	24.2	35.2	18.4	0	0	0	0.2	0.6	0	0.4	0	0	0	0	0	0	0	0.8	0.4	0	0	0	0
9854	136	85	20	TCCTCCTCCCGCTGGAGCCG	13	77.7	17.6	20.3	24.2	35	18.4	0	0	0	0.2	0.6	0	0.4	0	0	0	0	0	0	0	0.8	0.4	0	0	0	0
9867	132	90	20	CCTCCCGCTGGAGCCGGTCA	13	76.4	17.6	20.3	24.7	35.2	18.4	0	0	0	0.2	0.6	0	0.4	0	0	0	0	0	0	0	0.8	0.4	0	0	0	0
9871	149	85	20	TCTCCTCCTCCCCTCCTTCC	24	15	17.6	30	28.7	10.4	34	0	0	0	0	0	0	0	0	0	0	0	0	0	0.5	0.8	0	0	0.6	0.2	0
9875	149	83.333	18	TCCTCCTCCCCTCCTTCCGC	24	15	18.2	29.5	28.7	11	34.5	0	0	0	0	0	0	0	0	0	0	0	0	0	0.2	0.4	0	0	0	0.2	0
9885	32	100	15	TGTTGTTGGTCCTTTTATTA	24	11.9	41.5	29	35.1	14.6	20.9	0	0	0	0	0	0	0	0	0	0	0	0	0	0	0	0	0	0	0	0
9886	149	84.211	19	CTCCTCCTCCCCTCCTTCCG	24	15	18.2	29.5	28.7	11	34.3	0	0	0	0	0	0	0	0	0	0	0	0	0	0.2	0.4	0	0	0	0.2	0
9895	133	89.474	19	TCCTCCCGCTGGAGCCGGTC	13	76.4	17.6	20.3	24.2	35.2	18.4	0	0	0	0.2	0.6	0	0.4	0	0	0	0	0	0	0	0.8	0.4	0	0	0	0
9901	134	85	20	CTCCTCCCGCTGGAGCCGGT	13	76.4	17.6	20.3	24.2	35.1	18.4	0	0	0	0.2	0.6	0	0.4	0	0	0	0	0	0	0	0.8	0.4	0	0	0	0
9931	97	90	20	GTGTGCGGGGTGCCCTGACT	0	0	0	0	0	0	0	0.3	0	0	0.5	0	0	0.4	36.3	38.3	47.8	46.7	55.9	0	0.5	2.3	2.5	0.5	0.6	1.6	1.6
9935	32	100	17	TGTGTTGTTGGTCCTTTTAT	24	11.9	41.5	29	34.6	14.9	20.9	0	0	0	0	0	0	0	0	0	0	0	0	0	0	0	0	0	0	0	0
9939	140	88.889	18	CCTCCTCCTCCCGCTGGAGC	13	83.9	17.6	20.3	25.2	24.8	19.1	0	0	0	0.2	0.6	0	0.4	0	0	0	0	0	0	0	0.8	0.4	0	0	0	0
9960	140	89.474	19	CCCTCCTCCTCCCGCTGGAG	13	83.5	17	20.8	25.2	24.6	19.1	0	0	0	0.2	0.6	0	0.4	0	0	0	0	0	0	0	0.8	0.8	0	0	0	0.2
9965	152	89.474	19	TCTCTCCTCCTCCCCTCCTT	23	15	18.2	30	28.7	10.1	34	0	0	0	0	0	0	0	0	0	0	0	0	0	0.7	0.4	0.4	0	0.6	0.2	0
9966	32	100	16	GTGTTGTTGGTCCTTTTATT	24	11.9	41.5	29	34.6	14.6	20.9	0	0	0	0	0	0	0	0	0	0	0	0	0	0	0	0	0	0	0	0
9974	143	80	20	CCTCCTCCCCTCCTTCCGCT	24	15	18.2	29.5	28.7	11	34.5	0	0	0	0	0	0	0	0	0	0	0	0	0	0.2	0.4	0	0	0	0.2	0
9978	142	84.211	19	CTCCTCCCCTCCTTCCGCTG	24	15	18.2	29.5	28.7	10.9	34.5	0	0	0	0	0	0	0	0	0	0	0	0	0	0.2	0.4	0	0	0	0.2	0
9985	52	85.714	21	ATATGTGTGTGTCGGTGTGT	0	0	0	0	0	0	0	0	0	0	0	0	0	0	40.7	39.3	46.9	28.1	81.4	0	0	0	0	0	0	0	0
9986	58	93.75	16	AATATGTGTGTGTCGGTGTG	0	0	0	0	0	0	0	0	0	0	0	0	0	0	40.7	39.3	46.9	28.1	81.4	0	0	0	0	0	0	0	0
9997	117	88.889	18	TCACGCAGCGACGGTTGTTT	28	47.7	15.1	19.8	14.3	32.3	25.2	0	0	0	0	0.6	0	0	0	0	0	0	0	0	0.2	0	0	0	0	0	0
10024	48	90	20	TGTGTGTGGGCAGTGTTTGT	17	56.5	17	13.1	13.8	20.1	50.9	0	0	0	0	0	0	0	0	0	0	0	0	0	0	0.4	0	0	0	0	0
10043	159	95	20	CCGCTCCCTCTCTCTTCCTT	1	0	0	0	0	0	0	0	0	0	0	0.6	0	0	45.9	31.4	31.8	84.6	39	0	0	0	0	0	0.6	0	0
10070	159	100	17	AGTCTCACTCTCTCTTCCTT	20	8.4	37.1	52.3	38.1	23.9	15.1	0	0	0	0	0	0	0	0	0	0	0	0	0	0	0	0	0	0	0	0.2
10075	160	100	16	GAGTCTCACTCTCTCTTCCT	20	8.4	37.1	52.3	38.1	23.9	15.1	0	0	0	0	0	0	0	0	0	0	0	0	0	0	0	0	0	0	0	0
10080	88	100	14	TCACTGCAGCAACAAATGAG	0	0	0	0	0.5	0.8	0	0	0	0	0	0	0	0	46.9	47.6	72.1	41.7	24.2	0	0	0	0	0	0	0	0
10093	81	85	20	CACTGCAGCAACAAATGAGA	0	0	0	0	0.5	0.8	0	0	0	0	0	0	0	0	46.9	47.6	71.2	41.6	24.9	0	0	0	0	0	0	0	0
10103	43	94.737	19	TGGGCGGTGTGTGTTGTTTG	0	0	0	0.5	0	0	0	0.3	0	0	0	0.6	0	0	60.7	43.7	41.1	68	17.5	0	0.2	0	0	0	0	0.2	0
10108	88	100	16	CTTCACTGCAGCAACAAATG	0	0	0	0	0.5	0.8	0	0	0	0	0	0	0	0	46.9	47.6	72.1	41.4	23.6	0	0	0	0	0	0	0	0
10109	88	100	15	TTCACTGCAGCAACAAATGA	0	0	0	0	0.5	0.8	0	0	0	0	0	0	0	0	46.9	47.6	72.1	41.4	23.6	0	0	0	0	0	0	0	0
10122	47	90	20	GTGTGTGGGCAGTGTTTGTG	17	55.2	15.7	13.1	14.3	19.8	50.4	0	0	0	0	0	0	0	0	0	0	0	0	0	0	0.4	0	0	0	0	0
10149	43	94.444	18	GGGCGGTGTGTGTTGTTTGT	0	0	0	0.5	0	0	0	0.3	0	0	0	0.6	0	0	60.7	43.7	41.1	68.2	16.1	0	0.2	0	0	0	0	0.2	0
10151	114	85	20	CACGCAGCGACGGTTGTTTG	28	46.8	13.8	19.8	14.3	30.6	24.7	0	0	0	0	0.6	0	0	0	0	0	0	0	0	0.2	0	0	0	0	0	0
10179	26	85	20	GTTTTTGGTTCTTTCAGAGC	26	30.9	18.2	11.6	14.8	15.3	43.8	0	0	0	0	0	0	0	0	0	0	0	0	0.7	0	0	0	0	0	0	0
10189	58	94.118	17	AAATATGTGTGTGTCGGTGT	0	0	0	0	0	0	0	0	0	0	0	0	0	0	39.2	38.3	43.6	28.1	81.4	0	0	0	0	0	0	0	0
10196	29	88.889	18	TGTTTTTGGTTCTTTCAGAG	26	30.5	18.2	11.6	14.8	15.3	43.8	0	0	0	0	0	0	0	0	0	0	0	0	0.7	0	0	0	0	0	0	0
10211	40	90.476	21	GGCGGTGTGTGTTGTTTGTT	0	0	0	0.5	0	0	0	0.3	0	0	0	0	0	0	60.3	43.2	41.1	68.4	16.1	0	0	0	0	0	0	0	0
10243	109	89.474	19	AGCGACGGTTGTTTGTGCGG	26	45.5	13.8	19.8	14.3	30.8	24.9	0	0	0	0	0.6	0	0	0.5	0	0	0	0	0	0.2	0	0	0	0	0	0
10244	110	88.889	18	CAGCGACGGTTGTTTGTGCG	26	45.5	13.8	19.8	14.3	30.8	24.9	0	0	0	0	0.6	0	0	0.5	0	0	0	0	0	0.2	0	0	0	0	0	0
10245	111	85	20	GCAGCGACGGTTGTTTGTGC	26	45.5	13.8	19.8	14.3	30.8	24.9	0	0	0	0	0.6	0	0	0.5	0	0	0	0	0	0.2	0	0	0	0	0	0
10257	112	85	20	CGCAGCGACGGTTGTTTGTG	26	45.5	13.8	19.8	14.3	30.8	24.9	0	0	0	0	0.6	0	0	0	0	0	0	0	0	0.2	0	0	0	0	0	0
10258	113	85	20	ACGCAGCGACGGTTGTTTGT	26	45.5	13.8	19.8	14.3	30.7	24.7	0	0	0	0	0.6	0	0	0	0	0	0	0	0	0.2	0	0	0	0	0	0
10267	39	90.476	21	GCGGTGTGTGTTGTTTGTTG	0	0	0	0	0	0	0	0.3	0	0	0	0	0	0	59.3	43.2	41.1	68.4	16.1	0	0	0	0	0	0	0	0
10274	38	90.476	21	CGGTGTGTGTTGTTTGTTGG	0	0	0	0	0	0	0	0.3	0	0	0	0	0	0	59.3	43.2	41.1	68.2	16.1	0	0	0	0	0	0	0	0
10332	90	80	20	GGGTGCCATTATAGCAGCAA	0	0	0	0	0	0	0	0	0	0	0	0	0	0.4	41.6	37.3	39.4	37.4	70.7	0	0	0	0	0	0	0	0
10333	103	100	15	TGTGTGCGGGGTGCCATTAT	0	0	0	0	0	0	0	0	0	0	0	0	0	0.4	42.1	37.8	40.2	37	69.3	0	0	0	0	0	0	0	0
10336	137	85	20	CTCCTCCTCCCGCTGGAGCC	13	78.2	17.6	20.3	24.2	22.4	18.4	0	0	0	0.2	0.6	0	0.4	0	0	0	0	0	0	0	0.8	0.4	0	0	0	0
10350	29	88.889	18	CTGTTTTTGGTTCTTTCAGA	26	29.1	18.2	11.6	14.8	14.9	42.3	0	0	0	0	0	0	0	0	0	0	0	0	0.7	0	0	0	0	0	0	0
10352	103	100	12	GTGCGGGGTGCCATTATAGC	0	0	0	0	0	0	0	0	0	0	0	0	0	0.4	42.6	37.3	40.2	36.6	69.3	0	0	0	0	0	0	0	0
10353	103	100	13	TGTGCGGGGTGCCATTATAG	0	0	0	0	0	0	0	0	0	0	0	0	0	0.4	42.6	37.3	40.2	36.6	69.3	0	0	0	0	0	0	0	0
10367	103	100	14	GTGTGCGGGGTGCCATTATA	0	0	0	0	0	0	0	0	0	0	0	0	0	0.4	42.1	37.3	40.2	36.8	69.3	0	0	0	0	0	0	0	0
10399	94	80	20	TGCGGGGTGCCATTATAGCA	0	0	0	0	0	0	0	0	0	0	0	0	0	0.4	42.6	37.3	40.2	36.5	68.6	0	0	0	0	0	0	0	0
10417	92	80	20	CGGGGTGCCATTATAGCAGC	0	0	0	0	0	0	0	0	0	0	0	0	0	0.4	42.6	36.8	40.2	36.8	68.6	0	0	0	0	0	0	0	0
10420	91	80	20	GGGGTGCCATTATAGCAGCA	0	0	0	0	0	0	0	0	0	0	0	0	0	0.4	42.6	37.3	39.4	37	68.6	0	0	0	0	0	0	0	0
10424	93	80	20	GCGGGGTGCCATTATAGCAG	0	0	0	0	0	0	0	0	0	0	0	0	0	0.4	42.6	36.8	40.2	36.6	68.6	0	0	0	0	0	0	0	0
10434	88	80	20	GTGCCATTATAGCAGCAACA	0	0	0	0	0	0	0	0	0	0	0	0	0	0.4	41.6	36.3	39.4	37.4	70	0	0	0	0	0	0	0	0
10435	89	80	20	GGTGCCATTATAGCAGCAAC	0	0	0	0	0	0	0	0	0	0	0	0	0	0.4	41.6	36.3	39.4	37.4	70	0	0	0	0	0	0	0	0
10442	53	90	20	ATATGTGCGTGTGGACGGTG	34	18.5	10.1	9.2	12.4	13.8	7.6	0.6	0	0	0	0	0	0	0	0	0	0.4	0.7	0	0	0	0	0	0	0	0
10446	47	100	13	GTGGCGGTGTGTGTGCTCTT	0	0	0	0	0	0	0	0	0	0	0	0	0	0	56.4	68.7	52	5.3	42.4	0	0	0	0	0	0	0	0
10452	47	94.444	18	GTGTGGCGGTGTGTGTGCTC	0	0	0	0	0	0.1	0	0	0	0	0	0	0	0	56	68.3	52	5.7	42.4	0	0	0	0	0	0	0	0
10467	52	90	20	TATGTGCGTGTGGACGGTGT	34	18.5	10.1	9.2	12.4	13.6	7.6	0.6	0	0	0	0	0	0	0	0	0	0.4	0.7	0	0	0	0	0	0	0	0
10473	141	85	20	TTCCCTCCTCCTTCAGTTGG	0	0	0	0	0	0	0	0	0	0	0	0	0	0	17.7	20.1	36	48.1	102.3	0	0	0	0	0	0	0	0
10481	147	94.118	17	TCCTTCCCTCCTCCTTCAGT	0	0	0	0	0	0	0	0	0	0	0	0	0	0	17.7	19.1	36	47.9	103	0	0.2	0	0	0	0	0	0.2
10485	47	94.118	17	TGTGGCGGTGTGTGTGCTCT	0	0	0	0	0	0	0	0	0	0	0	0	0	0	56	68.3	52	5.3	42.4	0	0	0	0	0	0	0	0
10506	42	89.474	19	TGGCGGTGTGTGTGCTCTTG	0	0	0	0	0	0.1	0	0	0	0	0	0	0	0	55	68.7	52	5.3	42.4	0	0	0	0	0	0	0	0
10507	87	80	20	TGCCATTATAGCAGCAACAC	0	0	0	0	0	0	0	0	0	0	0	0	0	0.4	41.6	36.3	39.4	37.2	68.6	0	0	0	0	0	0	0	0
10516	142	85	20	CTTCCCTCCTCCTTCAGTTG	0	0	0	0	0	0	0	0	0	0	0	0	0	0	17.2	20.1	36	47.6	102.3	0	0	0	0	0	0	0	0
10552	147	93.75	16	CCTTCCCTCCTCCTTCAGTT	0	0	0	0	0	0	0	0	0	0	0	0	0	0	17.2	19.1	36	47.4	102.3	0	0	0	0	0	0	0	0
10584	89	85	20	GGTGCCTTGACGGCAACAAC	45	4.4	14.5	9.7	11.9	6.6	33.7	0	0	0	0	0	0	0	0	0	0	0	0	0	0	0	0	0	0	0	0
10590	90	85	20	GGGTGCCTTGACGGCAACAA	45	4.4	14.5	9.7	11.9	6.7	33.5	0	0	0	0	0	0	0	0	0	0	0	0	0	0	0	0	0	0	0	0
10607	103	94.444	18	TTCTGTGTGCGGGGTGCCAT	0	0	1.3	5.3	3	0	0.5	0	0	0	0.2	0	0	0	0	0	0	0.2	0	64.6	84.4	0	0	0	0	0.2	0
10608	88	85	20	GTGCCTTGACGGCAACAACA	45	4.4	14.5	9.7	11.9	6.6	33.7	0	0	0	0	0	0	0	0	0	0	0	0	0	0	0	0	0	0	0	0
10609	94	89.474	19	GCGGGGTGCCTTGACGGCAA	44	4.4	13.8	9.7	11.9	6.7	33.7	0	0	0	0	0	0	0	0	0	0	0	0	0	0	0	0	0	0	0	0
10631	61	100	19	CATATAAATATGTGTGTGTC	0	0	0	0.5	0	0.3	0	0	0	0	0.2	4	0	1.1	38.3	37.3	42.7	30.8	59.2	2	0.5	0.4	0	0	0.6	0	0.5
10644	91	85	20	GGGGTGCCTTGACGGCAACA	44	4.4	14.5	9.7	11.9	6.7	33.2	0	0	0	0	0	0	0	0	0	0	0	0	0	0	0	0	0	0	0	0
10648	52	94.444	18	TGTGTGTGTGGGCAGTGTTT	17	40.6	17	13.1	13.8	19.8	50.9	0	0	0	0	0	0	0	0	0	0	0	0	0	0	0.4	0	0	0	0	0
10663	94	88.889	18	CGGGGTGCCTTGACGGCAAC	44	4.4	13.8	9.7	11.9	6.7	33.2	0	0	0	0	0	0	0	0	0	0	0	0	0	0	0	0	0	0	0	0
10669	35	88.889	18	GTGTGCTGTTGTTGATCCCT	0	0	0	0	0	0	0	0	0	0	0	0.6	0	0	67	80.5	46.1	10.6	13.5	0	0	0	0	0	0	0	0
10670	35	89.474	19	TGTGTGCTGTTGTTGATCCC	0	0	0	0	0	0	0	0	0	0	0	0.6	0	0	67	80.5	46.1	10.6	13.5	0	0	0	0	0	0	0	0
10671	32	85	20	TGTGCTGTTGTTGATCCCTT	0	0	0	0	0	0	0	0	0	0	0	0.6	0	0	67.9	80.5	45.3	10.4	13.5	0	0	0	0	0	0	0	0
10695	49	90	20	GTGTGTGTGGGCAGTGTTTG	17	40.2	17	13.1	13.8	19.6	50.6	0	0	0	0	0	0	0	0	0	0	0	0	0	0	0.4	0	0	0	0	0
10708	96	85	20	TGTGCGGGGTTCCATGACTG	24	45.9	19.5	17.4	14.8	18.4	16.6	0	0	0	0	0	0	0	0	0	0	0	0	0	0	0	0	0.5	0	0	0.2
10716	97	85	20	GTGTGCGGGGTTCCATGACT	24	45.9	19.5	17.4	14.8	18.2	16.6	0	0	0	0	0	0	0	0	0	0	0	0	0	0	0	0	0.5	0	0	0.2
10717	29	84.211	19	GTGCTGTTGGCCCTTCAGAG	25	50.3	13.8	20.3	13.8	30.4	7.6	0	0	0	0	0	0	0	0	0	0	0	0	0	0	0	0	0	0	0	0
10731	108	85	20	GCGACGGTTGTGTGAGCAGG	26	10.6	22.6	19.4	14.8	5.2	34.3	0	0	0	0.2	0	0	0	0	0	0	0	0	0	0	0	0	0	0	0	0
10746	25	84.211	19	GCTGTTGGCCCTTCAGAGCC	25	50.3	13.2	20.3	13.8	30.6	7.6	0	0	0	0	0	0	0	0	0	0	0	0	0	0	0	0	0	0	0	0
10768	26	80.952	21	TGCTGTTGGCCCTTCAGAGC	25	50.3	13.2	20.3	13.8	30.6	7.6	0	0	0	0	0	0	0	0	0	0	0	0	0	0	0	0	0	0	0	0
10797	47	88.889	18	GTGTGGGCAGTGTTTGTGCT	17	38	16.3	13.1	14.3	19.7	50.1	0	0	0	0	0	0	0	0	0	0	0	0	0	0	0.4	0	0	0	0	0
10851	47	89.474	19	TGTGTGGGCAGTGTTTGTGC	17	37.5	15.7	13.1	14.3	19.7	49.9	0	0	0	0	0	0	0	0	0	0	0	0	0	0	0.4	0	0	0	0	0
10857	58	95	20	TATAAATATGTGTGTGTCGG	0	0	0	0.5	0	0.1	0	0	0	0	0.2	1.7	0	0.7	38.7	37.3	42.7	30.8	59.2	0.7	0	0	0	0	0	0	0
10858	61	100	18	ATATAAATATGTGTGTGTCG	0	0	0	0.5	0	0.3	0	0	0	0	0	1.7	0	0.7	38.3	37.3	42.7	30.8	59.2	0.7	0	0.4	0	0	0	0	0
10907	43	85	20	TGGGCAGTGTTTGTGCTGTT	16	38	16.3	13.1	13.4	18.6	49.1	0	0	0	0	0	0	0	0	0	0	0	0	0	0	0.4	0	0	0	0	0
10913	79	93.75	16	CCGAAGCAACACGTGAGAGC	10	31.8	37.1	35.8	37.6	21.3	8.3	0	0	0	0	0	0	0	0	0	0	0	0	0	0	0	0	0	0	0	0
10927	43	83.333	18	GGCAGTGTTTGTGCTGTTTT	16	36.7	17	13.5	12.9	18.6	48.9	0	0	0	0	0	0	0	0	0	0	0	0	0	0	0	0	0	0	0	0
10930	78	94.118	17	CGAAGCAACACGTGAGAGCA	10	31.4	37.1	35.8	37.6	21.2	8.3	0	0	0	0	0	0	0	0	0	0	0	0	0	0	0	0	0	0	0	0
10937	80	85	20	ACCGAAGCAACACGTGAGAG	10	32.2	37.1	34.8	37.6	21.6	8.3	0	0	0	0	0	0	0	0	0	0	0	0	0	0	0	0	0	0	0	0
10941	47	88.235	17	TGTGGGCAGTGTTTGTGCTG	16	36.7	16.3	13.1	14.3	18.7	48.4	0	0	0	0	0	0	0	0	0	0	0	0	0	0	0.4	0	0	0	0	0
10960	31	85	20	GTGCTGTTGTTGATCCCTTC	0	0	0	0	0	0	0	0	0	0	0	0.6	0	0	66.5	80.5	39.4	9.7	12.8	0	0	0	0	0	0	0	0
10969	44	85	20	GTGGGCAGTGTTTGTGCTGT	16	37.5	16.3	13.1	13.4	18.6	48.1	0	0	0	0	0	0	0	0	0	0	0	0	0	0	0.4	0	0	0	0	0
10987	58	94.737	19	ATAAATATGTGTGTGTCGGT	0	0	0	0	0	0	0	0	0	0	0	0	0	0	38.7	37.3	42.7	30.8	59.2	0	0	0	0	0	0	0	0
11005	82	85	20	TCACCGAAGCAACACGTGAG	10	32.2	37.1	34.3	36.6	21.8	8.3	0	0	0	0	0	0	0	0	0	0	0	0	0	0	0	0	0	0	0	0
11014	43	84.211	19	GGGCAGTGTTTGTGCTGTTT	16	36.7	16.3	13.5	12.9	18.6	48.4	0	0	0	0	0	0	0	0	0	0	0	0	0	0	0	0	0	0	0	0
11015	81	85	20	CACCGAAGCAACACGTGAGA	10	32.2	37.1	34.3	36.6	21.6	8.3	0	0	0	0	0	0	0	0	0	0	0	0	0	0	0	0	0	0	0	0
11045	111	90	20	GCGGCGACGGTTCTGTGTGC	0	0	1.3	5.3	3.5	0	0.3	0.6	0.4	0.5	5.5	2.8	2	12.4	0	0	0	0.2	0	69.9	86.3	1.1	1.3	0	0	1.4	1.2
11092	119	85	20	CCGGTCACGCCGCGACGATT	0	0.4	0	0	0.5	0.4	0	0	0.4	0	0	0	0	0	29.2	29.5	39.4	77.3	26.9	0.7	0.2	0	0	0	0	0	0.2
11094	58	94.444	18	TAAATATGTGTGTGTCGGTG	0	0	0	0	0	0	0	0	0	0	0	0	0	0	38.7	37.3	42.7	27.9	59.9	0	0	0	0	0	0	0	0
11126	116	85	20	GTCACGCCGCGACGATTGTG	0	0.4	0	0	0.5	0.4	0	0	0.4	0	0	0	0	0	28.7	30	39.4	76.9	26.9	0.7	0.2	0	0	0	0	0	0.2
11142	118	85	20	CGGTCACGCCGCGACGATTG	0	0.4	0	0	0.5	0.4	0	0	0.4	0	0	0	0	0	28.7	29.5	39.4	76.9	26.9	0.7	0.2	0	0	0	0	0	0.2
11154	117	85	20	GGTCACGCCGCGACGATTGT	0	0.4	0	0	0.5	0.4	0	0	0.4	0	0	0	0	0	28.7	29.5	39.4	76.6	26.9	0.7	0.2	0	0	0	0	0	0.2
11160	122	88.889	18	TCCGGTCACGCCGCGACGAT	0	0.4	0	0	0.5	0.4	0	0	0.4	0	0	0	0	0	29.2	29.5	39.4	77.3	25.6	0.7	0.2	0	0	0	0	0	0.2
11174	122	89.474	19	ATCCGGTCACGCCGCGACGA	0	0.4	0	0	0.5	0.6	0	0.3	0.4	0	0	0	0	0	29.2	29.5	39.4	76.9	24.9	0.7	0.2	0	0	0	0	0	0.2
11180	115	85	20	TCACGCCGCGACGATTGTGT	0	0.4	0	0	0	0.4	0	0	0.4	0	0	0	0	0	28.2	30	39.4	76.4	26.9	0.7	0.2	0	0	0	0	0	0.2
11193	113	85	20	ACGCCGCGACGATTGTGTGT	0	0.4	0	0	0	0.4	0	0	0.4	0	0	0	0	0	28.2	30	39.4	76.2	26.9	0.7	0	0	0	0	0	0	0.2
11194	114	85	20	CACGCCGCGACGATTGTGTG	0	0.4	0	0	0	0.4	0	0	0.4	0	0	0	0	0	28.2	30	39.4	76.2	26.9	0.7	0	0	0	0	0	0	0.2
11206	112	85	20	CGCCGCGACGATTGTGTGTG	0	0.4	0	0	0	0.4	0	0	0.4	0	0	0	0	0	28.2	30	39.4	76	26.9	0.7	0	0	0	0	0	0	0.2
11209	25	90	20	TTGTTGATCCCTTCAGTGCC	0	0	0	0	0	0	0	0	0	0	0	0.6	0	0	65.5	80	37.7	10	10.1	0	0	0	0	0	0	0	0
11213	24	90	20	TGTTGATCCCTTCAGTGCCT	0	0	0	0	0	0	0.3	0	0	0	0	0.6	0	0	65	80	37.7	10	10.1	0	0	0	0	0	0	0	0
11236	23	90	20	GTTGATCCCTTCAGTGCCTT	0	0	0	0	0	0	0.3	0	0	0	0	0.6	0	0	65	80	37.7	10	9.4	0	0	0	0	0	0	0	0
11253	29	88.889	18	TGCTGTTGTTGATCCTTCAG	0	0	0.6	0	1	0	0	0	0.4	0	0.7	0.6	0.7	0	23	35.8	63.7	15.3	56.5	0	0.7	0.4	0	0	1.2	0.5	0.9
11290	111	85	20	GCCGCGACGATTGTGTGTGC	0	0.4	0	0	0	0.4	0	0	0.4	0	0	0	0	0	27.7	30	39.4	75.6	25.6	0.7	0	0	0	0	0	0	0.2
11295	110	88.889	18	CCGCGACGATTGTGTGTGCG	0	0.4	0	0	0	0.3	0	0	0.4	0	0	0	0	0	27.7	30	39.4	75.6	25.6	0.7	0	0	0	0	0	0	0.2
11298	100	94.444	18	TCTGTGTGCGGGGTGCCATC	0	0	1.3	5.3	3	0	1	0	0	0	0.2	0	0	0	0	0	0	0.2	0	63.3	69.4	0	0	0	0	0.2	0
11322	65	78.947	19	GAGAGCATATATGTGCGTGT	30	15.9	11.3	10.6	14.8	13.6	7.3	0	0	0	0	0	0	0	0	0	0	0	0	0	0	0	0	0	0	0	0
11325	59	92.857	14	GAGCATATATGTGCGTGTGG	30	16.3	10.7	10.6	14.8	13.6	7.3	0	0	0	0	0	0	0	0	0	0	0	0	0	0	0	0	0	0	0	0
11351	64	80	20	AGAGCATATATGTGCGTGTG	30	15.9	10.7	10.6	14.8	13.6	7.3	0	0	0	0	0	0	0	0	0	0	0	0	0	0	0	0	0	0	0	0
11415	73	85	20	CAACACGTGGGAGCATAAAA	9	7.1	4.4	22.7	20.3	23.5	8.1	0	0	0	0	0	0	0	0	0	0	0	0	0	0	0	0	0	0	0	0
11418	114	90	20	CACGCGGCGACGGTTCTGTG	0	0	1.3	5.3	3.5	0	0	0.9	0.4	0.5	2.6	0	1.3	12.1	0	0	0	0.2	0	66.6	86.1	1.1	1.3	0	0	1.4	1.2
11429	129	94.737	19	CCGCTGGACCCGGTCACGCA	0	0	0.6	0	0	0.1	0	0	0	0	0.2	0.6	0	0	21.5	11.8	13.4	35.5	112.4	0	0.2	0	0.4	0	0	0.2	0.5
11431	115	90	20	TCACGCGGCGACGGTTCTGT	0	0	1.3	5.3	3.5	0	0	0.9	0.4	0.5	2.6	0	1.3	12.1	0	0	0	0.2	0	66.6	86.1	1.1	1.3	0	0	1.4	1.2
11434	125	90	20	CTGGACCCGGTCACGCAGCG	0	0	0.6	0	0.5	0.1	0	0	0	0	0	0	0	0	21.5	11.8	13.4	35.5	112.4	0	0.2	0	0.4	0	0	0.2	0.7
11435	57	90	20	AAATATGCGTGTGTGTGGGC	0	0	0	0	0	0.6	0.5	0	0	0	0	0	0	0	39.7	37.8	35.2	58.7	22.2	0	0	0	0.4	0.5	0.6	0.5	0
11461	129	94.444	18	CGCTGGACCCGGTCACGCAG	0	0	0.6	0	0	0.1	0	0	0	0	0	0	0	0	21.5	11.8	13.4	35.7	112.4	0	0.2	0	0.4	0	0	0.2	0.5
11471	126	90	20	GCTGGACCCGGTCACGCAGC	0	0	0.6	0	0	0.1	0	0	0	0	0	0	0	0	21.5	11.8	13.4	35.5	112.4	0	0.2	0	0.4	0	0	0.2	0.5
11477	146	90.476	21	TCTTCCTTCCCTCATCCTCC	24	11.9	34.6	21.8	14.8	21.5	11.8	0.6	0	0	0	0.6	0	0.4	0	0	0	0.2	0	0	0	0	0.4	0	0	0.2	0.2
11482	112	90	20	CGCGGCGACGGTTCTGTGTG	0	0	1.3	5.3	3.5	0	0	0.6	0.4	0.5	2.4	0	1.3	12.4	0	0	0	0.2	0	66.6	85.8	1.1	1.3	0	0	1.4	1.2
11483	150	94.444	18	CTCTTCCTTCCCTCATCCTC	24	11.9	34.6	21.8	14.8	21.3	11.8	0.6	0	0	0	0.6	0	0.4	0	0	0	0.2	0	0	0	0	0.4	0	0	0.2	0.2
11486	113	90	20	ACGCGGCGACGGTTCTGTGT	0	0	1.3	5.3	3.5	0	0	0.6	0.4	0.5	2.6	0	1.3	12.1	0	0	0	0.2	0	66.6	85.8	1.1	1.3	0	0	1.4	1.2
11487	122	85	20	GACCCGGTCACGCAGCGACG	0	0	0.6	0	0.5	0.1	0	0	0	0	0	0	0.7	0	21.5	11.8	12.6	34.8	111	0	0.2	0	0.8	0.5	0	0.2	0.7
11492	125	89.474	19	TGGACCCGGTCACGCAGCGA	0	0	0.6	0	0.5	0.1	0	0	0	0	0	0	0	0	21.5	11.8	13.4	35.5	111	0	0.2	0	0.4	0	0	0.2	0.7
11502	59	92.857	14	AGCATATATGTGCGTGTGGA	30	16.3	10.1	9.2	12.4	13.5	7.3	0	0	0	0	0	0	0	0	0	0	0	0	0	0	0	0	0	0	0	0
11507	55	88.889	18	ATATATGTGCGTGTGGACGG	30	15.9	10.1	9.2	12.4	13.5	7.6	0	0	0	0	0	0	0	0	0	0	0	0	0	0	0	0	0	0	0	0
11512	125	88.889	18	GGACCCGGTCACGCAGCGAC	0	0	0.6	0	0.5	0.1	0	0	0	0	0	0	0	0	21.5	11.8	12.6	35	111	0	0.2	0	0.8	0.5	0	0.2	0.7
11527	54	89.474	19	TATATGTGCGTGTGGACGGT	30	15.9	10.1	9.2	12.4	13.4	7.6	0	0	0	0	0	0	0	0	0	0	0	0	0	0	0	0	0	0	0	0
11538	56	88.235	17	CATATATGTGCGTGTGGACG	30	15.9	10.1	9.2	12.4	13.5	7.6	0	0	0	0	0	0	0	0	0	0	0	0	0	0	0	0	0	0	0	0
11539	59	92.857	14	GCATATATGTGCGTGTGGAC	30	15.9	10.1	9.2	12.4	13.5	7.6	0	0	0	0	0	0	0	0	0	0	0	0	0	0	0	0	0	0	0	0
11599	45	88.889	18	GGTGGGCAATGTGTGTGTGC	39	7.5	6.3	8.7	7.9	6.2	30	0	0	0	0	0	0	0	0	0	0	0	0	0	0.2	0	0	0	0	0	0
11698	89	94.444	18	TGCCATCACTGCAGCAACGC	27	20.8	17.6	21.8	18.3	8.2	14.1	0	0	0	0.2	0	0.7	0	0	0	0	0	0	0	0.7	0.8	0	0	0.6	0.2	0.7
11701	86	90	20	GCCATCACTGCAGCAACGCG	27	20.8	17	21.8	18.8	8.2	14.1	0	0	0	0.2	0	0.7	0	0	0	0	0	0	0	0.7	0.8	0	0	0.6	0.2	0.7
11702	99	94.737	19	CTGTGTGCGGGGTGCCATCA	0	0	0	0	0	0.1	1	0	0	0	0.5	0	0	0	0	0	0	0.2	0	63.3	69.1	0	0	0	0	0.2	0
11716	89	94.737	19	GTGCCATCACTGCAGCAACG	26	20.3	17.6	21.3	18.3	8.3	14.1	0	0	0	0.2	0	0.7	0	0.5	0	0	0	0	0	0.7	0.8	0	0	0.6	0.2	0.7
11726	85	90	20	CCATCACTGCAGCAACGCGT	27	20.8	16.3	21.3	18.8	8.2	14.1	0	0	0	0.2	0	0.7	0	0	0	0	0	0	0	0.7	0.8	0	0	0.6	0.2	0.7
11788	121	89.474	19	GTCCGGTCACGCGGCAACGG	0	0	0	0	0.5	0.5	0.5	0	0.9	0	0.5	1.1	0.7	0.7	15.3	23.6	10.1	11.8	117.8	0	0.5	0.4	0.8	0.5	1.2	0.9	0.7
11857	126	100	14	GGTCCGGTCACGCGGCAACG	0	0	0	0	0.5	0.5	0.5	0	0.4	0	0.5	1.1	0.7	0.7	15.3	23.6	10.1	11.8	117.8	0	0	0.4	0.8	0.5	1.2	0.7	0.7
11873	35	78.947	19	TGTGTGCTCTTGTTATTCCC	0	0	0	0	0	0	0	0	0	0	0	0	0	0	33.5	40.8	38.5	4.7	70.7	0	0	0	0	0	0	0	0
11893	54	85	20	AATGTGTGTGTGTGTGCAGT	0	0	0	0	0	0	0	0	0	0	0	0	0	0	37.8	45.7	46.9	13.5	43.7	0	0	0	0	0	0	0	0
11899	155	73.333	15	GTGTGCTCTTGTTATTCCCT	0	0	0	0	0	0	0	0	0	0	0	0	0	0	33.5	40.8	38.5	4.7	70	0	0	0	0	0	0	0	0
11902	36	90	20	TGTGTGGGCTGTTGTTGGTC	0	0	0	0	0	0	0	0	0.4	0	0.5	0	0	0	0	0	0	0	0	23.1	9.6	0	0	0	0	0.2	0
11903	37	90	20	GTGTGTGGGCTGTTGTTGGT	0	0	0	0	0	0	0	0	0.4	0	0.5	0	0	0	0	0	0	0	0	23.1	9.6	0	0	0	0	0.2	0
11935	38	89.474	19	TGTGTGTGGGCTGTTGTTGG	0	0	0	0	0	0	0	0	0.4	0	0.2	0	0	0	0	0	0	0	0	23.1	9.6	0	0	0	0	0	0
11938	32	75	20	TGTGCTCTTGTTATTCCCTT	0	0	0	0	0	0	0	0	0	0	0	0	0	0	33.5	40.8	38.5	4.7	69.3	0	0	0	0	0	0	0	0
11968	50	89.474	19	GTGTGTGTGGGCTGTTGTTG	0	0	0	0	0	0	0	0	0.4	0	0.2	0	0	0	0	0	0	0	0	22.4	9.6	0	0	0	0	0	0
11980	50	90	20	TGTGTGTGTGGGCTGTTGTT	0	0	0	0	0	0	0	0	0	0	0.2	0	0	0	0	0	0	0	0	22.4	9.6	0	0	0	0	0	0
12002	50	90.476	21	ATGTGTGTGTGGGCTGTTGT	0	0	0	0	0	0	0	0	0	0	0	0	0	0	0.5	0	0	0	0	22.4	9.6	0	0	0	0	0	0
12010	35	90	20	GTGTGGGCTGTTGTTGGTCC	0	0	0	0	0	0	0	0	0.4	0	0.5	0	0	0	0	0	0	0	0	23.1	9.1	0	0	0	0	0.2	0
12018	34	89.474	19	GTGGGCTGTTGTTGGTCCTA	0	0	0	0	0	0	0	0	0	0	0.2	0	0	0	0	0	0	0	0	23.1	8.9	0	0	0	0	0	0
12026	34	90	20	TGTGGGCTGTTGTTGGTCCT	0	0	0	0	0	0	0	0	0	0	0.5	0	0	0	0	0	0	0	0	23.1	9.1	0	0	0	0	0.2	0
12038	30	94.118	17	GGCTGTTGTTGGTCCTATCA	0	0	0	0	0	0	0	0	0	0	0.2	0	0	0	0	0	0	0	0	23.1	8.9	0	0	0.5	0	0	0
12046	101	89.474	19	TGTGTGTGCGGGTGCATTGA	1	0	2.5	0.5	2.5	1.8	0	0	0	0	0	0	0	0	24.9	30.4	31.8	26.4	61.9	0	0	0	0	0	0	0	0
12057	98	85.714	21	GTGTGTGCGGGTGCATTGAC	1	0	2.5	0.5	2.5	1.8	0	0	0	0	0	0	0	0	24.9	30.4	31.8	25.5	62.6	0	0	0	0	0	0	0	0
12058	34	100	13	TGGGCTGTTGTTGGTCCTAT	0	0	0	0	0	0	0	0	0	0	0.2	0	0	0	0	0	0	0	0	23.1	8.9	0	0	0	0	0	0
12059	29	81.25	16	GCTCTTGTTATTCCCTTCAG	0	0	0	0	0	0	0	0	0	0	0	0	0	0	34	39.8	38.5	4.7	66.6	0	0	0	0	0	0	0	0
12061	101	90	20	TTGTGTGTGCGGGTGCATTG	1	0	2.5	0.5	2.5	1.8	0	0	0	0	0	0	0	0	24.9	30.4	31.8	26.1	61.9	0	0	0	0	0	0	0	0
12086	30	80	15	TGCTCTTGTTATTCCCTTCA	0	0	0	0	0	0	0	0	0	0	0	0	0	0	34	39.8	38.5	4.7	65.9	0	0	0	0	0	0	0	0
12104	31	93.75	16	GGGCTGTTGTTGGTCCTATC	0	0	0	0	0	0	0	0	0	0	0.2	0	0	0	0	0	0	0	0	23.1	8.9	0	0	0	0	0	0
12116	153	83.333	18	TCTCTCTTCCTCTCTTCCCC	13	8.4	21.4	22.3	23.7	28.4	8.3	0	0	0	0	0	0	0	0	0	0	0	0	0	0	0	0	0	0	0	0
12117	31	75	20	GTGCTCTTGTTATTCCCTTC	0	0	0	0	0	0	0	0	0	0	0	0	0	0	33.5	39.8	38.5	4.7	65.9	0	0	0	0	0	0	0	0
12143	98	90	20	TGTGTGCGGGGTGCCCTGAC	0	0	0	0	0	0	0	0.3	0	0	0.5	0	0	0.4	22.5	26.5	33.5	33.5	52.5	0	0.5	2.6	2.5	0.5	0.6	1.6	1.6
12157	103	100	16	GTGTGTGCGGGGTGCCCTGA	0	0	0	0	0	0	0	0.3	0	0	0.5	0	0	0.4	22	26.5	33.5	33.9	52.5	0	0.5	2.6	2.5	0.5	0.6	1.6	1.6
12161	153	84.211	19	CTCTCTCTTCCTCTCTTCCC	13	7.9	20.7	22.3	24.2	27.7	8.3	0	0	0	0	0	0	0	0	0	0	0	0	0	0	0	0	0	0	0	0
12226	49	90	20	GTGTGTGTAGACGGTGTGTG	12	11.5	21.4	20.3	15.3	28	30.2	0.3	0	0	0	0	0	0	0	0	0	0	0	0	0	0	0	0	0	0	0
12234	50	90	20	TGTGTGTGTAGACGGTGTGT	12	11.5	21.4	20.3	15.3	27.9	30.2	0.3	0	0	0	0	0	0	0	0	0	0	0	0	0	0	0	0	0	0	0
12287	52	90	20	TATGTGTGTGTAGACGGTGT	12	11.5	21.4	20.3	15.3	26.6	30.2	0.3	0	0	0	0	0	0	0	0	0	0	0	0	0	0	0	0	0	0	0
12292	53	90	20	ATATGTGTGTGTAGACGGTG	12	11.5	21.4	20.3	15.3	26.6	30	0.3	0	0	0	0	0	0	0	0	0	0	0	0	0	0	0	0	0	0	0
12298	51	90	20	ATGTGTGTGTAGACGGTGTG	12	11.5	21.4	20.3	15.3	26.6	30.2	0.3	0	0	0	0	0	0	0	0	0	0	0	0	0	0	0	0	0	0	0
12305	54	90	20	AATATGTGTGTGTAGACGGT	13	10.6	21.4	20.3	15.3	26.6	29.7	0.3	0	0	0	0	0	0	0	0	0	0	0	0	0	0	0	0	0	0	0
12352	103	100	17	TGTGTGTGCGGGGTGCCCTG	0	0	0	0	0	0	0	0.3	0	0	0.5	0	0	0.4	22	26.5	33.5	34.1	48.4	0	0.5	2.6	2.5	0.5	0.6	1.6	1.6
12393	55	90	20	AAATATGTGTGTGTAGACGG	13	10.6	21.4	19.8	14.8	26.4	29.7	0.3	0	0	0	0	0	0	0	0	0	0	0	0	0	0	0	0	0	0	0
12398	126	94.118	17	GGGTCCGGTCACGCGGCAAC	0	0	0	0	0.5	0.3	0.3	0	0.4	0	0.5	1.1	0.7	0	15.3	23.6	10.1	10	110.4	0	0	0.4	0.8	0.5	0.6	0.5	0.5
12461	36	85	20	TGTGTGTGCTGCTGTCGGTC	0	0	0	0	0	0	0	0.3	0.4	0.5	0	0	0	0	31.1	39.3	44.4	7.1	52.5	0	0	0	0	0	0	0.2	0
12580	104	94.737	19	GGTTGTGTGTGCGGGTGCAT	1	1.3	3.1	1	3.5	1.9	0.3	0	0	0	0.5	0	0	0	26.3	30.4	34.4	25.9	41.7	0	0	0.4	0	0.5	0	0	0
12582	68	93.75	16	TGAGTGCATATAAATATGCG	0	0.9	0.6	0	0	0.1	0.3	2.6	0	0	0.2	0	0.7	0.4	31.6	34.4	34.4	40.6	22.2	0.7	0.2	0.4	0.4	0	0	0.2	0.5
12604	65	89.474	19	GAGTGCATATAAATATGCGT	0	0.9	0.6	0	0	0.1	0.3	2.6	0	0	0.2	0	0.7	0.4	31.6	34.9	33.5	40.6	22.2	0.7	0.2	0.4	0.4	0	0	0.2	0.5
12671	88	90	20	GTGCCTTCACCGAAGCAACA	11	23.4	23.9	29.5	26.7	22.4	8.3	0	0	0	0	0	0	0	0	0	0	0	0	0	0	0	0	0	0	0	0
12672	64	90	20	AGTGCATATAAATATGCGTG	0	0.9	0.6	0	0	0.1	0.3	2.6	0	0	0.2	0	0.7	0.4	31.6	34.9	33.5	40.6	22.2	0	0.2	0.4	0.4	0	0	0.2	0.2
12673	68	89.474	19	GTGAGTGCATATAAATATGC	0	0.9	0	0	0	0.1	0.3	2.6	0	0	0.2	0	0.7	0.4	31.6	34.4	34.4	40.5	22.2	0	0.2	0.4	0.4	0	0	0.2	0.2
12724	56	90	20	TAAATATGTGTGTGTAGACG	13	10.2	20.7	19.4	14.8	24.6	29	0.3	0	0	0	0	0	0	0	0	0	0	0	0	0	0	0	0	0	0	0
12738	87	90	20	TGCCTTCACCGAAGCAACAC	11	23	23.9	29.5	26.7	22	8.3	0	0	0	0	0	0	0	0	0	0	0	0	0	0	0	0	0	0	0	0
12740	63	94.444	18	GTGCATATAAATATGCGTGT	0	0.4	0.6	0	0	0.1	0.3	2.6	0	0	0.2	0	0.7	0.4	31.6	34.9	33.5	40.3	22.2	0	0.2	0.4	0.4	0	0	0.2	0.2
12755	57	88.889	18	AAATGTGTGTGTGTGTGCAG	0	0	0	0	0	0	0	0	0	0	0	0	0	0	36.8	44.7	36	13.1	40.4	0	0	0	0	0	0	0	0
12770	85	89.474	19	CTTCACCGAAGCAACACGTG	10	23	23.9	29	27.2	21.7	8.3	0	0	0	0	0	0	0	0	0	0	0	0	0	0	0	0	0	0	0	0
12784	34	85	20	TGTGTGCTGCTGTCGGTCCT	0	0	0	0	0	0	0	0.3	0.4	0.5	0	0	0	0	30.6	34.9	45.3	7.1	51.1	0	0	0	0	0	0	0.2	0
12798	47	94.444	18	GTGTGGGCCGTGTGTGTGCT	0	0	0	0	0	0.1	0.3	0	0	0	0	0	0	0	19.6	38.8	40.2	10.4	60.6	0	0	0	0	0	0	0	0
12799	47	94.118	17	TGTGGGCCGTGTGTGTGCTG	0	0	0	0	0	0.1	0.3	0	0	0	0	0	0	0	19.6	38.8	40.2	10.4	60.6	0	0	0	0	0	0	0	0
12800	47	94.737	19	TGTGTGGGCCGTGTGTGTGC	0	0	0	0	0	0.1	0.3	0	0	0	0	0	0	0	19.6	38.8	40.2	10.4	60.6	0	0	0	0	0	0	0	0
12812	44	90	20	GTGGGCCGTGTGTGTGCTGT	0	0	0	0	0	0.1	0.3	0	0	0	0	0	0	0	19.6	38.8	40.2	10.2	60.6	0	0	0	0	0	0	0	0
12827	86	90	20	GCCTTCACCGAAGCAACACG	10	23	23.9	29	26.7	21.8	8.3	0	0	0	0	0	0	0	0	0	0	0	0	0	0	0	0	0	0	0	0
12834	85	90	20	CCTTCACCGAAGCAACACGT	10	23	23.9	29	26.7	21.7	8.3	0	0	0	0	0	0	0	0	0	0	0	0	0	0	0	0	0	0	0	0
12844	39	94.444	18	CCGTGTGTGTGCTGTTGTTG	0	0	0	0	0	0	0	0	0	0	0	0	0	0	19.1	38.8	40.2	9.8	60.6	0	0	0	0	0	0	0.5	0.2
12851	103	94.737	19	GTTCTGTGTGCGGGGTGCCA	0	0	1.3	5.3	3	0	0.5	0	0	0	0	0	0	0	0	0	0	0.2	0	64.6	83.9	0	0	0	0	0	0
12868	85	88.889	18	TTCACCGAAGCAACACGTGA	10	23	23.2	28.5	26.2	21.8	8.3	0	0	0	0	0	0	0	0	0	0	0	0	0	0	0	0	0	0	0	0
12874	153	85	20	ACTCTCTCTTCCTCTCTTCC	8	7.1	18.9	21.3	24.2	26.4	7.1	0	0	0	0	0	0	0	0	0	0	0	0	0	0	0	0	0	0	0	0
12886	35	89.474	19	CGTCTGTGTGTTGTTGTTCC	0	0	0	0	0	0	0	0	0	0	0	0	0	0	0	0	0	0.2	0	70.6	87.1	0	0	0	0	0	0
12900	34	90	20	GTCTGTGTGTTGTTGTTCCT	0	0	0	0	0	0.1	0	0	0	0	0	0	0	0	0	0	0	0.2	0	70.6	86.8	0	0	0	0	0	0
12909	40	90	20	GCCGTGTGTGTGCTGTTGTT	0	0	0	0	0	0	0	0	0	0	0	0	0	0	19.1	38.3	40.2	10	60.6	0	0	0	0	0	0	0	0
12910	41	90	20	GGCCGTGTGTGTGCTGTTGT	0	0	0	0	0	0	0	0	0	0	0	0	0	0	19.1	38.3	40.2	10	60.6	0	0	0	0	0	0	0	0
12926	82	88.889	18	TGACCGCAGCAACACGTGAG	0	0.4	0	0.5	0	0.4	0	0	0.4	0.5	38.4	32.4	34.2	38.3	0.5	0.5	0.8	0.4	0.7	0.7	1.2	0.8	0.4	0.5	0.6	0.7	1.2
12937	46	95	20	TGTGTGGGCCGTGTGTGTGT	0	0	0	0	0	0	0	0	0	0	0	0	0	0	34.4	42.2	49.4	16.8	24.9	0	0	0	0	0	0	0.2	0
12942	160	100	14	CACTCTCTCTTCCTCTCTTC	8	6.6	18.9	21.3	24.2	26.1	7.1	0	0	0	0	0	0	0	0	0	0	0	0	0	0	0	0	0	0	0	0
12948	33	94.444	18	TCTGTGTGTTGTTGTTCCTT	0	0	0	0	0	0.1	0	0	0	0	0	0	0	0	0	0	0	0.2	0	69.9	86.8	0	0	0	0	0	0
12986	104	95	20	CGGTTGTGTGTGCGGGTGCA	1	1.3	0.6	0.5	1.5	0.5	0.3	0.3	0	0	0.5	0	0	0	25.8	30.4	34.4	25.9	41.7	0	0	0.4	0	0.5	0	0	0
12990	32	94.737	19	CTGTGTGTTGTTGTTCCTTT	0	0	0	0	0	0.1	0	0	0	0	0	0	0	0	0	0	0	0.2	0	69.9	86.1	0	0	0	0	0	0
13010	57	88.889	18	CAAATGTGTGTGTGTGTGCA	0	0	0	0	0	0	0	0	0	0	0	0	0	0	34.9	43.7	36	13.1	39	0	0	0	0	0	0	0	0
13033	35	85	20	GTGTGTGCTGCTGTCGGTCC	0	0	0	0	0	0	0	0.3	0.4	0.5	0	0	0	0	30.6	34.9	45.3	7.1	47.1	0	0	0	0	0	0	0.2	0
13050	94	85.714	21	GTGCGGGTGCATTGACTGCA	1	0	2.5	0.5	2.5	1.8	0	0	0	0	0	0	0	0	25.3	29.5	31	17.3	54.5	0	0	0	0	0	0	0	0
13052	46	94.737	19	GTGTGGGCCGTGTGTGTGTT	0	0	0	0	0	0	0	0	0	0	0	0	0	0	34	42.2	49.4	16.8	23.6	0	0	0	0	0	0	0	0
13079	52	86.364	22	AATATGCGTGTGTGCGGTGT	1	0.4	0	0	0.5	0.1	0.3	0	0	0	0	0	0	0	27.7	24.1	18.4	38.1	54.5	0	0	0	0	0	0	0	0
13092	95	85.714	21	TGTGCGGGTGCATTGACTGC	1	0	2.5	0.5	2.5	1.8	0	0	0	0	0	0	0	0	25.3	29.5	31	17.3	53.8	0	0	0	0	0	0	0	0
13096	36	89.474	19	GTGTGTGCTGTTGCTGGTCT	0	0	0.6	0	0	0	0	0	0.4	0	0	0	0	0	20.1	23.1	26	26.8	67.3	0	0	0.4	0	0	0.6	0	0
13101	46	94.444	18	TGTGGGCCGTGTGTGTGTTG	0	0	0	0	0	0	0	0	0	0	0	0	0	0	34	42.2	48.6	16.8	23.6	0	0	0	0	0	0	0	0
13116	101	90.476	21	GTTGTGTGTGCGGGTGCATT	1	0.4	2.5	1	3	1.8	0	0	0	0	0.2	0	0	0	25.3	30.4	32.7	25.7	40.4	0	0	0.4	0	0	0	0	0
13128	36	88.889	18	TGTGTGCTGTTGCTGGTCTT	0	0	0.6	0	0	0	0	0	0.4	0	0	0	0	0	20.1	23.1	26	26.8	67.3	0	0	0	0	0	0.6	0	0
13131	53	86.364	22	AAATATGCGTGTGTGCGGTG	1	0.4	0	0	0.5	0.1	0.3	0	0	0	0	0	0	0	27.7	24.1	18.4	38.1	53.8	0	0	0	0	0	0	0	0
13137	96	85.714	21	GTGTGCGGGTGCATTGACTG	1	0	2.5	0.5	2.5	1.8	0	0	0	0	0	0	0	0	24.9	29.5	31	17.1	53.8	0	0	0	0	0	0	0	0
13138	97	85.714	21	TGTGTGCGGGTGCATTGACT	1	0	2.5	0.5	2.5	1.8	0	0	0	0	0	0	0	0	24.9	29.5	31	17.1	53.8	0	0	0	0	0	0	0	0
13146	93	85.714	21	TGCGGGTGCATTGACTGCAG	1	0	2.5	0.5	2.5	1.8	0	0	0	0	0	0	0	0	25.8	28	30.2	17.5	54.5	0	0	0	0	0	0	0	0
13157	33	85	20	GTGTGCTGTTGCTGGTCTTT	0	0	0.6	0	0	0	0	0	0.4	0	0	0	0	0	20.1	23.1	26	26.8	67.3	0	0	0	0	0	0	0	0
13160	42	90	20	GGGCCGTGTGTGTGTTGTTG	0	0	0	0	0	0	0	0	0	0	0	0	0	0	33.5	41.7	48.6	16.8	23.6	0	0	0	0	0	0	0	0
13161	43	90	20	TGGGCCGTGTGTGTGTTGTT	0	0	0	0	0	0	0	0	0	0	0	0	0	0	33.5	41.7	48.6	16.8	23.6	0	0	0	0	0	0	0	0
13162	46	94.118	17	GTGGGCCGTGTGTGTGTTGT	0	0	0	0	0	0	0	0	0	0	0	0	0	0	33.5	41.7	48.6	16.8	23.6	0	0	0	0	0	0	0	0
13173	91	89.474	19	CGGGTGCATTGACTGCAGCA	1	0	2.5	0.5	2.5	1.8	0	0	0	0	0	0	0	0	25.8	27.5	30.2	17.5	54.5	0	0	0	0	0	0	0	0
13174	92	88.889	18	GCGGGTGCATTGACTGCAGC	1	0	2.5	0.5	2.5	1.8	0	0	0	0	0	0	0	0	25.8	27.5	30.2	17.5	54.5	0	0	0	0	0	0	0	0
13179	28	89.474	19	CTGCTGTCGGTCCTTTCAGT	0	0	0	0	0	0	0	0.3	0.4	0.5	0	0	0	0	29.2	33.9	44.4	6.6	48.4	0	0	0	0	0	0	0.2	0
13335	40	80	20	GCAGTGTTTGTGCTGTTTTT	11	31.4	11.9	9.2	9.4	15.8	37.5	0	0	0	0	0	0	0	0	0	0	0	0	0	0	0	0	0	0	0	0
13348	41	90	20	GGCCGTGTGTGTGTTGTTGT	0	0	0	0	0	0	0	0	0	0	0	0	0	0	33.5	41.7	46.9	16.8	22.9	0	0	0	0	0	0	0	0
13387	40	90	20	GCCGTGTGTGTGTTGTTGTT	0	0	0	0	0	0	0	0	0	0	0	0	0	0	33	41.7	46.9	16.8	22.9	0	0	0	0	0	0	0	0
13390	85	93.333	15	ATGACCGCAGCAACACGTGA	0	0.4	0	0.5	0	0.3	0	0	0	0.5	38.4	31.8	34.2	38.3	0	0	0	0.4	0	0	1	0.4	0.4	0	0	0.7	1.2
13397	38	94.737	19	CGTGTGTGTGTTGTTGTTGG	0	0	0	0	0	0	0	0	0	0	0	0	0	0	32.5	41.2	46.9	17.3	22.9	0	0	0	0	0	0	0	0
13403	48	90	20	TGCGTGTGTGCGGTGTGTGT	1	0	0	0	0.5	0.4	0	0.3	0	0	0	0	0	0	27.3	24.1	14.2	37.7	51.8	0.7	0	0.8	0	0	0	0.2	0.2
13433	39	94.444	18	CCGTGTGTGTGTTGTTGTTG	0	0	0	0	0	0	0	0	0	0	0	0	0	0	33	41.2	46.9	16.4	22.9	0	0	0	0	0	0	0	0
13437	85	93.333	15	CATGACCGCAGCAACACGTG	0	0.4	0	0.5	0	0.1	0	0	0	0.5	38.4	31.8	34.2	37.6	0	0	0	0.4	0	0	1	0.4	0.4	0	0	0.7	1.2
13443	32	85	20	TGTGCTGTTGCTGGTCTTTT	0	0	0.6	0	0	0	0	0	0	0	0	0	0	0	19.1	23.1	26	24.8	66.6	0	0	0	0	0	0	0	0
13517	47	94.444	18	CGTGTGTGCGGTGTGTGTGC	1	0	0	0	0	0.4	0	0.3	0	0	0	0	0	0	27.3	24.1	14.2	37.5	51.1	0.7	0	0.4	0	0	0	0.2	0.2
13518	47	94.444	18	GCGTGTGTGCGGTGTGTGTG	1	0	0	0	0.5	0.4	0	0.3	0	0	0	0	0	0	26.8	24.1	14.2	37.5	51.1	0.7	0	0.4	0	0	0	0.2	0.2
13522	49	89.474	19	ATGCGTGTGTGCGGTGTGTG	1	0	0	0	0.5	0.1	0	0	0	0	0	0	0	0	27.3	24.1	15.1	37.9	51.8	0.7	0	0	0	0	0	0	0
13523	51	85	20	ATATGCGTGTGTGCGGTGTG	1	0.4	0	0	0.5	0.3	0.3	0	0	0	0	0	0	0	27.3	24.1	15.1	37.7	51.1	0.7	0	0	0	0	0	0	0
13537	60	93.333	15	ACAAATATGCGTGTGTGCGG	1	0	0	0	0	0	0	0	0	0	0	0	0	0	27.3	23.6	17.6	36.8	52.5	0	0	0	0	0	0	0	0
13538	60	93.333	15	CAAATATGCGTGTGTGCGGT	1	0	0	0	0	0	0	0	0	0	0	0	0	0	27.3	23.6	17.6	36.8	52.5	0	0	0	0	0	0	0	0
13544	120	89.474	19	CCCGGTCACGCAGCGACGGT	0	0	0.6	0	1.5	0.3	0.3	0	0	0	0.2	1.1	0.7	0.4	22	11.8	15.1	37.7	63.3	0	0.2	0	0.8	0.5	0	0.2	0.9
13569	60	88.889	18	TACAAATATGCGTGTGTGCG	1	0	0	0	0	0	0	0	0	0	0	0	0	0	27.3	23.1	17.6	36.8	52.5	0	0	0	0	0	0	0	0
13574	50	88.889	18	TATGCGTGTGTGCGGTGTGT	1	0	0	0	0.5	0.1	0	0	0	0	0	0	0	0	27.3	24.1	15.1	37.9	51.1	0.7	0	0	0	0	0	0	0
13631	85	85	20	CCATGACCGCAGCAACACGT	0	0.4	0	0.5	0	0.1	0	0	0	0	37.2	31.3	33.5	37.3	0	0	0	0.4	0	0	1	0.4	0.4	0	0	0.7	1.2
13662	35	89.474	19	TTGTGTGCTGTTGTTGATCC	0	0	0.6	0	0	0	0	0	0	0	0	0	0	0	32	30.4	28.5	15.1	49.8	0	0	0	0	0	0	0	0
13722	81	89.474	19	GACCGCAGCAACACGTGAGA	0	0.4	0	0.5	0	0.5	0.3	0	0.4	0.5	38.4	32.4	34.2	38.3	0.5	0.5	0.8	0.4	0.7	0	1.2	0.8	0.4	0.5	0.6	0.7	1.2
13768	33	88.889	18	GTGCTGTTGTTGATCCTTCA	0	0	0.6	0	1	0	0	0	0.4	0	0.7	0.6	0.7	0	18.2	35.4	61.2	10.4	21.5	0	0.7	0.4	0	0	1.2	0.5	0.9
13803	29	88.889	18	GCTGTTGCTGGTCTTTTCAG	0	0	0.6	0	0	0	0	0	0	0	0	0	0	0	18.7	22.1	26	24.1	62.6	0	0	0	0	0	0	0	0
13850	30	88.235	17	TGCTGTTGCTGGTCTTTTCA	0	0	0.6	0	0	0	0	0	0	0	0	0	0	0	18.7	22.1	26	24.1	61.9	0	0	0	0	0	0	0	0
13862	38	84.211	19	AGTGTTTGTGCTGTTTTTGG	10	30	11.9	7.3	8.4	15.5	37.3	0	0	0	0	0	0	0	0	0	0	0	0	0	0	0	0	0	0	0	0
13863	39	83.333	18	CAGTGTTTGTGCTGTTTTTG	10	30	11.9	7.3	8.4	15.5	37.3	0	0	0	0	0	0	0	0	0	0	0	0	0	0	0	0	0	0	0	0
13924	37	85	20	GTGTTTGTGCTGTTTTTGGT	10	30	11.9	7.3	7.4	15.5	37.3	0	0	0	0	0	0	0	0	0	0	0	0	0	0	0	0	0	0	0	0
13962	37	84.211	19	TGTTTGTGCTGTTTTTGGTT	10	30	11.9	6.8	6.9	15.5	37.3	0	0	0	0	0	0	0	0	0	0	0	0	0	0	0	0	0	0	0	0
13973	141	86.667	15	TCTCTTCCCCCTTCCGCTGG	9	7.1	19.5	16	21.3	25.3	7.6	0	0	0	0	0	0	0	0	0	0	0	0	0	0	0	0	0	0	0	0
13985	62	94.737	19	TGCATATAAATATGCGTGTG	0	0.4	0.6	0	0	0.1	0.3	2.9	0	0	0.2	0	0.7	0.4	26.8	29	24.3	40.3	22.2	0	0.2	0.4	0.4	0	0	0.2	0.2
13991	33	84.211	19	TTGTGCTGTTTTTGGTTCTT	10	30	11.9	6.8	6.9	15.4	37.8	0	0	0	0	0	0	0	0	0	0	0	0	0	0	0	0	0	0	0	0
13996	31	85	20	GTGCTGTTGCTGGTCTTTTC	0	0	0.6	0	0	0	0	0	0	0	0	0	0	0	18.7	22.6	26	24.1	59.2	0	0	0	0	0	0	0	0
14012	139	88.235	17	TCTTCCCCCTTCCGCTGGAT	9	7.1	19.5	16	20.3	24.9	7.6	0	0	0	0	0	0	0	0	0	0	0	0	0	0	0	0	0	0	0	0
14013	140	87.5	16	CTCTTCCCCCTTCCGCTGGA	9	7.1	19.5	16	20.3	24.9	7.6	0	0	0	0	0	0	0	0	0	0	0	0	0	0	0	0	0	0	0	0
14015	34	83.333	18	TTTGTGCTGTTTTTGGTTCT	10	30	11.9	6.8	6.9	15.4	37.5	0	0	0	0	0	0	0	0	0	0	0	0	0	0	0	0	0	0	0	0
14020	153	82.353	17	CCTCTCTTCCCCCTTCCGCT	9	7.1	19.5	16	21.3	24.6	7.6	0	0	0	0	0	0	0	0	0	0	0	0	0	0	0	0	0	0	0	0
14021	153	82.353	17	CTCTCTTCCCCCTTCCGCTG	9	7.1	19.5	16	21.3	24.6	7.6	0	0	0	0	0	0	0	0	0	0	0	0	0	0	0	0	0	0	0	0
14061	121	88.889	18	ACCCGGTCACGCAGCGACGG	0	0	0.6	0	0.5	0.1	0	0	0	0	0	0	0.7	0	21.5	11.8	12.6	34.8	64.6	0	0.2	0	0.8	0.5	0	0.2	0.7
14064	153	82.353	17	TCCTCTCTTCCCCCTTCCGC	9	7.1	19.5	16	20.8	24	7.6	0	0	0	0	0	0	0	0	0	0	0	0	0	0	0	0	0	0	0	0
14065	37	83.333	18	GTTTGTGCTGTTTTTGGTTC	10	29.6	11.9	6.8	6.9	15.5	37.3	0	0	0	0	0	0	0	0	0	0	0	0	0	0	0	0	0	0	0	0
14099	153	82.353	17	TTCCTCTCTTCCCCCTTCCG	9	7.1	19.5	15.5	20.8	24	7.6	0	0	0	0	0	0	0	0	0	0	0	0	0	0	0	0	0	0	0	0
14277	153	82.353	17	CTTCCTCTCTTCCCCCTTCC	8	7.1	19.5	15.5	19.8	23.6	7.1	0	0	0	0	0	0	0	0	0	0	0	0	0	0	0	0	0	0	0	0
14295	148	80	20	CTCTTCCTCTCTTCCCCCTT	8	6.6	19.5	15.5	19.8	23.1	7.1	0	0	0	0	0	0	0	0	0	0	0	0	0	0	0	0	0	0	0	0
14296	150	80	20	CTCTCTTCCTCTCTTCCCCC	8	6.6	19.5	16	19.8	23.1	7.1	0	0	0	0	0	0	0	0	0	0	0	0	0	0	0	0	0	0	0	0
14339	148	80.952	21	TCTCTTCCTCTCTTCCCCCT	8	6.6	19.5	15.5	19.8	23	7.1	0	0	0	0	0	0	0	0	0	0	0	0	0	0	0	0	0	0	0	0
14358	148	78.947	19	TCTTCCTCTCTTCCCCCTTC	7	6.6	19.5	15.5	19.8	23	7.1	0	0	0	0	0	0	0	0	0	0	0	0	0	0	0	0	0	0	0	0
14367	86	85	20	GCCATGACCGCAGCAACACG	0	0.4	0	0.5	0	0.1	0	0	0	0	37.2	31.3	33.5	37.3	0	0	0	0.5	0	0	1	0.4	0.4	0	0	0.7	1.2
14411	103	88.889	18	TTGTGTGTGCGGATTGCCAT	13	36.7	10.7	15.5	14.3	13.1	16.4	0	0	0	0	0	0	0	0	0	0	0	0	0	0	0	0	0	0	0	0
14425	37	85	20	GTGTGTGTGCTGCTGTCGGT	0	0	0	0	0	0	0	0.3	0.4	0.5	0	0	0	0	23.9	32.4	26.8	7.1	52.5	0	0	0	0	0	0	0.2	0
14512	38	85	20	GGTGTGTGTGCTGCTGTCGG	0	0	0	0	0	0	0	0	0	0	0	0	0	0	23.9	32.4	26.8	7.1	52.5	0	0	0	0	0	0	0.2	0
14543	41	88.889	18	CGGTGTGTGTGCTGCTGTCG	0	0	0	0	0	0	0	0	0	0	0	0	0	0	23.4	32.4	26.8	7.1	52.5	0	0	0	0	0	0	0.2	0
14544	41	89.474	19	GCGGTGTGTGTGCTGCTGTC	0	0	0	0	0	0	0	0	0	0	0	0	0	0	23.4	32.4	26.8	7.1	52.5	0	0	0	0	0	0	0.2	0
14569	103	89.474	19	GTTGTGTGTGCGGATTGCCA	13	36.7	10.7	15.5	14.3	13	16.4	0	0	0	0	0	0	0	0	0	0	0	0	0	0	0	0	0	0	0	0
14600	109	94.444	18	CGACGGTTGTGTGTGCGGAT	13	36.2	10.7	14	13.4	11.2	16.6	0	0.4	0	0	0	0	0	0.5	0.5	0	0.7	0.7	0.7	0	0	0	0	0	0	0
14842	44	95	20	TGTGGGCGGTCTGTGTGTGT	0	0	0	0	0	0	0	0	0	0	29.4	34.7	36.9	33	0	0	0	0	0	0	0.5	1.1	0	0.5	1.2	0.5	0.2
14872	59	85	20	ATACAAATATGTGTATTTGG	7	9.3	15.7	20.3	19.3	22.7	15.4	0	0	0.5	0	0	0	0	0	0	0	0	0	0	0	0	0	0	0	0	0
14889	60	85	20	CATACAAATATGTGTATTTG	7	8.8	15.7	20.3	19.3	22.7	15.4	0.3	0	0.5	0	0	0	0	0	0	0	0	0	0	0	0	0	0	0	0	0
14913	65	93.75	16	GCATACAAATATGTGTATTT	7	8.8	15.7	20.3	18.8	22.6	15.4	0.3	0	0.5	0	0	0	0	0	0	0	0	0	0	0	0	0	0	0	0	0
14927	76	88.889	18	GCAACACGTGGGAGCATAAA	4	7.1	4.4	22.7	20.3	23.2	4	0	0	0	0	0	0	0	0	0	0	0	0	0	0	0	0	0	0	0	0
14985	103	90	20	GGTTGTGTGTGCGGATTGCC	13	36.2	10.1	13.1	13.8	10.7	16.4	0	0.4	0	0	0	0	0	0	0	0	0	0	0	0	0	0	0	0	0	0
15000	104	90	20	CGGTTGTGTGTGCGGATTGC	13	36.2	10.1	13.1	13.8	10.5	16.4	0	0.4	0	0	0	0	0	0	0	0	0	0	0	0	0	0	0	0	0	0
15001	109	100	15	ACGGTTGTGTGTGCGGATTG	13	36.2	10.1	13.5	13.4	10.5	16.4	0	0.4	0	0	0	0	0	0	0	0	0	0	0	0	0	0	0	0	0	0
15002	109	100	15	GACGGTTGTGTGTGCGGATT	13	36.2	10.1	13.5	13.4	10.5	16.4	0	0.4	0	0	0	0	0	0	0	0	0	0	0	0	0	0	0	0	0	0
15211	94	85	20	TGCGGATTGCCATCACTGCA	12	36.7	10.1	13.5	14.8	4.8	16.6	0	0	0	0	0	0	0	0	0	0	0	0	0	0	0	0	0	0	0	0
15212	95	85	20	GTGCGGATTGCCATCACTGC	12	36.7	10.1	13.5	14.8	4.8	16.6	0	0	0	0	0	0	0	0	0	0	0	0	0	0	0	0	0	0	0	0
15213	96	85	20	TGTGCGGATTGCCATCACTG	12	36.7	10.1	13.5	14.8	4.8	16.6	0	0	0	0	0	0	0	0	0	0	0	0	0	0	0	0	0	0	0	0
15251	92	85	20	CGGATTGCCATCACTGCAGC	12	36.7	10.1	13.5	14.8	4.8	16.6	0	0	0	0	0	0	0	0	0	0	0	0	0	0	0	0	0	0	0	0
15252	93	85	20	GCGGATTGCCATCACTGCAG	12	36.7	10.1	13.5	14.8	4.8	16.6	0	0	0	0	0	0	0	0	0	0	0	0	0	0	0	0	0	0	0	0
15259	97	85	20	GTGTGCGGATTGCCATCACT	12	36.7	9.4	13.5	14.8	4.8	16.6	0	0	0	0	0	0	0	0	0	0	0	0	0	0	0	0	0	0	0	0
15296	98	85	20	TGTGTGCGGATTGCCATCAC	12	36.7	9.4	13.5	14.3	4.8	16.6	0	0	0	0	0	0	0	0	0	0	0	0	0	0	0	0	0	0	0	0
15328	91	93.75	16	GGATTGCCATCACTGCAGCA	12	36.2	10.1	13.5	14.8	4.8	16.4	0	0	0	0	0	0	0	0	0	0	0	0	0	0	0	0	0	0	0	0
15340	81	93.75	16	ATAGCAGCAACACGTGAGAA	0	0	0	0	0	0	0	0	0	0	0	0	0	0	14.3	14.7	18.4	17.1	66.6	0	0	0	0	0	0	0.2	0
15354	90	94.118	17	GATTGCCATCACTGCAGCAA	12	36.2	10.1	13.5	14.8	4.8	16.4	0	0	0	0	0	0	0	0	0	0	0	0	0	0	0	0	0	0	0	0
15378	89	94.444	18	ATTGCCATCACTGCAGCAAC	12	36.2	10.1	13.5	14.8	4.8	16.1	0	0	0	0	0	0	0	0	0	0	0	0	0	0	0	0	0	0	0	0
15391	72	85	20	AACACGGGAGAGCATATTAA	0	0	0	0	0	0	0	0	0	0	0	0	0	0	29.2	24.6	14.2	28.8	33	0.7	0	0	0	0	0	0	0
15414	70	85	20	CACGGGAGAGCATATTAATA	0	0	0	0	0	0	0	0	0	0	0	0	0	0	29.2	24.6	14.2	28.6	33.6	0	0	0	0	0	0	0	0
15429	26	85	20	GTTGCTGGTCTTTTCAGAGC	0	0	0	0	0	0	0	0	0	0	0	0	0	0	15.8	19.1	24.3	7.5	63.3	0	0	0	0	0	0	0	0
15430	29	88.889	18	CTGTTGCTGGTCTTTTCAGA	0	0	0	0	0	0	0	0	0	0	0	0	0	0	15.8	19.1	24.3	7.5	63.3	0	0	0	0	0	0	0	0
15431	29	88.889	18	TGTTGCTGGTCTTTTCAGAG	0	0	0	0	0	0	0	0	0	0	0	0	0	0	15.8	19.1	24.3	7.5	63.3	0	0	0	0	0	0	0	0
15442	25	85	20	TTGCTGGTCTTTTCAGAGCC	0	0	0	0	0	0	0	0	0	0	0	0	0	0	15.8	18.7	24.3	7.7	63.3	0	0	0	0	0	0	0	0
15444	88	94.737	19	TTGCCATCACTGCAGCAACA	11	35.8	10.1	13.5	14.8	4.8	16.4	0	0	0	0	0	0	0	0	0	0	0	0	0	0	0	0	0	0	0	0
15448	71	85	20	ACACGGGAGAGCATATTAAT	0	0	0	0	0	0	0	0	0	0	0	0	0	0	29.2	24.6	14.2	28.8	33	0	0	0	0	0	0	0	0
15489	24	85	20	TGCTGGTCTTTTCAGAGCCT	0	0	0	0	0	0.1	0	0	0	0	0	0	0	0	15.8	19.6	23.5	7.7	61.9	0.7	0	0	0	0	0	0	0
15544	75	88.889	18	CAACACGGGAGAGCATATTA	0	0	0	0	0	0	0	0	0	0	0	0	0	0	29.2	23.6	13.4	28.8	33	0.7	0	0	0	0	0	0	0
15563	75	89.474	19	GCAACACGGGAGAGCATATT	0	0	0	0	0	0	0	0	0	0	0	0	0	0	30.1	23.6	13.4	29	31.6	0.7	0	0	0	0	0	0	0
15642	51	100	18	GCGTGTGTGTGGGCGGTGTG	0	0	0	0.5	0	0.6	0.8	0	0	0	0.5	0	0	0	26.8	22.1	21.8	27.5	22.2	0	0	0.4	0.4	0.5	0	0.2	0.5
15643	52	100	17	TGCGTGTGTGTGGGCGGTGT	0	0	0	0.5	0	0.6	0.8	0	0	0	0.5	0	0	0	26.8	22.1	21.8	27.5	22.2	0	0	0.4	0.4	0.5	0	0.2	0.5
15736	64	94.737	19	GAGCATATAAAGATGTGTGG	10	30.9	6.3	15	11.4	16.3	5.8	0	0	0	0	0	0	0	0	0	0	0	0	0	0	0	0	0	0	0	0
15788	64	94.444	18	AGCATATAAAGATGTGTGGG	10	30.9	6.3	15	11.4	16.2	5.8	0	0	0	0	0	0	0	0	0	0	0	0	0	0	0	0	0	0	0	0
15801	81	93.75	16	TAGCAGCAACACGTGAGAAC	0	0	0	0	0	0	0	0	0	0	0	0	0	0	14.3	13.3	17.6	16.8	63.3	0	0	0	0	0	0	0.2	0
15829	64	93.75	16	CATATAAAGATGTGTGGGCG	10	30.5	6.3	15	11.4	16.3	5.5	0	0	0	0	0	0	0	0	0	0	0	0	0	0	0	0	0	0	0	0
15838	64	94.118	17	GCATATAAAGATGTGTGGGC	10	30.5	6.3	15	11.4	16.2	5.5	0	0	0	0	0	0	0	0	0	0	0	0	0	0	0	0	0	0	0	0
15845	53	100	16	ATGCGTGTGTGTGGGCGGTG	0	0	0	0	0	0.6	0.5	0	0	0	0.5	0	0	0	26.8	22.1	21.8	27.5	21.5	0	0	0	0.4	0.5	0	0.2	0.5
15863	53	100	13	ATAAAGATGTGTGGGCGGTG	10	30	6.3	15	11.4	16.3	5.8	0	0	0	0	0	0	0	0	0	0	0	0	0	0	0	0	0	0	0	0
15869	33	94.737	19	CTGTGTGCTTGTTGGTCCTT	1	0.9	1.3	0	0	0.1	0	0	0	0	0	0	0	0	25.8	30.4	18.4	22.6	23.6	0	0	0	0	0	0	0	0
15870	55	100	14	ATATGCGTGTGTGTGGGCGG	0	0	0	0	0	0.6	0.5	0	0	0	0	0	0	0	27.3	22.1	21.8	27.3	21.5	0	0	0	0.4	0.5	0.6	0.5	0
15871	59	85	20	ATATAAAGATGTGTGGGCGG	10	30	6.3	15	11.4	16.3	5.5	0	0	0	0	0	0	0	0	0	0	0	0	0	0	0	0	0	0	0	0
15872	59	84.211	19	TATAAAGATGTGTGGGCGGT	10	30	6.3	15	11.4	16.3	5.5	0	0	0	0	0	0	0	0	0	0	0	0	0	0	0	0	0	0	0	0
15888	56	90	20	AATATGCGTGTGTGTGGGCG	0	0	0	0	0	0.6	0.5	0	0	0	0	0	0	0	27.3	22.1	21.8	27.2	21.5	0	0	0	0.4	0.5	0.6	0.5	0
15895	52	100	14	TAAAGATGTGTGGGCGGTGT	10	30	6.3	15	11.4	16.3	5.8	0	0	0	0	0	0	0	0	0	0	0	0	0	0	0	0	0	0	0	0
15896	54	100	15	TATGCGTGTGTGTGGGCGGT	0	0	0	0	0	0.6	0.5	0	0	0	0	0	0	0	26.8	22.1	21.8	27.3	21.5	0	0	0	0.4	0.5	0.6	0.5	0
15942	136	94.444	18	TACTCCTTCCGCTGGATCCG	0	0	0	0	0	0	0	0	0	0	0	0	0.7	0	0	0	0.8	0	0	0	0	11.7	20.6	19.4	19.8	19.7	29.7
15943	137	90	20	CTACTCCTTCCGCTGGATCC	0	0	0	0	0	0	0	0	0	0	0	0	0.7	0	0	0	0.8	0	0	0	0	11.7	20.6	19.4	19.8	19.7	29.7
15944	138	90	20	CCTACTCCTTCCGCTGGATC	0	0	0	0	0	0	0	0	0	0	0	0	0.7	0	0	0	0.8	0	0	0	0	11.7	20.6	19.4	19.8	19.7	29.7
15959	36	88.889	18	TTTGTGTGCTGTTGTTGATC	0	0	0	0	0	0	0	0	0	0	0	0	0	0	32	30	24.3	12	24.9	0	0	0	0	0	0	0	0
15969	28	82.353	17	CTCTTGTTATTCCCTTCAGT	0	0	0	0	0	0	0	0	0	0	0	0	0	0	34	39.8	38.5	4.6	6.1	0	0	0	0	0	0	0	0
15975	144	90	20	TCCTTCCCTACTCCTTCCGC	0	0	0	0	0	0	0	0	0	0	0	0	0.7	0	0	0	0.8	0	0	0	0	11.7	20.1	19.9	19.8	20.1	28.8
15976	145	90	20	TTCCTTCCCTACTCCTTCCG	0	0	0	0	0	0	0	0	0	0	0	0	0.7	0	0	0	0.8	0	0	0	0	11.7	20.1	19.9	19.8	20.1	28.8
15989	47	94.118	17	TGTGGGCGGTCTGTGTGCTT	0	0	0	0	0	0	0	0	0	0	0	0	0	0	26.8	30	18.4	23	22.9	0	0	0.4	0	0	0	0	0.2
16003	159	88.889	18	CTGCTCACTCTCTCCTCGTT	0	0	0	0	0	0	0	0	0	0	0	0	0	0	24.4	44.7	32.7	14.6	6.1	0	0	0	0	0	0	0	0
16008	37	89.474	19	TGTGTATGCTGTTGTTGGTA	0	0	0	0	0	0	0	0	0	0	0	0	0	0	9.1	22.1	28.5	28.4	34.3	0	0	0	0	0	0	0	0
16017	143	90	20	CCTTCCCTACTCCTTCCGCT	0	0	0	0	0	0	0	0	0	0	0	0	0.7	0	0	0	0.8	0	0	0	0	11.7	19.7	19.9	19.8	19.9	28.8
16019	26	84.211	19	CTTGTTATTCCCTTCAGTGC	0	0	0	0	0	0	0	0	0	0	0	0	0	0	34	39.8	36.9	4.9	6.7	0	0	0	0	0	0	0	0
16020	33	85	20	GTATGCTGTTGTTGGTACTT	0	0	0	0	0	0	0	0	0	0	0	0	0	0	9.1	22.1	28.5	28.3	34.3	0	0	0	0	0	0	0	0
16021	34	85	20	TGTATGCTGTTGTTGGTACT	0	0	0	0	0	0	0	0	0	0	0	0	0	0	9.1	22.1	28.5	28.3	34.3	0	0	0	0	0	0	0	0
16022	37	88.889	18	GTGTATGCTGTTGTTGGTAC	0	0	0	0	0	0	0	0	0	0	0	0	0	0	9.1	22.1	28.5	28.3	34.3	0	0	0	0	0	0	0	0
16028	41	85.714	21	TGGGCGGTCTGTGTGCTTGT	0	0	0	0	0	0	0	0	0	0	0	0	0	0	27.3	30	18.4	23	22.9	0	0	0.4	0	0	0	0	0.2
16029	47	93.75	16	GTGGGCGGTCTGTGTGCTTG	0	0	0	0	0	0	0	0	0	0	0	0	0	0	27.3	30	18.4	23	22.9	0	0	0.4	0	0	0	0	0.2
16031	142	90	20	CTTCCCTACTCCTTCCGCTG	0	0	0	0	0	0	0	0	0	0	0	0	0.7	0	0	0	0.8	0	0	0	0	11.7	19.7	19.9	19.8	19.4	29.2
16041	23	88.889	18	GCTGGTCTTTTCAGAGCCTT	0	0	0	0	0	0.1	0	0	0	0	0	0	0	0	15.8	16.7	22.6	7.7	59.2	0	0	0	0	0	0	0	0
16051	40	85.714	21	GGGCGGTCTGTGTGCTTGTT	0	0	0	0	0	0	0	0	0	0	0	0	0	0	27.3	30	18.4	22.8	22.9	0	0	0.4	0	0	0	0	0.2
16063	39	85.714	21	GGCGGTCTGTGTGCTTGTTG	0	0	0	0	0	0	0	0	0	0	0	0	0	0	26.8	30	18.4	23.1	22.9	0	0	0.4	0	0	0	0	0.2
16088	139	90	20	CCCTACTCCTTCCGCTGGAT	0	0	0	0	0	0	0	0	0	0	0	0	0.7	0	0	0	0.8	0	0	0	0	11.7	19.3	19.4	19.8	19.4	29.5
16089	146	90	20	CTTCCTTCCCTACTCCTTCC	0	0	0	0	0	0	0	0	0	0	0	0	0.7	0	0	0	0.8	0	0	0	0	11.7	19.7	20.4	18.7	20.1	28.5
16092	39	89.474	19	GGTTTGTGTGCTGTTGTTGA	0	0	0	0	0	0	0	0	0	0	0	0	0	0	31.1	29.5	24.3	11.8	24.9	0	0	0	0	0	0	0	0
16105	150	94.118	17	TCTTCCTTCCTTCCTCCTTT	0	0	0	0	0	0	0.3	0	0	0	0	0	0	0.4	18.7	13.3	7.5	45.9	34.3	0	0	0	0.4	0.5	0	0	0
16107	32	93.333	15	TATGCTGTTGTTGGTACTTT	0	0	0	0	0	0	0	0	0	0	0	0	0	0	9.1	22.1	27.7	28.3	34.3	0	0	0	0	0	0	0	0
16108	150	95	20	CTCTCTTCCTTCCCTACTCC	0	0	0	0	0	0	0	0	0	0	0	0	0	0	0	0	0.8	0	0	0	0	11.7	19.7	20.4	19.3	20.1	28.5
16126	85	94.118	17	GTCACCGCAGCAACACGTGA	10	22.5	10.7	10.2	10.4	24.8	8.8	0	0	0	0	0	0	0	0	0	0	0	0	0	0	0	0.4	0	0	0	0
16132	140	90	20	TCCCTACTCCTTCCGCTGGA	0	0	0	0	0	0	0	0	0	0	0	0	0.7	0	0	0	0.8	0	0	0	0	11.7	19.3	19.4	19.8	19.4	29.2
16133	141	90	20	TTCCCTACTCCTTCCGCTGG	0	0	0	0	0	0	0	0	0	0	0	0	0.7	0	0	0	0.8	0	0	0	0	11.7	19.3	19.4	19.8	19.4	29.2
16155	85	87.5	8	TGCTGTTAAGACTTTTAGAG	17	5.7	22	20.8	24.7	15.8	10.3	0	0	0	0	0	0	0	0	0	0	0	0	0	0	0	0	0	0	0	0
16163	151	95	20	TCTCTCTTCCTTCCCTACTC	0	0	0	0	0	0	0	0	0	0	0	0	0	0	0	0	0.8	0	0	0	0	11.3	19.7	20.4	19.3	20.1	28.5
16185	39	88.889	18	GTTTGTGTGCTGTTGTTGAT	0	0	0	0	0	0	0	0	0	0	0	0	0	0	31.1	29.5	24.3	11.8	24.2	0	0	0	0	0	0	0	0
16191	158	89.474	19	TGCTCACTCTCTCCTCGTTC	0	0	0	0	0	0	0	0	0	0	0	0	0	0	23.9	44.7	31.8	14.4	6.1	0	0	0	0	0	0	0	0
16196	147	90	20	TCTTCCTTCCCTACTCCTTC	0	0	0	0	0	0	0	0	0	0	0	0	0	0	0	0	0.8	0	0	0	0	11.7	19.7	20.4	18.7	20.1	28.5
16197	150	94.444	18	CTCTTCCTTCCCTACTCCTT	0	0	0	0	0	0	0	0	0	0	0	0	0	0	0	0	0.8	0	0	0	0	11.7	19.7	20.4	18.7	20.1	28.5
16198	25	85	20	TTGTTATTCCCTTCAGTGCC	0	0	0	0	0	0	0	0	0	0	0	0	0	0	35.4	40.3	34.4	4.7	6.1	0	0	0	0	0	0	0	0
16207	34	94.444	18	TCTGTGTGCTTGTTGGTCCT	0	0	0	0	0	0	0	0	0	0	0	0	0	0	25.8	30.4	18.4	22.6	23.6	0	0	0	0	0	0	0	0
16213	37	85.714	21	CGGTCTGTGTGCTTGTTGGT	0	0	0	0	0	0	0	0	0	0	0	0	0	0	26.3	30	18.4	23.1	22.9	0	0	0	0	0	0	0	0
16214	38	85.714	21	GCGGTCTGTGTGCTTGTTGG	0	0	0	0	0	0	0	0	0	0	0	0	0	0	26.3	30	18.4	23.1	22.9	0	0	0	0	0	0	0	0
16219	27	83.333	18	TCTTGTTATTCCCTTCAGTG	0	0	0	0	0	0	0	0	0	0	0	0	0	0	34	39.8	36.9	4.6	5.4	0	0	0	0	0	0	0	0
16246	150	94.737	19	TCTCTTCCTTCCCTACTCCT	0	0	0	0	0	0	0	0	0	0	0	0	0	0	0	0	0.8	0	0	0	0	11.3	19.7	20.4	18.7	20.1	28.5
16264	35	90	20	GTCTGTGTGCTTGTTGGTCC	0	0	0	0	0	0	0	0	0	0	0	0	0	0	25.8	30.4	18.4	22.6	22.9	0	0	0	0	0	0	0	0
16273	103	82.353	17	GTGTGCTGCTGTTAAGACTT	17	4.4	21.4	20.3	24.7	16.2	11.1	0	0	0	0	0	0	0	0	0	0	0	0	0	0	0	0	0	0	0	0
16274	103	84.615	13	TGTGCTGCTGTTAAGACTTT	17	4.4	21.4	20.3	24.7	16.2	11.1	0	0	0	0	0	0	0	0	0	0	0	0	0	0	0	0	0	0	0	0
16283	36	89.474	19	GGTCTGTGTGCTTGTTGGTC	0	0	0	0	0	0	0	0	0	0	0	0	0	0	25.8	30	18.4	22.8	22.9	0	0	0	0	0	0	0	0
16300	103	83.333	18	GTGTGTGCTGCTGTTAAGAC	17	4.4	21.4	20.3	24.7	15.9	11.1	0	0	0	0	0	0	0	0	0	0	0	0	0	0	0	0	0	0	0	0
16313	103	82.353	17	TGTGTGCTGCTGTTAAGACT	17	4.4	21.4	20.3	24.7	15.8	11.1	0	0	0	0	0	0	0	0	0	0	0	0	0	0	0	0	0	0	0	0
16352	103	84.615	13	GTGCTGCTGTTAAGACTTTT	17	4.4	21.4	20.3	24.7	16	10.3	0	0	0	0	0	0	0	0	0	0	0	0	0	0	0	0	0	0	0	0
16368	103	81.818	11	CTGCTGTTAAGACTTTTAGA	17	4.4	21.4	20.3	24.7	15.8	10.3	0	0	0	0	0	0	0	0	0	0	0	0	0	0	0	0	0	0	0	0
16369	103	83.333	12	GCTGCTGTTAAGACTTTTAG	17	4.4	21.4	20.3	24.7	15.8	10.3	0	0	0	0	0	0	0	0	0	0	0	0	0	0	0	0	0	0	0	0
16370	103	84.615	13	TGCTGCTGTTAAGACTTTTA	17	4.4	21.4	20.3	24.7	15.8	10.3	0	0	0	0	0	0	0	0	0	0	0	0	0	0	0	0	0	0	0	0
16445	158	94.444	18	TTCTCACTCCCTCTTCCTTC	0	0	0	0	0	0	0	0	0	0	0	0	0	0	11.5	11.8	8.4	31.7	54.5	0	0	0	0	0	0	0	0
16491	22	89.474	19	CTGGTCTTTTCAGAGCCTTC	0	0	0	0	0	0.1	0	0	0	0	0	0	0	0	14.8	15.2	21.8	6.9	58.5	0	0	0	0	0	0	0	0
16499	157	94.737	19	TCTCACTCCCTCTTCCTTCC	0	0	0	0	0	0	0	0	0	0	0	0	0	0	11.5	11.8	8.4	31.7	53.8	0	0	0	0	0	0	0	0
16504	159	94.118	17	CTTCTCACTCCCTCTTCCTT	0	0	0	0	0	0	0	0	0	0	0	0	0	0	12	11.8	8.4	31.7	53.2	0	0	0	0	0	0	0	0
16509	160	93.75	16	GCTTCTCACTCCCTCTTCCT	0	0	0	0	0	0	0	0	0	0	0	0	0	0	12.4	11.8	8.4	31.2	53.2	0	0	0	0	0	0	0	0
16546	31	93.75	16	ATGCTGTTGTTGGTACTTTC	0	0	0	0	0	0	0	0	0	0	0	0	0	0	9.1	22.1	27.7	27.3	30.3	0	0	0	0	0	0	0	0
16562	22	92.308	13	GGAAATTTCAGAGCCTTCTA	0	0	0	0	0	0	0	0	0	0	0	0	0	0	0	0	0	0	0	0	0	15.1	33.2	18.4	24.5	14.7	10.4
16563	22	92.308	13	TGGAAATTTCAGAGCCTTCT	0	0	0	0	0	0	0	0	0	0	0	0	0	0	0	0	0	0	0	0	0	15.1	33.2	18.4	24.5	14.7	10.4
16762	128	100	17	CACTGGATCCGGTCACGCGA	0	0	0	0	0	0	0	0	0	0	0.2	0	0	0	15.3	30	31	6	31.6	0	0	0	0	0	0	0	0
16782	141	89.474	19	TCCCTCCTCCTCCCGCTGGT	0	1.3	0	1	0	1.4	2	0	0	0	0.5	0	0	0.7	18.7	14.7	15.9	14.2	39.7	0	0.2	1.9	0.4	0	0	0.2	0.2
16879	23	84.615	13	GTTAAGACTTTTAGAGCCTT	17	5.7	22	21.3	24.7	6.6	10.6	0	0	0	0	0	0	0	0	0	0	0	0	0	0	0	0	0	0	0	0
16903	24	83.333	12	TGTTAAGACTTTTAGAGCCT	17	5.7	22	21.3	24.7	6.6	10.3	0	0	0	0	0	0	0	0	0	0	0	0	0	0	0	0	0	0	0	0
16904	25	81.818	11	CTGTTAAGACTTTTAGAGCC	17	5.7	22	21.3	24.7	6.6	10.3	0	0	0	0	0	0	0	0	0	0	0	0	0	0	0	0	0	0	0	0
16905	26	80	10	GCTGTTAAGACTTTTAGAGC	17	5.7	22	21.3	24.7	6.6	10.3	0	0	0	0	0	0	0	0	0	0	0	0	0	0	0	0	0	0	0	0
16916	128	100	17	ACTGGATCCGGTCACGCGAC	0	0	0	0	0	0	0	0	0	0	0.2	0	0	0	15.3	30	29.3	6	31.6	0	0	0	0	0	0	0	0
16929	39	88.235	17	AATGTGTGTGCTGTTTTTGT	0	0	0	0	0	0	0	0	0	0.5	0	0	0	0	0	0	0	0	0	0	0.2	19.9	23.1	23	16.3	14.7	14.6
16930	39	88.235	17	ATGTGTGTGCTGTTTTTGTT	0	0	0	0	0	0	0	0	0	0.5	0	0	0	0	0	0	0	0	0	0	0.2	19.9	23.1	23	16.3	14.7	14.6
16936	22	85.714	14	TTAAGACTTTTAGAGCCTTC	17	5.7	22	21.3	24.2	6.4	10.6	0	0	0	0	0	0	0	0	0	0	0	0	0	0	0	0	0	0	0	0
16952	24	83.333	18	TTTTGTTCCTTTCGGAGCCT	0	0	0	0	0	0	0	0	0	0	0	0	0	0	0	0	0	0	0	0	0	18.8	23.5	23	15.8	15.7	15.1
16963	156	94.737	19	GTCACTCTCTTTTCCTTCCC	0	0	0	0	0	0	0	0	0	0	0	0	0	0	20.6	19.6	34.4	17.7	19.5	0	0	0	0	0	0	0	0
16964	157	94.444	18	GGTCACTCTCTTTTCCTTCC	0	0	0	0	0	0	0	0	0	0	0	0	0	0	20.6	19.6	34.4	17.7	19.5	0	0	0	0	0	0	0	0
16995	90	90	20	GGGTGCCGTCACCGCAGCAA	10	20.3	10.1	9.2	8.4	22.9	8.6	0	0	0	0	0	0	0	0	0	0	0	0	0	0	0	0.4	0	0	0	0
17005	22	85	20	TTGTTCCTTTCGGAGCCTTC	0	0.4	1.3	0	0	0.1	0	0	0	0	0	0	0	0	0	0	0	0	0	0	0.2	17.3	23.5	22.5	15.2	15	15.1
17026	25	80	20	TTTTTGTTCCTTTCGGAGCC	0	0	0	0	0	0	0	0	0	0	0	0	0	0	0	0	0	0	0	0	0	18.4	23.5	23	15.8	15.4	14.8
17043	21	85	20	TGTTCCTTTCGGAGCCTTCG	0	0.4	1.3	0	0	0.1	0	0	0	0	0	0	0	0	0	0	0	0	0	0	0.2	17.3	23.1	22.5	15.2	15	15.1
17062	23	84.211	19	TTTGTTCCTTTCGGAGCCTT	0	0	0	0	0	0	0	0	0	0	0	0	0	0	0	0	0	0	0	0	0	18.8	23.5	22.5	15.2	15.4	15.1
17100	31	87.5	16	CTGTTTTTGTTCCTTTCGGA	0	0	0	0	0	0	0	0	0	0	0	0	0	0	0	0	0	0	0	0	0	18.4	23.1	23	15.8	15.4	14.4
17101	31	87.5	16	TGTTTTTGTTCCTTTCGGAG	0	0	0	0	0	0	0	0	0	0	0	0	0	0	0	0	0	0	0	0	0	18.4	23.1	23	15.8	15.4	14.4
17108	89	90	20	GGTGCCGTCACCGCAGCAAC	10	20.3	10.1	8.2	8.4	22.6	8.8	0	0	0	0	0	0	0	0	0	0	0	0	0	0	0	0.4	0	0	0	0
17114	88	90	20	GTGCCGTCACCGCAGCAACA	10	20.3	10.1	8.2	8.4	22.5	8.8	0	0	0	0	0	0	0	0	0	0	0	0	0	0	0	0.4	0	0	0	0
17115	91	90	20	GGGGTGCCGTCACCGCAGCA	10	20.3	9.4	9.2	8.4	22.7	8.1	0	0	0	0	0	0	0	0	0	0	0	0	0	0	0	0.4	0	0	0	0
17117	22	85.714	14	AAGACTTTTAGAGCCTTCAA	17	5.7	22	20.8	24.2	5.9	9.3	0	0	0	0	0	0	0	0	0	0	0	0	0	0	0	0	0	0	0	0
17118	22	85.714	14	TAAGACTTTTAGAGCCTTCA	17	5.7	22	20.8	24.2	5.9	9.3	0	0	0	0	0	0	0	0	0	0	0	0	0	0	0	0	0	0	0	0
17119	31	87.5	16	GCTGTTTTTGTTCCTTTCGG	0	0	0	0	0	0	0	0	0	0	0	0	0	0	0	0	0	0	0	0	0	18.4	23.1	23	15.8	15.4	14.1
17136	26	80	20	GTTTTTGTTCCTTTCGGAGC	0	0	0	0	0	0	0	0	0	0	0	0	0	0	0	0	0	0	0	0	0	18.1	23.1	23	15.8	15.7	13.9
17146	107	100	17	ACGGTTGTGTGTGCGGGGCT	0	0	0.6	0	0	0.1	0	0	0.4	0	0	0	0	0.7	18.2	31.4	23.5	11.3	22.2	0	0	0	0	0	0	0	0.2
17167	44	92.308	13	GTGGTGTTTGTGTGTGTGCT	6	5.3	8.2	21.8	15.8	10.1	6.3	0	0	0	0	0	0	0	0	0	0	0	0	0	0	0	0	0	0	0	0
17174	60	94.118	17	ATAAATATGCGTGTGTGTGG	0	0	0	0	0	0.3	0.5	0	0	0	0	0	0	0	15.3	17.7	19.3	32.1	22.2	0	0	0	0	0.5	0.6	0.5	0
17189	39	84.211	19	TGGTGTTTGTGTGTGTGCTG	6	4.9	8.2	21.8	15.8	10.1	6.3	0	0	0	0	0	0	0	0	0	0	0	0	0	0	0	0	0	0	0	0
17206	92	90	20	CGGGGTGCCGTCACCGCAGC	10	20.3	9.4	9.2	8.4	22.4	8.1	0	0	0	0	0	0	0	0	0	0	0	0	0	0	0	0.4	0	0	0	0
17220	85	94.118	17	CGTCACCGCAGCAACACGTG	10	19.9	10.1	7.7	7.9	22.4	8.6	0	0	0	0	0	0	0	0	0	0	0	0	0	0	0	0.4	0	0	0	0
17228	44	92.308	13	GAGTGGTGTTTGTGTGTGTG	6	4.9	8.2	22.3	15.8	10.5	6	0	0	0	0	0	0	0	0	0	0	0	0	0	0	0	0	0	0	0	0
17240	31	87.5	16	TGCTGTTTTTGTTCCTTTCG	0	0	0	0	0	0	0	0	0	0	0	0	0	0	0	0	0	0	0	0	0	18.1	22.7	23	15.8	15.4	13.7
17260	58	90	20	TAAATATGCGTGTGTGTGGG	0	0	0	0	0	0.3	0.5	0	0	0	0	0	0	0	15.3	17.7	19.3	32.1	21.5	0	0	0	0	0.5	0.6	0.5	0
17283	98	94.737	19	GTGTGCGGGGTGCCGTCACC	10	20.3	9.4	8.7	8.9	22.4	6.5	0	0	0	0	0	0	0	0	0	0	0	0	0	0	0	0.4	0	0	0	0
17331	87	90	20	TGCCGTCACCGCAGCAACAC	10	19.9	10.1	7.7	7.9	22.2	8.8	0	0	0	0	0	0	0	0	0	0	0	0	0	0	0	0.4	0	0	0	0
17333	98	94.444	18	TGTGCGGGGTGCCGTCACCG	10	20.3	9.4	8.7	8.9	22.4	6.5	0	0	0	0	0	0	0	0	0	0	0	0	0	0	0	0.4	0	0	0	0
17334	101	90	20	TTGTGTGTGCGGGGCTCCTT	0	0	0	0	0	0	0	0	0.4	0	0	0	0	0	18.2	31.4	23.5	11.5	22.9	0	0	0	0	0	0	0	0
17344	85	90	20	CCGTCACCGCAGCAACACGT	10	19.9	10.1	7.7	7.9	22.2	8.6	0	0	0	0	0	0	0	0	0	0	0	0	0	0	0	0.4	0	0	0	0
17345	86	90	20	GCCGTCACCGCAGCAACACG	10	19.9	10.1	7.7	7.9	22.2	8.6	0	0	0	0	0	0	0	0	0	0	0	0	0	0	0	0.4	0	0	0	0
17347	99	90	20	GTGTGTGCGGGGCTCCTTCA	0	0	0	0	0	0	0	0	0.4	0	0	0	0	0	18.2	31.4	23.5	11.3	22.9	0	0	0	0	0	0	0	0
17348	100	90	20	TGTGTGTGCGGGGCTCCTTC	0	0	0	0	0	0	0	0	0.4	0	0	0	0	0	18.2	31.4	23.5	11.3	22.9	0	0	0	0	0	0	0	0
17360	44	92.308	13	AGTGGTGTTTGTGTGTGTGC	6	4.4	8.2	21.8	15.8	10.2	6	0	0	0	0	0	0	0	0	0	0	0	0	0	0	0	0	0	0	0	0
17361	93	90	20	GCGGGGTGCCGTCACCGCAG	10	20.3	9.4	9.2	8.4	22.5	6.3	0	0	0	0	0	0	0	0	0	0	0	0	0	0	0	0.4	0	0	0	0
17365	107	100	17	CGGTTGTGTGTGCGGGGCTC	0	0	0	0	0	0	0	0	0.4	0	0	0	0	0	18.2	31.4	23.5	11.3	22.2	0	0	0	0	0	0	0	0
17378	95	90	20	GTGCGGGGTGCCGTCACCGC	10	20.3	9.4	8.7	8.4	22.4	6.5	0	0	0	0	0	0	0	0	0	0	0	0	0	0	0	0.4	0	0	0	0
17404	94	90	20	TGCGGGGTGCCGTCACCGCA	10	20.3	9.4	8.7	8.4	22.4	6.3	0	0	0	0	0	0	0	0	0	0	0	0	0	0	0	0.4	0	0	0	0
17412	98	90	20	TGTGTGCGGGGCTCCTTCAC	0	0	0	0	0	0	0	0	0.4	0	0	0	0	0	17.7	31.4	23.5	11.3	22.9	0	0	0	0	0	0	0	0
17420	102	90	20	GTTGTGTGTGCGGGGCTCCT	0	0	0	0	0	0	0	0	0.4	0	0	0	0	0	18.2	31.4	23.5	11.3	22.2	0	0	0	0	0	0	0	0
17432	107	100	16	GGTTGTGTGTGCGGGGCTCC	0	0	0	0	0	0	0	0	0.4	0	0	0	0	0	18.2	31.4	23.5	11.3	21.5	0	0	0	0	0	0	0	0
17495	42	94.118	17	CGGTGTGTGTGCTGTTGGAC	0	0	0	0	0	0.1	0	1.2	0	0	0.2	0	0	0	17.7	29	31.8	12	14.1	0	0	0	0	0	0	0	0
17515	25	94.444	18	GTTGATCCTTTCAGTGCCCT	0	0	0	0	0	0.1	0	32.7	32.4	31.6	1.7	0	0	1.1	0	0	0	0.2	1.3	0	1	0	0.8	0	0	0.5	0.7
17527	47	94.737	19	CTGCGTGGGCGGTGTGTGTG	4	11.9	25.8	20.3	14.8	6.4	18.4	0	0	0	0	0	0	0	0	0	0	0	0	0	0	0	0	0	0	0	0
17528	48	94.444	18	TCTGCGTGGGCGGTGTGTGT	4	11.9	25.8	20.3	14.8	6.4	18.4	0	0	0	0	0	0	0	0	0	0	0	0	0	0	0	0	0	0	0	0
17529	49	90	20	GTCTGCGTGGGCGGTGTGTG	4	11.9	25.8	20.8	14.8	6.4	18.4	0	0	0	0	0	0	0	0	0	0	0	0	0	0	0	0	0	0	0	0
17530	50	90	20	TGTCTGCGTGGGCGGTGTGT	4	11.9	25.8	20.8	14.8	6.4	18.4	0	0	0	0	0	0	0	0	0	0	0	0	0	0	0	0	0	0	0	0
17531	51	90	20	ATGTCTGCGTGGGCGGTGTG	4	11.9	25.8	20.8	14.8	6.4	18.4	0	0	0	0	0	0	0	0	0	0	0	0	0	0	0	0	0	0	0	0
17590	21	90	20	TGATCCTTTCAGTGCCCTCG	0	0	0	0	0	0.1	0	32.7	32.8	31.6	1.7	0	0	1.1	0	0	0	0	0	0	1	0	0.8	0	0	0.5	0.7
17591	110	89.474	19	TGGCGACGGTTGTGTTTGCG	0	0	0	0	0	0	0	0	0	0	0	0	0	0	0	0	0	0	0	0.7	0	8.7	19.3	18.9	16.9	16.4	24.1
17621	158	94.118	17	GGGTCACTCTCTTTTCCTTC	0	0	0	0	0	0	0	0	0	0	0	0	0	0	19.1	19.6	34.4	16.2	15.5	0	0	0	0	0	0	0	0
17622	159	93.75	16	CGGGTCACTCTCTTTTCCTT	0	0	0	0	0	0	0	0	0	0	0	0	0	0	19.1	19.6	34.4	16.2	15.5	0	0	0	0	0	0	0	0
17641	160	85	20	GCGGGTCACTCTCTTTTCCT	0	0	0	0	0	0	0	0	0	0	0	0	0	0	19.1	19.6	34.4	16	15.5	0	0	0	0	0	0	0	0
17664	22	90	20	TTGATCCTTTCAGTGCCCTC	0	0	0	0	0	0.1	0	32.7	32.8	31.6	1.7	0	0	1.1	0	0	0	0.2	0	0	1	0	0.8	0	0	0.5	0.7
17677	85	94.118	17	TCATCACTGCAGCAACGCGT	5	6.2	10.7	10.2	11.9	14.9	21.7	0	0	0	0	0	0	0	0	0	0	0	0	0	0	0	0	0	0	0	0
17678	86	93.75	16	GTCATCACTGCAGCAACGCG	5	6.2	10.7	10.2	11.9	14.9	21.7	0	0	0	0	0	0	0	0	0	0	0	0	0	0	0	0	0	0	0	0
17679	89	89.474	19	GTGTCATCACTGCAGCAACG	5	6.2	10.7	10.2	11.9	14.9	21.9	0	0	0	0	0	0	0	0	0	0	0	0	0	0	0	0	0	0	0	0
17703	89	88.889	18	TGTCATCACTGCAGCAACGC	5	6.2	10.7	10.2	11.9	14.9	21.7	0	0	0	0	0	0	0	0	0	0	0	0	0	0	0	0	0	0	0	0
17711	40	90	20	GCGGTGTGTATGTTGTTGTT	0	0	0	0	0	0	0	0	0	0	0	0	0	0	0	0	0	0	0	0	0	12.8	21	12.8	21	16.6	19.7
17734	41	90	20	GGCGGTGTGTATGTTGTTGT	0	0	0	0	0	0	0	0	0	0	0	0	0	0	0	0	0	0	0	0	0	12.8	21	12.8	21	16.6	19.5
17758	39	88.889	18	GTGTGTATGTTGTTGTTGTT	0	0	0	0	0	0	0	0	0	0	0	0	0	0	0	0	0	0	0	0	0	12.8	20.6	12.8	21.6	16.2	19.5
17773	39	90	20	CGGTGTGTATGTTGTTGTTG	0	0	0	0	0	0	0	0	0	0	0	0	0	0	0	0	0	0	0	0	0	12.8	20.6	12.8	21	16.4	19.7
17804	51	100	15	AAAGATGTGTGGGCGGTGTG	10	7.9	6.3	15	11.9	16.5	5.8	0	0	0	0	0	0	0	0	0	0	0	0	0	0	0	0	0	0	0	0
17848	39	89.474	19	GGTGTGTATGTTGTTGTTGT	0	0	0	0	0	0	0	0	0	0	0	0	0	0	0	0	0	0	0	0	0	12.4	20.6	12.8	21	15.9	19.5
17986	128	95	20	CCGCTGGTTCCGGTCACGCG	1	0	0	0	0	0.1	0.3	0	0	0	0	0	0	0.4	15.8	15.7	19.3	9.3	38.4	0	0.5	0	0	0	0	0	0
18015	82	83.333	18	ACAGCAGCAACACATGAGTG	0	0	0	0	0	0	0	0	0	0	0	0	0	0	0	0	0	0	0	0	0	25.6	21.8	10.7	9.3	19.7	13.5
18042	78	84.211	19	AGCAGCAACACATGAGTGCA	0	0	0	0	0	0	0	0	0	0	0	0	0	0	0	0	0	0	0	0	0	25.6	21.8	10.7	9.3	19.7	13.2
18043	79	83.333	18	CAGCAGCAACACATGAGTGC	0	0	0	0	0	0	0	0	0	0	0	0	0	0	0	0	0	0	0	0	0	25.6	21.8	10.7	9.3	19.7	13.2
18142	82	83.333	18	GACAGCAGCAACACATGAGT	0	0	0	0	0	0	0	0	0	0	0	0	0	0	0	0	0	0	0	0	0	25.6	21.8	9.7	9.3	19.4	13.5
18412	38	89.474	19	TGTGTGTATGCTGTTGTTGG	0	0	0	0	0	0	0.3	0.3	0.4	0	0	0	0	0.4	9.1	17.7	15.9	19.9	32.3	0	0	0	0	0	0	0	0.5
18500	150	94.444	18	CTCTTCATTCCCTCCTCCTG	0	0	0	0	0	0.1	0	0	0	0	0	0	0	0.4	0	0	0	0	0	0	0	18.1	14.3	14.3	23.3	15.7	9.7
18525	150	93.75	16	CTTCATTCCCTCCTCCTGCC	0	0	0	0	0	0.1	0	0	0	0	0	0	0	0.4	0	0	0	0	0	0	0	18.1	14.3	14.3	23.3	15.7	9.5
18526	150	94.118	17	TCTTCATTCCCTCCTCCTGC	0	0	0	0	0	0.1	0	0	0	0	0	0	0	0.4	0	0	0	0	0	0	0	18.1	14.3	14.3	23.3	15.7	9.5
18560	150	93.333	15	TTCATTCCCTCCTCCTGCCC	0	0	0	0	0	0	0	0	0	0	0	0	0	0.4	0	0	0	0	0	0	0	18.1	14.3	14.3	23.3	15.4	9.5
18695	129	94.737	19	CCCGCTGGTTCCGGTCACGC	0	0	0	0	0	0	0.3	0	0	0	0	0	0	0	15.3	14.7	16.8	9.3	37.7	0	0	0	0	0	0	0	0
18717	141	88.889	18	CCCTCCTCCTCCCGCTGGTT	0	0	0	0	0	0	0.3	0	0	0	0	0	0	0	15.8	14.7	15.9	9.1	37.7	0	0	0.4	0	0	0	0	0
18725	25	91.667	12	CCTTTCAGAGCCCCACAATT	0	0	0	0	0	0	0	0	0	0	0	0	0	0	14.3	30.4	22.6	18.4	8.1	0	0	0	0	0	0	0	0
18730	77	89.474	19	ACAGCAGCACGTGAGAGCAT	0	0	0	0	0	0	0	0	0.4	0	0.5	0	0	0	0	0	0	0	0	0	0	11.7	16.4	14.8	16.9	19.2	12.3
18784	25	93.333	15	GGTCCTTTCAGAGCCCCACA	0	0	0	0	0	0	0	0	0	0	0	0	0	0	13.9	30.9	21.8	18.6	8.1	0	0	0	0	0	0	0	0
18820	25	92.857	14	GTCCTTTCAGAGCCCCACAA	0	0	0	0	0	0	0	0	0	0	0	0	0	0	13.9	30.9	21.8	18.4	8.1	0	0	0	0	0	0	0	0
18842	25	93.75	16	TGGTCCTTTCAGAGCCCCAC	0	0	0	0	0	0	0	0	0	0	0	0	0	0	13.9	30.9	21.8	18.2	8.1	0	0	0	0	0	0	0	0
18843	25	94.118	17	TTGGTCCTTTCAGAGCCCCA	0	0	0	0	0	0	0	0	0	0	0	0	0	0	13.9	30.9	21.8	18.2	8.1	0	0	0	0	0	0	0	0
18850	131	94.118	17	CTCCCGCTGGTTCCGGTCAC	0	0	0	0	0	0	0.3	0	0	0	0	0	0	0	15.3	14.7	15.9	9.3	37	0	0	0.4	0	0	0	0	0
18891	132	90	20	CCTCCCGCTGGTTCCGGTCA	0	0	0	0	0	0	0.3	0	0	0	0	0	0	0	15.3	14.7	15.9	9.1	37	0	0	0.4	0	0	0	0	0
18910	25	92.308	13	TCCTTTCAGAGCCCCACAAT	0	0	0	0	0	0	0	0	0	0	0	0	0	0	13.9	30.4	21.8	18.4	8.1	0	0	0	0	0	0	0	0
18926	130	94.444	18	TCCCGCTGGTTCCGGTCACG	0	0	0	0	0	0	0.3	0	0	0	0	0	0	0	15.3	14.7	15.9	9.3	37	0	0	0	0	0	0	0	0
18951	91	94.118	17	GTGCCTTCACAGCAGCACGT	0	0	0.6	0	0	0	0	0	0.4	0.5	0	0	0	0	0	0	0	0	0	0	0	11.7	16.8	14.3	16.9	19	11.6
18952	91	93.75	16	TGCCTTCACAGCAGCACGTG	0	0	0.6	0	0	0	0	0	0.4	0.5	0	0	0	0	0	0	0	0	0	0	0	11.7	16.8	14.3	16.9	19	11.6
18967	78	88.889	18	CACAGCAGCACGTGAGAGCA	0	0	0	0	0	0	0	0	0.4	0	0	0	0	0	0	0	0	0	0	0	0	11.7	16.4	14.8	16.3	19.2	12.3
19000	133	89.474	19	TCCTCCCGCTGGTTCCGGTC	0	0	0	0	0	0	0.3	0	0	0	0	0	0	0	15.3	14.7	15.9	9.1	36.3	0	0	0.4	0	0	0	0	0
19001	134	85	20	CTCCTCCCGCTGGTTCCGGT	0	0	0	0	0	0	0.3	0	0	0	0	0	0	0	15.3	14.7	15.9	9.1	36.3	0	0	0.4	0	0	0	0	0
19003	135	85	20	CCTCCTCCCGCTGGTTCCGG	0	0	0	0	0	0	0.3	0	0	0	0	0	0	0	15.3	14.7	15.9	9.1	36.3	0	0	0.4	0	0	0	0	0
19004	136	85	20	TCCTCCTCCCGCTGGTTCCG	0	0	0	0	0	0	0.3	0	0	0	0	0	0	0	15.3	14.7	15.9	9.1	36.3	0	0	0.4	0	0	0	0	0
19005	137	85	20	CTCCTCCTCCCGCTGGTTCC	0	0	0	0	0	0	0.3	0	0	0	0	0	0	0	15.3	14.7	15.9	9.1	36.3	0	0	0.4	0	0	0	0	0
19006	138	85	20	CCTCCTCCTCCCGCTGGTTC	0	0	0	0	0	0	0.3	0	0	0	0	0	0	0	15.3	14.7	15.9	9.1	36.3	0	0	0.4	0	0	0	0	0
19043	91	94.444	18	GGTGCCTTCACAGCAGCACG	0	0	0	0	0	0	0	0	0.4	0.5	0	0	0	0	0	0	0	0	0	0	0	11.7	16.8	14.3	16.9	19	11.6
19050	79	88.235	17	TCACAGCAGCACGTGAGAGC	0	0	0	0	0	0	0	0	0.4	0	0	0	0	0	0	0	0	0	0	0	0	11.7	16.4	14.8	16.3	19.2	12.3
19097	91	92.857	14	CCTTCACAGCAGCACGTGAG	0	0	0	0	0	0	0	0	0.4	0.5	0	0	0	0	0	0	0	0	0	0	0	11.7	16.4	14.3	16.9	19	11.6
19098	91	93.333	15	GCCTTCACAGCAGCACGTGA	0	0	0	0	0	0	0	0	0.4	0.5	0	0	0	0	0	0	0	0	0	0	0	11.7	16.4	14.3	16.9	19	11.6
19124	91	92.308	13	CTTCACAGCAGCACGTGAGA	0	0	0	0	0	0	0	0	0.4	0	0	0	0	0	0	0	0	0	0	0	0	11.7	16.4	14.3	16.9	19.2	11.6
19134	80	87.5	16	TTCACAGCAGCACGTGAGAG	0	0	0	0	0	0	0	0	0.4	0	0	0	0	0	0	0	0	0	0	0	0	11.7	16.4	14.3	16.3	19.2	12.1
19146	129	94.737	19	GCCGCTGGAGCCGGTCACGC	0	0	0	0	0	0	0	0	0	0	0	0	0	0	0	0	0	0	0	0	0	13.2	14.7	12.8	18.1	18.3	13.7
19219	130	94.444	18	TGCCGCTGGAGCCGGTCACG	0	0	0	0	0	0	0	0	0	0	0	0	0	0	0	0	0	0	0	0	0	13.2	14.7	12.8	18.1	18	13.5
19224	22	90	20	TTGGTCCTTTCAGTTACTTC	0	0	0	0	0	0	0	0	0	0	0	0	0	0	22	17.2	27.7	17.9	5.4	0	0	0	0	0	0	0	0
19229	140	88.889	18	CCTCCTCCTGCCGCTGGAGC	0	0	0	0	0	0	0	0	0	0	0	0	0	0	0	0	0	0	0	0	0	13.5	14.3	12.8	18.1	18	13.5
19258	135	85	20	CCTCCTGCCGCTGGAGCCGG	0	0	0	0	0	0	0	0	0	0	0	0	0	0	0	0	0	0	0	0	0	13.2	14.3	12.8	18.1	18	13.5
19259	137	85	20	CTCCTCCTGCCGCTGGAGCC	0	0	0	0	0	0	0	0	0	0	0	0	0	0	0	0	0	0	0	0	0	13.2	14.3	12.8	18.1	18	13.5
19265	131	94.118	17	CTGCCGCTGGAGCCGGTCAC	0	0	0	0	0	0	0	0	0	0	0	0	0	0	0	0	0	0	0	0	0	12.8	14.7	12.8	18.1	18	13.5
19266	132	90	20	CCTGCCGCTGGAGCCGGTCA	0	0	0	0	0	0	0	0	0	0	0	0	0	0	0	0	0	0	0	0	0	12.8	14.7	12.8	18.1	18	13.5
19285	21	90	20	TGGTCCTTTCAGTTACTTCG	0	0	0	0	0	0	0	0	0	0	0	0	0	0	21.5	17.2	27.7	17.9	5.4	0	0	0	0	0	0	0	0
19296	136	85	20	TCCTCCTGCCGCTGGAGCCG	0	0	0	0	0	0	0	0	0	0	0	0	0	0	0	0	0	0	0	0	0	13.2	14.3	12.8	18.1	17.8	13.5
19353	142	84.211	19	ATTCCCTCCTCCTGCCCCTG	0	0	0	0	0	0	0	0	0	0	0	0	0	0.4	0	0	0	0	0	0	0	15.8	14.3	11.7	23.3	14.3	9.5
19369	133	89.474	19	TCCTGCCGCTGGAGCCGGTC	0	0	0	0	0	0	0	0	0	0	0	0	0	0	0	0	0	0	0	0	0	12.8	13.9	12.8	18.1	18	13.5
19370	134	85	20	CTCCTGCCGCTGGAGCCGGT	0	0	0	0	0	0	0	0	0	0	0	0	0	0	0	0	0	0	0	0	0	12.8	13.9	12.8	18.1	18	13.5
19374	23	90	20	GTTGGTCCTTTCAGTTACTT	0	0	0	0	0	0	0	0	0	0	0	0	0	0	21.5	17.2	27.7	18	4.7	0	0	0	0	0	0	0	0
19375	28	100	16	TGTTGGTCCTTTCAGTTACT	0	0	0	0	0	0	0	0	0	0	0	0	0	0	21.5	17.2	27.7	18	4.7	0	0	0	0	0	0	0	0
19382	143	83.333	18	CATTCCCTCCTCCTGCCCCT	0	0	0	0	0	0	0	0	0	0	0	0	0	0.4	0	0	0	0	0	0	0	15.8	14.3	11.7	23.3	14.3	9.3
19383	150	92.857	14	TCATTCCCTCCTCCTGCCCC	0	0	0	0	0	0	0	0	0	0	0	0	0	0.4	0	0	0	0	0	0	0	15.8	14.3	11.7	23.3	14.3	9.3
19513	140	89.474	19	CCCTCCTCCTGCCGCTGGAG	0	0	0	0	0	0	0.3	0	0	0	0	0	0	0	0	0	0	0	0	0	0	12	13.9	12.8	18.1	18	13
19963	35	89.474	19	GGTGTGTGTGCTGTTGGACC	0	0	0	0	0	0.1	0	1.2	0	0	0	0	0	0	15.8	24.1	21.8	10.6	11.4	0	0	0	0	0	0	0	0
20003	70	84.211	19	ACGGGAGAGCATATTAATAC	0	0	0	0	0	0	0	0	0	0	0	0	0	0	10.5	12.3	8.4	19.9	33.6	0	0	0	0	0	0	0	0
20004	70	92.857	14	CGGGAGAGCATATTAATACG	0	0	0	0	0	0	0	0	0	0	0	0	0	0	10.5	12.3	8.4	19.9	33.6	0	0	0	0	0	0	0	0
20149	38	90	20	GGTGTTTGTGCTGTTGTTGG	0	0	0	0	0	0	0	0	0	0	0	0	0	0.4	0	0	0	0	0	0	0	15.4	14.3	8.7	12.3	19	13.7
20151	66	88.889	18	GGAGAGCATATTAATACGTG	0	0	0	0	0	0	0	0	0	0	0	0	0	0	10.5	12.3	7.5	19.9	33.6	0	0	0	0	0	0	0	0
20152	67	88.235	17	GGGAGAGCATATTAATACGT	0	0	0	0	0	0	0	0	0	0	0	0	0	0	10.5	12.3	7.5	19.9	33.6	0	0	0	0	0	0	0	0
20159	101	100	14	GTGCGGGGTGCCTTGAGGGC	0	0	0	0	0	0	0	0	0	0	0	0	0	0	17.2	12.8	19.3	17	17.5	0	0	0	0	0	0	0	0
20184	39	90	20	CGGTGTTTGTGCTGTTGTTG	0	0	0	0	0	0	0	0	0	0	0	0	0	0.4	0	0	0	0	0	0	0	15.4	14.3	8.7	12.3	19	13.5
20267	77	88.889	18	GTAGCAGCACGTGAGAGCAT	0	0.4	0	0	0	0.1	0.3	0	0	0	0	0	0	0	19.1	20.6	16.8	10	14.8	0.7	0	0	0	0	0	0.2	0
20277	117	84.211	19	GTCACGCCGCGACGGCTGTT	0	0	0	0	0	0	0	0	0	0	0	0	0	0	0	0	0	0	0	0	0	13.5	14.7	14.3	19.3	7.7	13.5
20317	78	85	20	TGTAGCAGCACGTGAGAGCA	0	0.4	0	0	0	0	0.3	0	0	0	0	0	0	0	19.1	20.6	16.8	10	14.8	0.7	0	0	0	0	0	0	0
20323	117	83.333	18	TCACGCCGCGACGGCTGTTT	0	0	0	0	0	0	0	0	0	0	0	0	0	0	0	0	0	0	0	0	0	13.5	14.3	14.3	19.3	7.7	13.5
20363	76	89.474	19	TAGCAGCACGTGAGAGCATA	0	0	0	0	0	0.1	0.3	0	0	0	0	0	0	0	18.7	20.6	16.8	10.2	14.8	0.7	0	0	0	0	0	0.2	0
20383	39	87.5	16	CAATGTGTGTATGCTGTTGT	0	0	0	0	0	0	0	0	0	0	0	0	0	0	9.6	17.7	15.9	20.8	18.2	0	0	0	0	0	0	0	0
20384	40	88.235	17	AATGTGTGTATGCTGTTGTT	0	0	0	0	0	0	0	0	0	0	0	0	0	0	9.6	17.7	15.9	20.8	18.2	0	0	0	0	0	0	0	0
20412	113	80	20	ACGCCGCGACGGCTGTTTGT	0	0	0	0	0	0	0	0	0	0	0	0	0	0	0	0	0	0	0	0	0	13.2	14.3	14.3	19.3	7.7	13.2
20413	114	80	20	CACGCCGCGACGGCTGTTTG	0	0	0	0	0	0	0	0	0	0	0	0	0	0	0	0	0	0	0	0	0	13.2	14.3	14.3	19.3	7.7	13.2
20415	79	85	20	CTGTAGCAGCACGTGAGAGC	0	0.4	0	0	0	0	0.3	0	0	0	0	0	0	0	19.1	20.6	16.8	10	14.1	0.7	0	0	0	0	0	0	0
20419	109	84.211	19	CGCGACGGCTGTTTGTGCGG	0	0	0	0	0	0	0	0	0	0	0.2	0	0	0	0	0	0	0	0	0	0	12.8	14.7	14.3	19.3	7.5	13.2
20432	98	88.889	18	TCTGTGCGGGGTGCCCTGAC	0	0	0	0	0	0	0	0	0	0	0	0	0	0	26.3	10.3	8.4	11.5	24.9	0	0	0	0	0	0	0	0
20433	103	93.75	16	GTCTGTGCGGGGTGCCCTGA	0	0	0	0	0	0	0	0	0	0	0	0	0	0	26.3	10.3	8.4	11.5	24.9	0	0	0	0	0	0	0	0
20434	103	94.118	17	TGTCTGTGCGGGGTGCCCTG	0	0	0	0	0	0	0	0	0	0	0	0	0	0	26.3	10.3	8.4	11.5	24.9	0	0	0	0	0	0	0	0
20445	110	83.333	18	CCGCGACGGCTGTTTGTGCG	0	0	0	0	0	0	0	0	0	0	0	0	0	0	0	0	0	0	0	0	0	12.8	14.7	14.3	19.3	7.5	13.2
20446	111	80	20	GCCGCGACGGCTGTTTGTGC	0	0	0	0	0	0	0	0	0	0	0	0	0	0	0	0	0	0	0	0	0	12.8	14.7	14.3	19.3	7.5	13.2
20459	112	80	20	CGCCGCGACGGCTGTTTGTG	0	0	0	0	0	0	0	0	0	0	0	0	0	0	0	0	0	0	0	0	0	12.8	14.3	14.3	19.3	7.7	13.2
20481	80	85	20	ACTGTAGCAGCACGTGAGAG	0	0.4	0	0	0	0	0.3	0	0	0	0	0	0	0	19.1	20.1	16.8	10	14.1	0.7	0	0	0	0	0	0	0
20588	135	84.211	19	TCTCCTCCCGCTGGATACGG	0	0	0	0	0	0	0	0	0	0	0	0	0	0	12.4	13.7	21	16	17.5	0	0	0	0	0	0	0	0
20607	39	88.889	18	ATGTGTGTATGCTGTTGTTG	0	0	0	0	0	0	0	0	0	0	0	0	0	0	9.1	17.7	15.9	19.5	18.2	0	0	0	0	0	0	0	0
20612	139	83.333	18	CCTTCTCCTCCCGCTGGATA	0	0	0	0	0	0	0	0	0	0	0	0	0	0	12.4	12.8	21	15.9	18.2	0	0	0	0	0	0	0	0
20653	97	89.474	19	CTGTGCGGGGTGCCCTGACT	0	0	0	0	0	0	0	0	0	0	0	0	0	0	26.3	10.3	7.5	11.7	24.2	0	0	0	0	0	0	0	0
20707	136	83.333	18	TTCTCCTCCCGCTGGATACG	0	0	0	0	0	0	0	0	0	0	0	0	0	0	12.4	12.8	21	15.9	17.5	0	0	0	0	0	0	0	0
20708	139	83.333	18	CTTCTCCTCCCGCTGGATAC	0	0	0	0	0	0	0	0	0	0	0	0	0	0	12.4	12.8	21	15.9	17.5	0	0	0	0	0	0	0	0
20769	105	100	18	AGGGTTGTGTGTGCGGGGTG	0	2.6	2.5	0.5	2.5	1	1.5	0	0	0	0	0	0	1.1	0	0	0	0.2	0	32.3	28.3	0.8	0	0	0	0.2	0.2
20785	125	100	16	ATCCGGTCACGCGGCGAGGG	0	2.6	0.6	0	2.5	1	1	0	0	0	0	0	0	0.7	0	0	0	0.2	0	34.3	29.3	0.4	0	0.5	0	0.2	0
20846	75	90	20	AGTAACACGTGAGAGCATAT	3	0.4	0.6	2.4	0	1.1	0.8	1.2	0	0	1.2	0.6	0.7	2.5	0	2	0.8	1.1	0.7	22.4	19.2	0.4	2.5	0	0	1.4	0.7
20859	120	90	20	TCCGGTCACGCGGCGAGGGT	0	2.6	0.6	0	2.5	1	1	0	0	0	0	0	0	0.7	0	0	0	0.2	0	33.6	29.5	0.4	0	0.5	0	0.2	0
20862	108	90	20	GCGAGGGTTGTGTGTGCGGG	0	2.6	1.3	0	3	0.4	1	0	0	0	0	0	0	1.1	0	0.5	0	0.2	0	33.6	29	0.8	0	0	0	0.2	0
20955	115	90	20	TCACGCGGCGAGGGTTGTGT	0	2.6	0.6	0	2.5	1	1	0	0	0	0	0	0	1.1	0	0	0	0.2	0	33	29.5	0.4	0	0	0	0.2	0
20956	116	90	20	GTCACGCGGCGAGGGTTGTG	0	2.6	0.6	0	2.5	1	1	0	0	0	0	0	0	1.1	0	0	0	0.2	0	33	29.5	0.4	0	0	0	0.2	0
20971	105	89.474	19	ACGATCGTGTGTGCGGGGTG	0	0	0	0	0	0	0	0	0	0	0	0	0	0	13.4	6.9	8.4	36.1	12.8	0	0	0	0	0	0	0	0
21006	119	90	20	CCGGTCACGCGGCGAGGGTT	0	2.6	0.6	0	2.5	1	1	0	0	0	0	0	0	0.7	0	0	0	0.2	0	33.6	29	0.4	0	0	0	0.2	0
21040	112	90	20	CGCGGCGAGGGTTGTGTGTG	0	2.6	0.6	0	2.5	1	1	0	0	0	0	0	0	1.1	0	0	0	0.2	0	33.6	29	0.4	0	0	0	0.2	0
21041	113	90	20	ACGCGGCGAGGGTTGTGTGT	0	2.6	0.6	0	2.5	1	1	0	0	0	0	0	0	1.1	0	0	0	0.2	0	33.6	29	0.4	0	0	0	0.2	0
21052	106	88.889	18	GACGATCGTGTGTGCGGGGT	0	0	0	0	0	0	0	0	0	0	0	0	0	0	12.9	6.9	8.4	36.1	12.8	0	0	0	0	0	0	0	0
21066	104	90	20	CGATCGTGTGTGCGGGGTGC	0	0	0	0	0	0	0	0	0	0	0	0	0	0	13.9	7.9	9.2	35.9	10.1	0	0	0	0	0	0	0	0
21087	114	90	20	CACGCGGCGAGGGTTGTGTG	0	2.6	0.6	0	2.5	1	1	0	0	0	0	0	0	1.1	0	0	0	0.2	0	33	29.3	0.4	0	0	0	0.2	0
21096	111	90	20	GCGGCGAGGGTTGTGTGTGC	0	2.6	0.6	0	2.5	1	1	0	0	0	0	0	0	1.1	0	0	0	0.2	0	33.6	29	0.4	0	0	0	0.2	0
21101	117	90	20	GGTCACGCGGCGAGGGTTGT	0	2.6	0.6	0	2.5	1	1	0	0	0	0	0	0	0.7	0	0	0	0.2	0	33	29	0.4	0	0	0	0.2	0
21102	118	90	20	CGGTCACGCGGCGAGGGTTG	0	2.6	0.6	0	2.5	1	1	0	0	0	0	0	0	0.7	0	0	0	0.2	0	33	29	0.4	0	0	0	0.2	0
21106	109	90	20	GGCGAGGGTTGTGTGTGCGG	0	2.6	0.6	0	2.5	0.4	1	0	0	0	0	0	0	1.1	0	0.5	0	0.2	0	33.6	29	0.4	0	0	0	0.2	0
21147	30	90	20	GTGTGTTGTTGTTACTTTCA	0	0	0	0	0	0.1	0	2.6	0	0	0	0	0	0	0	0	0	0	0	33	33.2	0	0	0	0	0.2	0.5
21148	32	90	20	GTGTGTGTTGTTGTTACTTT	0	0	0	0	0	0.1	0	2.6	0	0	0	0	0	0	0	0	0	0	0	33	33.7	0	0	0	0	0.2	0.5
21160	107	100	16	CGAGGGTTGTGTGTGCGGGG	0	2.6	1.3	0	2.5	0.4	1	0	0	0	0	0	0	1.1	0	0.5	0	0.2	0	32.3	28.8	0.8	0	0	0	0.2	0
21173	157	95	20	GCTCACTGTCTCTTCCTTCC	0	0	0	0	0	0	0	0.3	0	0	0	0	0	0	0	0	0	0	0	0	0	13.5	8.4	8.7	12.8	12.2	20.4
21178	97	89.474	19	TGTGCGGGGTGCCATGACTT	0	0	0	0	0	0	0	0	0	0	0.2	0	0	0.4	0.5	0	0	0	0.7	27	15.2	0	0	0	0	0	0
21193	107	85	20	CGACGATCGTGTGTGCGGGG	0	0	0	0	0	0	0	0	0	0	0	0	0	0	12.4	6.9	8.4	36.3	12.1	0	0	0	0	0	0	0	0
21194	154	95	20	CACTGTCTCTTCCTTCCCTC	0	0	0	0	0	0	0	0.3	0	0	0	0	0	0	0	0	0	0	0	0	0	13.2	8.8	8.7	12.8	11.9	20.4
21195	155	95	20	TCACTGTCTCTTCCTTCCCT	0	0	0	0	0	0	0	0.3	0	0	0	0	0	0	0	0	0	0	0	0	0	13.2	8.8	8.7	12.8	11.9	20.4
21208	31	90	20	TGTGTGTTGTTGTTACTTTC	0	0	0	0	0	0.1	0	2.6	0	0	0	0	0	0	0	0	0	0	0	33	33.2	0	0	0	0	0.2	0.5
21218	110	90	20	CGGCGAGGGTTGTGTGTGCG	0	2.6	0.6	0	2.5	0.4	1	0	0	0	0	0	0	0.7	0	0	0	0.2	0	33.6	29	0.4	0	0	0	0.2	0
21242	156	95	20	CTCACTGTCTCTTCCTTCCC	0	0	0	0	0	0	0	0.3	0	0	0	0	0	0	0	0	0	0	0	0	0	13.2	8.4	8.7	12.8	11.9	20.4
21243	29	90	20	TGTGTTGTTGTTACTTTCAG	0	0	0	0	0	0.1	0	2.6	0	0	0	0	0	0	0	0	0	0	0	32.3	33.2	0	0	0	0	0.2	0.5
21253	153	95	20	ACTGTCTCTTCCTTCCCTCC	0	0	0	0	0	0	0	0	0	0	0	0	0	0	0	0	0	0	0	0	0	13.2	8.8	8.7	12.8	11.9	20.2
21269	159	94.444	18	CGGCTCACTGTCTCTTCCTT	0	0	0	0	0	0	0	0.3	0	0	0	0	0	0	0	0	0	0	0	0	0	13.5	8.4	8.7	12.8	12.2	19.7
21270	160	90	20	GCGGCTCACTGTCTCTTCCT	0	0	0	0	0	0	0	0.3	0	0	0	0	0	0	0	0	0	0	0	0	0	13.5	8.4	8.7	12.8	12.2	19.7
21274	32	76.471	17	TTTTGTACTGTGGGTGCTTT	0	0	0	0	0	0	0	21.9	23.7	23	0	0	0	0	0	0	0	0	0	1.3	0.2	0.4	0.8	0	0	1.6	1.6
21285	151	100	18	TGTCTCTTCCTTCCCTCCTC	0	0	0	0	0	0	0	0	0	0	0	0	0	0	0	0	0	0	0	0	0	13.2	8.8	8.7	12.8	11.7	20.2
21286	152	95	20	CTGTCTCTTCCTTCCCTCCT	0	0	0	0	0	0	0	0	0	0	0	0	0	0	0	0	0	0	0	0	0	13.2	8.8	8.7	12.8	11.7	20.2
21291	106	100	17	GAGGGTTGTGTGTGCGGGGT	0	2.6	1.3	0	2.5	0.4	1	0	0	0	0	0	0	1.1	0	0	0	0.2	0	32.3	28.3	0.8	0	0	0	0.2	0
21315	90	85	20	GGGTGCCATGACTTCAGCAA	0	0	0	0	0	0	0	0	0	0	0	0	0	0	0	0	0	0	0	27.7	15.2	0	0	0	0	0	0
21316	91	85	20	GGGGTGCCATGACTTCAGCA	0	0	0	0	0	0	0	0	0	0	0	0	0	0	0	0	0	0	0	27.7	15.2	0	0	0	0	0	0
21317	92	85	20	CGGGGTGCCATGACTTCAGC	0	0	0	0	0	0	0	0	0	0	0	0	0	0	0	0	0	0	0	27.7	15.2	0	0	0	0	0	0
21318	93	85	20	GCGGGGTGCCATGACTTCAG	0	0	0	0	0	0	0	0	0	0	0	0	0	0	0	0	0	0	0	27.7	15.2	0	0	0	0	0	0
21334	94	85	20	TGCGGGGTGCCATGACTTCA	0	0	0	0	0	0	0	0	0	0	0	0	0	0	0	0	0	0	0	27.7	15	0	0	0	0	0	0
21336	97	88.889	18	GTGCGGGGTGCCATGACTTC	0	0	0	0	0	0	0	0	0	0	0	0	0	0	0	0	0	0	0	27.7	15	0	0	0	0	0	0
21341	158	94.737	19	GGCTCACTGTCTCTTCCTTC	0	0	0	0	0	0	0	0.3	0	0	0	0	0	0	0	0	0	0	0	0	0	12.8	8.4	8.7	12.8	12.2	19.7
21400	48	100	15	GGTGGGCGGTGTGTGTATTT	0	0	0	0	0	0	0	0	0	0	0	0	0	0	12.9	15.2	22.6	17.1	6.7	0	0	0	0	0	0	0	0
21408	33	90	20	TGTGTGTGTTGTTGTTACTT	0	0	0	0	0	0.1	0	2.6	0	0	0	0	0	0	0	0	0	0	0	31.7	33.4	0	0	0	0	0.2	0.2
21409	34	90	20	GTGTGTGTGTTGTTGTTACT	0	0	0	0	0	0.1	0	2.6	0	0	0	0	0	0	0	0	0	0	0	31.7	33.4	0	0	0	0	0.2	0.2
21438	48	94.444	18	TGGGTGGGCGGTGTGTGTAT	0	0	0	0	0	0	0	0	0	0	0	0	0	0	13.9	15.2	21.8	16.6	6.7	0	0	0	0	0	0	0	0
21472	102	100	17	ATCGTGTGTGCGGGGTGCCT	0	0	0	0	0	0	0	0	0	0	0	0	0	0	13.4	7.9	9.2	34.8	8.7	0	0	0	0	0	0	0	0
21473	103	100	16	GATCGTGTGTGCGGGGTGCC	0	0	0	0	0	0	0	0	0	0	0	0	0	0	13.4	7.9	9.2	34.8	8.7	0	0	0	0	0	0	0	0
21568	48	100	15	GGGTGGGCGGTGTGTGTATT	0	0	0	0	0	0	0	0	0	0	0	0	0	0	12.9	15.2	21.8	16.8	6.7	0	0	0	0	0	0	0	0
21593	40	94.444	18	GGTGTGTGTGTTGTTGTTAC	0	0	0	0	0	0	0	2.3	0	0	0	0	0	0	0	0	0	0	0	31.7	33.2	0	0	0	0	0.2	0.2
21673	67	80	20	GTGAGAGCATACAGATGTGT	0	0	0	0	0	0	0.3	0	0	0	0.2	0	0	0.4	0	0	0	0.2	0	0	0	12.8	10.1	14.3	14	11.5	9
21726	48	90	20	TGTGTATGTGCGGTGTGTGT	0	0	0	0	0	0	0	0	0	0	0	0	0	0	0	0	0	0	0	0	0	12.4	10.9	16.3	13.4	11.7	7.7
21727	52	86.364	22	AATATGTGTATGTGCGGTGT	0	0	0	0	0	0	0	0	0	0	0	0	0	0	0	0	0	0	0	0	0	12.8	10.5	16.3	13.4	11.7	7.7
21728	60	94.737	19	ATATAAATATGTGTATGTGC	0	0	0	0	0	0	0	0.3	0	0	0	0	0	0	0	0	0	0.4	0	0	0.2	12.8	10.5	16.3	12.8	11.9	7.2
21729	65	84.211	19	GAGAGCATACAGATGTGTGT	0	0	0	0	0	0	0	0	0	0	0.2	0	0	0.4	0	0	0	0.4	0	0	0	12.8	10.1	14.3	14	11.2	9
21730	66	83.333	18	TGAGAGCATACAGATGTGTG	0	0	0	0	0	0	0	0	0	0	0.2	0	0	0.4	0	0	0	0.4	0	0	0	12.8	10.1	14.3	14	11.2	9
21752	122	100	6	GCGGCGATAACTGTTCGTGC	0	0.4	0	0	0	0	0	24.8	23.2	19.3	0	0	0	0	0	0	0	0	0	2.6	2	0	0	0	0	0	0
21753	125	100	7	CGCGGCGATAACTGTTCGTG	0	0.4	0	0	0	0	0	24.8	23.2	19.3	0	0	0	0	0	0	0	0	0	2.6	2	0	0	0	0	0	0
21762	47	90	20	GTGTATGTGCGGTGTGTGTG	0	0	0	0	0	0	0	0	0	0	0	0	0	0	0	0	0	0	0	0	0	12.4	10.5	16.3	13.4	11.9	7.7
21766	64	85	20	AGAGCATACAGATGTGTGTG	0	0	0	0	0	0	0	0	0	0	0.2	0	0	0.4	0	0	0	0.4	0	0	0	12.8	10.1	14.3	14	11	9
21774	53	86.364	22	AAATATGTGTATGTGCGGTG	0	0	0	0	0	0	0	0	0	0	0	0	0	0	0	0	0	0	0	0	0	12.8	10.5	16.3	13.4	11.7	7.4
21775	97	100	18	TCGTGCGGGGTGCCTTCACT	0	0.4	0	0	0	0.1	0	22.2	23.7	18.7	0.2	0.6	0.7	0	0	0	0	0	0	2.6	2	0	0.4	0	0	0	0
21787	49	89.474	19	ATGTGTATGTGCGGTGTGTG	0	0	0	0	0	0	0	0	0	0	0	0	0	0	0	0	0	0	0	0	0	12.4	10.5	16.3	13.4	11.7	7.7
21788	50	88.889	18	TATGTGTATGTGCGGTGTGT	0	0	0	0	0	0	0	0	0	0	0	0	0	0	0	0	0	0	0	0	0	12.4	10.5	16.3	13.4	11.7	7.7
21789	51	85	20	ATATGTGTATGTGCGGTGTG	0	0	0	0	0	0	0	0	0	0	0	0	0	0	0	0	0	0	0	0	0	12.4	10.5	16.3	13.4	11.7	7.7
21790	60	94.444	18	TATAAATATGTGTATGTGCG	0	0	0	0	0	0	0	0.3	0	0	0	0	0	0	0	0	0	0	0	0	0.2	12.8	10.5	16.3	12.8	11.9	7.2
21811	68	80	20	CGTGAGAGCATACAGATGTG	0	0	0	0	0	0	0.3	0	0	0	0.2	0	0	0.4	0	0	0	0.2	0	0	0	12.8	9.7	13.8	14	11.5	9
21812	71	83.333	18	ACGTGAGAGCATACAGATGT	0	0	0	0	0	0	0.3	0	0	0	0.2	0	0	0.4	0	0	0	0.2	0	0	0	12.8	9.7	13.8	14	11.5	9
21853	125	100	8	ACGCGGCGATAACTGTTCGT	0	0.4	0	0	0	0	0	24.5	22.8	19.3	0	0	0	0	0	0	0	0	0	2.6	2	0	0	0	0	0	0
21854	125	100	9	CACGCGGCGATAACTGTTCG	0	0.4	0	0	0	0	0	24.5	22.8	19.3	0	0	0	0	0	0	0	0	0	2.6	2	0	0	0	0	0	0
21855	125	100	11	GTCACGCGGCGATAACTGTT	0	0.4	0	0	0	0	0	24.5	22.8	19.3	0	0	0	0	0	0	0	0	0	2.6	2	0	0	0	0	0	0
21856	125	100	10	TCACGCGGCGATAACTGTTC	0	0.4	0	0	0	0	0	24.5	22.8	19.3	0	0	0	0	0	0	0	0	0	2.6	2	0	0	0	0	0	0
21867	62	85	20	AGCATACAGATGTGTGTGTG	0	0	0	0	0	0	0	0	0	0	0.2	0	0	0.4	0	0	0	0.4	0	0	0	12.8	10.1	13.8	14	11	8.8
21869	63	85	20	GAGCATACAGATGTGTGTGT	0	0	0	0	0	0	0	0	0	0	0.2	0	0	0.4	0	0	0	0.4	0	0	0	12.8	10.1	13.8	14	11	8.8
21877	57	90	20	ATACAGATGTGTGTGTGGGC	0	0	0	0	0	0	0	0	0	0	0.2	0	0	0.4	0	0	0	0	0	0	0	12.8	10.1	13.8	14	11	8.6
21880	82	83.333	18	TGACAGCGGCAACACGTGAG	0	0.4	0	0	0	0	0	0	0.9	0	0	0	0	0.4	0	0	0.8	0.2	0	0	0.5	11.7	13	12.8	9.9	9.8	8.8
21882	103	88.235	17	AACTGTTCGTGCGGGGTGCC	0	0.4	0	0	0	0	0	24.5	23.7	18.2	0	0	0	0	0	0	0	0	0	2.6	2	0	0	0	0	0	0
21900	71	84.211	19	CACGTGAGAGCATACAGATG	0	0	0	0	0	0	0.3	0	0	0	0	0	0	0.4	0	0	0	0.2	0	0	0	12.4	9.7	13.8	14	11.5	9
21909	44	89.474	19	ATGTGCGGTGTGTGTGCTGT	0	0	0	0	0	0.1	0	0.3	0	0	0	0	0	0	0	0	0	0	0	0	0	12.4	10.1	15.8	13.4	11.7	7.4
21911	81	84.211	19	GACAGCGGCAACACGTGAGA	0	0.4	0	0	0	0	0	0	0.9	0	0	0	0	0.4	0	0	0.8	0.2	0	0	0.5	11.7	13	12.8	9.9	9.8	8.8
21929	101	89.474	19	CTGTTCGTGCGGGGTGCCTT	0	0.4	0	0	0	0	0	24.2	23.7	18.2	0	0	0	0	0	0	0	0	0	2.6	2	0	0	0	0	0	0
21930	102	88.889	18	ACTGTTCGTGCGGGGTGCCT	0	0.4	0	0	0	0	0	24.2	23.7	18.2	0	0	0	0	0	0	0	0	0	2.6	2	0	0	0	0	0	0
21953	54	100	17	CAGATGTGTGTGTGGGCGGT	0	0	0	0	0	0	0	0	0	0	0.2	0	0	0.4	0	0	0	0	0	0	0	12.8	10.1	13.8	14	11	8.6
21954	55	100	16	ACAGATGTGTGTGTGGGCGG	0	0	0	0	0	0	0	0	0	0	0.2	0	0	0.4	0	0	0	0	0	0	0	12.8	10.1	13.8	14	11	8.6
21955	56	90	20	TACAGATGTGTGTGTGGGCG	0	0	0	0	0	0	0	0	0	0	0.2	0	0	0.4	0	0	0	0	0	0	0	12.8	10.1	13.8	14	11	8.6
21956	58	89.474	19	CATACAGATGTGTGTGTGGG	0	0	0	0	0	0	0	0	0	0	0.2	0	0	0.4	0	0	0	0	0	0	0	12.8	10.1	13.8	14	11	8.6
21957	59	88.889	18	GCATACAGATGTGTGTGTGG	0	0	0	0	0	0	0	0	0	0	0.2	0	0	0.4	0	0	0	0	0	0	0	12.8	10.1	13.8	14	11	8.6
21958	60	94.118	17	ATAAATATGTGTATGTGCGG	0	0	0	0	0	0	0	0	0	0	0	0	0	0	0	0	0	0	0	0	0	12.4	10.5	16.3	12.8	11.7	7.2
21962	98	100	17	TTCGTGCGGGGTGCCTTCAC	0	0.4	0	0	0	0.1	0	23.9	23.7	18.2	0	0	0	0	0	0	0	0	0	2.6	2	0	0	0	0	0	0
21963	99	100	16	GTTCGTGCGGGGTGCCTTCA	0	0.4	0	0	0	0.1	0	23.9	23.7	18.2	0	0	0	0	0	0	0	0	0	2.6	2	0	0	0	0	0	0
21964	100	90	20	TGTTCGTGCGGGGTGCCTTC	0	0.4	0	0	0	0.1	0	23.9	23.7	18.2	0	0	0	0	0	0	0	0	0	2.6	2	0	0	0	0	0	0
21973	47	93.333	15	TATGTGCGGTGTGTGTGCTG	0	0	0	0	0	0.1	0	0	0	0	0	0	0	0	0	0	0	0	0	0	0	12.4	10.1	15.8	13.4	11.7	7.4
21983	47	88.889	18	GTATGTGCGGTGTGTGTGCT	0	0	0	0	0	0	0	0	0	0	0	0	0	0	0	0	0	0	0	0	0	12.4	10.1	15.8	13.4	11.7	7.4
21984	47	89.474	19	TGTATGTGCGGTGTGTGTGC	0	0	0	0	0	0	0	0	0	0	0	0	0	0	0	0	0	0	0	0	0	12.4	10.1	15.8	13.4	11.7	7.4
22010	104	87.5	16	TAACTGTTCGTGCGGGGTGC	0	0.4	0	0	0	0	0	24.2	23.2	18.2	0	0	0	0	0	0	0	0	0	2.6	2	0	0	0	0	0	0
22036	60	93.75	16	TAAATATGTGTATGTGCGGT	0	0	0	0	0	0	0	0	0	0	0	0	0	0	0	0	0	0	0	0	0	12.4	10.5	15.8	12.8	11.7	7.2
22057	68	85	20	CGTGAGAGCATGTAAGTATG	0	0	0	0	0	0	0.3	0	0.4	0	22	17.1	18.1	8.2	0	0.5	0	0.2	0.7	0.7	0.7	0.4	0	0	0	0	0
22085	105	86.667	15	ATAACTGTTCGTGCGGGGTG	0	0.4	0	0	0	0	0	24.2	22.8	18.2	0	0	0	0	0	0	0	0	0	2.6	2	0	0	0	0	0	0
22086	106	85.714	14	GATAACTGTTCGTGCGGGGT	0	0.4	0	0	0	0	0	24.2	22.8	18.2	0	0	0	0	0	0	0	0	0	2.6	2	0	0	0	0	0	0
22087	107	84.615	13	CGATAACTGTTCGTGCGGGG	0	0.4	0	0	0	0	0	24.2	22.8	18.2	0	0	0	0	0	0	0	0	0	2.6	2	0	0	0	0	0	0
22132	101	94.444	18	GTGTGTGCGGGGTGTCTTGG	0	0	0	0	0	0	0	0	0	0	0	0	0	0	12.4	12.3	17.6	7.8	19.5	0	0.2	0	0	0	0	0	0
22135	23	100	16	TAGTCCTTTCAGTGCCTTTG	0	0	0	0	0	0.3	0	0	0	0	0	0	0	0.4	0.5	0	0	0	0	0	0	16.6	7.1	11.2	7	16.9	8.8
22165	85	86.667	15	ATGACAGCGGCAACACGTGA	0	0.4	0	0	0	0	0	0	0.4	0	0	0	0	0.4	0	0	0	0	0	0	0.5	11.7	13	12.8	9.9	9.8	8.8
22226	99	90	20	GTGTGTGCGGAATGCCTTCA	1	0	0	0	0	0	0	0	0	0	0	0	0	0	12.4	18.7	12.6	10.9	13.5	0	0.2	0	0	0	0	0	0
22227	100	90	20	TGTGTGTGCGGAATGCCTTC	1	0	0	0	0	0	0	0	0	0	0	0	0	0	12.4	18.7	12.6	10.9	13.5	0	0.2	0	0	0	0	0	0
22228	101	90	20	TTGTGTGTGCGGAATGCCTT	1	0	0	0	0	0	0	0	0	0	0	0	0	0	12.4	18.7	12.6	10.9	13.5	0	0.2	0	0	0	0	0	0
22270	59	90	20	ATATTAATATGTGTGTGCGG	0	0	0	0	0	0	0	0	0	0	0	0	0	0	0	0	0	0	0	0	0	7.1	10.1	11.2	5.8	16.9	17.9
22273	62	94.444	18	CATATTAATATGTGTGTGCG	0	0	0	0	0	0	0	0	0	0	0	0	0	0	0	0	0	0	0	0	0	7.1	10.1	11.2	5.8	16.9	17.9
22274	62	94.737	19	GCATATTAATATGTGTGTGC	0	0	0	0	0	0	0	0	0	0	0	0	0	0	0	0	0	0	0	0	0	7.1	10.1	11.2	5.8	16.9	17.9
22276	98	90	20	TGTGTGCGGAATGCCTTCAC	1	0	0	0	0	0	0	0	0	0	0	0	0	0	12.4	18.7	12.6	10.8	13.5	0	0	0	0	0	0	0	0
22324	57	90	20	ATTAATATGTGTGTGCGGGC	0	0	0	0	0	0	0	0	0	0	0	0	0	0	0	0	0	0	0	0	0	7.1	10.1	11.2	5.8	16.6	17.9
22326	58	90	20	TATTAATATGTGTGTGCGGG	0	0	0	0	0	0	0	0	0	0	0	0	0	0	0	0	0	0	0	0	0	7.1	10.1	11.2	5.8	16.6	17.9
22335	136	80	20	TCCTCCTTCAACTGTATCCG	0	0	0	0	0	0	0	0	0	0	0	0	0	0	0	0	0	0	0	0	0	14.3	9.2	11.2	14	10.5	9.5
22336	137	80	20	CTCCTCCTTCAACTGTATCC	0	0	0	0	0	0	0	0	0	0	0	0	0	0	0	0	0	0	0	0	0	14.3	9.2	11.2	14	10.5	9.5
22337	138	80	20	CCTCCTCCTTCAACTGTATC	0	0	0	0	0	0	0	0	0	0	0	0	0	0	0	0	0	0	0	0	0	14.3	9.2	11.2	14	10.5	9.5
22386	86	89.474	19	CCATGACTGCAGCAACACGG	0	0	0	0	0	0.1	0	0.3	0	0	0	0	0	0.4	11	10.3	10.9	19.3	14.1	0.7	0	0	0.4	0.5	0	0.2	0
22408	85	86.667	15	CATGACAGCGGCAACACGTG	0	0.4	0	0	0	0	0	0	0.4	0	0	0	0	0.4	0	0	0	0	0	0	0.5	11.7	13	12.3	9.3	9.6	8.8
22431	56	94.444	18	TTAATATGTGTGTGCGGGCG	0	0	0	0	0	0	0	0	0	0	0	0	0	0	0	0	0	0	0	0	0	7.1	10.1	11.2	5.3	16.6	17.9
22466	120	94.444	18	ACGGTCACGCGGCGACGGTA	0	0	0	0	0	0	0	0	0	0	0.5	0	0	0	13.4	6.9	13.4	16.4	17.5	0	0	0	0	0	0	0	0
22478	85	80	20	CCATGACAGCGGCAACACGT	0	0.4	0	0	0	0	0	0	0.4	0	0	0	0	0.4	0	0	0	0	0	0	0.2	11.7	13	12.3	9.3	9.6	8.8
22479	86	80	20	GCCATGACAGCGGCAACACG	0	0.4	0	0	0	0	0	0	0.4	0	0	0	0	0.4	0	0	0	0	0	0	0.2	11.7	13	12.3	9.3	9.6	8.8
22507	86	100	14	TGACTGCAGCAACACGGGAG	0	0	0	0	0	0	0	0.3	0	0	0	0	0	0	10.5	10.8	10.9	18.8	14.8	1.3	0	0	0	0.5	0	0	0
22533	89	80	20	GGTGCCATGACAGCGGCAAC	0	0.9	0	0	0	0	0	0	0.4	0	0.2	0	0	0	0	0	0	0	0	0	0.2	11.7	13	11.7	9.3	9.4	9
22534	90	80	20	GGGTGCCATGACAGCGGCAA	0	0.9	0	0	0	0	0	0	0.4	0	0.2	0	0	0	0	0	0	0	0	0	0.2	11.7	13	11.7	9.3	9.4	9
22610	88	80	20	GTGCCATGACAGCGGCAACA	0	0.9	0	0	0	0	0	0	0.4	0	0	0	0	0	0	0	0	0	0	0	0.2	11.7	13	11.7	9.3	9.4	8.8
22652	86	100	14	CATGACTGCAGCAACACGGG	0	0	0	0	0	0	0	0.3	0	0	0	0	0	0	10.5	10.3	10.9	19	14.8	0.7	0	0	0	0.5	0	0	0
22692	76	88.889	18	CGGCAACACGTGAGAACATA	0	0	0	0	0	0.3	0	0	0.4	0	0	0	0	0	0	0	0	0.4	0.7	0	0	12.4	12.6	12.8	9.3	9.6	7.9
22708	101	92.857	14	GTGCGGGGTGTCTTGGCAGC	0	0	0	0	0	0	0	0	0	0	0	0	0	0	11	8.3	10.9	13.5	22.9	0	0.2	0	0	0	0	0	0
22713	55	94.737	19	AATATGTGTGTGTGAGCGGA	0	0	0	0	0	0	0	0	0	0	0	0	0	0	0	0	0	0	0	0	0	12	12.6	12.8	10.5	9.6	9.3
22715	86	100	14	ATGACTGCAGCAACACGGGA	0	0	0	0	0	0	0	0.3	0	0	0	0	0	0	10.5	10.3	10.9	18.8	14.8	0.7	0	0	0	0.5	0	0	0
22777	115	89.474	19	CACGCGGCGACGGTTGCGTT	0	0	0	0	0	0	0	0.3	0	0	0.2	0	0	0	0	0	0	0	0	0.7	0.2	11.3	13.4	11.7	9.3	9.6	9.5
22779	77	85	20	GCGGCAACACGTGAGAACAT	0	0	0	0	0	0.3	0	0	0.4	0	0	0	0	0	0	0	0	0.4	0.7	0	0	12.4	12.6	12.8	9.3	9.6	7.9
22793	87	80	20	TGCCATGACAGCGGCAACAC	0	0.4	0	0	0	0	0	0	0.4	0	0	0	0	0	0	0	0	0	0	0	0.2	11.7	13	11.2	9.3	9.4	8.8
22814	55	94.444	18	ATATGTGTGTGTGAGCGGAC	0	0	0	0	0	0	0	0	0	0	0	0	0	0	0	0	0	0	0	0	0	12	12.6	12.8	9.9	9.6	9.3
22815	55	94.118	17	TATGTGTGTGTGAGCGGACT	0	0	0	0	0	0	0	0	0	0	0	0	0	0	0	0	0	0	0	0	0	12	12.6	12.8	9.9	9.6	9.3
22822	115	88.889	18	ACGCGGCGACGGTTGCGTTT	0	0	0	0	0	0	0	0.3	0	0	0.2	0	0	0	0	0	0	0	0	0.7	0.2	11.3	13.4	11.7	9.3	9.6	9.5
22851	91	80	20	GGGGTGCCATGACAGCGGCA	0	0.9	0	0	0	0	0	0	0.4	0	0.2	0	0	0	0	0	0	0	0	0	0.2	11.3	13	11.7	9.3	9.1	9
22858	139	80	20	CCCTCCTCCTTCAACTGTAT	0	0	0	0	0	0	0	0	0	0	0	0	0	0	0	0	0	0	0	0	0	12.8	8.8	11.2	13.4	10.5	9.3
22865	50	85	20	TGTGTGTGTGAGCGGACTGT	0	0	0	0	0	0	0	0	0	0	0	0	0	0	0	0	0	0	0	0	0	12	12.6	12.8	9.9	9.6	9
22866	55	93.75	16	ATGTGTGTGTGAGCGGACTG	0	0	0	0	0	0	0	0	0	0	0	0	0	0	0	0	0	0	0	0	0	12	12.6	12.8	9.9	9.6	9
22870	75	89.474	19	GGCAACACGTGAGAACATAT	0	0	0	0	0	0	0	0	0.4	0	0	0	0	0	0	0	0	0.2	0.7	0	0	12	12.6	12.8	9.9	9.4	7.9
22875	60	94.737	19	ATATATATATGTGTGTGTGT	0	0	0	0	0	0	0	0	0.4	0	0	0	0	0	0	0	0	0	0	0	0	6.4	12.2	11.7	11.7	8.2	6.3
22876	60	94.444	18	TATATATATGTGTGTGTGTG	0	0	0	0	0	0	0	0	0.4	0	0	0	0	0	0	0	0	0	0	0	0	6.4	12.2	11.7	11.7	8.2	6.3
22883	142	83.333	18	TCCCTCCTCCTTCAACTGTA	0	0	0	0	0	0	0	0	0	0	0	0	0	0	0	0	0	0	0	0	0	13.2	8.8	11.2	12.8	10.5	9.3
22894	81	84.211	19	ACAGCGGCAACACGTGAGAA	0	0	0	0	0	0	0	0	0	0	0	0	0	0	0	0	0	0	0	0	0	12	12.6	12.8	9.9	9.6	8.8
22898	47	85	20	GTGTGTGAGCGGACTGTGTG	0	0	0	0	0	0	0	0	0	0	0	0	0	0	0	0	0	0	0	0	0	12	12.6	12.8	9.9	9.4	9
22899	48	85	20	TGTGTGTGAGCGGACTGTGT	0	0	0	0	0	0	0	0	0	0	0	0	0	0	0	0	0	0	0	0	0	12	12.6	12.8	9.9	9.4	9
22900	49	85	20	GTGTGTGTGAGCGGACTGTG	0	0	0	0	0	0	0	0	0	0	0	0	0	0	0	0	0	0	0	0	0	12	12.6	12.8	9.9	9.4	9
22929	142	85	20	CTTCCCTCCTCCTTCAACTG	0	0	0	0	0	0	0	0.3	0	0.5	0	0	0	0	0	0	0	0	0	0	0	12.4	8.8	11.2	12.8	10.5	9
22952	142	84.211	19	TTCCCTCCTCCTTCAACTGT	0	0	0	0	0	0	0	0	0	0	0	0	0	0	0	0	0	0	0	0	0	12.8	8.8	11.2	12.8	10.5	9.3
22968	112	85	20	CGCGGCGACGGTTGCGTTTG	0	0	0	0	0	0	0	0.3	0	0	0.2	0	0	0	0	0	0	0	0	0.7	0.2	11.3	13.4	11.7	9.3	9.4	8.8
23000	64	94.444	18	AGAATATAAATATGTGTGCG	0	0	0	0	0	0	0	0	0.4	0	0	0	0	0	0	0	0	0	0	0	0	9.4	14.7	9.2	8.8	11	11.6
23001	64	94.737	19	GAGAATATAAATATGTGTGC	0	0	0	0	0	0	0	0	0.4	0	0	0	0	0	0	0	0	0	0	0	0	9.4	14.7	9.2	8.8	11	11.6
23038	78	84.211	19	AGCGGCAACACGTGAGAACA	0	0	0	0	0	0	0	0	0	0	0	0	0	0	0	0	0	0.2	0.7	0	0	12	12.6	12.8	9.3	9.4	7.9
23069	64	100	15	GAATATAAATATGTGTGCGG	0	0	0	0	0	0	0	0	0	0	0	0	0	0	0	0	0	0	0	0	0	9.4	14.7	9.2	8.8	11	11.6
23073	95	84.211	19	TGCGGGGTGCCATGACAGCG	0	0.9	0	0	0	0	0	0	0.4	0	0.2	0	0	0	0	0	0	0	0	0	0.2	11.3	12.2	11.7	8.8	9.1	9
23076	147	93.75	16	CCTTCCCTCCTCCTTCAACT	0	0	0	0	0	0	0	0.3	0	0.5	0	0	0	0	0	0	0	0	0	0	0	12.4	8.4	11.2	12.8	10.1	9
23077	147	94.118	17	TCCTTCCCTCCTCCTTCAAC	0	0	0	0	0	0	0	0.3	0	0.5	0	0	0	0	0	0	0	0	0	0	0	12.4	8.4	11.2	12.8	10.1	9
23092	43	80	20	TGAGCGGACTGTGTGCTGTT	0	0	0	0	0	0	0	0	0	0	0	0	0	0	0	0	0	0	0	0	0	12	12.6	12.8	9.3	8.9	9
23093	44	80	20	GTGAGCGGACTGTGTGCTGT	0	0	0	0	0	0	0	0	0	0	0	0	0	0	0	0	0	0	0	0	0	12	12.6	12.8	9.3	8.9	9
23094	47	83.333	18	GTGTGAGCGGACTGTGTGCT	0	0	0	0	0	0	0	0	0	0	0	0	0	0	0	0	0	0	0	0	0	12	12.6	12.8	9.3	8.9	9
23095	47	84.211	19	TGTGTGAGCGGACTGTGTGC	0	0	0	0	0	0	0	0	0	0	0	0	0	0	0	0	0	0	0	0	0	12	12.6	12.8	9.3	8.9	9
23096	51	76.471	17	TGTGAGCGGACTGTGTGCTG	0	0	0	0	0	0	0	0	0	0	0	0	0	0	0	0	0	0	0	0	0	12	12.6	12.8	9.3	8.9	9
23120	64	100	15	AATATAAATATGTGTGCGGT	0	0	0	0	0	0	0	0	0	0	0	0	0	0	0	0	0	0	0	0	0	9.4	14.7	9.2	8.8	11	11.4
23127	90	85	20	GGGTGCCTTGAGGGCAGCAA	0	0	0	0	0	0	0	0	0	0	0	0	0	0	11.5	6.9	10.9	17	18.2	0	0	0	0	0	0	0	0
23134	130	93.333	15	TTCAACTGTATCCGGTCACG	0	0	0	0	0	0	0	0	0	0	0	0	0	0	0	0	0	0	0	0	0	15.1	11.3	6.6	10.5	11.7	9.3
23135	131	92.857	14	CTTCAACTGTATCCGGTCAC	0	0	0	0	0	0	0	0	0	0	0	0	0	0	0	0	0	0	0	0	0	15.1	11.3	6.6	10.5	11.7	9.3
23141	42	83.333	18	GAGCGGACTGTGTGCTGTTG	0	0	0	0	0	0	0	0	0	0	0	0	0	0	0	0	0	0	0	0	0	12	12.6	12.8	9.3	8.7	9
23193	37	92.857	14	CGGACTGTGTGCTGTTGGTT	0	0	0	0	0	0	0	0	0	0	0	0	0	0	0	0	0	0	0	0	0	12	12.6	12.8	9.3	8.7	8.8
23194	37	92.857	14	GCGGACTGTGTGCTGTTGGT	0	0	0	0	0	0	0	0	0	0	0	0	0	0	0	0	0	0	0	0	0	12	12.6	12.8	9.3	8.7	8.8
23195	42	83.333	18	AGCGGACTGTGTGCTGTTGG	0	0	0	0	0	0	0	0	0	0	0	0	0	0	0	0	0	0	0	0	0	12	12.6	12.8	9.3	8.7	8.8
23202	92	80	20	CGGGGTGCCATGACAGCGGC	0	0.9	0	0	0	0	0	0	0.4	0	0.2	0	0	0	0	0	0	0	0	0	0.2	11.3	12.2	11.2	8.8	9.1	9
23203	95	83.333	18	GCGGGGTGCCATGACAGCGG	0	0.9	0	0	0	0	0	0	0.4	0	0.2	0	0	0	0	0	0	0	0	0	0.2	11.3	12.2	11.2	8.8	9.1	9
23239	81	87.5	16	CAGCGGCAACACGTGAGAAC	0	0	0	0	0	0	0	0	0	0	0	0	0	0	0	0	0	0	0	0	0	12	12.6	12.8	9.3	9.4	7.9
23278	108	85	20	GCGACGGTTGCGTTTGCGGG	0	0	0	0	0	0	0	0	0	0	0.2	0	0	0	0	0	0	0	0	0	0	11.3	13	11.7	9.9	8.9	8.8
23289	33	88.889	18	ACTGTGTGCTGTTGGTTCTT	0	0	0	0	0	0	0	0	0	0	0	0	0	0	0	0	0	0	0	0	0	12	12.6	12.8	8.8	8.7	8.8
23290	34	88.235	17	GACTGTGTGCTGTTGGTTCT	0	0	0	0	0	0	0	0	0	0	0	0	0	0	0	0	0	0	0	0	0	12	12.6	12.8	8.8	8.7	8.8
23292	37	92.857	14	GGACTGTGTGCTGTTGGTTC	0	0	0	0	0	0	0	0	0	0	0	0	0	0	0	0	0	0	0	0	0	12	12.6	12.8	8.8	8.7	8.8
23296	110	85	20	CGGCGACGGTTGCGTTTGCG	0	0	0	0	0	0	0	0	0	0	0.2	0	0	0	0	0	0	0	0	0	0	11.3	13	11.7	9.3	9.4	8.8
23297	111	85	20	GCGGCGACGGTTGCGTTTGC	0	0	0	0	0	0	0	0	0	0	0.2	0	0	0	0	0	0	0	0	0	0	11.3	13	11.7	9.3	9.4	8.8
23304	145	88.889	18	TTCCCTTCCTCCTCCTTCCG	1	0.4	0	0	0	0	0	0	0	0	15.8	13.1	16.8	13.5	0.5	0	0	0.4	0	1.3	0.5	0	0	0	0	0	0.2
23305	127	94.444	18	AACTGTATCCGGTCACGCGG	0	0	0	0	0	0	0	0	0	0	0	0	0	0	0	0	0	0	0	0	0	14.3	11.3	6.6	10.5	11.7	9.3
23306	129	93.75	16	TCAACTGTATCCGGTCACGC	0	0	0	0	0	0	0	0	0	0	0	0	0	0	0	0	0	0	0	0	0	14.3	11.3	6.6	10.5	11.7	9.3
23313	121	94.444	18	CCGGTCACGCGGCGACGGAT	0	0	0.6	0	0	0.4	0.3	0	0	0	0.5	0	0	0	0	0.5	0.8	0.2	0	0	0.5	10.5	10.1	8.7	10.5	11	8.1
23342	94	85	20	TGCGGGGTGCCTTGAGGGCA	0	0	0	0	0	0	0	0	0	0	0	0	0	0	11	6.9	11.7	16.4	17.5	0	0	0	0	0	0	0	0
23361	107	85	20	CGACGGTTGCGTTTGCGGGG	0	0	0	0	0	0	0	0	0	0	0.2	0	0	0	0	0	0	0	0	0	0	10.9	13	11.7	9.9	8.9	8.8
23370	122	89.474	19	TATCCGGTCACGCGGTGACG	0	0	0	0	0	0.1	0	0	0	0	0	0	0	0	0	0	0	0	0	0	0	14.7	11.3	6.1	11.1	11	9
23371	127	100	14	GTATCCGGTCACGCGGTGAC	0	0	0	0	0	0.1	0	0	0	0	0	0	0	0	0	0	0	0	0	0	0	14.7	11.3	6.1	11.1	11	9
23376	128	94.118	17	CAACTGTATCCGGTCACGCG	0	0	0	0	0	0	0	0	0	0	0	0	0	0	0	0	0	0	0	0	0	13.9	11.3	6.6	10.5	11.7	9.3
23389	109	85	20	GGCGACGGTTGCGTTTGCGG	0	0	0	0	0	0	0	0	0	0	0.2	0	0	0	0	0	0	0	0	0	0	11.3	13	11.7	9.3	8.9	8.8
23391	127	94.444	18	CTGTATCCGGTCACGCGGTG	0	0	0	0	0	0	0	0	0	0	0	0	0	0	0	0	0	0	0	0	0	14.7	11.3	6.1	11.1	11	9
23392	127	94.118	17	TGTATCCGGTCACGCGGTGA	0	0	0	0	0	0	0	0	0	0	0	0	0	0	0	0	0	0	0	0	0	14.7	11.3	6.1	11.1	11	9
23401	146	85	20	CTTCCCTTCCTCCTCCTTCC	1	0.4	0	0	0	0	0	0	0	0	15.5	13.1	16.8	13.5	0.5	0	0	0.4	0	1.3	0.5	0	0	0	0	0	0
23513	127	94.444	18	ACTGTATCCGGTCACGCGGT	0	0	0	0	0	0	0	0	0	0	0	0	0	0	0	0	0	0	0	0	0	14.7	11.3	6.1	10.5	11	9
23527	61	89.474	19	ACATATAACTATATGTGTGT	0	0	0	0	0	0	0	0	0	0	0	0	0	0	11	7.4	10.9	16.4	16.8	0	0	0	0	0	0	0	0
23534	91	85	20	GGGGTGCCTTGAGGGCAGCA	0	0	0	0	0	0	0	0	0	0	0	0	0	0	11	6.4	10.9	16.6	17.5	0	0	0	0	0	0	0	0
23562	59	90	20	ATATAACTATATGTGTGTGG	0	0	0	0	0	0	0	0	0	0	0	0	0	0	11	7.4	10.9	16.2	16.8	0	0	0	0	0	0	0	0
23575	60	90	20	CATATAACTATATGTGTGTG	0	0	0	0	0	0	0	0	0	0	0	0	0	0	11	6.9	10.9	16.6	16.8	0	0	0	0	0	0	0	0
23580	93	85	20	GCGGGGTGCCTTGAGGGCAG	0	0	0	0	0	0	0	0	0	0	0	0	0	0	11	6.4	10.9	16.4	17.5	0	0	0	0	0	0	0	0
23617	104	90	20	CGGTTGCGTTTGCGGGGTGC	0	0	0	0	0	0	0	0	0	0	0.2	0	0	0	0	0	0	0	0	0	0	10.9	12.2	11.2	9.9	8.9	8.8
23643	92	85	20	CGGGGTGCCTTGAGGGCAGC	0	0	0	0	0	0	0	0	0	0	0	0	0	0	11	6.4	10.9	16.2	17.5	0	0	0	0	0	0	0	0
23739	103	90	20	GGTTGCGTTTGCGGGGTGCC	0	0	0	0	0	0	0	0	0	0	0.2	0	0	0	0	0	0	0	0	0	0	10.9	12.2	10.7	9.9	8.9	8.8
23760	105	89.474	19	ACGGTTGCGTTTGCGGGGTG	0	0	0	0	0	0	0	0	0	0	0.2	0	0	0	0	0	0	0	0	0	0	10.9	12.2	11.2	9.3	8.9	8.8
23761	106	88.889	18	GACGGTTGCGTTTGCGGGGT	0	0	0	0	0	0	0	0	0	0	0.2	0	0	0	0	0	0	0	0	0	0	10.9	12.2	11.2	9.3	8.9	8.8
23802	63	94.444	18	GCATATCAATATGTGTGTTT	0	0	0	0	0	0.1	0	0	0	0	0	0	0	0	16.3	15.7	15.9	7.1	6.1	0	0	0	0	0	0	0	0
23815	147	85	20	TCTTCCCTTCCTCCTCCTTC	1	0	0	0	0	0	0	0	0	0	15.5	13.1	16.8	13.1	0.5	0	0	0.4	0	0	0.5	0	0	0	0	0	0
23816	150	88.889	18	CTCTTCCCTTCCTCCTCCTT	1	0	0	0	0	0	0	0	0	0	15.5	13.1	16.8	13.1	0.5	0	0	0.4	0	0	0.5	0	0	0	0	0	0
23849	112	90	20	CGCGGCGACGGATGTGTGTG	0	0	0	0	0	0.3	0.3	0	0	0	0.5	0	0	0.4	0	0	0	0	0	0	0.2	10.5	10.5	8.7	10.5	11	7.9
23850	113	90	20	ACGCGGCGACGGATGTGTGT	0	0	0	0	0	0.3	0.3	0	0	0	0.5	0	0	0.4	0	0	0	0	0	0	0.2	10.5	10.5	8.7	10.5	11	7.9
23851	114	90	20	CACGCGGCGACGGATGTGTG	0	0	0	0	0	0.3	0.3	0	0	0	0.5	0	0	0.4	0	0	0	0	0	0	0.2	10.5	10.5	8.7	10.5	11	7.9
23882	88	85	20	GTGCCTTGAGGGCAGCAACA	0	0	0	0	0	0	0	0	0	0	0	0	0	0	10.5	4.4	10.9	16.8	18.2	0	0	0	0	0	0	0	0
23888	63	94.737	19	AGCATATCAATATGTGTGTT	0	0	0	0	0	0.1	0	0	0	0	0	0	0	0	15.8	15.7	15.9	7.1	6.1	0	0	0	0	0	0	0	0
23898	116	90	20	GTCACGCGGCGACGGATGTG	0	0	0	0	0	0.3	0.3	0	0	0	0.2	0	0	0.4	0	0	0	0	0	0	0.2	10.5	10.5	8.7	10.5	11	7.9
23920	56	90	20	TAACTATATGTGTGTGGGCG	0	0	0	0	0	0	0	0	0	0	0	0	0	0	11	7.4	10.9	15.7	15.5	0	0	0	0	0	0	0	0
23921	57	90	20	ATAACTATATGTGTGTGGGC	0	0	0	0	0	0	0	0	0	0	0	0	0	0	11	7.4	10.9	15.7	15.5	0	0	0	0	0	0	0	0
23924	115	90	20	TCACGCGGCGACGGATGTGT	0	0	0	0	0	0.3	0.3	0	0	0	0.2	0	0	0.4	0	0	0	0	0	0	0.2	10.5	10.5	8.7	10.5	11	7.7
23943	105	94.737	19	ACGGATGTGTGTGCGGGGTG	0	0	0	0	0	0.3	0	0.3	0	0	0.5	0	0	0.7	0.5	0	0	0	0.7	0	0.2	10.9	10.1	7.7	9.9	10.5	7.7
23947	22	90	20	TTGGTCCTTTCATTGCCCTC	0	0	0	0	0	0	0	0	0	0	0	0	0	0.4	0	0	0	0	0	0	0.2	7.5	10.1	10.7	9.9	8.4	13.2
23948	25	94.444	18	GTTGGTCCTTTCATTGCCCT	0	0	0	0	0	0	0	0	0	0	0	0	0	0.4	0	0	0	0	0	0	0.2	7.5	10.1	10.7	9.9	8.4	13.2
23949	25	94.737	19	TGTTGGTCCTTTCATTGCCC	0	0	0	0	0	0	0	0	0	0	0	0	0	0.4	0	0	0	0	0	0	0.2	7.5	10.1	10.7	9.9	8.4	13.2
23970	117	90	20	GGTCACGCGGCGACGGATGT	0	0	0	0	0	0.3	0.3	0	0	0	0.2	0	0	0.4	0	0	0	0	0	0	0.2	10.5	10.1	8.7	10.5	11	7.9
23971	118	90	20	CGGTCACGCGGCGACGGATG	0	0	0	0	0	0.3	0.3	0	0	0	0.2	0	0	0.4	0	0	0	0	0	0	0.2	10.5	10.1	8.7	10.5	11	7.9
23982	106	94.444	18	GACGGATGTGTGTGCGGGGT	0	0	0	0	0	0.3	0	0.3	0	0	0.5	0	0	0.7	0.5	0	0	0	0	0	0.2	10.9	10.1	8.2	9.9	10.5	7.7
23994	21	90	20	TGGTCCTTTCATTGCCCTCG	0	0	0	0	0	0	0	0	0	0	0	0	0	0.4	0	0	0	0	0	0	0.2	7.5	10.1	10.7	9.9	8.2	13.2
24009	80	88.889	18	ATTGCAGCAACACTTGAGAG	0	0	0	0	0	0	0	0	0	0	0	0	0	0	0	0	0	0.2	0	0	0	11.3	8.8	13.3	9.9	11	5.6
24010	81	85	20	CATTGCAGCAACACTTGAGA	0	0	0	0	0	0	0	0	0	0	0	0	0	0	0	0	0	0.2	0	0	0	11.3	8.8	13.3	9.9	11	5.6
24016	89	85	20	GGTGCCTTGAGGGCAGCAAC	0	0	0	0	0	0	0	0	0	0	0	0	0	0	10.5	4.4	10.9	16.8	17.5	0	0	0	0	0	0	0	0
24019	115	77.778	18	ACGCGGCGACAACTGTGTAT	0	0	0	0	0	0	0	0	0	0	0	0	0	0	11	23.6	9.2	10	6.1	0	0.2	0	0	0	0	0	0
24020	115	78.947	19	CACGCGGCGACAACTGTGTA	0	0	0	0	0	0	0	0	0	0	0	0	0	0	11	23.6	9.2	10	6.1	0	0.2	0	0	0	0	0	0
24030	58	90	20	TATAACTATATGTGTGTGGG	0	0	0	0	0	0	0	0	0	0	0	0	0	0	10.5	7.4	10.9	15.7	15.5	0	0	0	0	0	0	0	0
24034	108	90	20	GCGACGGATGTGTGTGCGGG	0	0	0	0	0	0.3	0	0	0	0	0.5	0	0	0.7	0	0	0	0	0	0	0.2	10.9	10.1	8.2	10.5	10.5	7.7
24035	109	90	20	GGCGACGGATGTGTGTGCGG	0	0	0	0	0	0.3	0.3	0	0	0	0.5	0	0	0.4	0	0	0	0	0	0	0.2	10.9	10.1	8.2	10.5	10.5	7.7
24048	111	90	20	GCGGCGACGGATGTGTGTGC	0	0	0	0	0	0.3	0.3	0	0	0	0.5	0	0	0.4	0	0	0	0	0	0	0.2	10.5	10.1	8.2	10.5	10.8	7.7
24051	144	85	20	TCTTTCCTTCCTCCTTCCGC	0	0	0	0	0	0	0	0	0	0	0.2	0	0	0	0	0	0	0.2	0	0	0	7.5	13.9	8.2	9.9	11.2	8.8
24052	157	90	20	GCTCACTTTCTCTTCTTTCC	0	0	0	0	0	0	0	0	0	0	0	0	0	0	0	0	0	0	0	0	0.2	6.8	13.4	9.2	9.3	11.7	9.3
24056	98	84.211	19	CGTTTGCGGGGTGCCATGAC	0	0	0	0	0	0	0	0	0	0	0	0	0	0	0	0	0	0	0	0	0	10.9	12.2	10.2	9.3	8.7	8.6
24057	103	92.857	14	GCGTTTGCGGGGTGCCATGA	0	0	0	0	0	0	0	0	0	0	0	0	0	0	0	0	0	0	0	0	0	10.9	12.2	10.2	9.3	8.7	8.6
24058	103	88.235	17	TGCGTTTGCGGGGTGCCATG	0	0	0	0	0	0	0	0	0	0	0	0	0	0	0	0	0	0	0	0	0	10.9	12.2	10.2	9.3	8.7	8.6
24059	103	88.889	18	TTGCGTTTGCGGGGTGCCAT	0	0	0	0	0	0	0	0	0	0	0	0	0	0	0	0	0	0	0	0	0	10.9	12.2	10.2	9.3	8.7	8.6
24060	115	76.471	17	CGCGGCGACAACTGTGTATT	0	0	0	0	0	0	0	0	0	0	0	0	0	0	11	23.6	9.2	10	6.1	0	0	0	0	0	0	0	0
24061	115	75	16	GCGGCGACAACTGTGTATTT	0	0	0	0	0	0	0	0	0	0	0	0	0	0	11	23.6	9.2	10	6.1	0	0	0	0	0	0	0	0
24109	82	85	20	TCATTGCAGCAACACTTGAG	0	0	0	0	0	0	0	0	0	0	0	0	0	0	0	0	0	0.2	0	0	0	11.3	8.8	12.8	9.9	11	5.6
24110	110	90	20	CGGCGACGGATGTGTGTGCG	0	0	0	0	0	0.3	0.3	0	0	0	0.5	0	0	0.4	0	0	0	0	0	0	0.2	10.5	10.1	8.2	10.5	10.5	7.7
24120	103	89.474	19	GTTGCGTTTGCGGGGTGCCA	0	0	0	0	0	0	0	0	0	0	0	0	0	0	0	0	0	0	0	0	0	10.9	12.2	10.2	9.3	8.4	8.6
24166	107	90	20	CGACGGATGTGTGTGCGGGG	0	0	0	0	0	0.3	0	0	0	0	0.5	0	0	0.7	0	0	0	0	0	0	0.2	10.9	10.1	8.2	9.9	10.5	7.7
24190	150	89.474	19	TTCTCTTCTTTCCTTCCTCC	0	0	0	0	0	0	0	0	0	0	0	0	0	0	0	0	0	0	0	0	0	7.1	13.9	9.2	9.3	11	8.8
24207	87	93.75	16	TTCATTGCAGCAACACTTGA	0	0	0	0	0	0	0	0	0	0	0	0	0	0	0	0	0	0.2	0	0	0	11.3	8.4	12.8	9.9	11	5.6
24208	104	95	20	CGGATGTGTGTGCGGGGTGC	0	0	0	0	0	0.3	0	0.3	0	0	0.5	0	0	0.7	0.5	0	0	0	0.7	0	0.2	10.5	10.1	7.7	9.3	10.3	7.7
24215	159	88.889	18	CTGCTCACTTTCTCTTCTTT	0	0	0	0	0	0	0	0	0	0	0	0	0	0	0	0	0	0	0	0	0	6.8	13.4	8.7	9.3	11.7	9.3
24231	25	100	15	GGTCCTTTCAGTGCCCCACA	0	0	0	0	0	0	0	0	0	0	0	0	0	0	11	17.7	16.8	6.2	7.4	0	0	0	0	0	0	0	0
24232	25	100	14	GTCCTTTCAGTGCCCCACAA	0	0	0	0	0	0	0	0	0	0	0	0	0	0	11	17.7	16.8	6.2	7.4	0	0	0	0	0	0	0	0
24233	25	100	16	TGGTCCTTTCAGTGCCCCAC	0	0	0	0	0	0	0	0	0	0	0	0	0	0	11	17.7	16.8	6.2	7.4	0	0	0	0	0	0	0	0
24245	133	80	20	TCCTTCAACTGTATCCGGTC	0	0	0	0	0	0	0	0	0	0	0	0	0	0	0	0	0	0	0	0	0	13.2	9.7	6.6	10.5	10.5	8.6
24246	134	80	20	CTCCTTCAACTGTATCCGGT	0	0	0	0	0	0	0	0	0	0	0	0	0	0	0	0	0	0	0	0	0	13.2	9.7	6.6	10.5	10.5	8.6
24259	37	85.714	14	AACTGTGTATTTTGGTTACC	0	0	0	0	0	0	0	0	0	0	0	0	0	0	10.5	26.5	7.5	9.1	5.4	0	0	0	0	0	0	0	0
24266	101	93.75	16	GTGTGCGGGGTGTCTTGGCA	0	0	0	0	0	0	0	0	0	0	0	0	0	0	11.5	8.3	11.7	7.8	19.5	0	0.2	0	0	0	0	0	0
24267	101	94.118	17	TGTGTGCGGGGTGTCTTGGC	0	0	0	0	0	0	0	0	0	0	0	0	0	0	11.5	8.3	11.7	7.8	19.5	0	0.2	0	0	0	0	0	0
24271	157	89.474	19	CTCACTTTCTCTTCTTTCCT	0	0	0	0	0	0	0	0	0	0	0	0	0	0	0	0	0	0	0	0	0	6.8	13.4	9.2	8.8	11.5	9.3
24283	145	85	20	TTCTTTCCTTCCTCCTTCCG	0	0	0	0	0	0	0	0	0	0	0	0	0	0	0	0	0	0.2	0	0	0	7.5	13.9	8.2	9.3	11	8.8
24292	87	94.118	17	CTTCATTGCAGCAACACTTG	0	0	0	0	0	0	0	0	0	0	0	0	0	0	0	0	0	0.2	0	0	0	10.9	8.4	12.8	9.9	11	5.6
24295	150	89.474	19	TCTCTTCTTTCCTTCCTCCT	0	0	0	0	0	0	0	0	0	0	0	0	0	0	0	0	0	0	0	0	0	7.1	13.4	9.2	9.3	11	8.8
24296	151	88.889	18	TTTCTCTTCTTTCCTTCCTC	0	0	0	0	0	0	0	0	0	0	0	0	0	0	0	0	0	0	0	0	0	7.1	13.4	9.2	9.3	11	8.8
24297	25	100	12	CCTTTCAGTGCCCCACAATT	0	0	0	0	0	0	0	0	0	0	0	0	0	0	11	17.2	16.8	6.4	7.4	0	0	0	0	0	0	0	0
24298	25	100	13	TCCTTTCAGTGCCCCACAAT	0	0	0	0	0	0	0	0	0	0	0	0	0	0	11	17.2	16.8	6.4	7.4	0	0	0	0	0	0	0	0
24319	132	80	20	CCTTCAACTGTATCCGGTCA	0	0	0	0	0	0	0	0	0	0	0	0	0	0	0	0	0	0	0	0	0	12.8	9.7	6.6	10.5	10.5	8.6
24320	158	89.474	19	TGCTCACTTTCTCTTCTTTC	0	0	0	0	0	0	0	0	0	0	0	0	0	0	0	0	0	0	0	0	0	6.8	13.4	8.7	9.3	11.5	9
24338	152	85	20	CTTTCTCTTCTTTCCTTCCT	0	0	0	0	0	0	0	0	0	0	0	0	0	0	0	0	0	0	0	0	0	7.1	13.4	9.2	9.3	11	8.6
24339	25	100	17	TTGGTCCTTTCAGTGCCCCA	0	0	0	0	0	0	0	0	0	0	0	0	0	0	11	17.2	16.8	6.2	7.4	0	0	0	0	0	0	0	0
24358	37	85.714	14	ACTGTGTATTTTGGTTACCT	0	0	0	0	0	0	0	0	0	0	0	0	0	0	10.5	26	7.5	9.1	5.4	0	0	0	0	0	0	0	0
24359	37	85.714	14	CTGTGTATTTTGGTTACCTT	0	0	0	0	0	0	0	0	0	0	0	0	0	0	10.5	26	7.5	9.1	5.4	0	0	0	0	0	0	0	0
24366	146	85	20	CTTCTTTCCTTCCTCCTTCC	0	0	0	0	0	0	0	0	0	0	0	0	0	0	0	0	0	0.2	0	0	0	7.1	13.9	8.2	9.3	11	8.8
24380	52	90	20	TATATGTGTGTGGGCGCTGT	0	0	0	0	0	0	0	0	0	0	0	0	0	0.7	11.5	7.9	7.5	15.3	15.5	0	0	0	0	0	0	0	0
24415	41	85	20	GCGGCGGGTGCTGTTGTTGT	0	0.4	0	0	0	0	0	12	17.1	18.7	0	0	0	0	0	0	0	0	0	1.3	0.2	1.5	0.8	1.5	0.6	1.6	1.6
24417	52	100	18	TTGTGTGTGTGGGCGGTGTT	0	0	0	0	0	0	0	0	0	0	0	0	0	0.4	0	0	0	0	0.7	0	0	7.5	10.9	10.2	11.1	8.9	8.6
24458	55	100	15	GTGTTTGTGTGTGTGGGCGG	0	0	0	0	0	0	0	0	0	0	0	0	0	0.4	0	0	0	0	0	0	0	8.7	10.9	10.2	9.9	8.9	8.8
24459	56	100	14	TGTGTTTGTGTGTGTGGGCG	0	0	0	0	0	0	0	0	0	0	0	0	0	0.4	0	0	0	0	0	0	0	8.7	10.9	10.2	9.9	8.7	9
24460	87	94.444	18	CCTTCATTGCAGCAACACTT	0	0	0	0	0	0	0	0	0	0	0	0	0	0	0	0	0	0.2	0	0	0	10.5	8.4	12.8	9.9	11	5.3		5.65685
24461	87	94.737	19	GCCTTCATTGCAGCAACACT	0	0	0	0	0	0	0	0	0	0	0	0	0	0	0	0	0	0.2	0	0	0	10.5	8.4	12.8	9.9	11	5.3		5
24482	135	80	20	CCTCCTTCAACTGTATCCGG	0	0	0	0	0	0	0	0	0	0	0	0	0	0	0	0	0	0	0	0	0	12.8	9.2	6.6	10.5	10.3	8.6
24484	147	85	20	TCTTCTTTCCTTCCTCCTTC	0	0	0	0	0	0	0	0	0	0	0	0	0	0	0	0	0	0.2	0	0	0	7.1	13.4	8.2	9.3	11	8.8
24485	150	88.889	18	CTCTTCTTTCCTTCCTCCTT	0	0	0	0	0	0	0	0	0	0	0	0	0	0	0	0	0	0.2	0	0	0	7.1	13.4	8.2	9.3	11	8.8
24504	40	85.714	21	CGGCGGGTGCTGTTGTTGTT	0	0	0	0	0	0	0	12	17.1	18.7	0	0	0	0	0	0	0	0	0	1.3	0.2	1.5	0.8	1.5	0.6	1.6	1.6
24542	37	89.474	19	TGTGTGTGGGTGCTGTTGGT	0	0	0	0.5	0.5	0	0	0	0	0	0	0	0	0.4	0	0	0	0	0	0	0	9.4	8.4	8.7	9.3	12.2	8.3
24546	53	89.474	19	CTATATGTGTGTGGGCGCTG	0	0	0	0	0	0	0	0	0	0	0	0	0	0	11.5	7.9	7.5	15.3	15.5	0	0	0	0	0	0	0	0
24547	56	89.474	19	AACTATATGTGTGTGGGCGC	0	0	0	0	0	0	0	0	0	0	0	0	0	0	11.5	7.9	7.5	15.3	15.5	0	0	0	0	0	0	0	0
24548	56	93.75	16	ACTATATGTGTGTGGGCGCT	0	0	0	0	0	0	0	0	0	0	0	0	0	0	11.5	7.9	7.5	15.3	15.5	0	0	0	0	0	0	0	0
24552	101	93.333	15	TGTGCGGGGTGTCTTGGCAG	0	0	0	0	0	0	0	0	0	0	0	0	0	0	11	8.3	10.9	7.8	19.5	0	0.2	0	0	0	0	0	0
24670	59	80	20	ATATGTGTTTGTGTGTGTGG	0	0	0	0	0	0	0	0	0	0	0	0	0	0.4	0	0	0	0	0	0	0	8.3	10.1	10.2	9.9	8.9	9
24691	57	100	13	ATGTGTTTGTGTGTGTGGGC	0	0	0	0	0	0	0	0	0	0	0	0	0	0.4	0	0	0	0	0	0	0	8.3	10.1	10.2	9.9	8.9	8.8
24692	52	90	20	TATGTGTGTGTGGGTGCTGT	0	0	0	0.5	0	0.1	0	0	0	0	0	0	0	0	0	0	0	0	0	0	0	9.4	8.4	8.7	9.3	12.2	8.3
24693	53	90	20	ATATGTGTGTGTGGGTGCTG	0	0	0	0.5	0	0.1	0	0	0	0	0	0	0	0	0	0	0	0	0	0	0	9.4	8.4	8.7	9.3	12.2	8.3
24694	58	100	16	AATATGTGTGTGTGGGTGCT	0	0	0	0.5	0	0.1	0	0	0	0	0	0	0	0	0	0	0	0	0	0	0	9.4	8.4	8.7	9.3	12.2	8.3
24701	58	100	12	TATGTGTTTGTGTGTGTGGG	0	0	0	0	0	0	0	0	0	0	0	0	0	0.4	0	0	0	0	0	0	0	8.3	10.1	10.2	9.9	8.9	8.8
24707	52	89.474	19	ATGTGTGTGTGGGTGCTGTT	0	0	0	0.5	0	0	0	0	0	0	0	0	0	0	0	0	0	0	0	0	0	9.4	8.4	8.7	9.3	12.2	8.3
24741	37	85.714	14	CGACAACTGTGTATTTTGGT	0	0	0	0	0	0	0	0	0	0	0	0	0	0	10.5	23.6	6.7	9.7	6.1	0	0	0	0	0	0	0	0
24742	37	85.714	14	GACAACTGTGTATTTTGGTT	0	0	0	0	0	0	0	0	0	0	0	0	0	0	10.5	23.6	6.7	9.7	6.1	0	0	0	0	0	0	0	0
24743	38	84.615	13	GCGACAACTGTGTATTTTGG	0	0	0	0	0	0	0	0	0	0	0	0	0	0	10.5	23.6	6.7	9.7	6.1	0	0	0	0	0	0	0	0
24744	42	81.818	11	GGCGACAACTGTGTATTTTG	0	0	0	0	0	0	0	0	0	0	0	0	0	0	10.5	23.6	6.7	9.7	6.1	0	0	0	0	0	0	0	0
24749	58	100	17	AAATATGTGTGTGTGGGTGC	0	0	0	0.5	0	0.1	0	0	0	0	0	0	0	0	0	0	0	0	0	0	0	9.4	8.4	8.7	8.8	12.2	8.3
24756	26	88.889	18	GCTGTTGGTACTTTAAGTGC	0	0	0	0	0	0	0	0	0	0	0	0	0	0	0	0	0	0	0	0	0	9.4	8.4	9.2	8.8	12.6	8.1
24759	94	75	16	TTTTGGTTACCTTGACAGCA	0	0	0	0	0	0	0	0	0	0	0	0	0	0	11	25.5	6.7	9.3	4	0	0	0	0	0	0	0	0
24768	28	85	20	GTGCTGTTGGTACTTTAAGT	0	0	0	0	0	0	0	0	0	0	0	0	0	0	0	0	0	0	0	0	0	9	8.4	9.2	8.8	12.9	8.1
24775	115	73.333	15	CGGCGACAACTGTGTATTTT	0	0	0	0	0	0	0	0	0	0	0	0	0	0	11	23.6	5.9	9.8	6.1	0	0	0	0	0	0	0	0
24784	32	85	20	GTGGGTGCTGTTGGTACTTT	0	0	0	0	0	0	0	0	0	0	0	0	0	0	0	0	0	0	0	0	0	9.4	8.4	8.7	9.3	12.4	8.1
24785	33	85	20	TGTGGGTGCTGTTGGTACTT	0	0	0	0	0	0	0	0	0	0	0	0	0	0	0	0	0	0	0	0	0	9.4	8.4	8.7	9.3	12.4	8.1
24790	38	88.889	18	GTGTGTGTGGGTGCTGTTGG	0	0	0	0.5	0	0	0	0	0	0	0	0	0	0	0	0	0	0	0	0	0	9.4	8.4	8.7	8.8	12.2	8.3
24824	27	85	20	TGCTGTTGGTACTTTAAGTG	0	0	0	0	0	0	0	0	0	0	0	0	0	0	0	0	0	0	0	0	0	9	8.4	9.2	8.8	12.6	8.1
24825	37	85.714	14	ACAACTGTGTATTTTGGTTA	0	0	0	0	0	0	0	0	0	0	0	0	0	0	10.5	23.1	6.7	9.7	6.1	0	0	0	0	0	0	0	0
24826	37	85.714	14	CAACTGTGTATTTTGGTTAC	0	0	0	0	0	0	0	0	0	0	0	0	0	0	10.5	23.1	6.7	9.7	6.1	0	0	0	0	0	0	0	0
24827	52	88.889	18	TGTGTGTGTGGGTGCTGTTG	0	0	0	0.5	0	0	0	0	0	0	0	0	0	0	0	0	0	0	0	0	0	9.4	8.4	8.7	8.8	12.2	8.1
24854	24	90	20	TGTTGGTACTTTAAGTGCCT	0	0	0	0	0	0	0	0	0	0	0	0	0	0	0	0	0	0	0	0	0	9.4	8.4	8.7	8.8	12.6	8.1
24855	25	89.474	19	CTGTTGGTACTTTAAGTGCC	0	0	0	0	0	0	0	0	0	0	0	0	0	0	0	0	0	0	0	0	0	9.4	8.4	8.7	8.8	12.6	8.1
24859	37	84.615	13	GTGTATTTTGGTTACCTTGA	0	0	0	0	0	0	0	0	0	0	0	0	0	0	10.5	25.5	6.7	9.3	4	0	0	0	0	0	0	0	0
24860	37	83.333	12	TGTATTTTGGTTACCTTGAC	0	0	0	0	0	0	0	0	0	0	0	0	0	0	10.5	25.5	6.7	9.3	4	0	0	0	0	0	0	0	0
24861	37	85.714	14	TGTGTATTTTGGTTACCTTG	0	0	0	0	0	0	0	0	0	0	0	0	0	0	10.5	25.5	6.7	9.3	4	0	0	0	0	0	0	0	0
24880	34	85	20	GTGTGGGTGCTGTTGGTACT	0	0	0	0	0	0	0	0	0	0	0	0	0	0	0	0	0	0	0	0	0	9.4	8	8.7	9.3	12.4	8.1
24881	37	89.474	19	GTGTGTGGGTGCTGTTGGTA	0	0	0	0	0	0	0	0	0	0	0	0	0	0	0	0	0	0	0	0	0	9.4	8	8.7	9.3	12.4	8.1
24882	37	88.889	18	TGTGTGGGTGCTGTTGGTAC	0	0	0	0	0	0	0	0	0	0	0	0	0	0	0	0	0	0	0	0	0	9.4	8	8.7	9.3	12.4	8.1
24900	32	84.211	19	TGGGTGCTGTTGGTACTTTA	0	0	0	0	0	0	0	0	0	0	0	0	0	0	0	0	0	0	0	0	0	9.4	8.4	8.7	8.8	12.4	8.1
24903	85	94.444	18	ATTCACTGCAGCAACGCGTG	0	0	0	0	0	0	0	0	0	0	0	0	0.7	0	0	0	0	0	0	0	0	10.2	9.2	9.7	7.6	9.8	8.1
24904	85	94.444	18	CATTCACTGCAGCAACGCGT	0	0	0	0	0	0	0	0	0	0	0	0	0.7	0	0	0	0	0	0	0	0	10.2	9.2	9.7	7.6	9.8	8.1
24907	22	90	20	TTGGTACTTTAAGTGCCTTC	0	0	0	0	0	0	0	0	0	0	0	0	0	0	0	0	0	0	0	0	0	9	8.4	8.7	8.8	12.6	8.3
24912	29	84.211	19	GGTGCTGTTGGTACTTTAAG	0	0	0	0	0	0	0	0	0	0	0	0	0	0	0	0	0	0	0	0	0	8.7	8.4	9.2	8.8	12.6	8.1
24943	153	85	20	ACTTTCTCTTCTTTCCTTCC	0	0	0	0	0	0	0	0	0	0	0	0	0	0	0	0	0	0	0	0	0	7.1	13	8.7	7.6	11	8.3
24944	21	90	20	TGGTACTTTAAGTGCCTTCG	0	0	0	0	0	0	0	0	0	0	0	0	0	0	0	0	0	0	0	0	0	9	8.4	8.7	8.8	12.4	8.3
24945	32	87.5	16	GGGTGCTGTTGGTACTTTAA	0	0	0	0	0	0	0	0	0	0	0	0	0	0	0	0	0	0	0	0	0	8.7	8.4	9.2	8.8	12.4	8.1
24950	23	90	20	GTTGGTACTTTAAGTGCCTT	0	0	0	0	0	0	0	0	0	0	0	0	0	0	0	0	0	0	0	0	0	9	8.4	8.7	8.8	12.6	8.1
25003	54	90.476	21	AAATATGTGTGTGTGTCGGT	0	0	0	0	0	0	0	0	0	0	0	0	0	0	5.3	4.4	5.9	8.2	31.6	0	0	0	0	0	0	0	0
25019	95	73.333	15	ATTTTGGTTACCTTGACAGC	0	0	0	0	0	0	0	0	0	0	0	0	0	0	10.5	25	6.7	9.1	4	0	0	0	0	0	0	0	0
25021	98	75	12	GTATTTTGGTTACCTTGACA	0	0	0	0	0	0	0	0	0	0	0	0	0	0	10.5	25	6.7	9.1	4	0	0	0	0	0	0	0	0
25022	98	75	12	TATTTTGGTTACCTTGACAG	0	0	0	0	0	0	0	0	0	0	0	0	0	0	10.5	25	6.7	9.1	4	0	0	0	0	0	0	0	0
25065	88	88.235	17	TTACCTTGACAGCAGCAACA	0	0	0	0	0	0	0	0	0	0	0	0	0	0	11	23.1	7.5	9.5	4	0	0	0	0	0	0	0	0
25066	90	80	20	GGTTACCTTGACAGCAGCAA	0	0	0	0	0	0	0	0	0	0	0	0	0	0	11	23.1	7.5	9.5	4	0	0	0	0	0	0	0	0
25067	91	78.947	19	TGGTTACCTTGACAGCAGCA	0	0	0	0	0	0	0	0	0	0	0	0	0	0	11	23.1	7.5	9.5	4	0	0	0	0	0	0	0	0
25068	92	77.778	18	TTGGTTACCTTGACAGCAGC	0	0	0	0	0	0	0	0	0	0	0	0	0	0	11	23.1	7.5	9.5	4	0	0	0	0	0	0	0	0
25069	93	76.471	17	TTTGGTTACCTTGACAGCAG	0	0	0	0	0	0	0	0	0	0	0	0	0	0	11	23.1	7.5	9.5	4	0	0	0	0	0	0	0	0
25070	154	85	20	CACTTTCTCTTCTTTCCTTC	0	0	0	0	0	0	0	0	0	0	0	0	0	0	0	0	0	0	0	0	0	7.1	13	8.7	7	11	8.3
25072	157	88.889	18	TCACTTTCTCTTCTTTCCTT	0	0	0	0	0	0	0	0	0	0	0	0	0	0	0	0	0	0	0	0	0	7.1	13	8.7	7	11	8.3
25116	70	89.474	19	ACGTGAGTGCATATAAATAA	0	0	0	0	0	0	0	0.3	0	0	0.2	0	0	0	0	0	0	0	0	0	0.2	9.8	8	7.7	8.2	11.5	7.9
25117	86	90	20	GCATTCACTGCAGCAACGCG	0	0	0	0	0	0	0	0	0	0	0	0	0.7	0	0	0	0	0	0	0	0	9.8	9.2	9.7	7.6	9.8	8.1
25118	89	94.737	19	GTGCATTCACTGCAGCAACG	0	0	0	0	0	0	0	0	0	0	0	0	0.7	0	0	0	0	0	0	0	0	9.8	9.2	9.7	7.6	9.8	8.1
25119	89	94.444	18	TGCATTCACTGCAGCAACGC	0	0	0	0	0	0	0	0	0	0	0	0	0.7	0	0	0	0	0	0	0	0	9.8	9.2	9.7	7.6	9.8	8.1
25184	89	87.5	16	GTTACCTTGACAGCAGCAAC	0	0	0	0	0	0	0	0	0	0	0	0	0	0	11	22.6	7.5	9.5	4	0	0	0	0	0	0	0	0
25220	40	94.444	18	GGGTGTGTGTGCTGTTGTTA	0	0	0	0	0	0	0	0	0	0	0	0	0	0	0	0	0	0	0	0	0	9	10.9	6.1	8.8	9.4	10.2
25258	50	90.476	21	ATGTGTGTGTGTCGGTGTGT	0	0	0	0	0	0	0	0	0	0	0	0	0	0	5.3	4.4	5.9	8.4	30.3	0	0	0	0	0	0	0	0
25314	51	90.476	21	TATGTGTGTGTGTCGGTGTG	0	0	0	0	0	0	0	0	0	0	0	0	0	0	5.3	4.4	5.9	8.2	30.3	0	0	0	0	0	0	0	0
25315	52	90.476	21	ATATGTGTGTGTGTCGGTGT	0	0	0	0	0	0	0	0	0	0	0	0	0	0	5.3	4.4	5.9	8.2	30.3	0	0	0	0	0	0	0	0
25316	53	90.476	21	AATATGTGTGTGTGTCGGTG	0	0	0	0	0	0	0	0	0	0	0	0	0	0	5.3	4.4	5.9	8.2	30.3	0	0	0	0	0	0	0	0
25421	60	90	20	CATATCAATATGTGTGTTTG	0	0	0	0	0	0.1	0	0	0	0	0	0	0	0	16.3	12.3	11.7	7.1	6.1	0	0	0	0	0	0	0	0
25433	49	100	17	TTGTGTGGGCGGTGTGTGCG	0	0	0	0	0	0.1	0	0.3	0.4	0	0	0	0	0	0	0	0	0	0	0	0.2	11.3	8.8	6.6	11.1	7.5	7
25443	55	89.474	19	CAATATGTGTGTTTGTGCGG	0	0	0	0	0	0	0	0	0	0	0	0	0	0	16.3	12.3	11.7	7.1	6.1	0	0	0	0	0	0	0	0
25444	56	88.889	18	TCAATATGTGTGTTTGTGCG	0	0	0	0	0	0	0	0	0	0	0	0	0	0	16.3	12.3	11.7	7.1	6.1	0	0	0	0	0	0	0	0
25445	57	85	20	ATCAATATGTGTGTTTGTGC	0	0	0	0	0	0	0	0	0	0	0	0	0	0	16.3	12.3	11.7	7.1	6.1	0	0	0	0	0	0	0	0
25446	60	89.474	19	ATATCAATATGTGTGTTTGT	0	0	0	0	0	0	0	0	0	0	0	0	0	0	16.3	12.3	11.7	7.1	6.1	0	0	0	0	0	0	0	0
25447	60	88.889	18	TATCAATATGTGTGTTTGTG	0	0	0	0	0	0	0	0	0	0	0	0	0	0	16.3	12.3	11.7	7.1	6.1	0	0	0	0	0	0	0	0
25479	67	94.118	17	TGAGAGCATATTAATATGTT	0	0	0	0	0	0	0	0	0	0	0	0	0	0	0	0	0	0.2	0	0	0	11.3	8.8	7.1	11.7	7.3	7
25488	39	88.235	17	TGTGTATGTTGTTGTTGTTT	0	0	0	0	0	0	0	0	0	0	0	0	0	0	0	0	0	0	0	0	0	8.3	10.1	5.1	11.7	9.4	8.8
25580	29	88.889	18	GTTGTTGTTGTTTCTTTCAG	0	0	0	0	0	0	0	0	0	0	0	0	0	0	0	0	0	0	0	0	0	8.7	10.5	4.6	11.1	9.6	8.3
25583	70	88.889	18	CGTGAGTGCATATAAATAAG	0	0	0	0	0	0	0	0	0	0	0	0	0	0	0	0	0	0	0	0	0	9.8	8	7.7	8.2	11.5	7.4
25601	39	88.235	17	GTGTATGTTGTTGTTGTTTC	0	0	0	0	0	0	0	0	0	0	0	0	0	0	0	0	0	0	0	0	0	8.3	10.1	4.6	11.7	9.4	8.6
25617	67	94.118	17	GAGAGCATATTAATATGTTT	0	0	0	0	0	0	0	0	0	0	0	0	0	0	0	0	0	0.2	0	0	0	11.3	8.8	6.6	11.7	7	7
25620	38	89.474	19	TGTGTGCGGTGTGTTGTTGG	0	0	0	0	0	0	0	0	0	0	0.2	0	0	0	0	0	0	0.2	0	0	0	6.8	10.9	10.2	7	11.7	5.6
25621	46	89.474	19	GTGTGTGCGGTGTGTTGTTG	0	0	0	0	0	0	0	0	0	0	0.2	0	0	0	0	0	0	0.2	0	0	0	6.8	10.9	10.2	7	11.7	5.6
25636	36	90	20	TGTGCGGTGTGTTGTTGGTC	0	0	0	0	0	0.1	0	0	0	0	0	0	0	0	0	0	0	0.2	0	0	0	6.8	10.9	10.2	7	11.7	5.6
25637	37	90	20	GTGTGCGGTGTGTTGTTGGT	0	0	0	0	0	0.1	0	0	0	0	0	0	0	0	0	0	0	0.2	0	0	0	6.8	10.9	10.2	7	11.7	5.6
25651	63	90	20	GAGCATATTAATATGTTTGT	0	0	0	0	0	0	0	0	0	0	0	0	0	0	0	0	0	0.2	0	0	0	10.9	9.2	6.6	11.7	6.6	7.2
25656	30	85.714	21	TGTTGTTGTTGTTTCTTTCA	0	0	0	0	0	0	0	0	0	0	0	0	0	0	0	0	0	0	0	0	0	8.7	10.1	4.6	11.1	9.6	8.3
25660	56	94.444	18	TTAATATGTTTGTGTGGGCG	0	0	0	0	0	0	0	0	0	0	0	0	0	0	0	0	0	0.2	0	0	0	10.9	9.2	6.6	11.7	6.8	7
25661	57	90	20	ATTAATATGTTTGTGTGGGC	0	0	0	0	0	0	0	0	0	0	0	0	0	0	0	0	0	0.2	0	0	0	10.9	9.2	6.6	11.7	6.8	7
25662	58	90	20	TATTAATATGTTTGTGTGGG	0	0	0	0	0	0	0	0	0	0	0	0	0	0	0	0	0	0.2	0	0	0	10.9	9.2	6.6	11.7	6.8	7
25663	59	90	20	ATATTAATATGTTTGTGTGG	0	0	0	0	0	0	0	0	0	0	0	0	0	0	0	0	0	0.2	0	0	0	10.9	9.2	6.6	11.7	6.8	7
25664	60	90	20	CATATTAATATGTTTGTGTG	0	0	0	0	0	0	0	0	0	0	0	0	0	0	0	0	0	0.2	0	0	0	10.9	9.2	6.6	11.7	6.8	7
25666	61	90	20	GCATATTAATATGTTTGTGT	0	0	0	0	0	0	0	0	0	0	0	0	0	0	0	0	0	0.2	0	0	0	10.9	9.2	6.6	11.7	6.8	7
25672	46	90	20	TGTGTGTGCGGTGTGTTGTT	0	0	0	0	0	0	0	0	0	0	0.2	0	0	0	0	0	0	0.2	0	0	0	6.8	10.9	10.2	7	11.5	5.6
25680	33	80.952	21	GTATGTTGTTGTTGTTTCTT	0	0	0	0	0	0	0	0	0	0	0	0	0	0	0	0	0	0	0	0	0	8.3	10.1	4.6	11.7	9.4	8.3
25681	34	80.952	21	TGTATGTTGTTGTTGTTTCT	0	0	0	0	0	0	0	0	0	0	0	0	0	0	0	0	0	0	0	0	0	8.3	10.1	4.6	11.7	9.4	8.3
25697	36	89.474	19	CTGTGTGCGTGCTGTTGGTC	0	0	0	0	0	0	0	0.3	0.4	0	0	0	0	0	0	0	0	0	0	22.4	22.9	0.4	0.8	0	0	0.5	0.7
25710	62	90	20	AGCATATTAATATGTTTGTG	0	0	0	0	0	0	0	0	0	0	0	0	0	0	0	0	0	0.2	0	0	0	10.9	9.2	6.6	11.7	6.6	7
25711	64	90	20	AGAGCATATTAATATGTTTG	0	0	0	0	0	0	0	0	0	0	0	0	0	0	0	0	0	0.2	0	0	0	10.9	9.2	6.6	11.7	6.6	7
25720	67	85	20	GTGAGTGCATATAAATAAGT	0	0	0	0	0	0	0	0	0	0	0	0	0	0	0	0	0	0	0	0	0	9.8	8	7.7	7.6	11.5	7.4
25763	46	94.444	18	CTGTGGGAGGTGTGTGTGTT	0	0	0	0	0	0	0	0.3	0	0	0	0	0	0	0	0	0	0	0	0	0	10.2	10.9	10.2	7	7.5	6
25768	24	100	12	TTTCTTTCAGTGCCTCACAA	0	0	0	0	0	0	0	0	0	0	0	0	0	0	0	0	0	0	0	0	0	7.9	10.5	4.6	11.1	8.9	9
25770	66	88.889	18	TGAGTGCATATAAATAAGTG	0	0	0	0	0	0	0	0	0	0	0	0	0	0	0	0	0	0	0	0	0	9.8	8	7.7	7.6	11.5	7.4
25814	28	89.474	19	TTGTTGTTGTTTCTTTCAGT	0	0	0	0	0	0	0	0	0	0	0	0	0	0	0	0	0	0	0	0	0	8.7	10.5	4.1	11.1	9.1	8.3
25815	31	85	20	ATGTTGTTGTTGTTTCTTTC	0	0	0	0	0	0	0	0	0	0	0	0	0	0	0	0	0	0	0	0	0	8.3	10.1	4.6	11.1	9.4	8.3
25816	32	84.211	19	TATGTTGTTGTTGTTTCTTT	0	0	0	0	0	0	0	0	0	0	0	0	0	0	0	0	0	0	0	0	0	8.3	10.1	4.6	11.1	9.4	8.3
25834	55	90	20	AATTATGTCTGTGTGGGCGG	0	0	0	0	0	0	0	0	0	0	0	0	0	0	7.2	6.9	13.4	12.6	11.4	0	0.2	0	0	0	0	0	0
25928	42	90	20	GGGAGGTGTGTGTGTTGTTG	0	0	0	0	0	0	0	0.3	0	0	0	0	0	0	0	0	0	0	0	0	0	9.8	10.9	9.7	7	7.5	6
25929	43	90	20	TGGGAGGTGTGTGTGTTGTT	0	0	0	0	0	0	0	0.3	0	0	0	0	0	0	0	0	0	0	0	0	0	9.8	10.9	9.7	7	7.5	6
25930	46	94.118	17	GTGGGAGGTGTGTGTGTTGT	0	0	0	0	0	0	0	0.3	0	0	0	0	0	0	0	0	0	0	0	0	0	9.8	10.9	9.7	7	7.5	6
25931	46	94.444	18	TGTGGGAGGTGTGTGTGTTG	0	0	0	0	0	0	0	0.3	0	0	0	0	0	0	0	0	0	0	0	0	0	9.8	10.9	9.7	7	7.5	6
25957	53	94.737	19	TTATGTCTGTGTGGGCGGTG	0	0	0	0	0	0	0	0	0	0	0	0	0	0	7.2	6.9	12.6	12.8	11.4	0	0.2	0	0	0	0	0	0
25970	38	94.444	18	GTGTGTGTGTGTGGTTGGAA	0	0	0	0	0	0	0	0	0	0	0	0	0	0	0	0	0	0	0	0	0	6.4	12.6	10.2	10.5	7	4.4
25971	38	94.118	17	TGTGTGTGTGTGGTTGGAAA	0	0	0	0	0	0	0	0	0	0	0	0	0	0	0	0	0	0	0	0	0	6.4	12.6	10.2	10.5	7	4.4
25974	48	93.75	16	TGCCTGTGGGAGGTGTGTGT	0	0	0	0	0	0	0	0	0	0	0	0	0	0	0	0	0	0	0	0	0	10.2	11.3	9.7	6.4	7.5	6
25985	62	94.737	19	TGCATATAAATAAGTGTGTG	0	0	0	0	0	0	0	0	0	0	0	0	0	0	0	0	0	0	0	0	0	9.4	8	7.7	7	11.5	7.4
25986	63	94.444	18	GTGCATATAAATAAGTGTGT	0	0	0	0	0	0	0	0	0	0	0	0	0	0	0	0	0	0	0	0	0	9.4	8	7.7	7	11.5	7.4
25987	64	90	20	AGTGCATATAAATAAGTGTG	0	0	0	0	0	0	0	0	0	0	0	0	0	0	0	0	0	0	0	0	0	9.4	8	7.7	7	11.5	7.4
25988	65	89.474	19	GAGTGCATATAAATAAGTGT	0	0	0	0	0	0	0	0	0	0	0	0	0	0	0	0	0	0	0	0	0	9.4	8	7.7	7	11.5	7.4
26006	54	94.444	18	ATTATGTCTGTGTGGGCGGT	0	0	0	0	0	0	0	0	0	0	0	0	0	0	7.2	6.9	12.6	12.6	11.4	0	0.2	0	0	0	0	0	0
26021	38	94.737	19	GGTGTGTGTGTGTGGTTGGA	0	0	0	0	0	0	0	0	0	0	0	0	0	0	0	0	0	0	0	0	0	6.4	12.6	10.2	10.5	6.8	4.4
26022	49	85	20	GTGCCTGTGGGAGGTGTGTG	0	0	0	0	0	0	0	0	0	0	0	0	0	0	0	0	0	0	0	0	0	10.2	11.3	9.7	6.4	7.3	6
26023	53	85	20	ATATGTGCCTGTGGGAGGTG	0	0	0	0	0	0	0	0	0	0	0	0	0	0	0	0	0	0	0	0	0	10.2	11.3	10.2	6.4	7	5.8
26024	54	85	20	AATATGTGCCTGTGGGAGGT	0	0	0	0	0	0	0	0	0	0	0	0	0	0	0	0	0	0	0	0	0	10.2	11.3	10.2	6.4	7	5.8
26075	46	94.444	18	CCTGTGGGAGGTGTGTGTGT	0	0	0	0	0	0	0	0	0	0	0	0	0	0	0	0	0	0	0	0	0	10.2	10.9	9.7	6.4	7.5	6
26076	47	94.118	17	GCCTGTGGGAGGTGTGTGTG	0	0	0	0	0	0	0	0	0	0	0	0	0	0	0	0	0	0	0	0	0	10.2	10.9	9.7	6.4	7.5	6
26090	115	84.211	19	CCACGCCGCGACGGTTGCGT	0	0.4	0	0	0	0	0	0	0	0	0	0	0	0	0	0	0	0	0	0	0	10.5	10.9	9.7	6.4	6.8	6
26091	60	90	20	CATATAATTATGTCTGTGTG	0	0	0	0	0	0	0	0	0	0	0	0	0	0	7.2	5.9	12.6	13.9	10.8	0	0	0	0	0	0	0	0
26107	50	85	20	TGTGCCTGTGGGAGGTGTGT	0	0	0	0	0	0	0	0	0	0	0	0	0	0	0	0	0	0	0	0	0	10.2	11.3	9.7	6.4	7	6
26108	51	85	20	ATGTGCCTGTGGGAGGTGTG	0	0	0	0	0	0	0	0	0	0	0	0	0	0	0	0	0	0	0	0	0	10.2	11.3	9.7	6.4	7	6
26124	31	90	20	ATGTTGTTGTTGTTCCTTTC	0	0	0	0	0	0	0	0	0	0	0	0	0	0	0	0	0	0	0	0	0	4.5	10.5	7.7	9.9	7	10.9
26125	32	89.474	19	TATGTTGTTGTTGTTCCTTT	0	0	0	0	0	0	0	0	0	0	0	0	0	0	0	0	0	0	0	0	0	4.5	10.5	7.7	9.9	7	10.9
26126	33	85.714	21	GTATGTTGTTGTTGTTCCTT	0	0	0	0	0	0	0	0	0	0	0	0	0	0	0	0	0	0	0	0	0	4.5	10.5	7.7	9.9	7	10.9
26127	34	85.714	21	TGTATGTTGTTGTTGTTCCT	0	0	0	0	0	0	0	0	0	0	0	0	0	0	0	0	0	0	0	0	0	4.5	10.5	7.7	9.9	7	10.9
26128	35	85.714	21	GTGTATGTTGTTGTTGTTCC	0	0	0	0	0	0	0	0	0	0	0	0	0	0	0	0	0	0	0	0	0	4.5	10.5	7.7	9.9	7	10.9
26129	38	95	20	CGGTGTGTGTGTGTGGTTGG	0	0	0	0	0	0	0	0	0	0	0	0	0	0	0	0	0	0	0	0	0	6.4	12.6	10.2	10.5	6.6	4.2
26158	118	87.5	16	GCCACGCCGCGACGGTTGCG	0	0	0	0	0	0	0	0	0	0	0	0	0	0	0	0	0	0	0	0	0	10.5	10.9	9.7	5.8	7	6.5
26159	118	84.211	19	GGCCACGCCGCGACGGTTGC	0	0	0	0	0	0	0	0	0	0	0	0	0	0	0	0	0	0	0	0	0	10.5	10.9	9.7	5.8	7	6.5
26164	60	90	20	TATAAATTTATGTGTGTGTG	0	0	0	0	0	0	0	0	0	0	0	0	0	0	0	0	0	0	0	0	0	4.1	10.1	8.2	10.5	6.8	10
26172	52	85	20	TATGTGCCTGTGGGAGGTGT	0	0	0	0	0	0	0	0	0	0	0	0	0	0	0	0	0	0	0	0	0	10.2	11.3	9.7	6.4	7	5.8
26201	36	94.444	18	AGGTGTGTGTGTTGTTGATC	0	0	0	0	0	0	0	0	0	0	0	0	0	0	0	0	0	0	0	0	0	9.8	10.9	9.7	6.4	7.5	6
26202	36	85	20	TGTGTATGTTGTTGTTGTTC	0	0	0	0	0	0	0	0	0	0	0	0	0	0	0	0	0	0	0	0	0	4.5	10.5	7.7	9.9	7	10.7
26203	39	100	15	GAGGTGTGTGTGTTGTTGAT	0	0	0	0	0	0	0	0	0	0	0	0	0	0	0	0	0	0	0	0	0	9.8	10.9	9.7	6.4	7.5	6
26204	39	100	15	GGAGGTGTGTGTGTTGTTGA	0	0	0	0	0	0	0	0	0	0	0	0	0	0	0	0	0	0	0	0	0	9.8	10.9	9.7	6.4	7.5	6
26205	55	85	20	AAATATGTGCCTGTGGGAGG	0	0	0	0	0	0	0	0	0	0	0	0	0	0	0	0	0	0	0	0	0	10.2	11.3	10.2	5.8	7	5.8
26224	40	94.737	19	TGCGGTGTGTGTGTGTGGTT	0	0	0	0	0	0	0	0	0	0	0	0	0	0	0	0	0	0	0	0	0	5.6	12.6	9.2	11.1	6.8	4.9
26268	56	90	20	TAATTATGTCTGTGTGGGCG	0	0	0	0	0	0	0	0	0	0	0	0	0	0	7.2	5.9	12.6	12.8	11.4	0	0	0	0	0	0	0	0
26270	57	90	20	ATAATTATGTCTGTGTGGGC	0	0	0	0	0	0	0	0	0	0	0	0	0	0	7.2	5.9	12.6	12.8	11.4	0	0	0	0	0	0	0	0
26271	58	90	20	TATAATTATGTCTGTGTGGG	0	0	0	0	0	0	0	0	0	0	0	0	0	0	7.2	5.9	12.6	12.8	11.4	0	0	0	0	0	0	0	0
26306	90	80	20	GGGTGTCTTGGCAGCAGCAA	0	0	0	0	0	0	0	0	0	0	0	0	0	0	7.2	7.9	10.9	6.9	16.8	0	0	0	0	0	0	0	0
26307	91	80	20	GGGGTGTCTTGGCAGCAGCA	0	0	0	0	0	0	0	0	0	0	0	0	0	0	7.2	7.9	10.9	6.9	16.8	0	0	0	0	0	0	0	0
26313	58	100	14	TAAATTTATGTGTGTGTGGG	0	0	0	0	0	0	0	0	0	0	0	0	0	0	0	0	0	0	0	0	0	4.1	9.7	8.2	10.5	6.8	9.7
26314	59	90	20	ATAAATTTATGTGTGTGTGG	0	0	0	0	0	0	0	0	0	0	0	0	0	0	0	0	0	0	0	0	0	4.1	9.7	8.2	10.5	6.8	9.7
26361	60	89.474	19	ATATAAATTTATGTGTGTGT	0	0	0	0	0	0	0	0	0	0	0	0	0	0	0	0	0	0	0	0	0	4.1	9.7	8.2	10.5	6.8	10
26398	88	80	20	GTGTCTTGGCAGCAGCAACA	0	0	0	0	0	0	0	0	0	0	0	0	0	0	7.2	8.3	10.1	6.9	16.8	0	0	0	0	0	0	0	0
26407	58	89.474	19	ATAAATATGTGCCTGTGGGA	0	0	0	0	0	0	0	0	0	0	0	0	0	0	0	0	0	0	0	0	0	10.2	10.9	9.7	5.8	7	5.6
26408	58	88.889	18	TAAATATGTGCCTGTGGGAG	0	0	0	0	0	0	0	0	0	0	0	0	0	0	0	0	0	0	0	0	0	10.2	10.9	9.7	5.8	7	5.6
26465	85	100	15	TACTGCAGCAACACGTGAAT	0	0	0	0	0	0	0	0	0	0	0	0	0	0	0	0	0	0	0	0	0.2	5.6	5.9	6.6	11.7	10.1	8.8
26520	92	80	20	CGGGGTGTCTTGGCAGCAGC	0	0	0	0	0	0	0	0	0	0	0	0	0	0	7.2	7.9	10.9	6.6	16.1	0	0	0	0	0	0	0	0
26521	93	80	20	GCGGGGTGTCTTGGCAGCAG	0	0	0	0	0	0	0	0	0	0	0	0	0	0	7.2	7.9	10.9	6.6	16.1	0	0	0	0	0	0	0	0
26526	32	94.444	18	GTGTGTTGTTGATCCTTTAA	0	0	0	0	0	0	0	0	0	0	0	0	0	0	0	0	0	0	0	0	0	9	11.3	8.2	6.4	7.5	6.3
26527	32	94.737	19	TGTGTGTTGTTGATCCTTTA	0	0	0	0	0	0	0	0	0	0	0	0	0	0	0	0	0	0	0	0	0	9	11.3	8.2	6.4	7.5	6.3
26558	24	85	20	TGTTGATCCTTTAAGAGCCT	0	0	0	0	0	0	0	0	0	0	0	0	0	0	0	0	0	0	0	0	0	9.4	10.9	8.7	6.4	7.5	5.6
26564	59	90	20	ATATAATTATGTCTGTGTGG	0	0	0	0	0	0	0	0	0	0	0	0	0	0	7.2	5.9	12.6	12	10.8	0	0	0	0	0	0	0	0
26568	87	80	20	TGTCTTGGCAGCAGCAACAC	0	0	0	0	0	0	0	0	0	0	0	0	0	0	7.7	8.3	10.1	6.9	15.5	0	0	0	0	0	0	0	0
26582	89	80	20	GGTGTCTTGGCAGCAGCAAC	0	0	0	0	0	0	0	0	0	0	0	0	0	0	7.2	7.4	10.1	6.9	16.8	0	0	0	0	0	0	0	0
26617	29	90	20	TGTGTTGTTGATCCTTTAAG	0	0	0	0	0	0	0	0	0	0	0	0	0	0	0	0	0	0	0	0	0	9	10.9	8.2	6.4	7.5	6.3
26689	23	85	20	GTTGATCCTTTAAGAGCCTT	0	0	0	0	0	0	0	0	0	0	0	0	0	0	0	0	0	0	0	0	0	9.4	10.9	8.2	6.4	7.5	5.6
26690	29	89.474	19	GTGTTGTTGATCCTTTAAGA	0	0	0	0	0	0	0	0	0	0	0	0	0	0	0	0	0	0	0	0	0	9	10.9	8.2	6.4	7.5	6
26719	82	88.889	18	TGACTGCAGTAACACGTGAG	0	0	0	0	0	0.4	0	0	0	0	0.2	0.6	1.3	1.1	0	0.5	0	0.7	0	21.1	17	0	0	0	0	0.7	0
26758	26	85	20	GTTGTTGATCCTTTAAGAGC	0	0	0	0	0	0	0	0	0	0	0	0	0	0	0	0	0	0	0	0	0	9	10.9	8.2	6.4	7.5	5.8
26759	29	88.889	18	TGTTGTTGATCCTTTAAGAG	0	0	0	0	0	0	0	0	0	0	0	0	0	0	0	0	0	0	0	0	0	9	10.9	8.2	6.4	7.5	5.8
26784	81	89.474	19	GACTGCAGTAACACGTGAGA	0	0	0	0	0	0.4	0	0	0	0	0.2	0.6	1.3	1.1	0	0.5	0	0.7	0	21.1	17	0	0	0	0	0.7	0
26810	25	85	20	TTGTTGATCCTTTAAGAGCC	0	0	0	0	0	0	0	0	0	0	0	0	0	0	0	0	0	0	0	0	0	9	10.9	8.2	6.4	7.5	5.6
26832	61	90	20	GCATATAATTATGTCTGTGT	0	0	0	0	0	0	0	0	0	0	0	0	0	0	6.7	5.9	12.6	11.3	10.8	0	0	0	0	0	0	0	0
27083	23	84.211	19	TTGATCCTTTAAGAGCCTTG	0	0	0	0	0	0	0	0	0	0	0	0	0	0	0	0	0	0	0	0	0	9.4	10.5	7.7	5.8	7.5	5.6
27096	94	94.737	19	CGCGGGGTGCCTTCGCTGCA	0	0	0	0	0	0	0	0	0	0	0	0	0	0	0	0	0	0	0	0	0	5.3	10.5	7.7	9.3	7.5	6
27097	95	94.444	18	GCGCGGGGTGCCTTCGCTGC	0	0	0	0	0	0	0	0	0	0	0	0	0	0	0	0	0	0	0	0	0	5.3	10.5	7.7	9.3	7.5	6
27098	96	90	20	TGCGCGGGGTGCCTTCGCTG	0	0	0	0	0	0	0	0	0	0	0	0	0	0	0	0	0	0	0	0	0	5.3	10.5	7.7	9.3	7.5	6
27099	97	90	20	GTGCGCGGGGTGCCTTCGCT	0	0	0	0	0	0	0	0	0	0	0	0	0	0	0	0	0	0	0	0	0	5.3	10.5	7.7	9.3	7.5	6
27100	100	94.737	19	GTGTGCGCGGGGTGCCTTCG	0	0	0	0	0	0	0	0	0	0	0	0	0	0	0	0	0	0	0	0	0	5.3	10.5	7.7	9.3	7.5	6
27101	100	94.444	18	TGTGCGCGGGGTGCCTTCGC	0	0	0	0	0	0	0	0	0	0	0	0	0	0	0	0	0	0	0	0	0	5.3	10.5	7.7	9.3	7.5	6
27179	151	89.474	19	CACTTTCTCCTTCCCTCCTC	0	0	0	0	0	0	0	0	0	0	0	0	0	0	6.7	5.9	7.5	16.8	9.4	0	0	0	0	0	0	0	0
27180	152	86.957	23	TCACTTTCTCCTTCCCTCCT	0	0	0	0	0	0	0	0	0	0	0	0	0	0	6.7	5.9	7.5	16.8	9.4	0	0	0	0	0	0	0	0
27181	153	86.957	23	CTCACTTTCTCCTTCCCTCC	0	0	0	0	0	0	0	0	0	0	0	0	0	0	6.7	5.9	7.5	16.8	9.4	0	0	0	0	0	0	0	0
27271	23	86.667	15	ATCCTTTAAGAGCCTTGCAA	0	0	0	0	0	0	0	0	0	0	0	0	0	0	0	0	0	0	0	0	0	9.4	10.5	7.7	5.3	7.5	5.6
27272	23	86.667	15	GATCCTTTAAGAGCCTTGCA	0	0	0	0	0	0	0	0	0	0	0	0	0	0	0	0	0	0	0	0	0	9.4	10.5	7.7	5.3	7.5	5.6
27273	23	83.333	18	TGATCCTTTAAGAGCCTTGC	0	0	0	0	0	0	0	0	0	0	0	0	0	0	0	0	0	0	0	0	0	9.4	10.5	7.7	5.3	7.5	5.6
27363	94	80	20	TGCGGGGTGTCTTGGCAGCA	0	0	0	0	0	0	0	0	0	0	0	0	0	0	7.2	7.9	10.9	6.2	13.5	0	0	0	0	0	0	0	0
27406	37	85.714	21	CGGCGGTGTGTGCTGTTGGT	0	0	0	0	0	0	0	0	0	0	0	0	0	0	0	0	0	0	0	0	0	7.5	6.7	5.1	14	5.4	5.3
27455	38	85.714	21	GCGGCGGTGTGTGCTGTTGG	0	0	0	0	0	0	0	0	0	0	0	0	0	0	0	0	0	0	0	0	0	7.5	6.7	5.1	14	5.4	5.1
27559	39	85.714	21	GGCGGCGGTGTGTGCTGTTG	0	0	0	0	0	0	0	0	0	0	0	0	0	0	0	0	0	0	0	0	0	7.5	6.7	5.1	14	5.1	5.1
27698	53	85.714	21	AATATGTGTGGGCGGCGGTG	0	0	0	0	0	0	0	0	0	0	0	0	0	0	0	0	0	0	0	0	0	7.9	7.1	5.1	13.4	5.4	5.6
27699	54	85.714	21	AAATATGTGTGGGCGGCGGT	0	0	0	0	0	0	0	0	0	0	0	0	0	0	0	0	0	0	0	0	0	7.9	7.1	5.1	13.4	5.4	5.6
27753	42	85.714	21	GTGGGCGGCGGTGTGTGCTG	0	0	0	0	0	0	0	0	0	0	0	0	0	0	0	0	0	0	0	0	0	7.9	6.7	5.1	13.4	5.1	5.1
27755	45	90	20	GTGTGGGCGGCGGTGTGTGC	0	0	0	0	0	0	0	0	0	0	0	0	0	0	0	0	0	0	0	0	0	7.9	6.7	5.1	13.4	5.1	5.1
27756	45	89.474	19	TGTGGGCGGCGGTGTGTGCT	0	0	0	0	0	0	0	0	0	0	0	0	0	0	0	0	0	0	0	0	0	7.9	6.7	5.1	13.4	5.1	5.1
27795	46	90	20	ATGTGTGGGCGGCGGTGTGT	0	0	0	0	0	0	0	0	0	0	0	0	0	0	0	0	0	0	0	0	0	7.9	7.1	5.1	13.4	5.1	5.6
27797	51	85.714	21	TATGTGTGGGCGGCGGTGTG	0	0	0	0	0	0	0	0	0	0	0	0	0	0	0	0	0	0	0	0	0	7.9	7.1	5.1	13.4	5.1	5.6
27798	52	85.714	21	ATATGTGTGGGCGGCGGTGT	0	0	0	0	0	0	0	0	0	0	0	0	0	0	0	0	0	0	0	0	0	7.9	7.1	5.1	13.4	5.1	5.6
27925	40	85.714	21	GGGCGGCGGTGTGTGCTGTT	0	0	0	0	0	0	0	0	0	0	0	0	0	0	0	0	0	0	0	0	0	7.9	6.7	5.1	12.8	5.1	5.1
27926	41	85.714	21	TGGGCGGCGGTGTGTGCTGT	0	0	0	0	0	0	0	0	0	0	0	0	0	0	0	0	0	0	0	0	0	7.9	6.7	5.1	12.8	5.1	5.1
28027	160	90	20	GCCACTCACTCTCGCTTCCT	0	0	0	0	0	0	0	0	0	0	0	0	0	0	0	0	0	0	0	0	0	7.1	8.8	4.6	9.3	8.7	4.9
28036	108	93.75	16	ACGGTTGTTTGTGCGGGTTT	0	0	0	0	0	0	0	0	0	0	0	0	0	0	0	0	0	0	0	0	0	7.1	8	6.1	11.7	6.3	4.2
28037	108	93.75	16	GACGGTTGTTTGTGCGGGTT	0	0	0	0	0	0	0	0	0	0	0	0	0	0	0	0	0	0	0	0	0	7.1	8	6.1	11.7	6.3	4.2
28168	159	90	20	CCACTCACTCTCGCTTCCTT	0	0	0	0	0	0	0	0	0	0	0	0	0	0	0	0	0	0	0	0	0	7.1	8.4	4.6	9.3	8.7	4.9
28187	102	85	20	GTTGTTTGTGCGGGTTTCCT	0	0	0	0	0	0	0	0	0	0	0	0	0	0	0	0	0	0	0	0	0	7.1	8	5.6	11.7	6.3	4.2
28189	103	85	20	GGTTGTTTGTGCGGGTTTCC	0	0	0	0	0	0	0	0	0	0	0	0	0	0	0	0	0	0	0	0	0	7.1	8	5.6	11.7	6.3	4.2
28190	108	93.75	16	CGGTTGTTTGTGCGGGTTTC	0	0	0	0	0	0	0	0	0	0	0	0	0	0	0	0	0	0	0	0	0	7.1	8	5.6	11.7	6.3	4.2
28250	44	93.333	15	GTGCGGTGTGTGTGCGTGCT	0	0	0	0	0	0	0	0	0	0	0	0	0	0	0	0	0	0	0	0	0	6.4	5.5	8.2	7	7.7	7.9
28251	44	88.889	18	TGTGCGGTGTGTGTGCGTGC	0	0	0	0	0	0	0	0	0	0	0	0	0	0	0	0	0	0	0	0	0	6.4	5.5	8.2	7	7.7	7.9
28253	105	85	20	TGCGGTGTGTGTGCGTGCTG	0	0	0	0	0	0	0	0	0	0	0	0	0	0	0	0	0	0	0	0	0	6.4	5.5	8.2	7	7.7	7.9
28287	158	94.444	18	CACTCACTCTCGCTTCCTTC	0	0	0	0	0	0	0	0	0	0	0	0	0	0	0	0	0	0	0	0	0	7.1	8	4.6	9.3	8.7	4.9
28367	90	90	20	GGGTGCCTTGACTGCAGTAA	0	0	0	0	0	0.1	0.3	0	0	0	0.2	0	0.7	1.1	0	0	0	0.2	0	19.8	16.2	0	0	0	0	0.2	0
28380	55	85.714	21	TAAATATGTGTGGGCGGCGG	0	0	0	0	0	0	0	0	0	0	0	0	0	0	0	0	0	0	0	0	0	7.9	6.3	4.6	12.8	5.4	5.3
28422	89	90	20	GGTGCCTTGACTGCAGTAAC	0	0	0	0	0	0.1	0.3	0	0	0	0.2	0	0.7	1.1	0	0	0	0	0	19.8	16.2	0	0	0	0	0.2	0
28552	103	93.75	16	GTGTGTGCGGGGTTCCATGG	0	0	0	0	0	0.1	0	0	0	0	0	0	0	0	0	0	0	0	0	0	0	9	6.3	9.7	6.4	4.9	5.3
28567	98	88.889	18	TTTGTGCGGGTTTCCTTCAC	0	0	0	0	0	0	0	0	0	0	0	0	0	0	0	0	0	0	0	0	0	7.1	8	5.1	11.1	6.1	4.2
28568	99	85	20	GTTTGTGCGGGTTTCCTTCA	0	0	0	0	0	0	0	0	0	0	0	0	0	0	0	0	0	0	0	0	0	7.1	8	5.1	11.1	6.1	4.2
28569	100	85	20	TGTTTGTGCGGGTTTCCTTC	0	0	0	0	0	0	0	0	0	0	0	0	0	0	0	0	0	0	0	0	0	7.1	8	5.1	11.1	6.1	4.2
28571	101	85	20	TTGTTTGTGCGGGTTTCCTT	0	0	0	0	0	0	0	0	0	0	0	0	0	0	0	0	0	0	0	0	0	7.1	8	5.1	11.1	6.1	4.2
28575	22	93.75	16	GTTCCTTTCAGTGCTTTCAA	0	0	0	0	0	0	0	0	0	0	0	0	0	0	0	0	0	0	0	0	0	6	6.3	5.6	4.1	10.8	8.8
28602	103	93.333	15	TGTGTGCGGGGTTCCATGGC	0	0	0	0	0	0.1	0	0	0	0	0	0	0	0	0	0	0	0	0	0	0	9	6.3	9.7	6.4	4.7	5.3
28621	85	91.667	12	ATGGCAGCAGCGACACGTGA	0	0	0	0	0	0	0	0	0	0	0	0	0	0	0	0	0	0	0	0	0	9.8	5.9	8.7	7	4.7	5.3
28622	85	91.667	12	CATGGCAGCAGCGACACGTG	0	0	0	0	0	0	0	0	0	0	0	0	0	0	0	0	0	0	0	0	0	9.8	5.9	8.7	7	4.7	5.3
28629	103	92.857	14	GTGTGCGGGGTTCCATGGCA	0	0	0	0	0	0	0	0	0	0	0	0	0	0	0	0	0	0	0	0	0	9	6.3	9.7	6.4	4.7	5.3
28661	97	89.474	19	TTGTGCGGGTTTCCTTCACT	0	0	0	0	0	0	0	0	0	0	0	0	0	0	0	0	0	0	0	0	0	7.1	7.6	5.1	11.1	6.1	4.2
28695	67	100	17	GGAGAGCATATAAATATGTT	0	0	0	0	0	0	0	0	0	0	0	0	0	0	7.2	8.3	10.1	8.7	6.7	0	0	0	0	0	0	0	0
28697	85	91.667	12	CCATGGCAGCAGCGACACGT	0	0	0	0	0	0	0	0	0	0	0	0	0	0	0	0	0	0	0	0	0	9.4	5.9	8.7	7	4.7	5.3
28698	86	90.909	11	TCCATGGCAGCAGCGACACG	0	0	0	0	0	0	0	0	0	0	0	0	0	0	0	0	0	0	0	0	0	9.4	5.9	8.7	7	4.7	5.3
28699	87	90	10	TTCCATGGCAGCAGCGACAC	0	0	0	0	0	0	0	0	0	0	0	0	0	0	0	0	0	0	0	0	0	9.4	5.9	8.7	7	4.7	5.3
28700	88	70	20	GTTCCATGGCAGCAGCGACA	0	0	0	0	0	0	0	0	0	0	0	0	0	0	0	0	0	0	0	0	0	9.4	5.9	8.7	7	4.7	5.3
28701	89	70	20	GGTTCCATGGCAGCAGCGAC	0	0	0	0	0	0	0	0	0	0	0	0	0	0	0	0	0	0	0	0	0	9.4	5.9	8.7	7	4.7	5.3
28756	103	92.308	13	TGTGCGGGGTTCCATGGCAG	0	0	0	0	0	0	0	0	0	0	0	0	0	0	0	0	0	0	0	0	0	9	5.9	9.7	6.4	4.7	5.1
28774	87	100	10	GCAGCAGCAACACTTGAATG	0	0	0	0	0	0	0	0	0	0	0	0	0	0	5.7	7.4	10.1	4.7	12.8	0	0	0	0	0	0	0	0
28775	87	100	10	GGCAGCAGCAACACTTGAAT	0	0	0	0	0	0	0	0	0	0	0	0	0	0	5.7	7.4	10.1	4.7	12.8	0	0	0	0	0	0	0	0
28891	90	80.952	21	GGGGTGCTTGACAGCTGCAA	0	0	0	0	0	0	0	0	0	0	0	0	0	0	6.7	8.8	10.9	6.4	7.4	0	0	0	0	0	0	0	0
29029	59	90	20	ATATCAATATGTGTGGGTGG	0	0	0	0	0	0	0	0	0	0	0	0	0	0	12.9	7.9	8.4	6.6	4	0	0	0	0	0	0	0	0
29030	60	90	20	CATATCAATATGTGTGGGTG	0	0	0	0	0	0	0	0	0	0	0	0	0	0	12.9	7.9	8.4	6.6	4	0	0	0	0	0	0	0	0
29031	61	90	20	GCATATCAATATGTGTGGGT	0	0	0	0	0	0	0	0	0	0	0	0	0	0	12.9	7.9	8.4	6.6	4	0	0	0	0	0	0	0	0
29032	64	94.444	18	AGCATATCAATATGTGTGGG	0	0	0	0	0	0	0	0	0	0	0	0	0	0	12.9	7.9	8.4	6.6	4	0	0	0	0	0	0	0	0
29056	92	75	20	CGGGGTTCCATGGCAGCAGC	0	0	0	0	0	0	0	0	0	0	0	0	0	0	0	0	0	0	0	0	0	9	5.9	8.7	6.4	4.4	5.3
29057	92	73.684	19	GGGGTTCCATGGCAGCAGCG	0	0	0	0	0	0	0	0	0	0	0	0	0	0	0	0	0	0	0	0	0	9	5.9	8.7	6.4	4.4	5.3
29058	93	75	20	GCGGGGTTCCATGGCAGCAG	0	0	0	0	0	0	0	0	0	0	0	0	0	0	0	0	0	0	0	0	0	9	5.9	8.7	6.4	4.4	5.3
29106	94	75	20	TGCGGGGTTCCATGGCAGCA	0	0	0	0	0	0	0	0	0	0	0	0	0	0	0	0	0	0	0	0	0	9	5.9	8.7	6.4	4.4	5.1
29109	103	91.667	12	GTGCGGGGTTCCATGGCAGC	0	0	0	0	0	0	0	0	0	0	0	0	0	0	0	0	0	0	0	0	0	9	5.9	8.7	6.4	4.4	5.1
29276	67	85	20	GTGAGTGCATATAATTATGT	0	0	0	0	0	0	0	0	0	0	0	0	0	0	4.8	5.4	6.7	10.9	10.8	0	0	0	0	0	0	0	0
29287	56	94.444	18	TCAATATGTGTGGGTGGGCG	0	0	0	0	0	0	0	0	0	0	0	0	0	0	12.4	7.9	7.5	6.2	4.7	0	0	0	0	0	0	0	0
29288	57	90	20	ATCAATATGTGTGGGTGGGC	0	0	0	0	0	0	0	0	0	0	0	0	0	0	12.4	7.9	7.5	6.2	4.7	0	0	0	0	0	0	0	0
29290	62	89.474	19	TGCATATAATTATGTCTGTG	0	0	0	0	0	0	0	0	0	0	0	0	0	0	4.8	5.4	6.7	10.8	10.8	0	0	0	0	0	0	0	0
29292	63	88.889	18	GTGCATATAATTATGTCTGT	0	0	0	0	0	0	0	0	0	0	0	0	0	0	4.8	5.4	6.7	10.8	10.8	0	0	0	0	0	0	0	0
29294	64	85	20	AGTGCATATAATTATGTCTG	0	0	0	0	0	0	0	0	0	0	0	0	0	0	4.8	5.4	6.7	10.8	10.8	0	0	0	0	0	0	0	0
29295	67	88.235	17	GAGTGCATATAATTATGTCT	0	0	0	0	0	0	0	0	0	0	0	0	0	0	4.8	5.4	6.7	10.8	10.8	0	0	0	0	0	0	0	0
29296	67	88.235	17	TGAGTGCATATAATTATGTC	0	0	0	0	0	0	0	0	0	0	0	0	0	0	4.8	5.4	6.7	10.8	10.8	0	0	0	0	0	0	0	0
29369	87	100	10	TTGGCAGCAGCAACACTTGA	0	0	0	0	0	0	0	0	0	0	0	0	0	0	5.7	7.4	8.4	4.9	12.1	0	0	0	0	0	0	0	0
29444	87	100	10	TGGCAGCAGCAACACTTGAA	0	0	0	0	0	0	0	0	0	0	0	0	0	0	5.7	7.4	8.4	4.7	12.1	0	0	0	0	0	0	0	0
29447	24	89.474	19	CGTTAGTTCTTTCAGTGCCT	0	0	0	0	0	0	0	0	0	0	0	0	0	0	0	0	0	0	0	0	0	6	9.2	4.1	8.8	4.4	5.8
29483	134	85	20	CTCCTTCCGCTGGACTCGGT	0	0	0	0	0	0.1	0	0	0	0	0	0	0	0	6.2	6.9	5	12.6	7.4	0	0	0	0	0	0	0	0
29552	58	90	20	TATCAATATGTGTGGGTGGG	0	0	0	0	0	0	0	0	0	0	0	0	0	0	12.4	7.9	7.5	6.2	4	0	0	0	0	0	0	0	0
29567	148	94.444	18	CCCTTCCTCCCCTCCTCCCT	0	0	0	0	0	0	0	0	0	0	0	0	0	0	0	0	0	0	0	0	0	6.4	6.7	7.1	4.7	6.8	6.3
29568	149	90	20	TCCCTTCCTCCCCTCCTCCC	0	0	0	0	0	0	0	0	0	0	0	0	0	0	0	0	0	0	0	0	0	6.4	6.7	7.1	4.7	6.8	6.3
29633	135	85	20	CCTCCTTCCGCTGGACTCGG	0	0	0	0	0	0.1	0	0	0	0	0	0	0	0	6.2	6.4	5	12.6	7.4	0	0	0	0	0	0	0	0
29634	140	93.75	16	TCCTCCTTCCGCTGGACTCG	0	0	0	0	0	0.1	0	0	0	0	0	0	0	0	6.2	6.4	5	12.6	7.4	0	0	0	0	0	0	0	0
29791	37	90	20	GTGTGTGTGTTATTGTTGGT	0	0	0	0	0	0	0	0	0	0	0	0	0	0	10	4.9	8.4	5.1	8.7	0	0	0	0	0	0	0	0
29891	87	82.353	17	CTTGGCAGCAGCAACACTTG	0	0	0	0	0	0	0	0	0	0	0	0	0	0	5.7	6.9	8.4	4.9	10.8	0	0	0	0	0	0	0	0
29892	87	82.353	17	GTCTTGGCAGCAGCAACACT	0	0	0	0	0	0	0	0	0	0	0	0	0	0	5.7	6.9	8.4	4.9	10.8	0	0	0	0	0	0	0	0
29893	87	82.353	17	TCTTGGCAGCAGCAACACTT	0	0	0	0	0	0	0	0	0	0	0	0	0	0	5.7	6.9	8.4	4.9	10.8	0	0	0	0	0	0	0	0
29958	36	90	20	TGTGTGTGTTATTGTTGGTC	0	0	0	0	0	0	0	0	0	0	0	0	0	0	10	4.9	8.4	5.1	8.1	0	0	0	0	0	0	0	0
30006	39	94.118	17	GTGTGTGTGTGTTATTGTTG	0	0	0	0	0	0	0	0	0	0	0	0	0	0	9.1	4.9	8.4	5.3	8.7	0	0	0	0	0	0	0	0
30044	40	94.444	18	CGGTGTGTGTGTGTGTTATT	0	0	0	0	0	0	0	0	0	0	0	0	0	0	9.1	5.4	8.4	4.7	8.7	0	0	0	0	0	0	0	0
30082	38	89.474	19	TGTGTGTGTGTTATTGTTGG	0	0	0	0	0	0	0	0	0	0	0	0	0	0	9.1	4.9	8.4	5.1	8.7	0	0	0	0	0	0	0	0
30173	76	80	20	CAGCAACACTTGAATGCATA	0	0	0	0	0	0	0	0	0	0	0	0	0	0	5.7	7.4	10.1	4	8.7	0	0	0	0	0	0	0	0
30174	77	80	20	GCAGCAACACTTGAATGCAT	0	0	0	0	0	0	0	0	0	0	0	0	0	0	5.7	7.4	10.1	4	8.7	0	0	0	0	0	0	0	0
30199	39	94.118	17	GGTGTGTGTGTGTGTTATTG	0	0	0	0	0	0	0	0	0	0	0	0	0	0	9.1	4.9	8.4	4.7	8.7	0	0	0	0	0	0	0	0
30200	39	94.118	17	GTGTGTGTGTGTGTTATTGT	0	0	0	0	0	0	0	0	0	0	0	0	0	0	9.1	4.9	8.4	4.7	8.7	0	0	0	0	0	0	0	0
30201	39	94.118	17	TGTGTGTGTGTGTTATTGTT	0	0	0	0	0	0	0	0	0	0	0	0	0	0	9.1	4.9	8.4	4.7	8.7	0	0	0	0	0	0	0	0
30221	40	94.737	19	GCGGTGTGTGTGTGTGTTAT	0	0	0	0	0	0	0	0	0	0	0	0	0	0	9.1	5.4	8.4	4.7	8.1	0	0	0	0	0	0	0	0
30238	149	95	20	TCACTTCCTTCCCTCCTCCC	0	0	0	0	0	0	0	0	0	0	6.9	5.7	7.4	12.8	0	0	0	0	0	0	0	0	0	0	0	0	0
30266	40	94.737	19	AGCGGTGTGTGTGTGTGTTA	0	0	0	0	0	0	0	0	0	0	0	0	0	0	9.1	5.4	8.4	4.6	8.1	0	0	0	0	0	0	0	0
30402	34	90.476	21	TGTGTGTTATTGTTGGTCCT	0	0	0	0	0	0	0	0	0	0	0	0	0	0	10	4.4	7.5	5.1	8.1	0	0	0	0	0	0	0	0
30403	35	90.476	21	GTGTGTGTTATTGTTGGTCC	0	0	0	0	0	0	0	0	0	0	0	0	0	0	10	4.4	7.5	5.1	8.1	0	0	0	0	0	0	0	0
30436	47	93.75	16	GTGGGCGGTATGTGTGCTGC	0	0	0	0	0	0	0	0	0	0	0	0	0	0	8.1	8.3	5.9	8	4.7	0	0	0	0	0	0	0	0
30437	47	93.333	15	TGGGCGGTATGTGTGCTGCT	0	0	0	0	0	0	0	0	0	0	0	0	0	0	8.1	8.3	5.9	8	4.7	0	0	0	0	0	0	0	0
30508	41	85	20	GGCGGTATGTGTGCTGCTGT	0	0	0	0	0	0	0	0	0	0	0	0	0	0	8.1	8.3	5.9	7.8	4.7	0	0	0	0	0	0	0	0
30511	50	94.444	18	TGTGTGCGGGCGGTGTGTTT	0	0	0	0	0	0	0	0	0	0	0	0	0	0	0	0	0	0	0	0	0	6	5.9	4.6	6.4	6.3	5.6
30539	42	85	20	GGGCGGTATGTGTGCTGCTG	0	0	0	0	0	0	0	0	0	0	0	0	0	0	8.1	8.3	5.9	7.7	4.7	0	0	0	0	0	0	0	0
30639	148	100	18	CACTTCCTTCCCTCCTCCCT	0	0	0	0	0	0	0	0	0	0	6.9	5.7	7.4	12.4	0	0	0	0	0	0	0	0	0	0	0	0	0
30718	33	90.476	21	GTGTGTTATTGTTGGTCCTT	0	0	0	0	0	0	0	0	0	0	0	0	0	0	10	4.4	6.7	4.9	8.1	0	0	0	0	0	0	0	0
30869	147	100	19	ACTTCCTTCCCTCCTCCCTC	0	0	0	0	0	0	0	0	0	0	6.9	5.7	6.7	12.4	0	0	0	0	0	0	0	0	0	0	0	0	0
30932	47	88.889	18	GTGCGGGCGGTGTGTTTGCT	0	0	0	0	0	0	0	0	0	0	0	0	0	0	0	0	0	0	0	0	0	6	5.9	4.6	5.3	6.1	5.6
30933	47	90	20	GTGTGCGGGCGGTGTGTTTG	0	0	0	0	0	0	0	0	0	0	0	0	0	0	0	0	0	0	0	0	0	6	5.9	4.6	5.3	6.1	5.6
30934	47	88.235	17	TGCGGGCGGTGTGTTTGCTG	0	0	0	0	0	0	0	0	0	0	0	0	0	0	0	0	0	0	0	0	0	6	5.9	4.6	5.3	6.1	5.6
30935	47	89.474	19	TGTGCGGGCGGTGTGTTTGC	0	0	0	0	0	0	0	0	0	0	0	0	0	0	0	0	0	0	0	0	0	6	5.9	4.6	5.3	6.1	5.6
31106	51	94.118	17	GTATGTATGTGGGCGGTGTG	0	0	0	0	0	0	0	0	0	0	0	0	0	0	0	0	0	0	0	0	0	7.1	4.2	4.1	6.4	6.8	4.4
31107	52	93.75	16	TGTATGTATGTGGGCGGTGT	0	0	0	0	0	0	0	0	0	0	0	0	0	0	0	0	0	0	0	0	0	7.1	4.2	4.1	6.4	6.8	4.4
31108	53	93.333	15	GTGTATGTATGTGGGCGGTG	0	0	0	0	0	0	0	0	0	0	0	0	0	0	0	0	0	0	0	0	0	7.1	4.2	4.1	6.4	6.8	4.4
31109	54	92.857	14	TGTGTATGTATGTGGGCGGT	0	0	0	0	0	0	0	0	0	0	0	0	0	0	0	0	0	0	0	0	0	7.1	4.2	4.1	6.4	6.8	4.4
31110	55	92.308	13	ATGTGTATGTATGTGGGCGG	0	0	0	0	0	0	0	0	0	0	0	0	0	0	0	0	0	0	0	0	0	7.1	4.2	4.1	6.4	6.8	4.4
31111	56	91.667	12	TATGTGTATGTATGTGGGCG	0	0	0	0	0	0	0	0	0	0	0	0	0	0	0	0	0	0	0	0	0	7.1	4.2	4.1	6.4	6.8	4.4
31141	136	84.211	19	TCTTCCTCCCGATGGATCCG	0	0	0	0	0	0	0	0	0	0	0	0	0	0	0	0	0	0	0	0	0	6.4	6.3	5.1	6.4	4.2	4.6
31142	137	80	20	CTCTTCCTCCCGATGGATCC	0	0	0	0	0	0	0	0	0	0	0	0	0	0	0	0	0	0	0	0	0	6.4	6.3	5.1	6.4	4.2	4.6
31143	138	80	20	CCTCTTCCTCCCGATGGATC	0	0	0	0	0	0	0	0	0	0	0	0	0	0	0	0	0	0	0	0	0	6.4	6.3	5.1	6.4	4.2	4.6
31144	139	80	20	CCCTCTTCCTCCCGATGGAT	0	0	0	0	0	0	0	0	0	0	0	0	0	0	0	0	0	0	0	0	0	6.4	6.3	5.1	6.4	4.2	4.6
31177	29	86.364	22	TGTTATTGTTGGTCCTTCAG	0	0	0	0	0	0	0	0	0	0	0	0	0	0	9.6	4.4	6.7	4.7	7.4	0	0	0	0	0	0	0	0
31183	61	92.308	13	AATATGTGTATGTATGTGGG	0	0	0	0	0	0	0	0	0	0	0	0	0	0	0	0	0	0	0	0	0	7.1	4.2	4.1	6.4	6.6	4.4
31184	61	91.667	12	ATATGTGTATGTATGTGGGC	0	0	0	0	0	0	0	0	0	0	0	0	0	0	0	0	0	0	0	0	0	7.1	4.2	4.1	6.4	6.6	4.4
31199	33	89.474	19	GTGTTATTGTTGGTCCTTCA	0	0	0	0	0	0	0	0	0	0	0	0	0	0	9.6	4.4	6.7	4.6	7.4	0	0	0	0	0	0	0	0
31200	33	90	20	TGTGTTATTGTTGGTCCTTC	0	0	0	0	0	0	0	0	0	0	0	0	0	0	9.6	4.4	6.7	4.6	7.4	0	0	0	0	0	0	0	0
31258	134	88.889	18	TTCCTCCCGATGGATCCGGT	0	0	0	0	0	0	0	0	0	0	0	0	0	0	0	0	0	0	0	0	0	6	6.3	5.1	6.4	4.2	4.6
31259	135	85	20	CTTCCTCCCGATGGATCCGG	0	0	0	0	0	0	0	0	0	0	0	0	0	0	0	0	0	0	0	0	0	6	6.3	5.1	6.4	4.2	4.6
31260	140	80	20	TCCCTCTTCCTCCCGATGGA	0	0	0	0	0	0	0	0	0	0	0	0	0	0	0	0	0	0	0	0	0	6	6.3	5.1	6.4	4.2	4.6
31261	141	80	20	TTCCCTCTTCCTCCCGATGG	0	0	0	0	0	0	0	0	0	0	0	0	0	0	0	0	0	0	0	0	0	6	6.3	5.1	6.4	4.2	4.6
31263	142	80	20	CTTCCCTCTTCCTCCCGATG	0	0	0	0	0	0	0	0	0	0	0	0	0	0	0	0	0	0	0	0	0	6	6.3	5.1	6.4	4.2	4.6
31264	146	88.235	17	CCTTCCCTCTTCCTCCCGAT	0	0	0	0	0	0	0	0	0	0	0	0	0	0	0	0	0	0	0	0	0	6	6.3	5.1	6.4	4.2	4.6
31265	146	88.889	18	TCCTTCCCTCTTCCTCCCGA	0	0	0	0	0	0	0	0	0	0	0	0	0	0	0	0	0	0	0	0	0	6	6.3	5.1	6.4	4.2	4.6
31380	61	92.857	14	AAATATGTGTATGTATGTGG	0	0	0	0	0	0	0	0	0	0	0	0	0	0	0	0	0	0	0	0	0	7.1	4.2	4.1	5.8	6.6	4.4
31381	61	92.857	14	ACAAATATGTGTATGTATGT	0	0	0	0	0	0	0	0	0	0	0	0	0	0	0	0	0	0	0	0	0	7.1	4.2	4.1	5.8	6.6	4.4
31382	61	88.889	18	ATACAAATATGTGTATGTAT	0	0	0	0	0	0	0	0	0	0	0	0	0	0	0	0	0	0	0	0	0	7.1	4.2	4.1	5.8	6.6	4.4
31383	61	92.857	14	CAAATATGTGTATGTATGTG	0	0	0	0	0	0	0	0	0	0	0	0	0	0	0	0	0	0	0	0	0	7.1	4.2	4.1	5.8	6.6	4.4
31384	61	89.474	19	CATACAAATATGTGTATGTA	0	0	0	0	0	0	0	0	0	0	0	0	0	0	0	0	0	0	0	0	0	7.1	4.2	4.1	5.8	6.6	4.4
31385	61	88.235	17	TACAAATATGTGTATGTATG	0	0	0	0	0	0	0	0	0	0	0	0	0	0	0	0	0	0	0	0	0	7.1	4.2	4.1	5.8	6.6	4.4
31445	60	90	20	CATATTAATATATGTGTGTG	0	0	0	0	0	0	0	0	0	0	0	0	0	0	7.2	6.9	5.9	7.3	4.7	0	0	0	0	0	0	0	0
31447	61	90	20	GCATATTAATATATGTGTGT	0	0	0	0	0	0	0	0	0	0	0	0	0	0	7.2	6.9	5.9	7.3	4.7	0	0	0	0	0	0	0	0
31449	62	90	20	AGCATATTAATATATGTGTG	0	0	0	0	0	0	0	0	0	0	0	0	0	0	7.2	6.9	5.9	7.3	4.7	0	0	0	0	0	0	0	0
31712	63	90	20	GAGCATATTAATATATGTGT	0	0	0	0	0	0	0	0	0	0	0	0	0	0	7.2	6.9	5.9	7.3	4	0	0	0	0	0	0	0	0
31713	64	90	20	AGAGCATATTAATATATGTG	0	0	0	0	0	0	0	0	0	0	0	0	0	0	7.2	6.9	5.9	7.3	4	0	0	0	0	0	0	0	0
31714	65	89.474	19	GAGAGCATATTAATATATGT	0	0	0	0	0	0	0	0	0	0	0	0	0	0	7.2	6.9	5.9	7.3	4	0	0	0	0	0	0	0	0
31789	110	94.444	18	AGCGACGGTTGTGTGTGCGA	0	0	0	0	0	0.1	0	0.3	0.4	0.5	0.5	0	0.7	0	0	1	0	0.2	0	9.9	11.8	0	0.4	0	0	0.5	0.2
31983	66	88.889	18	TGAGAGCATATTAATATATG	0	0	0	0	0	0	0	0	0	0	0	0	0	0	7.2	6.9	5	7.3	4	0	0	0	0	0	0	0	0
32076	69	89.474	19	CGTGAGAGCATATTAATATA	0	0	0	0	0	0	0	0	0	0	0	0	0	0	7.7	6.9	4.2	7.3	4	0	0	0	0	0	0	0	0
32142	151	85	20	TCTCTCCTCCTTCCCCCATC	0	0	0	0.5	0	0	0	0	0	0	0	0	0	0	0	0	0	0	0	12.5	11.3	0	0	1	0.6	0	0
32143	156	94.118	17	ACTCTCTCCTCCTTCCCCCA	0	0	0	0.5	0	0	0	0	0	0	0	0	0	0	0	0	0	0	0	12.5	11.3	0	0	1	0.6	0	0
32144	156	93.75	16	CTCTCTCCTCCTTCCCCCAT	0	0	0	0.5	0	0	0	0	0	0	0	0	0	0	0	0	0	0	0	12.5	11.3	0	0	1	0.6	0	0
32243	69	88.889	18	GTGAGAGCATATTAATATAT	0	0	0	0	0	0	0	0	0	0	0	0	0	0	7.2	6.9	4.2	7.3	4	0	0	0	0	0	0	0	0
32752	63	94.737	19	AGCATATAAATATATGTGTT	0	0.4	0	0	0	0	0	0.3	0	0	0.2	0	0	0	0	0	0	0	0	11.2	11.1	0	0	0	0	0	0
32851	63	94.444	18	GCATATAAATATATGTGTTT	0	0	0	0	0	0	0	0.3	0	0	0.2	0	0	0	0	0	0	0	0	11.2	11.1	0	0	0	0	0	0
36395	54	89.474	19	AATGTGTGACTGTGGGCGGT	0	0	0	0	0	0	0	0	0	0	0	0	0	0	0	0	0	0	0	5.3	9.3	0	0	0	0	0	0
36576	66	88.889	18	GAGTGCATATAAATGTGTGA	0	0	0	0	0	0	0	0	0	0	0	0	0	0	0	0	0	0	0	5.3	8.9	0	0	0	0	0	0
36617	55	88.889	18	AAATGTGTGACTGTGGGCGG	0	0	0	0	0	0	0	0	0	0	0	0	0	0	0	0	0	0	0	5.3	9.3	0	0	0	0	0	0
36619	56	85	20	TAAATGTGTGACTGTGGGCG	0	0	0	0	0	0	0	0	0	0	0	0	0	0	0	0	0	0	0	5.3	9.3	0	0	0	0	0	0
36620	57	85	20	ATAAATGTGTGACTGTGGGC	0	0	0	0	0	0	0	0	0	0	0	0	0	0	0	0	0	0	0	5.3	9.3	0	0	0	0	0	0
36621	58	85	20	TATAAATGTGTGACTGTGGG	0	0	0	0	0	0	0	0	0	0	0	0	0	0	0	0	0	0	0	5.3	9.3	0	0	0	0	0	0
36622	59	85	20	ATATAAATGTGTGACTGTGG	0	0	0	0	0	0	0	0	0	0	0	0	0	0	0	0	0	0	0	5.3	9.3	0	0	0	0	0	0
36623	60	85	20	CATATAAATGTGTGACTGTG	0	0	0	0	0	0	0	0	0	0	0	0	0	0	0	0	0	0	0	5.3	9.3	0	0	0	0	0	0
36625	61	85	20	GCATATAAATGTGTGACTGT	0	0	0	0	0	0	0	0	0	0	0	0	0	0	0	0	0	0	0	5.3	9.3	0	0	0	0	0	0
36776	66	88.889	18	AGTGCATATAAATGTGTGAC	0	0	0	0	0	0	0	0	0	0	0	0	0	0	0	0	0	0	0	5.3	8.6	0	0	0	0	0	0
36777	66	93.333	15	GTGCATATAAATGTGTGACT	0	0	0	0	0	0	0	0	0	0	0	0	0	0	0	0	0	0	0	5.3	8.6	0	0	0	0	0	0
36778	66	93.333	15	TGCATATAAATGTGTGACTG	0	0	0	0	0	0	0	0	0	0	0	0	0	0	0	0	0	0	0	5.3	8.6	0	0	0	0	0	0
