# Supplementary material for: A new Trypanosoma cruzi genotyping method enables high resolution evolutionary analyses
Source: Mem Inst Oswaldo Cruz. 2021 Aug 30;116:e200538. doi: 10.1590/0074-02760200538 (PMC8405150; doi:10.1590/0074-02760200538)
Supplement: Supplementary file 7 [file 1678-8060-mioc-116-e200538-s7.xlsx]

## Sheet: K100
Cluster	Size	DTU I	DTU II	DTU III	DTU IV	DTU V	DTU VI	Observation
1	12		+++			++	++
2	55		+++				+
3	31		+++			++	++
4	22		+++			+	+
5	36	+++
6	54			+++	+++	+	+	Heterogeneous cluster
7	7			+++		++	++
8	46			+++		++	++
9	47		+++			+	+
10	20				+++
11	51				+++			Small fraction also DTU II ++
12	5		+++				+
13	49	+++
14	25		+++		+		++
15	5			+++			+
16	14		+	+		+++	+
17	53	+++
18	3				+++
19	38		+++			++	+
20	24		+++			+	+
21	48		+++			+	+
22	43				+++
23	22				++
24	33				+			Rare k-mers
25	20			++		++	+++
26	7			+++			+
27	15	+++
28	5			+++		+
29	19	+						Low separation
30	10			+		+	+	Low separation
31	10			+++		++	+
32	54			+++		+	+
33	20			+		+	+++
34	29		++			+	++
35	24			+++
36	28			+++			+++
37	51				+++
38	40							Only 3663
39	31			++		+
40	48				+++
41	6			++
42	37	++
43	23			+++		+	+
44	7		++	++		+	+
45	13	+
46	11				+++
47	12			+		++	++
48	6	+		+		(+)	(+)
49	11				+++
50	8			+++	++
51	10			+++
52	6		++	+			+
53	39	++
54	1		+++		+
55	1	+++
56	4	+++
57	15			++		(+)	+
58	45				+++
59	30		++			++	++
60	23			++		+	+
61	13							No DTU distinction
62	9		+				+++
63	5			++
64	9	+++
65	27		+++			+	++
66	7				+
67	17			+
68	4	+
69	5				-
70	1							Heterogeneous pattern
71	11			+++		++	++
72	37				+++
73	18			+		+	+
74	7		++		+	+	+
75	6	++			+
76	2							Heterogeneous pattern
77	17	+		++
78	3				+
79	7		+++			+++	+++
80	3			*		+++	+	Only 222
81	20			*		+++	+	Mostly 222
82	3	+++		+
83	1				+
84	2				+
85	1	+

## Sheet: K20
Cluster	Size	DTU I	DTU II	DTU III	DTU IV	DTU V	DTU VI	Observation
1	103		+++			+	++
2	61		+++				+
3	251			+++			+
4	127			+++
5	203	+++
6	219							Heterogeneous cluster
7	198			+++		++	++
8	187		+++			+	+
9	257				+++
10	177		++			+
11	325				+++
12	155		+++				++
13	328		+			+	+
14	131			+++		+	+
15	143			(+)	(+)			Heterogeneous cluster
16	93					+
17	421				+
18	123		++			+	+
19	179		++			(+)	+
20	119				++
21	326				++
22	88			+++		++	++
23	224				++
24	29				++
25	216							Very heterogeneous cluster
26	128	+++
27	130							Heterogeneous cluster
28	184		++
29	345							Heterogeneous cluster
30	80		++
31	135	+++
32	92			++		+++	+++
33	223		++			+	+
34	94		++			+	+
35	104	+++
36	44						+
37	388							Strain enriched
38	476							Strain enriched
39	131			(+)			++
40	119		++			+	+
41	199				++
42	206	+++
43	183			++
44	151			+++		(+)	(+)
45	73							Heterogeneous cluster
46	181		++			+	+
47	66			++	+	+
48	164				++
49	107			++		+	+
50	72			++	++
51	59	+++
52	67				++
53	128						+
54	78							Heterogeneous cluster
55	43			++
56	166	+++
57	77							Heterogeneous cluster
58	100	+++
59	445					++
60	120	+
61	147						+
62	272							Strain enriched
63	164					(+)	+
64	312	+
65	251	+
66	271							Strain enriched
67	130		++			+	+
68	108				+
69	296							Strain enriched
70	169							Strain enriched
71	262	+
72	227							Strain enriched
73	47						+
74	116						+
75	78	++
76	22							Heterogeneous cluster
77	298						++
78	68							Heterogeneous cluster
79	154	++
80	212		(+)
81	31							Heterogeneous cluster
82	107					+	+
83	250		++
84	124					+	+
85	27		+
86	44	++
87	85	++
88	79
89	149						+
90	52						+
91	97	+
92	26	+
93	118					+	+
94	191							Heterogeneous cluster
95	58				+
96	87					+	+
97	363	+
98	97							Strain enriched
99	50							Heterogeneous cluster
100	35							Heterogeneous cluster
101	218							Heterogeneous cluster
102	145	+
103	46	+
104	392							Strain enriched
105	120	(+)
106	25							Heterogeneous cluster
107	428							Strain enriched
108	25	+			+
109	171		++			++
110	36							Heterogeneous cluster
111	170							Heterogeneous cluster
112	109	+
113	9							Heterogeneous cluster
114	36							Heterogeneous cluster
115	33							Heterogeneous cluster
116	17							Heterogeneous cluster
117	10							Heterogeneous cluster
118	36							Heterogeneous cluster
119	39	+
120	36	+
121	61	+
122	32							Heterogeneous cluster
123	8							Heterogeneous cluster
124	25							Heterogeneous cluster
125	55							Heterogeneous cluster
