# Supplementary material for: A new Trypanosoma cruzi genotyping method enables high resolution evolutionary analyses
Source: Mem Inst Oswaldo Cruz. 2021 Aug 30;116:e200538. doi: 10.1590/0074-02760200538 (PMC8405150; doi:10.1590/0074-02760200538)
Supplement: Supplementary file 8 [file 1678-8060-mioc-116-e200538-s8.xlsx]

## Sheet: Colombian
					DTU I							DTU II			DTU III				DTU IV					DTU V		DTU VI
Rank	Start	% ident	HSP	K-mer	Colomb	D8	Dm28c A	Dm28c B1	Dm28c B2	G	Tula cl0	12SFb	Y A1	Y A2	222 A	222 B1	222 B2	3663	4167 A	4167 B1	4167 B2	AM14	CanIII	LL014	SO3	CL Br A	CL Br B	CL Br C1	CL Br C2	Peruana	CP300
16032	34	94.444	18	CGTGTGTGCTGTTGGTCCTC	41	0	0	0	0	0	0	0	0	0	0	0	0	0.4	0	0	0	0	0	0	0	0	0	0	0	0	0	4.90689
16730	85	94.118	17	ATCACTGCTGCAACACGTGA	44	0	0	0	0	0	0.3	0	0	0	0.2	1.1	0	0	0	0	0	0	0	0	0	0	0	0	0.6	0	0	4.42146
16992	89	90	20	GGTGCCATCACTGCTGCAAC	43	0	0	0	0	0	0.3	0	0	0	0.5	1.1	0	0	0	0	0	0	0	0	0	0	0	0	0	0	0	4.38904
16993	90	90	20	GGGTGCCATCACTGCTGCAA	43	0	0	0	0	0	0.3	0	0	0	0.5	1.1	0	0	0	0	0	0	0	0	0	0	0	0	0	0	0	4.38904
17037	88	90	20	GTGCCATCACTGCTGCAACA	43	0	0	0	0	0	0.3	0	0	0	0.5	1.1	0	0	0	0	0	0	0	0	0	0	0	0	0	0	0	4.38904
17084	85	94.118	17	CATCACTGCTGCAACACGTG	43	0	0	0	0	0	0.3	0	0	0	0.2	1.1	0	0	0	0	0	0	0	0	0	0	0	0	0.6	0	0	4.38904
17085	85	90	20	CCATCACTGCTGCAACACGT	43	0	0	0	0	0	0.3	0	0	0	0.2	1.1	0	0	0	0	0	0	0	0	0	0	0	0	0.6	0	0	4.38904
17086	86	90	20	GCCATCACTGCTGCAACACG	43	0	0	0	0	0	0.3	0	0	0	0.2	1.1	0	0	0	0	0	0	0	0	0	0	0	0	0	0	0	4.38904
17087	87	90	20	TGCCATCACTGCTGCAACAC	43	0	0	0	0	0	0.3	0	0	0	0.2	1.1	0	0	0	0	0	0	0	0	0	0	0	0	0	0	0	4.38904
17080	91	90	20	GGGGTGCCATCACTGCTGCA	42	0	0	0	0	0	0.3	0	0	0	0.5	1.1	0	0	0	0	0	0	0	0	0	0	0	0	0	0	0	4.35588
17185	92	90	20	CGGGGTGCCATCACTGCTGC	42	0	0	0	0	0	0.3	0	0	0	0.5	1.1	0	0	0	0	0	0	0	0	0	0	0	0	0	0	0	4.35588
17221	95	94.444	18	GCGGGGTGCCATCACTGCTG	42	0	0	0	0	0	0.3	0	0	0	0.2	1.1	0	0	0	0	0	0	0	0	0	0	0	0	0	0	0	4.35588
17332	95	94.737	19	TGCGGGGTGCCATCACTGCT	41	0	0	0	0	0	0.3	0	0	0	0.2	1.1	0	0	0	0	0	0	0	0	0	0	0	0	0	0	0	4.32193
23197	46	100	16	TATGGGCGGTGTGTGTGTTG	27	0	0	0	0	0.5	0	0	0	0	0.2	0.6	0	0	0	0.5	0	0.4	0.7	0	0.2	0.4	0	0	0	0	0	4.04182
25023	125	90	20	CTGCATCCGGTCACGCCGCG	30	0.4	1.3	0	0	0.1	0	0	0	0	0	0	0	0	0	0	0	0	0	0	0	0	0	0	0	0	0	3.75256
25383	125	89.474	19	TGCATCCGGTCACGCCGCGA	29	0.4	1.3	0	0	0.1	0	0	0	0	0	0	0	0	0	0	0	0	0	0	0	0	0	0	0	0	0	3.70526
25045	122	89.474	19	CATCCGGTCACGCCGCGACG	28	0.4	1.3	0	0.5	0.3	0	0	0	0	0	0	0	0	0	0	0	0	0	0	0	0	0	0	0	0	0	3.65635
25213	125	93.75	16	GCATCCGGTCACGCCGCGAC	28	0.4	1.3	0	0	0.3	0	0	0	0	0	0	0	0	0	0	0	0	0	0	0	0	0	0	0	0	0	3.65635
14563	42	88.235	17	GACGGTGTGCGTGCTGTTGG	24	0.4	0	0	0	0.3	0	0	0	0.5	0	0	0	1.1	0	0	0	0.2	0.7	0	0	0	0	0	0	0	0	3.57347
16346	82	86.667	15	TTATAGCAGCAACAAGTGAG	26	0	0	0	0	0	0	0	0	0	0	0	0	0	0	0	0	0.2	1.3	0	0	0	0	0	0	0	0	3.55325
16383	81	87.5	16	TATAGCAGCAACAAGTGAGA	26	0	0	0	0	0	0	0	0	0	0	0	0	0	0	0	0	0.2	1.3	0	0	0	0	0	0	0	0	3.55325
16398	80	88.235	17	ATAGCAGCAACAAGTGAGAG	26	0	0	0	0	0	0	0	0	0	0	0	0	0	0	0	0	0	1.3	0	0	0	0	0	0	0	0	3.55325
11508	150	100	14	CCTCCTTCCCTCCTCCTTAC	46	1.8	1.3	0	0	1	3.3	0	0	0	0	0	0	0	0	0	0	0	0	0	0	1.9	0.4	0.5	0	0	1.2	3.45025
11529	150	94.118	17	TCCTCCTTCCCTCCTCCTTA	46	1.8	1.3	0	0	1	3.3	0	0	0	0	0	0	0	0	0	0	0	0.7	0	0	1.9	0.4	0.5	0	0	1.2	3.45025
11703	145	89.474	19	CTCCTTCCCTCCTCCTTACG	46	1.8	1.3	0	0	1	3.3	0	0	0	0	0	0	0	0	0	0	0	0	0	0	0	0	0	0	0	0	3.45025
14327	47	90	20	GTGTGTGGACGGTGTGCGTG	24	0.4	0.6	0.5	0	0.3	0	0	0.4	0	0	0	0	0.7	0.5	0	0	0.2	1.3	0	0	0	0.4	0	0	0	0	3.44222
14390	48	90	20	TGTGTGTGGACGGTGTGCGT	24	0.4	0.6	0.5	0	0.1	0	0	0.4	0	0	0	0	0.7	0.5	0	0	0.2	1.3	0	0	0	0.4	0	0	0	0	3.44222
14545	47	88.889	18	GTGTGGACGGTGTGCGTGCT	23	0.4	0	0	0	0.3	0	0	0.4	0	0	0	0	1.1	0	0	0	0	1.3	0	0	0	0	0	0	0	0	3.38333
14576	47	89.474	19	TGTGTGGACGGTGTGCGTGC	23	0.4	0	0	0	0.3	0	0	0.4	0	0	0	0	0.7	0	0	0	0	1.3	0	0	0	0	0	0	0	0	3.38333
18640	75	89.474	19	GCAGCACGTGAGAGCATATG	22	0	0	0	0	0.3	0.5	0.6	0	0	0.2	0.6	0	0.4	0.5	0	1.7	0.4	0.7	0	0.2	0	0	0	0.6	0	0.2	3.0906
16943	51	94.737	19	GTGCGTGTGTGGGCGGTGTG	31	0	0	0.5	0	0.5	0.5	0	0	0	0	0	0	0	0	0	0	0.4	0	0	0	1.1	1.7	0.5	0.6	2.8	2.1	3.074
16988	52	94.444	18	TGTGCGTGTGTGGGCGGTGT	31	0	0	0.5	0	0.5	0.5	0	0	0	0	0	0	0.4	0	0	0	0.4	0	0	0	1.1	1.7	0	0.6	2.8	2.1	3.074
17017	53	90	20	ATGTGCGTGTGTGGGCGGTG	31	0	0	0.5	0	0.4	0.3	0	0	0	0	0	0	0.4	0	0	0	0.4	0	0	0	1.1	1.7	0	0.6	2.8	2.1	3.074
32229	127	100	18	CTGGATCCGGTCACGCGGGG	15	0	0	0	0	0.3	0	0	0	0	0	0	0	0	0	1	0	0	0	0.7	0	0	0	0	0	0	0	3
18998	23	89.474	19	TTGGTCCTTCAGAGCCTTAC	35	0	0	0	0	0.6	2.5	0.9	0	0	1	0	0	3.9	0.5	0	0	4.2	0	0.7	1.2	0	0.8	0	0	0.2	1.2	2.79141
18752	23	88.235	17	GGTCCTTCAGAGCCTTACAA	35	0	0	0	0	0.6	2.8	0.9	0	0	1	0	0	3.9	0.5	0	0	4.4	0	0.7	1.2	0	0.8	0	0	0.2	1.2	2.73697
18819	23	88.889	18	TGGTCCTTCAGAGCCTTACA	35	0	0	0	0	0.6	2.8	0.9	0	0	1	0	0	3.9	0.5	0	0	4.4	0	0.7	1.2	0	0.8	0	0	0.2	1.2	2.73697
16240	79	88.889	18	TAGCAGCAACAAGTGAGAGC	26	0	0	0	0	0	0	0	0	0	0	0	0	0	0	0	0	0	3.4	0	0	0	0	0	0	0	0	2.61738
28385	126	100	18	TTGGATCCGGTCACGCGGCA	10	0	0.6	0	0.5	0.3	0	0	0	0	0.2	0	0	0	0	0	0	0	0	0	0.5	0.8	0	0	0	0.5	0	2.61143
14382	42	85	20	GGACGGTGTGCGTGCTGTTG	24	0.4	0	0	0	0.3	0	0	0	0.5	0	0	0	1.1	0	0	0	0.2	3.4	0	0	0	0	0	0	0	0	2.50635
17421	152	94.737	19	TCTCTTTTCCTTCCCTCCTT	30	0.9	0	0	0	0	0	0	0	0	0	0	0	0	3.3	0	2.5	4.6	0	0	0	0	0	0	0	0	0.5	2.46877
14365	43	85	20	TGGACGGTGTGCGTGCTGTT	23	0.4	0	0	0	0.3	0	0	0.4	0.5	0	0	0	1.1	0	0	0	0.2	3.4	0	0	0	0	0	0	0	0	2.44746
14366	44	85	20	GTGGACGGTGTGCGTGCTGT	23	0.4	0	0	0	0.3	0	0	0.4	0.5	0	0	0	1.1	0	0	0	0.2	3.4	0	0	0	0	0	0	0	0	2.44746
14406	47	88.235	17	TGTGGACGGTGTGCGTGCTG	23	0.4	0	0	0	0.3	0	0	0.4	0	0	0	0	1.1	0	0	0	0	3.4	0	0	0	0	0	0	0	0	2.44746
17573	152	94.444	18	CTCTTTTCCTTCCCTCCTTC	29	0.9	0	0	0	0	0	0	0	0	0	0	0	0	3.3	0	2.5	4.6	0	0	0	0	0	0	0	0	0.5	2.42146
11649	46	95	20	TGTATGGGCGGTGTGTGTGT	54	0	5.7	5.3	2.5	0.8	9.3	0.3	0	0	2.1	1.1	1.3	0.4	0	0.5	0	0.7	1.3	0	0.2	0.4	0	0.5	0.6	0.7	0.5	2.41679
16410	101	94.737	19	TGTTTGTGCGGGGTGCCTTT	16	0	0.6	0	0.5	0	0.5	0	0	0	0.2	2.3	0.7	0	0.5	0	0	0	0	0	0	0	0	0	0	0	0.2	2.365
17436	83	95	20	TTCACTGCAGCAACACTTAA	22	0.4	0	0	0	0	0.3	0	0	0	0	0	0	0	0	0	0	3.6	0	0	0	0	0	0	0	0	0	2.32193
17437	84	95	20	CTTCACTGCAGCAACACTTA	22	0.4	0	0	0	0	0.3	0	0	0	0	0	0	0	0	0	0	3.6	0	0	0	0	0	0	0	0	0	2.32193
20996	131	100	14	CTGGATCCGGTCACACAGTG	22	0	1.9	0	0	0.1	4.3	0	0	0	0.2	0	0	0	0	0	0	0	0	0	0	0	0	0	0	0	0	2.11757
20997	131	100	13	TGGATCCGGTCACACAGTGA	22	0	1.9	0	0	0.1	4.3	0	0	0	0.2	0	0	0	0	0	0	0	0	0	0	0	0	0	0	0	0	2.11757
21024	131	100	15	GCTGGATCCGGTCACACAGT	22	0	1.9	0	0	0.1	4.3	0	0	0	0.2	0	0	0	0	0	0	0	0	0	0	0	0	0	0	0	0	2.11757
21069	121	80	20	ATCCGGTCACACAGTGACGG	22	0	1.9	0	0	0.1	4.3	0	0	0	0.2	0	0	0	0	0	0	0	0	0	0	0	0	0	0	0	0	2.11757
21070	122	80	20	GATCCGGTCACACAGTGACG	22	0	1.9	0	0	0.1	4.3	0	0	0	0.2	0	0	0	0	0	0	0	0	0	0	0	0	0	0	0	0	2.11757
21071	131	100	12	GGATCCGGTCACACAGTGAC	22	0	1.9	0	0	0.1	4.3	0	0	0	0.2	0	0	0	0	0	0	0	0	0	0	0	0	0	0	0	0	2.11757
21107	119	80	20	CCGGTCACACAGTGACGGTT	22	0	1.9	0	0	0.1	4.3	0	0	0	0.2	0	0	0	0	0	0	0	0	0	0	0	0	0	0	0	0	2.11757
21108	120	80	20	TCCGGTCACACAGTGACGGT	22	0	1.9	0	0	0.1	4.3	0	0	0	0.2	0	0	0	0	0	0	0	0	0	0	0	0	0	0	0	0	2.11757
21229	114	80	20	CACACAGTGACGGTTGTGTG	22	0	0	0	0	0.1	4.3	0	0	0	0.2	0	0	0	0	0	0	0	0	0	0	0	0	0	0	0	0	2.11757
21230	115	80	20	TCACACAGTGACGGTTGTGT	22	0	0	0	0	0.1	4.3	0	0	0	0.2	0	0	0	0	0	0	0	0	0	0	0	0	0	0	0	0	2.11757
21231	116	80	20	GTCACACAGTGACGGTTGTG	22	0	0	0	0	0.1	4.3	0	0	0	0.2	0	0	0	0	0	0	0	0	0	0	0	0	0	0	0	0	2.11757
21262	111	100	13	ACAGTGACGGTTGTGTGTGC	22	0	0	0	0	0.1	4.3	0	0	0	0.2	0	0	0	0	0	0	0	0	0	0	0	0	0	0	0	0	2.11757
21263	112	100	12	CACAGTGACGGTTGTGTGTG	22	0	0	0	0	0.1	4.3	0	0	0	0.2	0	0	0	0	0	0	0	0	0	0	0	0	0	0	0	0	2.11757
21264	113	80	20	ACACAGTGACGGTTGTGTGT	22	0	0	0	0	0.1	4.3	0	0	0	0.2	0	0	0	0	0	0	0	0	0	0	0	0	0	0	0	0	2.11757
21339	117	80	20	GGTCACACAGTGACGGTTGT	22	0	0	0	0	0.1	4.3	0	0	0	0.2	0	0	0	0	0	0	0	0	0	0	0	0	0	0	0	0	2.11757
21340	118	80	20	CGGTCACACAGTGACGGTTG	22	0	0	0	0	0.1	4.3	0	0	0	0.2	0	0	0	0	0	0	0	0	0	0	0	0	0	0	0	0	2.11757
23923	109	89.474	19	CGCGACGGTTCTGTGTGCGG	12	0	0	0	0	0	2	0	0	0	0	0	0	0	0	0	0	0	0	2	0	0	0	0	0	0	0	2.11548
24286	116	85	20	GTCACGCCGCGACGGTTCTG	12	0	0	0	0	0	2	0	0	0	0	0	0	0	0	0	0	0	0	0	0	0	0	0	0	0	0	2.11548
24315	114	85	20	CACGCCGCGACGGTTCTGTG	12	0	0	0	0	0	2	0	0	0	0	0	0	0	0	0	0	0	0	0	0	0	0	0	0	0	0	2.11548
24317	115	85	20	TCACGCCGCGACGGTTCTGT	12	0	0	0	0	0	2	0	0	0	0	0	0	0	0	0	0	0	0	0	0	0	0	0	0	0	0	2.11548
24413	119	88.889	18	GGTCACGCCGCGACGGTTCT	12	0	0	0	0	0	2	0	0	0	0	0	0	0	0	0	0	0	0	0	0	0	0	0	0	0	0	2.11548
24466	112	85	20	CGCCGCGACGGTTCTGTGTG	12	0	0	0	0	0	2	0	0	0	0	0	0	0	0	0	0	0	0	0	0	0	0	0	0	0	0	2.11548
24467	113	85	20	ACGCCGCGACGGTTCTGTGT	12	0	0	0	0	0	2	0	0	0	0	0	0	0	0	0	0	0	0	0	0	0	0	0	0	0	0	2.11548
24507	110	88.889	18	CCGCGACGGTTCTGTGTGCG	12	0	0	0	0	0	2	0	0	0	0	0	0	0	0	0	0	0	0	0	0	0	0	0	0	0	0	2.11548
24508	111	85	20	GCCGCGACGGTTCTGTGTGC	12	0	0	0	0	0	2	0	0	0	0	0	0	0	0	0	0	0	0	0	0	0	0	0	0	0	0	2.11548
32834	159	94.737	19	GCGCTCACTCTCTTTTCCTT	11	0.4	0	0	0	0	1.8	0.3	0.9	0	0.5	0.6	0	0.4	1	0	0.8	1.6	2	1.3	0.2	0.4	0.4	1	0.6	0.2	0	2
32835	160	94.444	18	TGCGCTCACTCTCTTTTCCT	11	0.4	0	0	0	0	1.8	0.3	0.9	0	0.5	0.6	0	0.4	1	0	0.8	1.6	2	1.3	0.2	0.4	0.4	1	0.6	0.2	0	2
24154	119	89.474	19	CGGTCACGCCGCGACGGTTC	12	0	0	0	0	0	2.3	0	0	0	0	0	0	0	0	0	0	0	0	0	0	0.4	0	0	0	0	0	1.97797
30056	56	94.737	19	AAAATATGTGTATGTGGGCG	10	0	1.3	0	0	0.4	1.8	0	0	0	0.7	0	0	0.4	0.5	1	0	0.2	0	0	0.2	0	0	0	0.6	0.7	0.5	1.974
5437	30	94.444	18	GTGATGTTGGTCCTTTCAAA	112	7.5	22	23.2	24.7	2.3	30.2	0.3	0	0	0	0	0	0	0	0	0	0	0	0	0	0	0	0	0	0	0	1.8567
5447	30	100	14	GATGTTGGTCCTTTCAAAGC	111	7.5	22	23.2	25.2	2.3	30.2	0.3	0	0	0	0	0	0	0	0	0	0	0	0	0	0	0	0	0	0	0	1.84388
5454	30	94.118	17	TGATGTTGGTCCTTTCAAAG	111	7.5	22	23.2	24.7	2.3	30.2	0.3	0	0	0	0	0	0	0	0	0	0	0	0	0	0	0	0	0	0	0	1.84388
17040	85	88.235	17	CTCACAGCTGCAACACGTGA	24	0	0	0	0	0.3	6	0	0	0	0	0	0	0.4	0	0	0	0	0	0	0	0.4	0	0	0	0	0	1.8365
17065	85	88.235	17	CCTCACAGCTGCAACACGTG	24	0	0	0	0	0.3	6	0	0	0	0	0	0	0.4	0	0	0	0	0	0	0	0.4	0	0	0	0	0	1.8365
17532	85	85	20	CCCTCACAGCTGCAACACGT	24	0	0	0	0	0	6	0	0	0	0	0	0	0.4	0	0	0	0	0	0	0	0	0	0	0	0	0	1.8365
17533	86	85	20	GCCCTCACAGCTGCAACACG	24	0	0	0	0	0	6	0	0	0	0	0	0	0.4	0	0	0	0	0	0	0	0	0	0	0	0	0	1.8365
17534	87	85	20	TGCCCTCACAGCTGCAACAC	24	0	0	0	0	0	6	0	0	0	0	0	0	0.4	0	0	0	0	0	0	0	0	0	0	0	0	0	1.8365
17451	92	85	20	CGGGGTGCCCTCACAGCTGC	25	0	0	0	0	0	6.3	0	0	0	0	0	0	0.4	0	0	0	0	0	0	0	0	0	0	0	0	0	1.83254
17453	95	88.889	18	GCGGGGTGCCCTCACAGCTG	25	0	0	0	0	0	6.3	0	0	0	0	0	0	0.4	0	0	0	0	0	0	0	0	0	0	0	0	0	1.83254
5460	25	89.474	19	ATGTTGGTCCTTTCAAAGCC	110	7.5	22	23.2	25.2	2.3	30.2	0.3	0	0	0	0	0	0	0	0	0	0	0	0	0	0	0	0	0	0	0	1.83094
15901	158	95	20	CGCACACTCTCTCTTCCTTC	23	0	0	0	1	0.3	5.8	0	0	0	0	0.6	0	0	0	0	0	0	0	0	0.2	0.4	0	0	0.6	0	0	1.81943
16176	159	95	20	CCGCACACTCTCTCTTCCTT	23	0	0	0	0	0.1	5.8	0	0	0	0	0.6	0	0	0	0	0	0	0	0	0	0	0	0	0	0	0	1.81943
16177	160	95	20	GCCGCACACTCTCTCTTCCT	23	0	0	0	0	0.1	5.8	0	0	0	0	0.6	0	0	0	0	0	0	0	0	0	0	0	0	0	0	0	1.81943
4662	142	90	20	CTTCCCTCCTCCTTACGCTG	110	14.6	15.7	15	13.4	30.8	19.1	0	0	0	0	0	0	0	0	0	0.8	0	0	0	0.2	0	0	0.5	0.6	0	0	1.80346
4714	143	90	20	CCTTCCCTCCTCCTTACGCT	109	14.1	15.7	15	13.4	30.8	17.6	0	0	0	0	0	0	0	0	0	0.8	0	0	0	0.2	0	0	0.5	0.6	0	0	1.7904
4704	144	90	20	TCCTTCCCTCCTCCTTACGC	109	14.1	15.7	15	13.4	30.9	17.6	0	0	0	0	0	0	0	0	0	0.8	0	0	0	0.2	0	0	0.5	0.6	0	0	1.78588
17416	91	85	20	GGGGTGCCCTCACAGCTGCA	25	0	0	0	0	0	6.8	0	0	0	0	0	0	0.4	0	0	0	0	0	0	0	0	0	0	0	0	0	1.73697
17557	89	85	20	GGTGCCCTCACAGCTGCAAC	23	0	0	0	0	0	6.3	0	0	0	0	0	0	0.4	0	0	0	0	0	0	0	0	0	0	0	0	0	1.71707
17587	88	85	20	GTGCCCTCACAGCTGCAACA	23	0	0	0	0	0	6.3	0	0	0	0	0	0	0.4	0	0	0	0	0	0	0	0	0	0	0	0	0	1.71707
10183	118	90	20	CGGACACGCGGCGACGGTTG	38	1.3	8.8	8.2	10.9	0.3	9.8	0.3	0	0	0.2	0	0	0	0	0	0	0.4	0	0	0.2	0.4	0	0	0	0.2	0.2	1.71251
30527	95	92.857	14	CGCAGGTGCCTTCACAGCTG	18	0	0	0	0	0	4.8	0	0	0	0	0	0	0	0	0	0	0	0	0	0	0	0	0	0	0	0	1.71187
30528	95	92.857	14	GCGCAGGTGCCTTCACAGCT	18	0	0	0	0	0	4.8	0	0	0	0	0	0	0	0	0	0	0	0	0	0	0	0	0	0	0	0	1.71187
4807	28	90	20	GTGCTGTTGGTCCTCTCAGT	82	23.8	24.5	20.8	22.8	2.3	13.6	0.3	9.6	8.6	4.5	4.5	4	24.1	1.4	0	0	1.8	12.8	7.9	9.6	3.4	3.4	2.6	1.2	2.6	2.8	1.70261
4824	27	90	20	TGCTGTTGGTCCTCTCAGTG	82	23	24.5	20.3	22.8	2	13.9	0.3	9.6	8.6	4.5	4.5	4	24.1	1.4	0	0	2.2	12.8	7.9	9.6	3.4	3.4	2.6	1.8	2.6	2.8	1.70261
4811	26	94.444	18	GCTGTTGGTCCTCTCAGTGC	81	23	24.5	20.3	22.8	2	14.1	0.3	10.5	8.6	4.5	4.5	4	24.1	1.4	0	0	2.2	12.8	8.6	9.6	3.4	3.8	2.6	1.8	2.6	2.8	1.68513
4837	25	94.737	19	CTGTTGGTCCTCTCAGTGCC	81	23	24.5	19.8	22.8	2	14.1	0.3	10.5	8.6	4.5	4.5	4	24.1	1.4	0	0	2.2	12.1	8.6	9.6	3.4	3.8	2.6	1.2	2.6	2.8	1.68513
5132	23	95	20	GTTGGTCCTCTCAGTGCCTT	82	23.4	24.5	19.8	22.8	1.6	14.9	0.3	0.9	1.1	10	10.2	7.4	25.2	2.9	1	0	4.4	12.1	6.6	3.4	4.1	4.2	2.6	1.2	2.8	2.8	1.66354
30448	95	85	20	TGCGCAGGTGCCTTCACAGC	18	0	0	0	0	0	5	0	0	0	0	0	0	0	0	0	0	0	0	0	0	0	0	0	0	0	0	1.66297
30449	98	88.889	18	GTGCGCAGGTGCCTTCACAG	18	0	0	0	0	0	5	0	0	0	0	0	0	0	0	0	0	0	0	0	0	0	0	0	0	0	0	1.66297
30450	98	89.474	19	TGTGCGCAGGTGCCTTCACA	18	0	0	0	0	0	5	0	0	0	0	0	0	0	0	0	0	0	0	0	0	0	0	0	0	0	0	1.66297
10123	120	90	20	TCCGGACACGCGGCGACGGT	38	1.3	8.8	8.2	11.4	0.3	9.8	0.3	0	0	0.2	0	0	0	0	0	0	0.4	0	0	0.2	0.4	0	0	0	0.2	0.2	1.65313
10124	122	90	20	GATCCGGACACGCGGCGACG	38	1.3	8.8	8.2	11.4	0.3	9.8	0.3	0.4	0	0	0	0	0	0	0	0	0.4	0	0	0.2	0.4	0	0	0	0.2	0.2	1.65313
10131	119	90	20	CCGGACACGCGGCGACGGTT	38	1.3	8.8	8.2	11.4	0.3	9.8	0.3	0	0	0.2	0	0	0	0	0	0	0.4	0	0	0.2	0.4	0	0	0	0.2	0.2	1.65313
10132	121	90	20	ATCCGGACACGCGGCGACGG	38	1.3	8.8	8.2	11.4	0.3	9.8	0.3	0	0	0.2	0	0	0	0	0	0	0.4	0	0	0.2	0.4	0	0	0	0.2	0.2	1.65313
10141	125	94.444	18	GGATCCGGACACGCGGCGAC	38	1.3	8.8	8.2	11.4	0.3	9.8	0.3	0.4	0	0	0	0	0	0	0	0	0.4	0	0	0.2	0.4	0	0	0	0.2	0.2	1.65313
10277	125	95	20	CTGGATCCGGACACGCGGCG	38	2.2	8.8	8.2	11.4	0.1	9.6	0.3	0.4	0	0	0	0	0	0	0	0	0.4	0	0	0.2	0.4	0	0	0	0.2	0.2	1.65313
10278	125	94.737	19	TGGATCCGGACACGCGGCGA	38	2.2	8.8	8.2	11.4	0.1	9.6	0.3	0.4	0	0	0	0	0	0	0	0	0.4	0	0	0.2	0.4	0	0	0	0.2	0.2	1.65313
18452	95	88.889	18	CGCAGGGTGCCTTCACAGCT	10	0	0	0	0	0	2.5	0	0	0	0	0	0	0	0	0	0	0	0	0	0	0	0	0	0	0	0	1.65208
18453	98	89.474	19	GTGCGCAGGGTGCCTTCACA	10	0	0	0	0	0	2.5	0	0	0	0	0	0	0	0	0	0	0	0	0	0	0	0	0	0	0	0	1.65208
18484	95	88.889	18	GCGCAGGGTGCCTTCACAGC	10	0	0	0	0	0	2.5	0	0	0	0	0	0	0	0	0	0	0	0	0	0	0	0	0	0	0	0	1.65208
18485	98	88.889	18	TGCGCAGGGTGCCTTCACAG	10	0	0	0	0	0	2.5	0	0	0	0	0	0	0	0	0	0	0	0	0	0	0	0	0	0	0	0	1.65208
6478	138	86.957	23	TTCCCTCCTCCCGCTGGATC	62	7.9	0	1	4.5	5.7	19.1	0.3	0.4	1.1	1.7	2.3	2	15.3	9.6	14.7	15.1	5.3	0.7	0.7	0.2	0.4	0	0	2.3	0.9	0.5	1.64816
6516	139	86.957	23	CTTCCCTCCTCCCGCTGGAT	62	7.9	0	1	4.5	5.8	19.1	0.3	0.4	1.1	1.7	2.3	2	14.9	9.6	15.2	14.2	5.3	0.7	0.7	0.2	0.4	0	0	2.3	1.2	0.5	1.64816
5605	21	95	20	TGGTCCTCTCAGTGCCTTCG	73	19	22.6	19.4	22.3	0.5	13.6	0.3	0.4	0.5	8.6	9.7	7.4	22.7	1	0	0	2.6	10.8	4.6	3.2	3	2.5	2.6	0.6	2.3	2.3	1.64264
4838	24	95	20	TGTTGGTCCTCTCAGTGCCT	82	23.4	24.5	19.8	22.8	1.6	14.6	0.3	0.9	0.5	10	10.8	7.4	25.6	3.3	1	0	4.4	12.8	6.6	3.7	4.1	4.2	2.6	1.2	2.8	2.8	1.64169
18915	137	94.118	17	TTCTCCTTCCGCTGGATCCA	13	3.5	2.5	0.5	2	0	0.3	0.3	0.4	0.5	0	0.6	0	0	0	0	0	0	0	0	0	3	1.7	0.5	2.3	1.9	2.6	1.63743
18948	137	94.118	17	TCTCCTTCCGCTGGATCCAG	13	3.5	2.5	0.5	2	0	0.3	0.3	0.4	0.5	0	0.6	0	0	0	0	0	0	0	0	0	3	1.7	0.5	2.3	1.9	2.6	1.63743
4860	125	94.737	19	TGAATCCGGTCACGCGGCGA	67	6.2	10.7	5.8	11.9	11.5	20.9	0.9	13.1	9.6	2.6	0	0.7	20.9	5.3	1	0	3.6	1.3	3.3	3.9	13.2	15.5	7.1	11.1	7.5	10.9	1.6346
5597	125	95	20	CTGAATCCGGTCACGCGGCG	67	6.2	10.7	5.8	11.9	11.5	20.9	0.9	0.4	0	2.6	0	0	20.6	5.3	1	0	3.6	2	1.3	1	4.9	7.6	0	6.4	4	6	1.6346
17513	90	85	20	GGGTGCCCTCACAGCTGCAA	23	0	0	0	0	0	6.8	0	0	0	0	0	0	0.4	0	0	0	0	0	0	0	0	0	0	0	0	0	1.62149
16832	81	95	20	CACTGCAGCAACACTTAAGA	22	0.4	0	0	0	0	6.5	0	0	0	0	0	0	0	0	0	0	3.6	0	0	0	0	0	0	0	0	0	1.61667
16833	82	95	20	TCACTGCAGCAACACTTAAG	22	0.4	0	0	0	0	6.5	0	0	0	0	0	0	0	0	0	0	3.6	0	0	0	0	0	0	0	0	0	1.61667
16876	75	95	20	AGCAACACTTAAGAGCATAT	22	4	0	0	0	0	6.5	0	0	0	0	0	0	0	0	0	0	0	0	0	0	0	0	0	0	0	0	1.61667
10190	116	94.444	18	GACACGCGGCGACGGTTGTG	37	1.3	8.8	8.2	11.4	0.3	9.8	0.3	0.4	0	0.2	0	0	0	0	0	0	0.4	0	0	0.2	0	0	0	0	0.2	0.2	1.61566
10217	117	90	20	GGACACGCGGCGACGGTTGT	37	1.3	8.8	8.2	11.4	0.3	9.8	0.3	0	0	0.2	0	0	0	0	0	0	0.4	0	0	0.2	0	0	0	0	0.2	0.2	1.61566
10327	126	95	20	GCTGGATCCGGACACGCGGC	37	1.8	8.8	8.2	11.4	0.3	9.8	0.3	0.4	0	0	0	0	0	0	0	0	0.7	0	0	0.2	0.4	0	0	0	0.2	0.2	1.61566
10329	127	95	20	CGCTGGATCCGGACACGCGG	37	1.8	8.8	8.2	11.4	0.3	9.8	0.3	0.4	0	0	0	0	0	0	0	0	0.7	0	0	0.2	0.4	0	0	0	0.2	0.2	1.61566
10337	128	95	20	CCGCTGGATCCGGACACGCG	37	1.3	8.8	8.2	11.4	0.1	9.8	0.3	0.4	0	0	0	0	0	0	0	0	0.7	0	0	0.2	0.4	0	0	0	0.2	0.2	1.61566
10402	131	94.444	18	CTTCCGCTGGATCCGGACAC	37	1.3	8.8	7.7	11.4	0.1	9.6	0.3	1.3	0.5	0	0	0	0	0	0	0	0.5	0	0	0	0.4	0.8	0	0	0.2	0.2	1.61566
10439	132	90	20	CCTTCCGCTGGATCCGGACA	37	1.3	8.8	7.7	11.4	0.1	9.6	0.3	1.3	0.5	0	0	0	0	0	0	0	0.5	0	0	0	0.4	0.8	0	0	0.2	0.2	1.61566
10515	129	95	20	TCCGCTGGATCCGGACACGC	37	1.3	8.8	7.7	11.4	0.1	9.6	0	0	0	0	0	0	0	0	0	0	0.7	0	0	0.2	0.4	0.4	0	0	0.2	0.2	1.61566
10523	130	94.737	19	TTCCGCTGGATCCGGACACG	37	1.3	8.8	7.7	11.4	0.1	9.6	0	0	0	0	0	0	0	0	0	0	0.5	0	0	0.2	0.4	0.4	0	0	0.2	0.2	1.61566
5767	137	88.889	18	TCCCTCCTCCCGCTGGATCC	62	7.9	5.7	12.1	14.3	6.6	19.9	0.6	0.4	1.1	2.4	2.3	2	16	10.5	14.7	15.9	5.3	4.7	0.7	0.2	0.8	0	0.5	5.3	1.2	0.7	1.59185
5456	22	95	20	TTGGTCCTCTCAGTGCCTTC	74	18.5	23.9	19.4	22.8	0.8	14.1	0.3	0.4	0.5	8.8	10.2	6.7	22.7	2.9	1	0	3.8	12.1	5.3	3.2	3.4	2.9	2.6	0.6	2.8	2.3	1.59074
10457	135	94.737	19	CTCCTTCCGCTGGATCCGGA	36	0.9	8.8	7.3	11.4	0.1	9.6	0.3	1.3	0.5	0.2	0	0	0.4	0	0.5	0	0.5	0	0	0	0.4	0.8	0	0	0.2	0.2	1.57719
10479	135	94.444	18	TCCTTCCGCTGGATCCGGAC	36	0.9	8.8	7.3	11.4	0.1	9.6	0.3	1.3	0.5	0	0	0	0	0	0	0	0.5	0	0	0	0.4	0.8	0	0	0.2	0.2	1.57719
21615	150	100	14	TCCCTCCTTCCCTCCTCCTC	10	0	0.6	0	0	2.7	0.3	0	0	0	0	0	0	2.5	0	0.5	0	0	1.3	0	0	0.4	0	0	0	0	0.2	1.57191
16463	25	95	20	TTGTTGGTCCTTTCAGTTCC	31	7.5	0	0	0	0.4	9.8	0	0	0	0.2	0	0	0.4	0.5	0	0	0	0	0	0.5	0	0.4	3.1	0	0.2	0	1.56704
5512	141	90	20	TTCCCTCCTCCTTACGCTGG	93	14.6	15.7	15.5	13.8	30.8	19.1	0	0	0	0	0	0	0	0	0	0.8	0	0	0	0.2	0	0	0.5	0.6	0	0	1.56363
16429	77	95	20	GCAGCAACACTTAAGAGCAT	22	4	0	0	0	0	6.8	0	0	0	0	0	0	0	0	0	0	4	0	0	0	0	0	0	0	0	0	1.56009
16487	76	95	20	CAGCAACACTTAAGAGCATA	22	4	0	0	0	0	6.8	0	0	0	0	0	0	0	0	0	0	3.6	0	0	0	0	0	0	0	0	0	1.56009
16767	78	95	20	TGCAGCAACACTTAAGAGCA	22	0.4	0	0	0	0	6.8	0	0	0	0	0	0	0	0	0	0	4	0	0	0	0	0	0	0	0	0	1.56009
16768	79	95	20	CTGCAGCAACACTTAAGAGC	22	0.4	0	0	0	0	6.8	0	0	0	0	0	0	0	0	0	0	4	0	0	0	0	0	0	0	0	0	1.56009
16769	80	95	20	ACTGCAGCAACACTTAAGAG	22	0.4	0	0	0	0	6.8	0	0	0	0	0	0	0	0	0	0	4	0	0	0	0	0	0	0	0	0	1.56009
17250	67	94.737	19	TTAAGAGCATATCAATATGT	22	0	0	0	0	0	6.8	0	0	0	0	0	0	0	0	0	0	0	0	0	0	0	0	0	0	0	0	1.56009
17251	68	94.444	18	CTTAAGAGCATATCAATATG	22	0	0	0	0	0	6.8	0	0	0	0	0	0	0	0	0	0	0	0	0	0	0	0	0	0	0	0	1.56009
17252	69	90	20	ACTTAAGAGCATATCAATAT	22	0	0	0	0	0	6.8	0	0	0	0	0	0	0	0	0	0	0	0	0	0	0	0	0	0	0	0	1.56009
17253	70	90	20	CACTTAAGAGCATATCAATA	22	0	0	0	0	0	6.8	0	0	0	0	0	0	0	0	0	0	0	0	0	0	0	0	0	0	0	0	1.56009
17254	71	90	20	ACACTTAAGAGCATATCAAT	22	0	0	0	0	0	6.8	0	0	0	0	0	0	0	0	0	0	0	0	0	0	0	0	0	0	0	0	1.56009
17255	72	90	20	AACACTTAAGAGCATATCAA	22	0	0	0	0	0	6.8	0	0	0	0	0	0	0	0	0	0	0	0	0	0	0	0	0	0	0	0	1.56009
17256	75	94.444	18	CAACACTTAAGAGCATATCA	22	0	0	0	0	0	6.8	0	0	0	0	0	0	0	0	0	0	0	0	0	0	0	0	0	0	0	0	1.56009
17257	75	94.737	19	GCAACACTTAAGAGCATATC	22	0	0	0	0	0	6.8	0	0	0	0	0	0	0	0	0	0	0	0	0	0	0	0	0	0	0	0	1.56009
4030	140	90	20	TCCCTCCTCCTTACGCTGGA	92	15	15.7	15	14.3	30.8	18.9	0	0	0	0	0	0	0	0	0	0.8	0	0	0	0.2	0	0	0.5	0.6	0	0	1.5482
4032	139	90	20	CCCTCCTCCTTACGCTGGAT	92	15	15.1	15	14.3	30.8	18.9	0	0	0	0	0	0	0	0	0	0.8	0	0	0	0.2	0	0	0.5	0.6	0	0	1.5482
11921	25	92.857	14	GTCCTTTCAGAGCCCTACAA	41	0.4	8.8	6.8	11.9	0.3	4	0.3	0	0	0	0	0	0	3.8	11.3	8.4	12.4	13.5	0.7	0.2	0	0	0	0	0.7	0	1.53434
11928	25	94.118	17	TTGGTCCTTTCAGAGCCCTA	41	0.4	8.8	6.8	11.4	0.5	4	0.6	0.4	0	0.2	0	0	0	3.8	11.3	7.5	6.2	13.5	0.7	0.5	1.5	0.8	0.5	0.6	1.9	1.9	1.53434
11946	25	93.333	15	GGTCCTTTCAGAGCCCTACA	41	0.4	8.8	6.8	11.4	0.3	4	0.3	0	0	0	0	0	0	3.8	11.3	8.4	12.4	13.5	0.7	0.2	0	0	0	0	0.7	0	1.53434
12240	25	93.75	16	TGGTCCTTTCAGAGCCCTAC	41	0.4	8.8	6.8	11.4	0.3	4	0.3	0	0	0	0	0	0	3.8	11.3	8.4	6.2	13.5	0.7	0.5	0	0	0	0	0.2	0	1.53434
17006	150	87.5	16	CACTTCCTTTCCTTCTCCTT	23	7.1	0	0	0	0	7.3	0	0	0	0	0	0	0	0	0	0	0	0	0	0	0	0	0	0	0	0	1.53185
17007	150	84.211	19	TCACTTCCTTTCCTTCTCCT	23	7.1	0	0	0	0	7.3	0	0	0	0	0	0	0	0	0	0	0	0	0	0	0	0	0	0	0	0	1.53185
17088	147	84.211	19	ACTTCCTTTCCTTCTCCTTC	23	7.1	0	0	0	0	7.3	0	0	0	0	0	0	0	0	0	0	0	0	0	0	0	0	0	0	0	0	1.53185
16115	46	100	16	ATGGGCGGTGTGTGTGTCGT	27	0	5	4.4	2.5	0	8.8	0	0	0	0	0	0.7	0.4	0	0	0	0	0	0	0	0	0	0	0	0.2	0	1.51457
16116	46	94.737	19	GTATGGGCGGTGTGTGTGTC	27	0	5	4.4	2.5	0	8.8	0	0	0	0	0	0.7	0.4	0	0	0	0	0	0	0	0	0	0	0	0.2	0	1.51457
16117	46	100	16	TATGGGCGGTGTGTGTGTCG	27	0	5	4.4	2.5	0	8.8	0	0	0	0	0	0.7	0.4	0	0	0	0	0	0	0	0	0	0	0	0.2	0	1.51457
5442	136	89.474	19	CCCTCCTCCCGCTGGATCCG	62	8.4	8.2	12.6	15.3	7.3	21.2	1.8	0.9	1.6	2.6	2.3	3.4	16.3	10.5	14.7	16.8	5.3	5.4	0.7	1	1.5	0.8	0.5	4.7	1.9	1.4	1.50479
19619	156	100	18	CACTCTCTCTTCCTTCCCAC	18	0.4	0	0	0	0.3	3.5	0	1.8	3.2	0.2	0	0	5.7	1.4	0	0	1.6	4.7	0.7	0	3.4	2.1	0	0	3	4.4	1.50377
19620	156	100	19	TCACTCTCTCTTCCTTCCCA	18	0.4	0	0	0	0.3	3.5	0	1.8	3.2	0.2	0	0	5.7	1.4	0	0	1.6	4.7	0.7	0	3.4	2.1	0	0	3	4.4	1.50377
20091	153	95	20	ACTCTCTCTTCCTTCCCACC	18	0.4	0	0	0	0.3	3.3	0	1.3	3.2	0.2	0	0	5.7	1.4	0	0	1.5	2	0.7	0	3.4	2.1	0	0	3.3	4.4	1.50377
20467	152	95	20	CTCTCTCTTCCTTCCCACCT	18	0.4	0	0	0	0.3	3.3	0	1.3	3.2	0.2	0	0	5.7	1.4	0	0	0.9	0	0.7	0	3.4	2.1	0	0	3.3	4.4	1.50377
22669	64	90	20	AGAGCATATGGATATGTGTG	14	0	0	0	0	0	0	0	0	0	0	0	0	0.4	4.3	1	0	1.8	0	0	0	0	0	0	0	0	0	1.5009
22670	65	89.474	19	GAGAGCATATGGATATGTGT	14	0	0	0	0	0	0	0	0	0	0	0	0	0.4	4.3	1	0	1.8	0	0	0	0	0	0	0	0	0	1.5009
22671	66	88.889	18	TGAGAGCATATGGATATGTG	14	0	0	0	0	0	0	0	0	0	0	0	0	0.4	4.3	1	0	1.8	0	0	0	0	0	0	0	0	0	1.5009
22672	67	85	20	GTGAGAGCATATGGATATGT	14	0	0	0	0	0	0	0	0	0	0	0	0	0.4	4.3	1	0	1.8	0	0	0	0	0	0	0	0	0	1.5009
22673	68	85	20	CGTGAGAGCATATGGATATG	14	0	0	0	0	0	0	0	0	0	0	0	0	0.4	4.3	1	0	1.8	0	0	0	0	0	0	0	0	0	1.5009
22674	69	85	20	ACGTGAGAGCATATGGATAT	14	0	0	0	0	0	0	0	0	0	0	0	0	0.4	4.3	1	0	1.8	0	0	0	0	0	0	0	0	0	1.5009
22675	70	85	20	CACGTGAGAGCATATGGATA	14	0	0	0	0	0	0	0	0	0	0	0	0	0.4	4.3	1	0	1.8	0	0	0	0	0	0	0	0	0	1.5009
15343	42	94.737	19	GGCGGTGTGTGTGTCGTTGG	28	7.1	5	5.3	2.5	0.1	9.3	0	0	0	0.2	0	0	0.7	0	0	0	0	0.7	0	0	0.4	0	0	0.6	0.7	0	1.49341
7706	149	100	17	CTTCCTTCCCTCCTCCCGCT	51	5.7	0	0.5	2	4.3	17.6	0	0.4	0.5	1.7	1.7	0.7	9.6	9.6	15.2	15.1	5.3	0.7	0.7	0	0	0	0	1.2	0.9	0.7	1.48321
3253	31	90	20	TGTGTGCTGTTGGTCCTCTC	94	28.7	32	31	30.7	9.3	32.7	0.3	10.1	9.1	13.6	11.4	9.4	33	1.9	0	0	2	19.5	8.6	10.6	4.1	3.4	2.6	1.2	3	3.2	1.48239
3261	30	90	20	GTGTGCTGTTGGTCCTCTCA	94	28.3	32	31	30.7	9.3	32.5	0.3	10.1	9.1	13.6	11.4	9.4	33	1.9	0	0	2	19.5	8.6	10.6	4.1	3.4	2.6	1.2	3	3.2	1.48239
3271	29	90	20	TGTGCTGTTGGTCCTCTCAG	94	28.3	32	31	30.7	9.2	32.5	0.3	10.1	9.6	13.6	11.4	9.4	33	1.9	0	0	2	19.5	8.6	10.3	4.1	3.4	2.6	1.2	3	3.2	1.48239
3235	34	94.444	18	GTGTGTGCTGTTGGTCCTCT	94	28.7	32	31	30.7	9.3	33.2	0.3	10.1	9.6	13.8	10.8	8.7	33	1.9	0	0.8	2.2	21.5	8.6	11.1	4.1	3.8	3.1	1.2	3	3.5	1.47393
7566	149	100	18	TCTTCCTTCCCTCCTCCCGC	52	5.7	0	0.5	2	4.3	18.1	0	0.4	0.5	1.7	1.7	0.7	9.6	9.6	15.7	15.1	5.3	0.7	0.7	0.7	0	0.4	0.5	1.2	0.9	1.2	1.47242
6976	149	100	15	TCCTTCCCTCCTCCCGCTGG	54	7.5	0	1	2.5	6.1	18.9	0	0.4	1.1	1.7	2.3	2	10.7	9.6	15.2	15.1	5.3	0.7	0.7	0.2	0	0	0	2.3	1.2	0.7	1.46666
7602	149	100	16	TTCCTTCCCTCCTCCCGCTG	51	5.7	0	0.5	2	4.3	17.9	0	0.4	0.5	1.7	1.7	0.7	9.6	9.6	15.2	15.1	5.3	0.7	0.7	0	0	0	0	1.2	0.9	0.7	1.46013
29928	101	100	17	TATGTGTGCGGGGTGCCTTA	10	0	0	0	0	0.1	3	0	0	0	0	0.6	0	0	0	0	0	0	0.7	0	0.2	0	0	0	0	0	0	1.45943
30764	101	100	17	ATGTGTGCGGGGTGCCTTAT	10	0	0	0	0	0.1	3	0	0	0	0	0	0	0	0	0	0	0	0	0	0.2	0	0	0	0	0	0	1.45943
5168	138	90	20	CCTCCTCCTTACGCTGGATC	93	15.5	28.3	24.7	19.8	33.2	18.9	0	0	0	0	0	0	0	0	0	0.8	0	0	0	0.2	0	0	0.5	0.6	0	0	1.45866
6899	149	100	14	CCTTCCCTCCTCCCGCTGGA	54	7.9	0	1	2.5	6.1	19.1	0.3	0.4	1.1	1.7	2.3	2	14.6	9.6	15.2	14.2	5.3	0.7	0.7	0.2	0.4	0	0	2.3	1.2	0.7	1.45224
14820	43	95	20	TGGGCGGTGTGTGTGTCGTT	28	7.1	5	5.3	2.5	0.1	9.6	0	0	0.5	0.5	0	1.3	1.1	0	0	0	0	0.7	0	0	0.4	0	0	0.6	0.9	0.2	1.45199
15222	42	95	20	GGGCGGTGTGTGTGTCGTTG	28	7.1	5	5.3	2.5	0.1	9.6	0	0	0	0.2	0	0.7	1.1	0	0	0	0	0.7	0	0	0.4	0	0	0.6	0.9	0.2	1.45199
17246	159	94.444	18	GGCTCACTCTCACTTCCTTT	21	6.2	0	0	0	0.1	7.1	0	0	0	0	0.6	0	0	0	0	0	0	0	0	0	0	0	0	0	0	0	1.44151
25120	129	94.737	19	GCCGCTGGATCTGGTCACGC	21	0	0	0	0	0	7.1	0.3	0	0	0.5	0	0	0	0	0	0	0	0	0	0	0	0	0	0	0.5	0	1.44151
25121	130	94.444	18	TGCCGCTGGATCTGGTCACG	21	0	0	0	0	0	7.1	0.3	0	0	0.5	0	0	0	0	0	0	0	0	0	0	0	0	0	0	0.5	0	1.44151
25260	131	94.118	17	CTGCCGCTGGATCTGGTCAC	21	0	0	0	0	0	7.1	0.3	0	0	0.2	0	0	0	0	0	0	0	0	0	0	0	0	0	0	0.2	0	1.44151
25261	132	90	20	CCTGCCGCTGGATCTGGTCA	21	0	0	0	0	0	7.1	0.3	0	0	0.2	0	0	0	0	0	0	0	0	0	0	0	0	0	0	0.2	0	1.44151
25403	133	89.474	19	TCCTGCCGCTGGATCTGGTC	21	0	0	0	0	0	7.1	0.3	0	0	0.2	0	0	0	0	0	0	0	0	0	0	0	0	0	0	0.2	0	1.44151
25404	134	85	20	CTCCTGCCGCTGGATCTGGT	21	0	0	0	0	0	7.1	0.3	0	0	0.2	0	0	0	0	0	0	0	0	0	0	0	0	0	0	0.2	0	1.44151
20448	151	95	20	TCTCTCTTCCTTCCCACCTC	18	0.4	0	0	0	0.3	3.3	0	1.3	3.2	0.2	0	0	6	1.4	0	0	0.9	0	0.7	0	3.4	2.1	0	0	3.3	4.4	1.44057
5191	137	90	20	CTCCTCCTTACGCTGGATCC	92	15.5	28.3	24.7	19.8	33.3	18.9	0	0	0	0	0	0	0	0	0	0.8	0	0	0	0.2	0	0	0.5	0.6	0	0	1.43902
16818	28	100	18	GTTGTTGGTCCTTTCAGTTC	28	7.5	0	0	0.5	0.4	9.8	0	0	0	0.2	0	0	0.4	0	0	0	0	0	0	0	0	0.4	3.1	0	0	0	1.42502
4351	125	100	16	GAATCCGGTCACGCGGCGAC	68	16.8	10.7	5.8	12.4	11.9	24.7	0.9	13.6	10.2	6.7	2.8	1.3	20.9	5.3	1	0	3.8	1.3	3.3	4.2	17.7	19.3	10.7	17.5	14.7	15.1	1.42483
22179	121	85	20	ATCTGGTCACGCAGCGACGG	22	0	1.3	0	0	0.3	7.6	0	0	0.5	1.4	1.1	0	3.9	0	0	0	0	0	0.7	1.2	1.9	0.4	0	0	0.2	0.7	1.41923
22180	122	85	20	GATCTGGTCACGCAGCGACG	22	0	1.3	0	0	0.3	7.6	0	0	0.5	1.4	1.1	0	3.9	0	0	0	0	0	0.7	1.2	1.9	0.4	0	0	0.2	0.7	1.41923
17176	150	85	20	CTCACTTCCTTTCCTTCTCC	21	7.1	0	0	0	0	7.3	0	0	0	0	0	0	0	0	0	0	0	0	0	0	0	0	0	0	0	0	1.40632
17177	151	85	20	TCTCACTTCCTTTCCTTCTC	21	7.1	0	0	0	0	7.3	0	0	0	0	0	0	0	0	0	0	0	0	0	0	0	0	0	0	0	0	1.40632
25358	135	85	20	CCTCCTGCCGCTGGATCTGG	21	0	0	0	0	0	7.3	0.3	0	0	0.2	0	0	0	0	0	0	0	0	0	0	0	0	0	0	0.2	0	1.40632
25424	138	89.474	19	CTCCTCCTGCCGCTGGATCT	21	0	0	0	0	0	7.3	0.3	0	0	0.2	0	0	0	0	0	0	0	0	0	0	0	0	0	0	0.5	0	1.40632
25425	138	88.889	18	TCCTCCTGCCGCTGGATCTG	21	0	0	0	0	0	7.3	0.3	0	0	0.2	0	0	0	0	0	0	0	0	0	0	0	0	0	0	0.5	0	1.40632
8950	81	85	20	CACAGTAGCAACACGTGAGA	49	0.4	10.1	16.4	7.9	8.8	18.1	0	0	0.5	0	0.6	0	8.9	0	0	0	0	0	0	0.5	0.4	0	0	0	0.5	0.5	1.38836
17245	155	89.474	19	CACTCTCACTTCCTTTCCTT	20	7.1	0	0	0	0	7.1	0	0	0	0	0.6	0	0	0	0	0	0	0	0	0	0	0	0	0	0	0	1.3744
17310	152	85	20	CTCTCACTTCCTTTCCTTCT	20	7.1	0	0	0	0	7.1	0	0	0	0	0	0	0	0	0	0	0	0	0	0	0	0	0	0	0	0	1.3744
17311	155	88.889	18	ACTCTCACTTCCTTTCCTTC	20	7.1	0	0	0	0	7.1	0	0	0	0	0	0	0	0	0	0	0	0	0	0	0	0	0	0	0	0	1.3744
17110	159	94.444	18	GCTCACTCTCACTTCCTTTC	21	7.5	0	0	0	0.1	7.1	0	0	0	0	0.6	0	0	0	0	0	0	0	0	0	0	0	0	0	0	0	1.37197
8853	79	93.75	16	CAGTAGCAACACGTGAGAGC	49	0.4	10.1	16.4	8.4	9	18.4	0	0	0.5	0	0	0.7	9.6	0	0.5	0	0	0	0	0.7	0.4	0	0	0.6	0.5	0.5	1.36587
8860	80	85	20	ACAGTAGCAACACGTGAGAG	49	0.4	10.1	16.4	8.4	9	18.4	0	0	0.5	0	0	0.7	9.6	0	0	0	0	0	0	0.7	0.4	0	0	0.6	0.5	0.5	1.36587
8963	82	85	20	TCACAGTAGCAACACGTGAG	49	0.4	9.4	16.4	7.9	8.8	18.4	0	0	0.5	0	0.6	0	8.5	0	0	0	0	0	0	0.5	0.4	0	0	0	0.5	0.5	1.36587
7754	145	90	20	TTCCTTCCCTCCTCCTTACG	63	12.4	14.5	15	13.4	24	14.4	0	0	0	0	0	0	0	0	0	0.8	0	0	0	0.2	0	0	0.5	0.6	0	0	1.35614
22177	118	89.474	19	TGGTCACGCAGCGACGGTTG	21	0	1.3	0	0	0.4	7.6	0	0	0.5	1.2	1.1	0	3.9	0	0	0	0.2	0.7	0.7	1.2	1.9	0.4	0	0	0.2	0.7	1.35509
22178	119	88.889	18	CTGGTCACGCAGCGACGGTT	21	0	1.3	0	0	0.4	7.6	0	0	0.5	1.2	1.1	0	3.9	0	0	0	0.2	0.7	0.7	1.2	1.9	0.4	0	0	0.2	0.7	1.35509
30145	85	85	20	CCTTATCTGCAGCAGCACGT	10	0.4	0	0	0	0.1	3.3	0	0	0	0	0	0	0	0	0	0	0	0	0	0	0	0	0	0	0	0	1.35509
30146	85	84.211	19	CTTATCTGCAGCAGCACGTG	10	0.4	0	0	0	0.1	3.3	0	0	0	0	0	0	0	0	0	0	0	0	0	0	0	0	0	0	0	0	1.35509
30151	91	89.474	19	GGGTGCCTTATCTGCAGCAG	10	0.4	0	0	0	0.1	3.3	0	0	0	0	0	0	0	0	0	0	0	0	0	0	0	0	0	0	0	0	1.35509
7995	150	100	16	CTTCCTTCCCTCCTCCTTAC	61	12.4	14.5	15.5	10.4	23.4	13.9	0	0	0	0	0	0	0	0	0	0.8	0	0	0.7	0.2	0.4	0.4	1	0.6	1.2	0.5	1.34539
26305	57	89.474	19	TAAATGTGTGTGTGTGTGCT	15	0	0	0	0	0	0.3	0	0.9	0	0.7	1.1	1.3	0	0.5	0.5	0	0.2	0	5.3	0.7	0	0	0	0	0.5	0	1.34465
10003	88	100	11	CCATGACACCTGCAGCAACA	39	0	0	0	0	0	0	0	0	0	14.6	14.8	13.4	6.7	0	0	0	0	0	2.6	2.7	10.9	12.6	10.2	12.8	11.9	11.6	1.34008
8046	150	100	17	TCTTCCTTCCCTCCTCCTTA	60	12.4	14.5	15.5	10.4	23.4	13.3	0	0	0	0	0	0	0	0	0	0.8	0	0	0.7	0.2	0.4	0.4	1	0.6	1.2	0.5	1.32193
9647	86	100	13	ATGACACCTGCAGCAACACG	40	0	0	0	0	0	0	0	0	0	15	15.4	14.1	6.7	0	0	0	0	0	2.6	3	11.7	12.6	10.7	13.4	12.2	11.6	1.32193
9807	92	80	20	GGTGCCATGACACCTGCAGC	40	0	0	0	0	0	0	0	0	0	15	15.4	14.1	6.7	0	0	0	0	0	2.6	2.7	10.9	12.6	10.2	12.8	11.9	11.6	1.32193
9808	93	80	20	GGGTGCCATGACACCTGCAG	40	0	0	0	0	0	0	0	0	0	15	15.4	14.1	6.7	0	0	0	0	0	2.6	2.7	10.9	12.6	10.2	12.8	11.9	11.6	1.32193
9833	91	80	20	GTGCCATGACACCTGCAGCA	40	0	0	0	0	0	0	0	0	0	15	15.4	14.1	6.7	0	0	0	0	0	2.6	2.7	10.9	12.6	10.2	12.8	11.9	11.6	1.32193
9860	90	100	9	TGCCATGACACCTGCAGCAA	40	0	0	0	0	0	0	0	0	0	15	15.4	14.1	6.7	0	0	0	0	0	2.6	2.7	10.9	12.6	10.2	12.8	11.9	11.6	1.32193
9861	91	75	20	GGGGTGCCATGACACCTGCA	40	0	0	0	0	0	0	0	0	0	15	15.4	14.1	6.7	0	0	0	0	0	2.6	2.7	10.9	12.6	10.2	12.3	11.9	11.6	1.32193
9958	98	85.714	14	CGGGGTGCCATGACACCTGC	40	0	0	0	0	0	0	0	0	0	15	15.4	13.4	6.7	0	0	0	0	0	2.6	2.7	10.9	12.6	9.7	12.3	11.9	11.6	1.32193
9982	89	100	10	GCCATGACACCTGCAGCAAC	39	0	0	0	0	0	0	0	0	0	15	14.8	13.4	6.7	0	0	0	0	0	2.6	2.7	10.9	12.6	10.2	12.8	11.9	11.6	1.32193
10177	85	100	14	GACACCTGCAGCAACACGTG	40	0	0	0	0	0	0	0	0	0	15	15.4	14.1	6.4	0	0	0	0	0	2.6	3	9	9.7	9.7	11.7	9.8	8.8	1.32193
10178	85	100	14	TGACACCTGCAGCAACACGT	40	0	0	0	0	0	0	0	0	0	15	15.4	14.1	6.4	0	0	0	0	0	2.6	3	9	9.7	9.7	11.7	9.8	8.8	1.32193
10208	98	86.667	15	GCGGGGTGCCATGACACCTG	40	0	0	0	0	0	0	0	0	0	15.3	15.4	13.4	6.7	0	0	0	0	0	2.6	2.7	10.9	9.7	9.2	12.3	10.5	9.5	1.32193
10227	98	87.5	16	TGCGGGGTGCCATGACACCT	40	0	0	0	0	0	0	0	0	0	15	15.4	13.4	6.7	0	0	0	0	0	2.6	2.7	10.9	9.7	9.2	11.7	10.5	9.5	1.32193
22262	120	85	20	TCTGGTCACGCAGCGACGGT	21	0	1.3	0	0	0.4	7.8	0	0	0.5	1.4	1.1	0	3.9	0	0	0	0	0	0.7	1.2	1.9	0.4	0	0	0.2	0.7	1.32193
22289	125	90	20	CTGGATCTGGTCACGCAGCG	21	0	1.3	0	0	0.3	7.8	0	0	0.5	1.4	1.1	0	4.3	0	0	0	0	0	0.7	1.2	1.9	0.4	0	0	0.2	0.7	1.32193
22291	129	94.737	19	CCGCTGGATCTGGTCACGCA	21	0	1.9	0	0	0.3	7.8	0	0	0.5	1.4	1.1	0	4.3	0	0	0	0	0	0.7	1.2	1.9	0.4	0	0	0.2	0.7	1.32193
22292	129	94.444	18	CGCTGGATCTGGTCACGCAG	21	0	1.9	0	0	0.3	7.8	0	0	0.5	1.4	1.1	0	4.3	0	0	0	0	0	0.7	1.2	1.9	0.4	0	0	0.2	0.7	1.32193
22314	125	88.889	18	GGATCTGGTCACGCAGCGAC	21	0	1.3	0	0	0.3	7.8	0	0	0.5	1.4	1.1	0	3.9	0	0	0	0	0	0.7	1.2	1.9	0.4	0	0	0.2	0.7	1.32193
22315	125	89.474	19	TGGATCTGGTCACGCAGCGA	21	0	1.3	0	0	0.3	7.8	0	0	0.5	1.4	1.1	0	3.9	0	0	0	0	0	0.7	1.2	1.9	0.4	0	0	0.2	0.7	1.32193
22346	126	90	20	GCTGGATCTGGTCACGCAGC	21	0	1.9	0	0	0.3	7.8	0	0	0.5	1.4	1.1	0	4.3	0	0	0	0	0	0.7	1.2	1.9	0.4	0	0	0.2	0.7	1.32193
30584	95	95	20	GGTGCGGGTGCCTTCACTGC	10	2.2	1.9	0	0	0.8	2.3	1.2	0.4	0	0.2	0	0	0.4	1.9	0	0	2	3.4	0.7	2.5	3	0.8	0	0	0.2	0	1.32193
30952	96	94.737	19	TGGTGCGGGTGCCTTCACTG	10	2.2	1.3	0	0	0.6	2.3	1.2	0.4	0	0.2	0	0	0.4	1.9	0	0	2	3.4	0.7	2.2	3	0.8	0	0	0.2	0	1.32193
17192	155	90	20	TCACTCTCACTTCCTTTCCT	20	7.5	0	0	0	0	7.1	0	0	0	0	0.6	0	0	0	0	0	0	0	0	0	0	0	0	0	0	0	1.30485
17210	156	90	20	CTCACTCTCACTTCCTTTCC	20	7.5	0	0	0	0.1	7.1	0	0	0	0	0.6	0	0	0	0	0	0	0	0	0	0	0	0	0	0	0	1.30485
19588	33	95	20	TGTGTTGTTGTTGGTCCTTC	33	0.4	0	0	0	12.8	2.3	2.3	0	0	0	0	0	0.4	0	0	0	0.4	0	0	0	0	0	0	0	0	0	1.30087
19665	33	94.737	19	GTGTTGTTGTTGGTCCTTCA	33	0.4	0	0	0	12.8	2.3	2.3	0	0	0	0	0	0	0	0	0	0.4	0	0	0	0.4	0	0	0	0	0	1.30087
19868	29	94.444	18	TTGTTGTTGGTCCTTCAGAG	33	0	0	0	0	12.8	2.3	2.3	0	0	0	0	0	0	0	0	0	0.4	0	0	0	0.4	0	0	0	0	0	1.30087
20033	29	94.444	18	GTTGTTGTTGGTCCTTCAGA	33	0	0	0	0	12.8	2.3	2.3	0	0	0	0	0	0	0	0	0	0.4	0	0	0	0.4	0	0	0	0	0	1.30087
19587	29	90.909	22	TGTTGTTGTTGGTCCTTCAG	33	0.4	0	0	0	12.9	2.3	2.3	0	0	0	0	0	0	0.5	0	0	0.4	0	0	0	0.4	0	0	0	0	0	1.29045
27558	39	85.714	21	GGCAATGTGTGTGTGTGTTG	10	3.1	0	0	0	0.1	3.5	0	0	0	0	0	0	0	0	0	0	0	0	0	0	0	0	0	0	0	0.2	1.28951
27560	40	85.714	21	GGGCAATGTGTGTGTGTGTT	10	3.1	0	0	0	0.1	3.5	0	0	0	0	0	0	0	0	0	0	0	0	0	0	0	0	0	0	0	0.2	1.28951
27561	41	100	15	GCAATGTGTGTGTGTGTTGT	10	3.1	0	0	0	0.1	3.5	0	0	0	0	0	0	0	0	0	0	0	0	0	0	0	0	0	0	0	0.2	1.28951
27693	40	100	16	CAATGTGTGTGTGTGTTGTT	10	2.6	0	0	0	0.1	3.5	0	0	0	0	0	0	0	0	0	0	0	0	0	0	0	0	0	0	0	0.2	1.28951
30062	86	85	20	GCCTTATCTGCAGCAGCACG	10	0.4	0	0	0	0.1	3.5	0	0	0	0	0	0	0	0	0	0	0	0	0	0	0	0	0	0	0	0	1.28951
30066	87	85	20	TGCCTTATCTGCAGCAGCAC	10	0.4	0	0	0	0.1	3.5	0	0	0	0	0	0	0	0	0	0	0	0	0	0	0	0	0	0	0	0	1.28951
30068	88	85	20	GTGCCTTATCTGCAGCAGCA	10	0.4	0	0	0	0.1	3.5	0	0	0	0	0	0	0	0	0	0	0	0	0	0	0	0	0	0	0	0	1.28951
30070	91	88.889	18	GGTGCCTTATCTGCAGCAGC	10	0.4	0	0	0	0.1	3.5	0	0	0	0	0	0	0	0	0	0	0	0	0	0	0	0	0	0	0	0	1.28951
9864	87	100	12	CATGACACCTGCAGCAACAC	39	0	0	0	0	0	0	0	0	0	15	15.4	13.4	6.7	0	0	0	0	0	2.6	2.7	11.7	12.6	10.7	12.8	12.2	11.6	1.2863
16533	23	90	20	GTTGGTCCTTCAGAGCCTTA	35	0	0.6	1	0	0.6	2.5	0.9	0	0	13.8	1.1	0	5.7	0.5	0	0.8	4.2	0	1.3	4.9	0.4	0.8	0	0	0.9	1.4	1.2824
5313	60	94.444	18	TACAAATATGTGTGTGTGCT	73	1.3	22.6	26.1	24.2	6.2	29.5	0	0.4	0	3.3	1.7	0.7	25.2	12.9	11.8	10.9	0.7	0	2.6	1.7	2.6	1.7	5.6	2.9	5.6	6	1.27872
15207	50	85	20	TGTGTGTATGGGCAATGTGT	44	0	0	0	0	0	17.6	0	0	0	0	0	0	0	0	0.5	0	0	0	0	0	0	0	0	0	0	0	1.27462
5314	60	100	15	ACAAATATGTGTGTGTGCTG	73	1.3	22.6	26.1	24.2	6.1	29.7	0	0.4	0	3.3	1.7	0.7	25.2	12.9	11.8	10.9	0.7	0	2.6	1.5	2.6	1.7	5.6	2.9	5.6	6	1.26929
5108	136	90	20	TCCTCCTTACGCTGGATCCG	93	15.5	28.3	24.7	19.8	38	18.9	0	0	0	0	0	0	0	0	0	0.8	0	0	0	0.2	0	0	0.5	0.6	0	0	1.26919
25330	90	89.474	19	AGGTGCCTTCACAGCTGCAA	22	0	3.8	1	0.5	8.6	4.8	0	0	0	0	0	0	0	0	0	0	0	0	0	0	0	0	0	0	0	0	1.26053
25331	91	88.889	18	CAGGTGCCTTCACAGCTGCA	22	0	3.8	1	0.5	8.6	4.8	0	0	0	0	0	0	0	0	0	0	0	0	0	0	0	0	0	0	0	0	1.26053
25332	92	88.235	17	GCAGGTGCCTTCACAGCTGC	22	0	3.8	1	0.5	8.6	4.8	0	0	0	0	0	0	0	0	0	0	0	0	0	0	0	0	0	0	0	0	1.26053
5327	60	100	15	CAAATATGTGTGTGTGCTGT	73	1.3	22.6	26.1	24.2	5.7	30	0	0.4	0	3.3	1.7	0.7	25.2	12.9	11.3	10.9	0.7	0	2.6	1.5	2.6	1.7	5.6	2.9	5.6	6	1.25526
15177	49	85	20	GTGTGTATGGGCAATGTGTG	44	0	0	0	0	0	17.9	0	0	0	0	0	0	0	0	0.5	0	0.2	0	0	0	0	0	0	0	0	0	1.25154
22615	30	100	15	TGCTATTGTTGGTCCTTTCA	14	0	0	0	0	0	5.3	0.6	0	0	0	0	0	0	0	0	0	0.2	0	0	0.2	0.4	0	0	0	0.2	0	1.25154
22616	31	90	20	GTGCTATTGTTGGTCCTTTC	14	0	0	0	0	0	5.3	0.6	0	0	0	0	0	0	0	0	0	0.2	0	0	0.2	0.4	0	0	0	0.2	0	1.25154
15230	52	85	20	TATGTGTGTATGGGCAATGT	43	0	0	0	0	0	17.6	0	0	0	0	0	0	0	0	0	0	0	0	0	0	0	0.4	0	0	0	0	1.2422
15231	57	93.75	16	ATATGTGTGTATGGGCAATG	43	0	0	0	0	0	17.6	0	0	0	0	0	0	0	0	0	0	0	0	0	0	0	0.4	0	0	0	0	1.2422
15250	51	85	20	ATGTGTGTATGGGCAATGTG	43	0	0	0	0	0	17.6	0	0	0	0	0	0	0	0	0	0	0	0	0	0	0	0.4	0	0	0	0	1.2422
15175	47	85	20	GTGTATGGGCAATGTGTGTG	44	0	0	0	0	0	18.1	0	0	0	0	0	0	0	0	0.5	0	0.2	0	0	0	0	0	0	0	0	0	1.23635
15176	48	85	20	TGTGTATGGGCAATGTGTGT	44	0	0	0	0	0	18.1	0	0	0	0	0	0	0	0	0.5	0	0.2	0	0	0	0	0	0	0	0	0	1.23635
15247	46	85	20	TGTATGGGCAATGTGTGTGT	44	0	0	0	0	0	18.1	0	0	0	0	0	0	0	0	0	0	0.2	0	0	0	0	0	0	0	0	0	1.23635
15263	45	85	20	GTATGGGCAATGTGTGTGTG	44	0	0	0	0	0	18.1	0	0	0	0	0	0	0	0	0	0	0	0	0	0	0	0	0	0	0	0	1.23635
12912	28	100	19	TGTTGTTGGTCCTTTCAGTT	31	7.5	1.9	1	2	3.2	12.6	0.6	1.8	0.5	0.7	0.6	0	0.7	1.4	0	5.9	2.7	6.1	2.6	4.4	3.4	2.5	3.6	3.5	0.9	0.5	1.23447
15197	57	94.444	18	AAATATGTGTGTATGGGCAA	43	0	0	0	0	0	17.9	0	0	0	0	0	0	0	0	0	0	0	0	0	0	0	0.4	0	0	0	0	1.21912
15209	57	94.118	17	AATATGTGTGTATGGGCAAT	43	0	0	0	0	0	17.9	0	0	0	0	0	0	0	0	0	0	0	0	0	0	0	0.4	0	0	0	0	1.21912
15344	45	88.235	17	TATGGGCAATGTGTGTGTGC	43	0	0	0	0	0	17.9	0	0	0	0	0	0	0	0	0	0	0	0	0	0	0	0	0	0	0	0	1.21912
8224	155	100	19	ACACTCTCTCTTCCTTCCCT	25	2.2	6.9	10.2	7.9	5.3	7.1	0.3	5.7	3.7	0.2	0.6	2	0	0	0	0	0.2	0	8.6	5.7	1.9	0.4	0.5	1.8	0.9	0.9	1.21501
25180	57	90	20	ATAAATGTGTGTGTGTGTGC	15	0	0.6	0	1	0.1	0.3	0	0.9	0	0.7	1.1	1.3	0	0.5	1	0	0.2	1.3	5.9	1	0	0	0	0	0.5	0	1.2134
17047	103	90	20	GGCTGTGTGTGCGCGGTGCC	36	15	0	0	0	0.1	0	0	0	0	0	0	0	0	0.5	0	0	0	0	0	0	0	0	0	0	0	0	1.20945
17048	104	90	20	CGGCTGTGTGTGCGCGGTGC	36	15	0	0	0	0.1	0	0	0	0	0	0	0	0	0.5	0	0	0	0	0	0	0	0	0	0	0	0	1.20945
17049	105	89.474	19	ACGGCTGTGTGTGCGCGGTG	36	15	0	0	0	0.1	0	0	0	0	0	0	0	0	0.5	0	0	0	0	0	0	0	0	0	0	0	0	1.20945
17094	106	88.889	18	GACGGCTGTGTGTGCGCGGT	36	15	0	0	0	0.1	0	0	0	0	0	0	0	0	0	0	0	0	0	0	0	0	0	0	0	0	0	1.20945
13915	88	94.737	19	ATGCCTCCACTGCAGCAACA	45	0	18.9	15.5	16.8	0.6	16.9	0	0	0	0	0	0.7	0	0	0	0	0	0.7	0	0	0	0.4	0	0	0	0	1.20887
22361	32	90	20	TGTGCTATTGTTGGTCCTTT	14	0	0	0	0	0	5.5	0.6	0	0	0	0	0	0	0	0	0	0.2	0	0.7	0.2	0.4	0	0	0	0.2	0	1.20645
22362	33	90	20	GTGTGCTATTGTTGGTCCTT	14	0	0	0	0	0	5.5	0.6	0	0	0	0	0	0	0	0	0	0.2	0	0.7	0.2	0.4	0	0	0	0.2	0	1.20645
23114	38	85	20	GGTGCGTGTGCTATTGTTGG	14	0	0	0	0	0	5.5	0	0	0	0	0	0	0	0	0	0	0	0	0	0	0	0	0	0	0	0	1.20645
23115	39	85	20	CGGTGCGTGTGCTATTGTTG	14	0	0	0	0	0	5.5	0	0	0	0	0	0	0	0	0	0	0	0	0	0	0	0	0	0	0	0	1.20645
23116	40	85	20	GCGGTGCGTGTGCTATTGTT	14	0	0	0	0	0	5.5	0	0	0	0	0	0	0	0	0	0	0	0	0	0	0	0	0	0	0	0	1.20645
23117	41	85	20	GGCGGTGCGTGTGCTATTGT	14	0	0	0	0	0	5.5	0	0	0	0	0	0	0	0	0	0	0	0	0	0	0	0	0	0	0	0	1.20645
23119	47	94.118	17	TGTGGGCGGTGCGTGTGCTA	14	0	0	0	0	0	5.5	0	0	0	0	0	0	0	0	0	0	0	0	0	0	0	0	0	0	0	0	1.20645
23172	36	85	20	TGCGTGTGCTATTGTTGGTC	14	0	0	0	0	0	5.5	0	0	0	0	0	0	0	0	0	0	0	0	0	0	0	0	0	0	0	0	1.20645
23174	37	85	20	GTGCGTGTGCTATTGTTGGT	14	0	0	0	0	0	5.5	0	0	0	0	0	0	0	0	0	0	0	0	0	0	0	0	0	0	0	0	1.20645
23258	42	85	20	GGGCGGTGCGTGTGCTATTG	14	0	0	0	0	0	5.5	0	0	0	0	0	0	0	0	0	0	0	0	0	0	0	0	0	0	0	0	1.20645
23259	47	93.75	16	GTGGGCGGTGCGTGTGCTAT	14	0	0	0	0	0	5.5	0	0	0	0	0	0	0	0	0	0	0	0	0	0	0	0	0	0	0	0	1.20645
23260	47	93.333	15	TGGGCGGTGCGTGTGCTATT	14	0	0	0	0	0	5.5	0	0	0	0	0	0	0	0	0	0	0	0	0	0	0	0	0	0	0	0	1.20645
23275	34	89.474	19	CGTGTGCTATTGTTGGTCCT	14	0	0	0	0	0	5.5	0	0	0	0	0	0	0	0	0	0	0	0	0	0	0	0	0	0	0	0	1.20645
23276	35	88.889	18	GCGTGTGCTATTGTTGGTCC	14	0	0	0	0	0	5.5	0	0	0	0	0	0	0	0	0	0	0	0	0	0	0	0	0	0	0	0	1.20645
15331	45	88.235	17	ATGGGCAATGTGTGTGTGCT	43	0	0	0	0	0	18.1	0	0	0	0	0	0	0	0	0	0	0	0	0	0	0	0	0	0	0	0	1.20393
6205	157	94.737	19	CTCACTCTCTCGTCCTTCCT	81	0.9	27	30	34.6	0.9	33.5	0	0	0	0	0	0	0	0	0	0	0	0	0	0	0	0	0	0	0	0	1.20375
24986	109	89.474	19	CGCGACGGTTATGTGTGCGG	10	0	3.1	0	0.5	0.1	3.8	0	0	0	0.2	0	0	0.7	0	0	0	0	0	0	0.2	0.4	0	0	0.6	0.2	0.2	1.1964
19855	146	90	20	CTTCCTTCTCTCCTCCTCCC	29	0	4.4	12.1	8.9	0.1	4	0.3	0	0.5	0	0.6	0	0	0	1	0	0	0.7	0	0	0.4	0	0	0	0.2	0.2	1.1954
19856	146	90.476	21	TCTTCCTTCTCTCCTCCTCC	29	0	4.4	12.1	8.9	0.1	4	0.3	0	0.5	0	0.6	0	0	0	1	0	0	0.7	0	0	0.4	0	0	0	0.2	0.2	1.1954
19857	146	89.474	19	TTCCTTCTCTCCTCCTCCCG	29	0	4.4	12.1	8.9	0.1	4	0	0	0.5	0	0.6	0	0	0	1	0	0	0.7	0	0	0.4	0	0	0	0.2	0.2	1.1954
19883	150	94.444	18	CTCTTCCTTCTCTCCTCCTC	29	0	4.4	12.1	8.9	0.1	3.8	0.3	0	0.5	0	0.6	0	0	0	1	0	0	0.7	0	0	0.4	0	0	0	0.2	0.2	1.1954
7029	145	89.474	19	GTCCTTCCTTCCTCCTTCCG	80	0	27	29.5	34.6	0.1	33.2	0	0	0	0	0	0	0	0	0	0	0	0	0	0	0	0	0	0	0	0	1.18604
7035	146	88.889	18	CGTCCTTCCTTCCTCCTTCC	80	0	27	29.5	34.6	0.1	33.5	0	0	0	0	0	0	0	0	0	0	0	0	0	0	0	0	0	0	0	0	1.18604
7036	147	85	20	TCGTCCTTCCTTCCTCCTTC	80	0	27	29.5	34.6	0.1	33.5	0	0	0	0	0	0	0	0	0	0	0	0	0	0	0	0	0	0	0	0	1.18604
7039	150	88.889	18	CTCGTCCTTCCTTCCTCCTT	80	0	27	29.5	34.6	0.1	33	0	0	0	0	0	0	0	0	0	0	0	0	0	0	0	0	0	0	0	0	1.18604
21430	107	100	17	GGACGGTTGTGTGTGCGGGG	15	2.2	1.3	0.5	0.5	2	1.8	0.9	0.9	0	2.4	0	0.7	1.1	1	0	0.8	0.4	6.1	1.3	2.2	1.9	2.9	3.6	3.5	2.3	2.1	1.17218
17186	102	94.444	18	GCTGTGTGTGCGCGGTGCCT	35	15	0	0	0	0.1	0	0	0	0	0	0	0	0	0	0	0	0	0	0	0	0	0	0	0	0	0	1.16993
7065	150	89.474	19	TCTCGTCCTTCCTTCCTCCT	79	0	27	29.5	34.6	0.1	32.7	0	0	0	0	0	0	0	0	0	0	0	0	0	0	0	0	0	0	0	0	1.16812
7095	151	90	20	TCTCTCGTCCTTCCTTCCTC	79	0	25.8	29.5	34.6	0.1	32.7	0	0	0	0	0	0	0	0	0	0	0	0	0	0	0	0	0	0	0	0	1.16812
17034	107	85	20	CGACGGCTGTGTGTGCGCGG	36	15.5	0	0	0	0.3	0	0	0	0	0	0	0	0	0	0	0	0	0	0	0	0	0	0	0	0	0	1.16506
17035	110	88.889	18	GCGACGGCTGTGTGTGCGCG	36	15.5	0	0	0	0.3	0	0	0	0	0	0	0	0	0	0	0	0	0	0	0	0	0	0	0	0	0	1.16506
8420	156	100	18	CACACTCTCTCTTCCTTCCC	25	1.8	6.9	10.6	7.4	5.3	7.1	0	4.4	3.7	0.2	0.6	0.7	0	0	0	0	0.2	0	8.6	5.4	1.9	0.4	0	0.6	0.9	0.7	1.16439
4526	80	90	20	ACTGCTGCAACACGTGAGAG	62	0	6.3	12.6	9.9	0	1	1.2	0.4	1.6	25.8	27.3	23.5	9.9	0	0.5	0	0.4	4	15.8	9.3	19.6	15.5	12.8	14	21.8	15.5	1.15455
7106	150	90	20	CTCTCGTCCTTCCTTCCTCC	78	0	26.4	29.5	34.6	0.1	32.7	0	0	0	0	0	0	0	0	0	0	0	0	0	0	0	0	0	0	0	0	1.14998
7131	154	90	20	CACTCTCTCGTCCTTCCTTC	78	0	25.8	29.5	34.6	0.1	32.2	0	0	0	0	0	0	0	0	0	0	0	0	0	0	0	0	0	0	0	0	1.14998
7149	157	94.444	18	TCACTCTCTCGTCCTTCCTT	78	0	25.8	29.5	34.6	0.1	32.2	0	0	0	0	0	0	0	0	0	0	0	0	0	0	0	0	0	0	0	0	1.14998
25010	110	88.889	18	CCGCGACGGTTATGTGTGCG	10	0	3.1	0	0.5	0.1	4	0	0	0	0.2	0	0	0.4	0	0	0	0	0	0	0.2	0.4	0	0	0.6	0.2	0.2	1.1375
28789	115	85	20	TCACGCCGCGACGGTTATGT	10	0	3.1	0	0.5	0.1	4	0.3	0	0	0.2	0	0	0	0	0	0	0	0	0	0.2	0.4	0	0	0.6	0.2	0.2	1.1375
28844	111	85	20	GCCGCGACGGTTATGTGTGC	10	0	3.1	0	0.5	0.1	4	0	0	0	0.2	0	0	0.4	0	0	0	0	0	0	0.2	0.4	0	0	0.6	0.2	0.2	1.1375
28947	112	85	20	CGCCGCGACGGTTATGTGTG	10	0	3.1	0	0.5	0.1	4	0	0	0	0.2	0	0	0	0	0	0	0	0	0	0.2	0.4	0	0	0.6	0.2	0.2	1.1375
28970	114	85	20	CACGCCGCGACGGTTATGTG	10	0	3.1	0	0.5	0.1	4	0	0	0	0.2	0	0	0	0	0	0	0	0	0	0.2	0	0	0	0.6	0.2	0.2	1.1375
29068	113	85	20	ACGCCGCGACGGTTATGTGT	10	0	3.1	0	0.5	0.1	4	0	0	0	0.2	0	0	0	0	0	0	0	0	0	0.2	0	0	0	0.6	0.2	0.2	1.1375
29131	119	89.474	19	CGGTCACGCCGCGACGGTTA	10	0	2.5	0	0.5	0.1	4	0.3	0	0	0.2	0	0.7	0	0	0	0	0	0	0	0.2	0.4	0	0	0.6	0.2	0.2	1.1375
29330	80	89.474	19	TCTGCAGCAGCACGTGAGAG	10	0.4	0	0	0	0.1	4	0.3	0	0	0	0	0	0	0	0	0	0	0	0	0	0	0.4	0	0	0.2	0	1.1375
29443	81	88.889	18	ATCTGCAGCAGCACGTGAGA	10	0.4	0	0	0	0.1	4	0	0	0	0	0	0	0	0	0	0	0	0	0	0	0	0.4	0	0	0.2	0	1.1375
29687	82	88.235	17	TATCTGCAGCAGCACGTGAG	10	0.4	0	0	0	0.1	4	0	0	0	0	0	0	0	0	0	0	0	0	0	0	0	0	0	0	0	0	1.1375
29688	85	92.857	14	TTATCTGCAGCAGCACGTGA	10	0.4	0	0	0	0.1	4	0	0	0	0	0	0	0	0	0	0	0	0	0	0	0	0	0	0	0	0	1.1375
25838	104	90	20	CGTTTTTGTGTGCGGGGTGC	19	0	0	0	0	0.1	8.1	0	0	0	0	0	0	0.4	0	0	0	0	0	0	0	0	0	0	0	0	0	1.13606
25959	105	89.474	19	ACGTTTTTGTGTGCGGGGTG	19	0	0	0	0	0.1	8.1	0	0	0	0	0	0	0.4	0	0	0	0	0	0	0	0	0	0	0	0	0	1.13606
7143	152	90	20	CTCTCTCGTCCTTCCTTCCT	77	0	25.8	30	34.6	0.1	32.2	0	0	0	0	0	0	0	0	0	0	0	0	0	0	0	0	0	0	0	0	1.1316
7158	153	90	20	ACTCTCTCGTCCTTCCTTCC	77	0	25.8	29.5	34.6	0.1	32.2	0	0	0	0	0	0	0	0	0	0	0	0	0	0	0	0	0	0	0	0	1.1316
17285	101	94.737	19	CTGTGTGTGCGCGGTGCCTT	34	15	0	0	0	0.1	0	0	0	0	0	0	0	0	0	0	0	0	0	0	0	0	0	0	0	0	0	1.12928
17324	146	85.714	21	TCCTCCTTCCCTCTTCCTCC	32	14.1	0	0	0	2.3	0	0	0	0	0	0	0	0	0	0	0	0	1.3	0	0	0	0	0.5	0	0.5	0	1.12792
17425	146	88.889	18	CTCCTTCCCTCTTCCTCCCG	32	14.1	0	0	0	0.5	0	0	0	0	0	0	0	0	0	0	0	0	2	0	0	0	0	0.5	0	0.5	0.2	1.12792
17514	146	88.889	18	CCTCCTTCCCTCTTCCTCCC	32	14.1	0	0	0	0.4	0	0	0	0	0	0	0	0	0	0	0	0	1.3	0	0	0	0	0.5	0	0.5	0	1.12792
23323	134	89.474	19	ATCCTTCCGCTGGATTCGGT	11	0	0.6	0	0	0	4.5	0.3	0	0	0	0	0	0	0	0	0	0	0	0	0	0	0	0	0	0	0	1.12553
23324	135	88.889	18	CATCCTTCCGCTGGATTCGG	11	0	0.6	0	0	0	4.5	0.3	0	0	0	0	0	0	0	0	0	0	0	0	0	0	0	0	0	0	0	1.12553
23605	136	88.235	17	CCATCCTTCCGCTGGATTCG	11	0	0	0	0	0	4.5	0	0	0	0	0	0	0	0	0	0	0	0	0	0	0	0	0	0	0	0	1.12553
23606	139	88.889	18	TCCATCCTTCCGCTGGATTC	11	0	0	0	0	0	4.5	0	0	0	0	0	0	0	0	0	0	0	0	0	0	0	0	0	0	0	0	1.12553
23607	139	88.889	18	TTCCATCCTTCCGCTGGATT	11	0	0	0	0	0	4.5	0	0	0	0	0	0	0	0	0	0	0	0	0	0	0	0	0	0	0	0	1.12553
4012	90	100	18	GTGCCTTCACTGCAGCAAAA	88	0	23.2	28.1	29.2	23.9	40	0	0	0	23.9	10.2	7.4	25.9	4.8	5.4	3.4	0.4	1.3	13.8	14.5	13.2	9.2	11.2	10.5	11	12.8	1.11818
5255	38	94.118	17	TGCTGTGTGTGTGCTGTTGG	72	22.1	10.1	13.5	12.9	0	32.7	0	0	0	0.5	0	0.7	0.4	6.7	6.9	5.9	0	0	8.6	10.8	15.1	16	16.8	14.6	17.8	12.3	1.11515
4817	81	90	20	CACTGCTGCAACACGTGAGA	59	0	6.9	12.6	9.4	0	1	1.2	0.4	1.6	25.3	26.7	23.5	9.6	0	0.5	0	0.4	3.4	15.8	9.1	19.6	15.5	12.8	14	21.8	15.3	1.11508
5117	44	85	20	GTGTGCTGTGTGTGTGCTGT	73	21.6	10.7	13.5	11.9	0	33.2	0	0	0	0	0	0	0.4	7.2	6.9	5.9	0	2	12.5	16.2	15.4	16.4	16.8	15.2	17.8	12.5	1.11353
18167	117	89.474	19	GTCATGCGGCGACGGTTGTT	21	0	0	0	0	0.4	8.6	0	0	0	0.2	0.6	0	0	6.2	5.9	9.2	0	5.4	0	0	0.4	0	0	0	0.2	0	1.10893
18401	117	88.889	18	TCATGCGGCGACGGTTGTTT	21	0	0	0	0	0.1	8.6	0	0	0	0.2	0.6	0	0	6.2	5.9	9.2	0	4	0	0	0	0	0	0	0.2	0	1.10893
8708	157	95	20	GCACACTCTCTCTTCCTTCC	24	1.3	6.9	10.6	7.4	5.4	6.8	0	0.4	0	0.2	0.6	0.7	0	0	0	0	0.2	0	7.3	5.2	1.9	0.4	0	0.6	0.9	0.7	1.1078
19326	68	87.5	16	CGCGAGAAGATATAAATATG	24	10.6	0	0	0	0.1	0	0	0	0	0	0	0	0	0	0	0	0	0	0	0	0	0	0	0	0	0	1.1078
19327	69	80	20	ACGCGAGAAGATATAAATAT	24	10.6	0	0	0	0.1	0	0	0	0	0	0	0	0	0	0	0	0	0	0	0	0	0	0	0	0	0	1.1078
24047	106	88.889	18	GACGTTTTTGTGTGCGGGGT	19	0	0	0	0	0.1	8.3	0	0	0	0	0	0	0.4	0	0	0	0	0	0	0	0	0	0	0	0	0	1.1047
24165	107	85	20	CGACGTTTTTGTGTGCGGGG	19	0	0	0	0	0.1	8.3	0	0	0	0	0	0	0.4	0	0	0	0	0	0	0	0	0	0	0	0	0	1.1047
20807	150	93.75	16	CTTCCTTCCCTCTTCCTTAC	22	9.7	0	0	0	1.3	0	0	0	0	0	0	0	0	0	0	0	0	0	0	0	0	0	0	0	0	0	1.10402
20914	150	94.118	17	TCTTCCTTCCCTCTTCCTTA	22	9.7	0	0	0	1.1	0	0	0	0	0	0	0	0	0	0	0	0	0	0	0	0	0	0	0	0	0	1.10402
5278	39	93.75	16	GTGCTGTGTGTGTGCTGTTG	71	22.1	10.1	13.5	11.9	0	32.5	0	0	0	0.5	0	0.7	0.4	6.7	6.9	5.9	0	2	8.6	10.8	15.1	16	16.8	15.2	17.8	12.5	1.10384
4017	37	94.444	18	GCTGTGTGTGTGCTGTTGGT	72	21.6	10.1	13.5	13.8	0	33	15.2	0.4	4.8	3.3	4	4.7	5.3	12	13.3	17.6	10.4	1.3	13.8	18.2	18.4	18	16.8	15.8	20.1	13.5	1.10236
4283	85	94.737	19	CTTCACTGCAGCAAAACGTG	79	0	22.6	27.6	27.7	22.2	36.3	0	0	0	23.2	10.2	7.4	23.4	4.3	4.9	3.4	0.4	1.3	12.5	13.8	13.2	8.8	9.7	8.8	10.8	11.6	1.10082
20549	145	85	20	TTCCTTCCCTCTTCCTTACG	23	10.2	0	0	0	1.4	0	0	0	0	0	0	0	0	0	0	0	0	0	0	0	0	0	0	0	0	0	1.09954
4265	87	95	20	TGCCTTCACTGCAGCAAAAC	78	0	22.6	28.1	28.2	22.7	36	0	0	0	23.6	10.2	7.4	23.4	4.3	4.9	4.2	0.4	1.3	13.8	14	13.2	8.8	9.7	8.8	10.8	11.8	1.09433
4301	86	95	20	GCCTTCACTGCAGCAAAACG	78	0	22.6	28.1	27.7	22.2	36	0	0	0	22.7	10.2	7.4	23.4	4.3	4.9	3.4	0.4	1.3	12.5	13.8	13.2	8.8	9.7	8.8	10.8	11.6	1.09433
5136	47	88.235	17	TGTGTGCTGTGTGTGTGCTG	72	21.6	10.7	13.5	11.9	0	33.2	0	0	0	0	0	0	0.4	7.2	6.9	5.9	0	2	12.5	16.2	15.4	16.8	16.8	15.2	17.6	12.1	1.0939
5248	43	85	20	TGTGCTGTGTGTGTGCTGTT	72	22.5	10.7	13.5	11.9	0	33.2	0	0	0	0	0	0	0.4	7.2	6.9	5.9	0	2	8.6	10.3	15.4	16.4	16.8	15.2	17.8	12.5	1.0939
19450	57	84.211	19	TATATGTGTGTGGGTGGGCA	23	0	0	0	0	0	10.3	0	0	0	0	0	0	0	0	0	0	0	0	0	0	0	0	0	0	0	0	1.08671
17305	110	89.474	19	GGCGACGGCTGTGTGTGCGC	34	15.5	0	0	0	0.1	0	0	0	0	0	0	0	0	0	0	0	0	0	0	0	0	0	0	0	0	0	1.08489
4303	85	95	20	CCTTCACTGCAGCAAAACGT	78	0	22.6	28.1	27.7	22.1	36.3	0	0	0	22.7	10.2	7.4	23.4	4.3	4.9	3.4	0.4	1.3	12.5	13.5	13.2	8.8	9.7	8.8	10.8	11.6	1.08268
4605	85	94.444	18	TTCACTGCAGCAAAACGTGA	79	0	22.6	27.6	28.7	22.4	36.8	0	0	0	22.7	10.2	7.4	23.4	4.3	4.9	3.4	0.4	1.3	5.3	6.9	9.4	5.9	6.1	4.7	7.7	7.7	1.08161
17270	150	88.889	18	CTCCTCCTTCCCTCTTCCTC	32	14.6	0	0	0	2.3	0	0	0	0	0	0	0	0	0	0	0	0	1.3	0	0	0	0	0.5	0	0.5	0	1.08092
13665	146	94.444	18	CCCTCCTTCCCTCCTCCTCC	22	0	0.6	0.5	1	9.9	0.3	0	0	0	0.5	0	0	8.2	0	0.5	0	0.2	1.3	0	0.5	0.8	0	0	0	0.2	0.5	1.07731
2764	127	95	20	CGCTGAATCCGGTCACGCGG	147	48.6	30.8	29	32.1	11.7	69.3	0.3	0.4	0	2.6	0	0	20.6	5.3	0.5	0	3.8	20.2	0.7	0.7	4.5	7.6	0	6.4	4.4	6	1.074
2767	126	95	20	GCTGAATCCGGTCACGCGGC	147	48.6	30.8	29	32.1	11.6	69.3	0	0.4	0	2.6	0	0	20.6	5.3	0.5	0	3.8	20.2	0.7	0.7	4.9	7.6	0	6.4	4.4	6	1.074
5141	47	88.889	18	GTGTGTGCTGTGTGTGTGCT	71	21.6	10.7	13.5	11.9	0	33.2	0	0	0	0	0	0	0.4	7.2	6.9	5.9	0	2	12.5	17	15.4	16.8	16.8	15.2	17.6	12.1	1.074
11878	46	94.737	19	GTGTGGGCGGTCTGTGTGTT	45	0	6.3	3.9	7.9	1.5	20.9	0	0	0	0.7	0.6	0	0.7	0	0	0	0	0	9.2	1.7	0	0.4	0	0	0	0.2	1.0707
11952	46	94.444	18	TGTGGGCGGTCTGTGTGTTG	45	0	6.9	3.9	6.9	1.5	20.9	0	0	0	0.5	0	0	0.7	0	0	0	0	0	9.2	1.7	0	0.4	0	0	0	0.2	1.0707
12648	115	94.737	19	ACACGCGGCGACGGTTGTGT	25	1.3	8.8	8.2	11.4	0.3	9.8	0.3	0.4	0	0.5	0	0	0	0	0	0	2.2	0	0.7	0.2	0	0	0.5	0	0.2	0.2	1.06817
7613	51	85	20	ATATGTGTGTGTGCTGTGTG	70	12.8	11.3	14	11.4	3.5	33	0	0	0	0	0	0	0.7	0	0	0	0	2	0	0	0	0	1	0	0.9	0.2	1.06228
7626	50	86.364	22	TATGTGTGTGTGCTGTGTGT	70	12.8	11.3	14	11.4	3.5	33	0	0	0	0	0	0	0.7	0	0	0	0	2	0	0	0	0	1	0	0.9	0.2	1.06228
5166	45	84.211	19	TGTGTGTGCTGTGTGTGTGC	70	21.6	10.7	13.5	11.9	0	33.2	0	0	0	0	0	0	0.4	7.2	6.9	5.9	0	2	11.9	17.2	15.4	16.8	16.8	15.2	17.6	12.1	1.05382
6243	45	85	20	GTGTGTGTGCTGTGTGTGTG	70	13.2	10.7	13.5	11.9	3.4	33.2	1.8	0	0	0	0	0	0.4	7.2	6.9	5.9	0	2	2.6	6.1	7.5	9.2	7.7	6.4	5.4	5.3	1.05382
6394	48	86.364	22	TGTGTGTGTGCTGTGTGTGT	70	13.2	10.7	14	11.9	3.4	33.2	1.8	0	0	0	0	0	0.4	7.2	6.9	5.9	0	2	0	0.2	7.5	9.2	7.7	6.4	5.6	5.3	1.05382
7585	49	86.364	22	ATGTGTGTGTGCTGTGTGTG	70	13.2	11.3	14	11.4	3.5	33.2	0	0	0	0	0	0	0.7	0	0	0	0	2	0	0	0	0	1	0	0.9	0.2	1.05382
28469	116	85	20	GTCACGCCGCGACGGTTATG	10	0	3.1	0	0.5	0.1	4.3	0.3	0	0	0.2	0	0.7	0	0	0	0	0	0	0	0.2	0.4	0	0	0.6	0.2	0.2	1.05344
28829	119	88.889	18	GGTCACGCCGCGACGGTTAT	10	0	2.5	0	0.5	0.1	4.3	0.3	0	0	0.2	0	0.7	0	0	0	0	0	0	0	0.2	0.4	0	0	0.6	0.2	0.2	1.05344
19402	63	100	16	GAAGATATAAATATGTGTGT	23	10.6	0	0	0	0.1	0	0	0	0	0	0	0.7	0	0	0	0	0	0	0	0	0	0	0	0	0	0	1.04891
19403	64	90	20	AGAAGATATAAATATGTGTG	23	10.6	0	0	0	0.1	0	0	0	0	0	0	0.7	0	0	0	0	0	0	0	0	0	0	0	0	0	0	1.04891
19404	65	89.474	19	GAGAAGATATAAATATGTGT	23	10.6	0	0	0	0.1	0	0	0	0	0	0	0.7	0	0	0	0	0	0	0	0	0	0	0	0	0	0	1.04891
19508	66	88.889	18	CGAGAAGATATAAATATGTG	23	10.6	0	0	0	0.1	0	0	0	0	0	0	0	0	0	0	0	0	0	0	0	0	0	0	0	0	0	1.04891
19509	67	88.235	17	GCGAGAAGATATAAATATGT	23	10.6	0	0	0	0.1	0	0	0	0	0	0	0	0	0	0	0	0	0	0	0	0	0	0	0	0	0	1.04891
21947	28	85.714	21	TGTGCTCTTGGTCCTTCAGT	11	0	0	0	0	0	4.8	0	0	0	0	0	0	0	0	0	0	0	0	0	0	0	0	0	0	0	0	1.04891
21948	29	85.714	21	GTGTGCTCTTGGTCCTTCAG	11	0	0	0	0	0	4.8	0	0	0	0	0	0	0	0	0	0	0	0	0	0	0	0	0	0	0	0	1.04891
21949	33	89.474	19	GTGTGTGCTCTTGGTCCTTC	11	0	0	0	0	0	4.8	0	0	0	0	0	0	0	0	0	0	0	0	0	0	0	0	0	0	0	0	1.04891
21950	33	88.889	18	TGTGTGCTCTTGGTCCTTCA	11	0	0	0	0	0	4.8	0	0	0	0	0	0	0	0	0	0	0	0	0	0	0	0	0	0	0	0	1.04891
26169	98	89.474	19	GTGTGCGGGATGCCTTGACG	11	0	0	0	0	0	4.8	0	0	0	0	0	0	0	0	0	0	0	0	0	0	0	0	0	0	0	0	1.04891
18277	51	84.211	19	GTGTGTGGGTGGGCAATGTG	24	3.5	0	0.5	0	2.9	11.1	0	0	0	0	0	0	0	0	0	0	0	0	0	0	0	0	0	0	0	0	1.04692
18286	52	83.333	18	TGTGTGTGGGTGGGCAATGT	24	3.5	0	0.5	0	2.8	11.1	0	0	0	0	0	0	0	0	0	0	0	0	0	0	0	0	0	0	0	0	1.04692
8415	142	85	20	CTTCCCTTCTCCTTTCGCTG	65	0	10.7	15	11.9	0	31	0	0	0	0	0	0	0	0	0	0	0	0	0	0.2	0	0	0	0	0	0	1.04439
14982	89	94.444	18	GATGCCTCCACTGCAGCAAC	40	0	18.9	15.5	16.8	0.6	16.9	0	0	0	0	0	0.7	0	0	0	0	0	0.7	0	0	0	0	0	0	0	0	1.04286
14984	90	90	20	GGATGCCTCCACTGCAGCAA	40	0	18.9	15.5	16.8	0.6	16.9	0	0	0	0	0	0.7	0	0	0	0	0	0.7	0	0	0	0	0	0	0	0	1.04286
14989	97	90	20	GTGTGCGGGATGCCTCCACT	40	0	18.9	16	16.3	0.3	16.9	0	0	0	0	0	0.7	0	0	0	0	0	0.7	0	0	0	0	0	0	0	0	1.04286
14990	98	90	20	TGTGTGCGGGATGCCTCCAC	40	0	18.9	16	16.3	0.3	16.9	0	0	0	0	0	0.7	0	0	0	0	0	0.7	0	0	0	0	0	0	0	0	1.04286
15006	91	90	20	GGGATGCCTCCACTGCAGCA	40	0	18.9	15.5	16.8	0.3	16.9	0	0	0	0	0	0.7	0	0	0	0	0	0.7	0	0	0	0	0	0	0	0	1.04286
15007	94	90	20	TGCGGGATGCCTCCACTGCA	40	0	18.9	16	16.3	0.3	16.9	0	0	0	0	0	0.7	0	0	0	0	0	0.7	0	0	0	0	0	0	0	0	1.04286
15008	95	90	20	GTGCGGGATGCCTCCACTGC	40	0	18.9	16	16.3	0.3	16.9	0	0	0	0	0	0.7	0	0	0	0	0	0.7	0	0	0	0	0	0	0	0	1.04286
15010	96	90	20	TGTGCGGGATGCCTCCACTG	40	0	18.9	16	16.3	0.3	16.9	0	0	0	0	0	0.7	0	0	0	0	0	0.7	0	0	0	0	0	0	0	0	1.04286
15050	99	90	20	GTGTGTGCGGGATGCCTCCA	40	0	18.9	16	16.3	0.3	16.6	0	0	0	0	0	0.7	0	0	0	0	0	0.7	0	0	0	0	0	0	0	0	1.04286
15067	93	90	20	GCGGGATGCCTCCACTGCAG	40	0	18.9	15.5	16.3	0.3	16.9	0	0	0	0	0	0.7	0	0	0	0	0	0.7	0	0	0	0	0	0	0	0	1.04286
15083	92	90	20	CGGGATGCCTCCACTGCAGC	40	0	18.9	15.5	16.3	0.3	16.9	0	0	0	0	0	0.7	0	0	0	0	0	0.7	0	0	0	0	0	0	0	0	1.04286
7686	60	100	14	AATATGTGTGTGTGCTGTGT	69	12.8	10.7	14	11.4	3.4	33	0	0	0	0	0	0	0.4	0	0	0	0	2	0	0	0	0	0.5	0	0.9	0.2	1.04182
7704	60	100	15	AAATATGTGTGTGTGCTGTG	69	12.8	10.7	14	11.9	3.4	33	0	0	0	0	0	0	0.4	0	0	0.8	0	2	0	0	0	0	0.5	0	0.9	0.2	1.04182
8103	135	89.474	19	TCTCCTTTCGCTGGATCCGG	70	0	10.1	15.5	11.9	0	33.5	0	0	0.5	0	0	0	0	0	0	0	0	0	0.7	0.7	0.4	0	0	0	0	0	1.04122
8161	137	85	20	CTTCTCCTTTCGCTGGATCC	70	0	10.1	15.5	11.9	0	33.5	0	0	0	0	0	0	0	0	0	0	0	0	0	0.2	0	0	0	0	0	0	1.04122
8171	136	88.889	18	TTCTCCTTTCGCTGGATCCG	70	0	10.1	15.5	11.9	0	33.5	0	0	0	0	0	0	0	0	0	0	0	0	0	0.2	0	0	0	0	0	0	1.04122
24455	42	94.444	18	GGCGGTGTGTGTGTGCTGCT	14	0	1.3	0.5	0	0.8	6.3	4.1	6.1	4.8	0.2	0.6	0	0.4	0	1	0	0	0	0	0.2	2.6	2.1	1	3.5	0.5	1.2	1.03899
24545	42	94.737	19	GGGCGGTGTGTGTGTGCTGC	14	0	1.3	0.5	0	0.8	6.3	4.1	5.7	4.8	0.2	0.6	0	0.4	0	1	0	0	0	0	0.2	2.6	2.1	1	3.5	0.5	1.2	1.03899
31247	37	90	20	GGTGTGTGTGTGCTGCTGGT	14	0	0.6	0.5	0.5	0.6	6.3	0.6	0	0	0.2	0.6	0	0.4	0	1	0	0.2	0	0	0.2	0	0	0	0	0.5	0	1.03899
31317	38	90	20	CGGTGTGTGTGTGCTGCTGG	14	0	0.6	0.5	0.5	0.6	6.3	0.6	0	0	0	0.6	0	0.4	0	1	0	0.2	0	0	0.2	0	0	0	0	0.5	0	1.03899
8351	139	85	20	CCCTTCTCCTTTCGCTGGAT	67	0	10.7	15	11.9	0	32.2	0	0	0	0	0	0	0	0	0	0	0	0	0	0.2	0	0	0	0	0	0	1.03435
12702	159	94.737	19	TCGTTCACTCTCTCTTCCTT	34	0.4	0	0	0	0	16.1	0	0	0	0	0	0	0	0	0	0	0	0	0	0	0.4	0	0	0	0	0	1.03336
8147	138	85	20	CCTTCTCCTTTCGCTGGATC	70	0	10.7	15	11.9	0	33.7	0	0	0	0	0	0	0	0	0	0	0	0	0	0.2	0	0	0	0	0	0	1.03288
27935	99	90	20	TGTGTGCGCAGGTGCCTTCA	18	4	0	0	0	0	8.3	0.3	0	0	0	0	0	0	0	0	0	0	0	0	0	0	0	0	0	0	0	1.0307
27936	100	85.714	21	TTGTGTGCGCAGGTGCCTTC	18	4	0	0	0	0	8.3	0.3	0	0	0	0	0	0	0	0	0	0	0	0	0	0	0	0	0	0	0	1.0307
28274	98	90	20	GTGTGCGCAGGTGCCTTCAC	18	4	0	0	0	0	8.3	0.3	0	0	0	0	0	0	0	0	0	0	0	0	0	0	0	0	0	0	0	1.0307
19449	57	85	20	ATATATGTGTGTGGGTGGGC	22	0	0	0	0	0	10.3	0	0	0	0	0	0	0	0	0	0	0	0	0	0	0	0	0.5	0	0	0	1.02531
19461	55	89.474	19	AATATATGTGTGTGGGTGGG	22	0	0	0	0	0	10.3	0	0	0	0	0	0	0	0	0	0	0	0	0	0	0	0	0.5	0	0	0	1.02531
19275	57	87.5	16	ATGTGTGTGGGTGGGCAATG	23	0	0	0.5	0	0	10.8	0	0	0	0	0	0	0	0	0	0	0	0	0	0	0	0	0	0	0	0	1.02425
19376	57	87.5	16	ATATGTGTGTGGGTGGGCAA	23	0	0	0	0	0	10.8	0	0	0	0	0	0	0	0	0	0	0	0	0	0	0	0	0	0	0	0	1.02425
19377	57	87.5	16	TATGTGTGTGGGTGGGCAAT	23	0	0	0	0	0	10.8	0	0	0	0	0	0	0	0	0	0	0	0	0	0	0	0	0	0	0	0	1.02425
8366	141	85	20	TTCCCTTCTCCTTTCGCTGG	66	0	10.7	15	11.9	0	32	0	0	0	0	0	0	0	0	0	0	0	0	0	0.2	0	0	0	0	0	0	1.0217
25393	45	100	18	GTGGGCGGTGTGTGTGTGCG	13	0.4	0	0.5	1	0.6	0.3	0.3	0.9	1.6	0	0.6	0	0	0	0	0.8	0.2	0.7	5.9	4.9	0.4	0	1	0.6	0.5	0	1.02076
27234	45	100	15	GGCGGTGTGTGTGTGCGCTG	13	0.4	0	0	0	0.3	0.3	0.3	0	1.6	0	0	0	0	0	0	0	0	0	5.9	4.9	0.4	0	0	0	0.2	0	1.02076
27235	45	100	16	GGGCGGTGTGTGTGTGCGCT	13	0.4	0	0	0	0.3	0.3	0.3	0	1.6	0	0	0	0	0	0	0	0	0	5.9	4.9	0.4	0	0	0	0.2	0	1.02076
27407	45	100	17	TGGGCGGTGTGTGTGTGCGC	13	0.4	0	0	0	0.3	0.3	0	0	1.6	0	0	0	0	0	0	0	0	0	5.9	4.9	0.4	0	0	0	0.2	0	1.02076
27585	45	100	14	GCGGTGTGTGTGTGCGCTGT	13	0.4	0	0	0	0.3	0.3	0	0	1.1	0	0	0	0	0	0	0	0	0	5.9	4.9	0	0	0	0	0.2	0	1.02076
27728	52	88.235	17	CGGTGTGTGTGTGCGCTGTT	13	0.4	0	0	0	0.3	0.3	0	0	1.1	0	0	0	0	0	0	0	0	0	5.9	4.9	0	0	0	0	0.5	0	1.02076
22486	56	100	17	TGGATATGTGTGTGTGGGCG	14	0	0	0	0	0	0	0	0	0	0	0	0	0.4	2.4	0	0	6.4	0	0	0	0	0	0	0	0	0	1.01937
22487	57	100	16	ATGGATATGTGTGTGTGGGC	14	0	0	0	0	0	0	0	0	0	0	0	0	0.4	2.4	0	0	6.4	0	0	0	0	0	0	0	0	0	1.01937
22525	55	100	18	GGATATGTGTGTGTGGGCGG	14	0	0	0	0	0	0	0	0	0	0	0	0	0.4	2.4	0	0	6.4	0	0	0	0	0	0	0	0	0	1.01937
2683	76	94.444	18	TGCAACACGTGAGAGCATAC	123	13.2	40.8	49.8	45.5	35	30.2	0.3	0.4	1.6	0.5	1.1	0.7	0.7	31.6	30.4	12.6	60.2	4.7	0.7	0.2	16.6	16.8	15.3	11.1	17.1	12.3	1.01874
8372	140	85	20	TCCCTTCTCCTTTCGCTGGA	66	0	10.7	15	11.9	0	32.2	0	0	0	0	0	0	0	0	0	0	0	0	0	0.2	0	0	0	0	0	0	1.01298
8511	129	100	18	TCGCTGGATCCGGTCACGCC	70	0.9	3.1	0.5	0.5	2.5	34.3	0.6	0.9	0	0.2	0	0	0.7	1.4	0	0.8	0.2	0	3.3	1.2	0.8	0.4	0.5	0.6	0.5	0.9	1.00815
15130	102	94.737	19	TTGTGTGTGCGGGATGCCTC	39	0	18.9	16	16.3	0.3	16.6	0	0	0	0	0	0.7	0	0	0	0	0	1.3	0	0	0	0	0	0	0	0	1.00723
15162	102	94.444	18	TGTGTGTGCGGGATGCCTCC	39	0	18.9	16	16.3	0.3	16.6	0	0	0	0	0	0.7	0	0	0	0	0	0.7	0	0	0	0	0	0	0	0	1.00723
741	77	90	20	GCTGCAACACGTGAGAGCAT	267	62.3	121.9	133	127.6	111.1	90.9	25.1	36.4	38.6	35.8	39.8	41.5	41.2	62.7	52.5	23.5	104.1	14.8	25.7	32.5	44	42.4	34.2	33.9	50.1	37.8	1
1867	142	90	20	CTTCCTTCCTCCTTCCGCTG	133	32.2	48.4	53.7	55.4	11.5	66	25.4	18.8	21.4	6.9	3.4	0	8.2	56	56	31	38.1	13.5	27.7	27.1	23.3	21.4	20.9	22.8	24.8	33.4	1
19270	62	100	17	AAGATATAAATATGTGTGTG	23	11	0	0	0	0.4	0	0	0	0	0	0	0.7	0	0	0	0	0	0	0	0.2	0	0	0	0	0	0	1
23987	138	85	20	CCTCCTCCTGCCGCCGGATC	12	0	0	0	0	0.1	5.5	0.3	0	0	0	0	0	0	0	0	0	0	0	0	0.2	0.8	0	0.5	0	0.2	0.2	1
24126	144	89.474	19	CCTTCCCTCCTCCTGCCGCC	11	0	0.6	0	0	0.3	5	0.6	0	0	0	0	0	0	0	0	0	0	0	0	0.7	0.8	0.4	0.5	0	0.5	0.5	1
24435	141	85	20	TTCCCTCCTCCTGCCGCCGG	11	0	0.6	0	0	0	5	0.3	0	0	0	0	0	0	0	0	0	0	0	0	0.2	0.8	0.4	0.5	0	0.2	0	1
24483	140	85	20	TCCCTCCTCCTGCCGCCGGA	11	0	0	0	0	0	5	0.3	0	0	0	0	0	0	0	0	0	0	0	0	0.2	0.8	0.4	0.5	0	0.2	0.2	1
24568	139	85	20	CCCTCCTCCTGCCGCCGGAT	11	0	0	0	0	0	5	0.3	0	0	0	0	0	0	0	0	0	0	0	0	0.2	0.8	0	0.5	0	0.2	0.2	1
24570	144	88.889	18	CTTCCCTCCTCCTGCCGCCG	11	0	0.6	0	0	0	5	0.3	0	0	0	0	0	0	0	0	0	0	0	0	0.2	0.8	0.4	0.5	0	0.2	0	1
2312	143	90	20	CCTTCCTTCCTCCTTCCGCT	131	30.5	47.1	51.8	53.4	11	65.2	23.3	18.8	20.9	2.4	2.3	0	5.7	53.1	54	30.2	37.9	13.5	10.6	10.3	11.3	13.9	9.7	11.1	15.7	21.6	0.995635
11757	90	90	20	GGGTGCCTTCACAGTAGCAA	37	0.4	10.7	16.9	7.4	8.2	18.1	0.3	0	0	0	0.6	0	8.2	0	0	0	0	0	0	0.5	0.4	0	0	0	0.2	0.5	0.992427
12446	158	95	20	CGCTCACTCTCACTTCCTTC	25	1.3	6.9	1.9	2.5	2	10.8	0.3	0	0	7.9	6.3	6	12.1	1	6.9	6.7	0	0	0	0	0	0	0	0	0	0	0.988945
13243	159	95	20	CCGCTCACTCTCACTTCCTT	25	1.3	0.6	0	0	0.9	11.1	0.3	0	0	7.6	6.3	6	12.1	1	6.9	6.7	0	0	0	0	0	0	0	0	0	0	0.988945
13257	160	95	20	GCCGCTCACTCTCACTTCCT	25	1.3	0.6	0	0	0.9	11.1	0.3	0	0	7.4	6.3	6	12.1	1	6.9	6.7	0	0	0	0	0	0	0	0	0	0	0.988945
19579	81	89.474	19	ACTGCAGCAACACGCGAGAA	22	10.6	0	0	0	1.4	0	0	0	0	0	0	0	0.4	0	0	0	0	0	0	0.2	0	0	0	0	0	0	0.987509
19599	70	80	20	CACGCGAGAAGATATAAATA	22	10.6	0	0	0	0.1	0	0	0	0	0	0	0	0	0	0	0	0	0	0	0	0	0	0	0	0	0	0.987509
19669	81	88.889	18	CTGCAGCAACACGCGAGAAG	22	10.6	0	0	0	1.3	0	0	0	0	0	0	0	0	0	0	0	0	0	0	0	0	0	0	0	0	0	0.987509
19685	71	80	20	ACACGCGAGAAGATATAAAT	22	10.6	0	0	0	0.1	0	0	0	0	0	0	0	0	0	0	0	0	0	0	0	0	0	0	0	0	0	0.987509
19686	72	80	20	AACACGCGAGAAGATATAAA	22	10.6	0	0	0	0.1	0	0	0	0	0	0	0	0	0	0	0	0	0	0	0	0	0	0	0	0	0	0.987509
19687	73	80	20	CAACACGCGAGAAGATATAA	22	10.6	0	0	0	0.1	0	0	0	0	0	0	0	0	0	0	0	0	0	0	0	0	0	0	0	0	0	0.987509
19688	74	80	20	GCAACACGCGAGAAGATATA	22	10.6	0	0	0	0.1	0	0	0	0	0	0	0	0	0	0	0	0	0	0	0	0	0	0	0	0	0	0.987509
19696	81	88.235	17	TGCAGCAACACGCGAGAAGA	22	10.6	0	0	0	1.1	0	0	0	0	0	0	0	0	0	0	0	0	0	0	0	0	0	0	0	0	0	0.987509
19752	75	80	20	AGCAACACGCGAGAAGATAT	22	10.6	0	0	0	0.1	0	0	0	0	0	0	0	0	0	0	0	0	0	0	0	0	0	0	0	0	0	0.987509
19753	76	80	20	CAGCAACACGCGAGAAGATA	22	10.6	0	0	0	0.1	0	0	0	0	0	0	0	0	0	0	0	0	0	0	0	0	0	0	0	0	0	0.987509
19833	81	87.5	16	GCAGCAACACGCGAGAAGAT	22	10.6	0	0	0	0.1	0	0	0	0	0	0	0	0	0	0	0	0	0	0	0	0	0	0	0	0	0	0.987509
13025	46	94.118	17	GTGGGCGGTCTGTGTGTTGT	42	0.9	6.9	3.4	5.9	1.9	20.7	0	0	0	0.5	0	0	0.7	0	0	0	0	0	9.2	1.7	0	0.4	0	0	0	0.2	0.986642
1763	141	90	20	TTCCTTCCTCCTTCCGCTGG	134	32.2	47.8	52.7	55.4	11.6	67.2	25.4	18.8	20.9	7.2	3.4	0	8.2	56.9	56	31	38.5	13.5	27.7	27.3	30.5	34.8	29.1	33.3	36.5	42.2	0.985116
12351	85	86.667	15	CATGACAGCTGCAACACGTG	28	13.7	0	0	0	0.1	1.8	0	0	0	0.2	0	0	1.1	0	0.5	0	1.3	0	0	0	0.4	0	0	0	0	0	0.980237
12526	85	80	20	CCATGACAGCTGCAACACGT	28	13.7	0	0	0	0.1	1.8	0	0	0	0.2	0	0	1.1	0	0.5	0	1.3	0	0	0	0.4	0	0	0	0	0	0.980237
12527	86	80	20	GCCATGACAGCTGCAACACG	28	13.7	0	0	0	0.1	1.8	0	0	0	0.2	0	0	1.1	0	0.5	0	1.3	0	0	0	0.4	0	0	0	0	0	0.980237
12540	88	80	20	GTGCCATGACAGCTGCAACA	28	13.7	0	0	0	0.1	1.8	0	0	0	0.2	0	0	0.7	0	0.5	0	1.5	0	0	0	0.4	0	0	0	0	0	0.980237
12541	90	80	20	GGGTGCCATGACAGCTGCAA	28	13.7	0	0	0	0.1	1.8	0	0	0	0.2	0	0	0.7	0	0.5	0	1.5	0	0	0	0.4	0	0	0	0	0	0.980237
12553	87	80	20	TGCCATGACAGCTGCAACAC	28	13.7	0	0	0	0.1	1.8	0	0	0	0.2	0	0	0.7	0	0.5	0	1.3	0	0	0	0.4	0	0	0	0	0	0.980237
12574	89	80	20	GGTGCCATGACAGCTGCAAC	28	13.7	0	0	0	0.1	1.8	0	0	0	0.2	0	0	0.7	0	0.5	0	1.5	0	0	0	0.4	0	0	0	0	0	0.980237
1733	140	90	20	TCCTTCCTCCTTCCGCTGGA	133	32.7	48.4	49.8	60.3	12.1	67	26.5	19.3	22	8.8	3.4	0	9.2	57.4	55.5	31	38.6	13.5	31.7	28.8	30.9	35.7	29.1	31.5	38.6	45.5	0.978626
5529	76	90	20	CAGCAACACGTGGAGCATAC	88	29.6	23.2	7.7	11.4	44.2	41.3	4.7	0.9	1.1	3.6	0	0	10.3	6.2	0.5	0	12.4	7.4	4	0.7	1.5	2.5	0.5	1.2	3.3	3	0.977483
18604	114	85	20	CATGCGGCGACGGTTGTTTG	19	0	0	0	0	0.1	8.6	0	0	0	0.2	0.6	0	0	6.2	5.9	9.2	0	4	0	0	0	0	0	0	0.2	0	0.971431
5522	76	89.474	19	AGCAACACGTGGAGCATACA	88	29.6	23.2	7.7	11.4	44.5	41.3	4.7	0.9	1.1	3.6	0	0	10.3	6.2	0.5	0	12.4	7.4	4	0.7	1.5	2.5	0.5	1.2	3.3	3	0.967939
20608	130	100	18	GCCGCTGGATCCGGTCACGT	25	0	0	0	0	0.3	12.3	0	0	0	0.2	0	0	0.4	0	0	0	0	0	0.7	0	0	0	0	0	0	0.2	0.967085
4089	71	94.444	18	AAACGTGAGAGCATATAAAT	94	0	3.1	9.2	11.4	24.6	47.6	0	0.4	0.5	26.3	14.2	13.4	35.5	5.3	4.9	3.4	0.2	1.3	7.9	9.8	14.3	10.9	9.7	7	15.7	12.1	0.966971
22025	110	84.211	19	TGGCGACGTTTTTGTGTGCG	22	0	0	0	0	0	10.8	0	0	0	0	0	0	0.4	0	0	0	0	0	0	0	0	0	0	0	0	0	0.962847
22067	111	83.333	18	GTGGCGACGTTTTTGTGTGC	22	0	0	0	0	0	10.8	0	0	0	0	0	0	0.4	0	0	0	0	0	0	0	0	0	0	0	0	0	0.962847
22229	112	80	20	CGTGGCGACGTTTTTGTGTG	22	0	0	0	0	0	10.8	0	0	0	0	0	0	0.4	0	0	0	0	0	0	0	0	0	0	0	0	0	0.962847
22230	113	80	20	ACGTGGCGACGTTTTTGTGT	22	0	0	0	0	0	10.8	0	0	0	0	0	0	0.4	0	0	0	0	0	0	0	0	0	0	0	0	0	0.962847
22231	114	80	20	CACGTGGCGACGTTTTTGTG	22	0	0	0	0	0	10.8	0	0	0	0	0	0	0.4	0	0	0	0	0	0	0	0	0	0	0	0	0	0.962847
22232	116	80	20	GTCACGTGGCGACGTTTTTG	22	0	0	0	0	0	10.8	0	0	0	0	0	0	0.4	0	0	0	0	0	0	0	0	0	0	0	0	0	0.962847
5504	73	85.714	21	GCAACACGTGGAGCATACAA	88	29.6	23.2	7.7	11.4	44.7	41.3	4.7	0.9	1.1	3.6	0	0	10.3	6.2	0.5	0	12.6	7.4	4	0.5	1.5	2.5	1	1.2	3.3	3	0.961611
17717	135	85	20	CCTCCTCCCGATGGATCCGG	21	0	2.5	0.5	0	0	7.6	0	0	0	1.4	0	0	10.3	0	0	0	0	0	0	0	2.6	2.1	1	0.6	2.6	3.2	0.961181
4125	72	90	20	AAAACGTGAGAGCATATAAA	94	0	3.1	9.2	11.4	24.8	47.9	0	0	0	26	13.6	12.7	35.9	4.8	4.9	2.5	0.2	1.3	7.9	9.6	14.3	11.3	9.7	6.4	16.2	12.1	0.958093
4346	82	90	20	TCACTGCAGCAAAACGTGAG	86	0	22.6	27.6	28.7	22.5	43.8	0	0	0	23.2	10.2	7.4	23.4	4.3	4.9	3.4	0.4	1.3	5.3	6.9	9.4	5.9	6.6	4.7	7.7	7.7	0.957517
4364	73	90	20	CAAAACGTGAGAGCATATAA	85	0	3.1	9.7	11.4	24.1	43.3	0	0	0	25.8	13.6	10.1	32.3	3.8	4.9	2.5	0.2	1.3	7.9	9.6	13.9	11.3	10.2	6.4	16.2	12.1	0.95703
4371	74	90	20	GCAAAACGTGAGAGCATATA	85	0	3.1	9.7	11.4	24.1	43.3	0	0	0	25.8	13.1	10.1	32.3	3.8	4.9	2.5	0.2	1.3	7.9	9.8	13.9	11.3	9.2	6.4	16.2	12.1	0.95703
11838	88	90	20	GTGCCTTCACAGTAGCAACA	36	0.4	10.7	16.9	7.4	8.3	18.1	0.3	0	0	0	0.6	0	8.2	0	0	0	0	0	0	0.5	0.4	0	0	0	0.2	0.5	0.953953
11839	86	90	20	GCCTTCACAGTAGCAACACG	36	0.4	10.7	16.9	7.4	8.5	18.1	0.3	0	0	0	0.6	0	8.2	0	0	0	0	0	0	0.5	0.4	0	0	0	0.2	0.5	0.953953
11840	87	90	20	TGCCTTCACAGTAGCAACAC	36	0.4	10.7	16.9	7.4	8.5	18.1	0.3	0	0	0	0.6	0	8.2	0	0	0	0	0	0	0.5	0.4	0	0	0	0.2	0.5	0.953953
11844	89	90	20	GGTGCCTTCACAGTAGCAAC	36	0.4	10.7	16.9	7.4	8.2	18.1	0.3	0	0	0	0.6	0	8.2	0	0	0	0	0	0	0.5	0.4	0	0	0	0.2	0.5	0.953953

## Sheet: D8
					DTU I							DTU II			DTU III				DTU IV					DTU V		DTU VI
Rank	Start	% ident	HSP	K-mer	Colomb	D8	Dm28c A	Dm28c B1	Dm28c B2	G	Tula cl0	12SFb	Y A1	Y A2	222 A	222 B1	222 B2	3663	4167 A	4167 B1	4167 B2	AM14	CanIII	LL014	SO3	CL Br A	CL Br B	CL Br C1	CL Br C2	Peruana	CP300
22812	48	85	20	TGTTTGTGGGCAATGTGTGT	2	53	0	0	0	0.1	0	0	0	0	0	0	0	0	0	0	0	0	0	0	0	0	0	0	0	0	0	4.16993
22891	47	85	20	GTTTGTGGGCAATGTGTGTG	2	52.5	0	0	0	0.1	0	0	0	0	0	0	0	0	0	0	0	0	0	0	0	0	0	0	0	0	0	4.1565
22920	46	88.889	18	TTTGTGGGCAATGTGTGTGT	2	51.7	0	0	0	0.1	0	0	0	0	0	0	0	0	0	0	0	0	0	0	0	0	0	0	0	0	0	4.13477
22934	46	88.889	18	TTGTGGGCAATGTGTGTGTT	2	51.7	0	0	0	0	0	0	0	0	0	0	0	0	0	0	0	0	0	0	0	0	0	0	0	0	0	4.13477
23044	50	85	20	TGTGTTTGTGGGCAATGTGT	2	51.7	0	0	0	0	0	0	0	0	0	0	0	0	0	0	0	0	0	0	0	0	0	0	0	0	0	4.13477
23045	51	84.211	19	GTGTGTTTGTGGGCAATGTG	2	51.7	0	0	0	0	0	0	0	0	0	0	0	0	0	0	0	0	0	0	0	0	0	0	0	0	0	4.13477
23046	52	83.333	18	TGTGTGTTTGTGGGCAATGT	2	51.7	0	0	0	0	0	0	0	0	0	0	0	0	0	0	0	0	0	0	0	0	0	0	0	0	0	4.13477
23047	57	87.5	16	ATGTGTGTTTGTGGGCAATG	2	51.7	0	0	0	0	0	0	0	0	0	0	0	0	0	0	0	0	0	0	0	0	0	0	0	0	0	4.13477
23048	57	87.5	16	TATGTGTGTTTGTGGGCAAT	2	51.7	0	0	0	0	0	0	0	0	0	0	0	0	0	0	0	0	0	0	0	0	0	0	0	0	0	4.13477
22936	57	89.474	19	AATATGTGTGTTTGTGGGCA	2	51.2	0.6	0	0.5	0	0	0	0	0	0	0	0	0	0	0	0	0	0	0	0	0	0	0	0	0	0	4.12102
23162	49	85	20	GTGTTTGTGGGCAATGTGTG	2	51.2	0	0	0	0	0	0	0	0	0	0	0	0	0	0	0	0	0	0	0	0	0	0	0	0	0	4.12102
23163	57	87.5	16	ATATGTGTGTTTGTGGGCAA	2	51.2	0	0	0	0	0	0	0	0	0	0	0	0	0	0	0	0	0	0	0	0	0	0	0	0	0	4.12102
31729	122	95	20	GATCCGGTCACGCGGCGTCG	1	20.8	0	0	0	0.4	0.3	0.3	0	0	1	0	0	0.4	1	0	0	0.2	0	0	0.2	0	0	0	0	0.2	0.2	3.44626
31730	125	100	18	GGATCCGGTCACGCGGCGTC	1	20.8	0	0	0	0.4	0.3	0.3	0	0	1	0	0	0.4	1	0	0	0.2	0	0	0.2	0	0	0	0	0.2	0.2	3.44626
31774	120	95	20	TCCGGTCACGCGGCGTCGGT	1	20.3	0	0	0	0.4	0.3	0.3	0	0	1	0	0	0.4	1	0	0.8	0.2	0	0	0.2	0	0	0	0	0.2	0.2	3.41278
31847	119	95	20	CCGGTCACGCGGCGTCGGTT	1	20.3	0	0	0	0.4	0.3	0.3	0	0	1	0	0	0.4	1	0	0.8	0.2	0	0	0.2	0	0	0	0	0.2	0	3.41278
32035	121	95	20	ATCCGGTCACGCGGCGTCGG	1	20.3	0	0	0	0.4	0.3	0.3	0	0	1	0	0	0.4	1	0	0	0.2	0	0	0.2	0	0	0	0	0.2	0.2	3.41278
31959	118	95	20	CGGTCACGCGGCGTCGGTTG	1	19.9	0	0	0	0.4	0.3	0.3	0	0	1	0	0	0.4	1	0	0.8	0.2	0	0	0.2	0	0	0	0	0.2	0	3.38543
32001	117	95	20	GGTCACGCGGCGTCGGTTGT	1	19.9	0	0	0	0.4	0.3	0.3	0	0	1	0	0	0.4	0.5	0	0.8	0.2	0	0	0.2	0	0.4	0	0	0.2	0	3.38543
32374	116	95	20	GTCACGCGGCGTCGGTTGTG	1	19.9	0	0	0	0.4	0.3	0.3	0	0	0.7	0	0	0.4	0	0	0.8	0.2	0	0	0.2	0	0.4	0	0	0.2	0	3.38543
31281	81	93.75	16	CGCAGCAGCAACACGTGAGA	0	19.4	0	0	0.5	0.4	1	0.3	0	0	0.2	0	0	0.4	0	0	0	0.4	0.7	1.3	1	1.1	1.7	0	0	0.7	1.4	2.91754
26309	125	100	19	TGGATCCGGTCACGCGGCGT	1	21.2	0	0	1.5	0.9	0.5	2.3	0	0.5	1.4	0.6	0	0.4	1	0.5	0.8	0.4	0.7	0	0.7	1.1	0	0	0.6	0.9	1.9	2.75002
34073	108	100	16	CAACGGTTGTGTGTGCGGGA	0	12.8	0	1.5	0	0.5	0.3	0	0	0.5	0	1.1	0	0.4	0	0	0	0.7	0	0	0.2	0.8	0.4	0.5	0.6	0	0	2.46467
35262	108	100	16	AACGGTTGTGTGTGCGGGAT	0	12.8	0	1.5	0.5	0.5	0.3	0	0	0.5	0	0	0	0.4	0	0	0	0.7	0	0	0	0.8	0	0	0	0	0	2.46467
30683	71	83.333	18	ACGTGAAAGCATACAAATTT	1	14.1	0	0	0	0	1.8	0	0	0	0	0	0	0	0	0	0	0	0	0	0	0	0	0	0	0	0	2.43105
30684	71	84.211	19	CACGTGAAAGCATACAAATT	1	14.1	0	0	0	0	1.8	0	0	0	0	0	0	0	0	0	0	0	0	0	0	0	0	0	0	0	0	2.43105
17127	74	88.889	18	GAAACAAGTGAGAGCATATA	0	66.7	10.1	10.6	9.4	11.9	0.5	0	0	0	0	0	0	0	0	0	0	0	0	0	0	0	0	0	0	0	0	2.39178
35321	141	95	20	TTCCTTCCTCCCTCCGCTGG	0	11.9	0	0	0	0	0.5	0	0	0.5	1	0	0.7	0.4	0.5	1.5	0	0.4	0	1.3	1	0	0.8	0	0	0	0.5	2.36737
35878	142	95	20	CTTCCTTCCTCCCTCCGCTG	0	11.9	0	0	0	0	0.5	0	0	0.5	1	0	0.7	0.4	0	1.5	0	0.2	0	1.3	1	0	0.4	0	0	0	0.5	2.36737
24336	101	95	20	TTGTGTGTGCGGGGTGGCTT	1	27.8	0	0.5	0	1.6	1	0	0	0	1.7	2.8	2.7	1.8	0.5	0	0	2.7	4	4.6	1.7	1.9	0	0.5	0.6	0	0.5	2.36257
24553	102	95	20	GTTGTGTGTGCGGGGTGGCT	1	27.8	0	1	0.5	1.8	1	0.3	0	0	1.7	2.8	2.7	1.8	0	0.5	0	1.3	2.7	4.6	2	1.9	0	0.5	0.6	0	0.5	2.36257
17156	75	85	20	AGAAACAAGTGAGAGCATAT	0	66.2	10.1	10.6	9.4	12.2	0.5	0	0	0	0	0	0	0	0	0	0	0	0	0	0	0	0	0	0	0	0	2.34792
24314	100	95	20	TGTGTGTGCGGGGTGGCTTC	1	27.4	0	0.5	0	2.1	1	0.3	0	0	1.4	2.3	2	1.8	0.5	0	0	2.9	4	4.6	1.2	2.3	0	0.5	1.2	0	0.5	2.34239
25744	97	95	20	GTGTGCGGGGTGGCTTCACT	1	27.4	0.6	0.5	0	1.5	0.5	0	0	0	0.2	2.3	2	1.1	0.5	0	0	2.7	3.4	4.6	1.2	0.8	0	0	0.6	0	0.5	2.34239
31194	71	82.353	17	CGTGAAAGCATACAAATTTA	1	13.2	0	0	0	0	1.8	0	0	0	0	0	0	0	0	0	0	0	0	0	0	0	0	0	0	0	0	2.34239
24046	98	95	20	TGTGTGCGGGGTGGCTTCAC	1	27.4	0.6	0.5	0	2.1	0.8	0.3	0	0	1.4	2.8	2	1.8	0.5	0	0	2.9	4.7	4.6	1.2	1.9	0	0.5	1.2	0	0.5	2.31686
24187	99	95	20	GTGTGTGCGGGGTGGCTTCA	1	27.4	0.6	0.5	0	2	0.8	0.3	0	0	1.4	2.3	2	1.8	0.5	0	0	2.9	4.7	4.6	1.2	1.9	0	0.5	1.2	0	0.5	2.31686
31209	62	85	20	AGCATACAAATTTATGTGTG	1	12.8	0	0	0	0	1.8	0	0	0	0	0	0	0	0	0	0	0	0	0	0	0	0	0	0	0	0	2.30117
31211	63	84.211	19	AAGCATACAAATTTATGTGT	1	12.8	0	0	0	0	1.8	0	0	0	0	0	0	0	0	0	0	0	0	0	0	0	0	0	0	0	0	2.30117
31307	71	81.25	16	GTGAAAGCATACAAATTTAT	1	12.8	0	0	0	0	1.8	0	0	0	0	0	0	0	0	0	0	0	0	0	0	0	0	0	0	0	0	2.30117
31389	64	83.333	18	AAAGCATACAAATTTATGTG	1	12.8	0	0	0	0	1.8	0	0	0	0	0	0	0	0	0	0	0	0	0	0	0	0	0	0	0	0	2.30117
31390	65	82.353	17	GAAAGCATACAAATTTATGT	1	12.8	0	0	0	0	1.8	0	0	0	0	0	0	0	0	0	0	0	0	0	0	0	0	0	0	0	0	2.30117
31391	66	81.25	16	TGAAAGCATACAAATTTATG	1	12.8	0	0	0	0	1.8	0	0	0	0	0	0	0	0	0	0	0	0	0	0	0	0	0	0	0	0	2.30117
32872	60	85	20	CATACAAATTTATGTGTGTG	1	12.8	0	0	0	0	1.8	0	0	0	0	0	0	0	0	0	0	0	0	0	0	0	0	0	0	0	0	2.30117
32873	61	85	20	GCATACAAATTTATGTGTGT	1	12.8	0	0	0	0	1.8	0	0	0	0	0	0	0	0	0	0	0	0	0	0	0	0	0	0	0	0	2.30117
27328	130	100	17	CGCTGGATCCGGTCACGGCG	2	17.2	0.6	1	0.5	0.5	1	1.5	0.4	1.1	0.7	0	0	0.4	1.9	0.5	0	1.6	2.7	1.3	1.2	0.4	2.1	0	0	0.9	0.9	2.29834
17962	52	88.889	18	TGTGTGTGTGTGCGCTGTTG	3	47.2	8.8	5.3	4.5	8.3	3	0.3	0.4	0.5	0.2	0	0	0.4	0.5	0.5	0	0.5	0	0	0	0.4	0	0	0.6	0.2	0	2.29818
17598	114	89.474	19	AACGCAGCGACGGTTGTGTG	0	71.1	0	0.5	0	13	0.3	0	0	0	2.9	0	0	0	1	0	0	0.4	14.1	0.7	0.2	0	0	0	0	0.5	0.2	2.25545
22222	52	88.889	18	GGTGTGTGTGTGTGCGCTGT	0	41.1	7.5	5.3	4.5	8	0	0	0	0	0	0	0	0	0	0	0	0	0	0	0	0.4	0	0	0	0.2	0	2.22582
22798	53	88.235	17	GGGTGTGTGTGTGTGCGCTG	0	40.6	6.9	5.3	4.5	8	0	0	0	0	0	0	0	0	0	0	0	0	0	0	0	0	0	0	0	0	0	2.20859
21597	152	94.444	18	CTCTCCTCCTTCCCTCCTAC	1	44.6	1.3	0.5	0	0	2.3	0	0	0	0	0	0	8.9	4.3	3.4	0.8	5.5	0	0	0	0	0	0	0	0	0	2.20353
21598	152	94.118	17	TCTCCTCCTTCCCTCCTACT	1	44.6	1.3	0.5	0	0	2.3	0	0	0	0	0	0	8.9	4.3	3.4	0.8	5.5	0	0	0	0	0	0	0	0	0	2.20353
21739	152	94.737	19	TCTCTCCTCCTTCCCTCCTA	1	44.6	1.3	0.5	0	0	2.3	0	0	0	0	0	0	8.9	4.3	2.5	0.8	5.5	0	0	0	0	0	0	0	0	0	2.20353
24209	105	94.737	19	CGGTTGTGTGTGCGGGTTGT	1	34.4	1.9	0.5	1	6.2	4.5	0	0	0	0	0	0	0.4	6.7	0	0	0	0	0	0	0	0	0	0	0	0	2.20082
22648	45	88.889	18	GTGGGTGTGTGTGTGTGCGC	0	41.1	6.9	5.3	4.5	8.2	0	0	0	0	0	0	0	0	0	0	0	0	0	0	0	0	0	0	0	0	0	2.19411
24703	93	95	20	GCGGGGTGGCTTCACTGCAG	1	27.8	0.6	0.5	0	1.8	0.5	0	0	0	0.2	1.7	2	1.4	0.5	0	0	5.3	3.4	4.6	2.2	1.1	0	0	1.2	0	0.5	2.19265
25011	94	95	20	TGCGGGGTGGCTTCACTGCA	1	27.8	0.6	0.5	0	1.4	0.5	0	0	0	0.2	1.7	2	1.4	0.5	0	0	5.3	3.4	4.6	1.7	1.1	0	0	0.6	0	0.5	2.19265
22574	45	89.474	19	TGTGGGTGTGTGTGTGTGCG	0	41.5	6.9	5.3	4.5	8.3	0	0	0	0	0	0	0	0	0	0	0	0	0	0	0	0	0	0	0	0	0	2.19216
18803	52	88.889	18	GTGTGTGTGTGTGCGCTGTT	3	40.6	8.2	5.3	4.5	8.2	3	0	0.4	0.5	0.2	0	0	0.4	0.5	0.5	0	0.5	0	0	0	0.4	0	0	0.6	0.2	0	2.17688
24448	92	95	20	CGGGGTGGCTTCACTGCAGC	1	27.4	1.3	0.5	0.5	1.8	0.5	0	0	0	0.2	1.7	2	1.4	0.5	0	0	5.3	3.4	4.6	2.2	1.1	0	0	1.2	0	0.5	2.17247
25187	95	95	20	GTGCGGGGTGGCTTCACTGC	1	27.4	0.6	0.5	0	1.4	0.5	0	0	0	0.2	2.3	2	1.1	0.5	0	0	5.3	3.4	4.6	1.2	0.8	0	0	0.6	0	0.5	2.17247
25188	96	95	20	TGTGCGGGGTGGCTTCACTG	1	27.4	0.6	0.5	0	1.4	0.5	0	0	0	0.2	2.3	2	1.1	0.5	0	0	5.3	3.4	4.6	1.2	0.8	0	0	0.6	0	0.5	2.17247
22748	44	100	13	TGGGTGTGTGTGTGTGCGCT	0	40.6	6.9	5.3	4.5	8.3	0	0	0	0	0	0	0	0	0	0	0	0	0	0	0	0	0	0	0	0	0	2.16128
19433	71	85	20	ACACGCGAGAGCATACAAAT	1	19	2.5	0	3.5	1	0.5	0	0.4	0	1.9	0.6	0.7	1.4	0.5	1.5	0	0.9	0.7	3.3	1.5	0.4	0.8	0.5	0	0.7	0.9	2.152
19576	70	85	20	CACGCGAGAGCATACAAATA	1	19	2.5	0	3.5	1.1	0.5	0	0.4	0	1.7	0	0.7	1.4	0.5	1.5	0	0.7	0.7	3.3	1.5	0.4	0.8	0.5	0	0.9	0.9	2.152
20071	69	85	20	ACGCGAGAGCATACAAATAT	1	19	2.5	0.5	3.5	1.1	0.5	0	0.4	0	1.7	0	0.7	1.4	0.5	1.5	0	0.7	0.7	3.3	1.7	0.4	0.8	0.5	0	0.9	0.9	2.152
22221	45	90	20	GTGTGGGTGTGTGTGTGTGC	0	41.5	6.9	5.8	4.5	8.7	0	0	0.4	0.5	0	0	0	0	0	0	0	0	0	0	0	0	0	0	0	0	0	2.13141
21705	137	90	20	TCCTTCCTTCCGCTGGATCC	0	25.2	1.9	3.4	2	1.1	2.8	1.2	3.5	3.2	0.7	2.3	1.3	1.4	1.4	3.9	5	1.1	2	1.3	0.7	1.1	0	1	0.6	0.5	0.2	2.12653
21942	139	90	20	CCTCCTTCCTTCCGCTGGAT	0	25.2	1.9	2.9	2	1.1	3	1.2	3.9	3.2	0.7	1.7	0.7	1.4	0.5	3.9	5	1.1	2	1.3	0.7	1.5	0	1	0.6	0.5	0.2	2.12653
22112	138	90	20	CTCCTTCCTTCCGCTGGATC	0	25.2	1.9	2.9	2	1	2.8	1.2	3.5	3.2	0.7	1.7	0.7	1.1	0.5	3.9	5	1.1	2	1.3	0.7	1.5	0	1	0.6	0.5	0.2	2.12653
20701	44	90.476	21	GTGTGTGGGTGTGTGTGTGT	0	41.5	6.9	5.8	4.5	9	0	0	0.4	0.5	0	0	0	0	3.3	5.9	0.8	0	0	0	0	0	0	0	0	0	0	2.08746
20702	45	90.476	21	TGTGTGGGTGTGTGTGTGTG	0	41.5	6.9	5.8	4.5	9	0	0	0.4	0.5	0	0	0	0	3.3	5.9	0.8	0	0	0	0	0	0	0	0	0	0	2.08746
24253	91	95	20	GGGGTGGCTTCACTGCAGCA	1	27.4	1.3	0.5	0.5	1.9	0.5	0	0.4	0	0.2	1.7	2	1.4	0.5	0	0	5.7	3.4	4.6	2.2	1.1	0	0	1.2	0	0.5	2.08366
26950	47	88.235	17	TGTGGTCTGTGTGTGTGCTG	6	28.3	0	0.5	0	0	0.8	0.6	0	0	0	0	0	0	0	0	0	0	0	0	0	0	0	0	0	0	0	2.06547
19884	45	90.476	21	TGTGTGTGGGTGTGTGTGTG	0	43.3	6.9	6.3	6.4	9.6	0	0	0.4	0.5	0	1.1	0	0	3.3	5.9	0.8	0	0	0	0	0	0	0	0	0	0	2.06324
18578	49	90.476	21	TGTGTGTGTGGGTGTGTGTG	0	42.8	6.9	6.3	5.9	9.5	0	0	0	0.5	0	1.1	0	0	2.9	5.9	0.8	9.3	0	0	0	0	0	0	0.6	0	0	2.06054
18741	50	90.476	21	ATGTGTGTGTGGGTGTGTGT	0	42.8	6.9	6.3	5.9	9.5	0	0	0	0	0	1.1	0	0	2.9	5.9	0.8	9.3	0	0	0	0	0	0	0	0	0	2.06054
20239	48	90.476	21	GTGTGTGTGGGTGTGTGTGT	0	42.4	6.9	6.3	6.4	9.5	0	0	0	0	0	1.1	0	0	2.9	5.9	0.8	0	0	0	0	0	0	0	0	0	0	2.04731
23670	89	95	20	GGTGGCTTCACTGCAGCAAC	1	27.8	1.9	0.5	0.5	2	0.5	0	0.9	0	0.2	2.3	2	1.4	0.5	0	0	6	3.4	4.6	2.2	1.1	0	0	1.2	0	0.5	2.04064
23799	88	95	20	GTGGCTTCACTGCAGCAACA	1	27.8	1.9	0.5	0.5	2	0.5	0	0.9	0	0.2	2.3	2	1.1	0.5	0	0	6	3.4	4.6	2.2	1.1	0	0	1.2	0	0.5	2.04064
24163	87	95	20	TGGCTTCACTGCAGCAACAC	1	27.8	1.9	0.5	0.5	1.5	0.3	0	0.9	0	0.2	2.3	2	1.1	0.5	0	0	6	3.4	4.6	2.2	1.1	0	0	0.6	0	0.5	2.04064
23660	90	95	20	GGGTGGCTTCACTGCAGCAA	1	27.8	1.9	0.5	0.5	2	0.5	0	0.9	0	0.2	1.7	2	1.8	0.5	0	0	6.2	3.4	4.6	2.2	1.1	0	0	1.2	0	0.5	2
24250	86	100	18	GGCTTCACTGCAGCAACACG	1	27.8	1.9	0.5	0.5	1.5	0.3	0	0.9	0	0.2	1.7	2	1.1	0.5	0	0	6.2	3.4	4.6	2.2	1.1	0	0	0.6	0	0.5	2
25183	73	85	20	CAACACGCGAGAGCATACAA	1	19	2.5	0.5	4	1.1	0.5	0	0.4	0	1.9	0.6	0.7	1.4	0.5	1.5	0	0.9	0.7	3.3	1.5	0.4	0.8	0.5	0	0.9	1.2	2
25310	72	85	20	AACACGCGAGAGCATACAAA	1	19	2.5	0	4	1.1	0.5	0	0.4	0	1.9	0.6	0.7	1.4	0.5	1.5	0	0.9	0.7	3.3	1.5	0.4	0.8	0.5	0	0.9	1.2	2
25448	76	88.889	18	GCAACACGCGAGAGCATACA	1	19	2.5	0.5	4	1.1	0.5	0	0.4	0	1.9	0.6	0.7	1.4	0.5	1.5	0	0.9	0.7	2.6	1.5	0.4	0.8	0.5	0	0.9	0.9	2
25650	76	89.474	19	AGCAACACGCGAGAGCATAC	1	19	1.9	0.5	4	1	0.5	0	0.4	0	1.9	0.6	0.7	1.4	0.5	1.5	0	0.9	0.7	2.6	1.5	0.4	0.8	0.5	0	0.9	0.9	2
15190	105	100	19	CGGTTGTGTGTGCGGGGTGG	4	30	1.9	2.9	1	4.2	2.3	3.2	1.3	4.3	5	6.8	6	2.5	3.3	1	1.7	4.6	4	3.3	3.7	3.4	2.1	6.6	2.3	2.3	2.8	1.99072
22409	94	94.737	19	GCGGGGTGCCTCCACTGCAA	5	27.8	6.3	1.5	4	5.1	6	0	0	0	0	0.6	0.7	0	0	0.5	0	0	0	0	0	0	0	0	0	0	0.2	1.9801
14206	73	89.474	19	AAACAAGTGAGAGCATATAA	0	68.9	10.7	14.5	16.8	13.8	1	0.3	0	0.5	0.5	0	0.7	0	0	7.4	0	0.2	0	0	0.5	0.8	0	0	7	0.7	0	1.97342
22939	91	90	20	GGGGTGCCTCCACTGCAACA	5	27.4	6.3	1	3	5.2	6.3	0	0	0	0	0.6	0.7	0	0	0	0	0	0	0	0	0	0	0	0	0	0.2	1.95992
23016	94	94.444	18	CGGGGTGCCTCCACTGCAAC	5	27.4	6.3	1	3	5.1	6	0	0	0	0	0.6	0.7	0	0	0	0	0	0	0	0	0	0	0	0	0	0.2	1.95992
20770	136	94.118	17	CCTTCCTTCCGCTGGATCCG	0	25.2	1.9	5.8	2	1.1	2.8	1.2	3.5	3.7	0.7	2.3	1.3	2.1	1.4	3.9	5	1.3	2	2	1.2	1.5	0	1	0.6	0.7	0.2	1.94596
29733	138	85	20	CCTCCTCATTCCGCGGGATC	0	17.2	3.8	3.4	1.5	0.1	0	0	0	0	0.7	2.3	1.3	2.8	0	0	0	0	0	1.3	0.7	0	0	0	1.2	0	0	1.92283
29856	139	85	20	CCCTCCTCATTCCGCGGGAT	0	17.2	3.8	3.4	1.5	0	0	0	0	0	0.7	2.3	1.3	2.5	0	0	0	0	0	1.3	0.7	0	0	0	1.2	0	0	1.92283
29857	140	85	20	TCCCTCCTCATTCCGCGGGA	0	17.2	3.8	3.4	1.5	0	0	0	0	0	0.7	2.3	1.3	2.5	0	0	0	0	0	1.3	0.7	0	0	0	1.2	0	0	1.92283
28426	29	100	18	CTGTTGTTGGTCCTTTCAGG	3	14.1	1.3	0	0	0.3	0	0.6	0	0.5	0.2	0	0	0.4	0.5	1	0	0.2	0	1.3	0.2	0	0	0	0.6	0	0.7	1.91648
31098	66	94.444	18	AGAGCATACAAATATGTGGT	0	14.6	1.9	0	0	0.3	1	0.9	0	0	0	0	0.7	0.4	0.5	0	0	1.3	0	0.7	3.2	0.4	0.8	0	0.6	0.5	0	1.89308
29798	133	93.75	16	TCATTCCGCGGGATCCGGTC	0	16.8	3.8	3.4	1.5	0.1	0	0	0	0	0.7	2.3	1.3	2.8	0	0	0	0	0	1.3	0.7	0	0	0	1.2	0	0	1.89077
29799	134	85	20	CTCATTCCGCGGGATCCGGT	0	16.8	3.8	3.4	1.5	0.1	0	0	0	0	0.7	2.3	1.3	2.8	0	0	0	0	0	1.3	0.7	0	0	0	1.2	0	0	1.89077
29800	135	85	20	CCTCATTCCGCGGGATCCGG	0	16.8	3.8	3.4	1.5	0.1	0	0	0	0	0.7	2.3	1.3	2.8	0	0	0	0	0	1.3	0.7	0	0	0	1.2	0	0	1.89077
29822	144	89.474	19	CCTTCCCTCCTCATTCCGCG	0	16.8	3.8	3.4	1.5	0	0	0	0	0	0.7	2.3	1.3	2.5	0	0	0	0	0	1.3	0.7	0	0	0	1.2	0	0	1.89077
29823	144	88.889	18	CTTCCCTCCTCATTCCGCGG	0	16.8	3.8	3.4	1.5	0	0	0	0	0	0.7	2.3	1.3	2.5	0	0	0	0	0	1.3	0.7	0	0	0	1.2	0	0	1.89077
29977	141	85	20	TTCCCTCCTCATTCCGCGGG	0	16.8	3.8	3.4	1.5	0	0	0	0	0	0.7	2.3	1.3	2.5	0	0	0	0	0	1.3	0.7	0	0	0	1.2	0	0	1.89077
20675	38	94.444	18	TAGTGTGTGTGTGCTGTTGG	10	39.3	0	0	0	0	1	0	0	0	0	0	0	0	0	0	0	0.2	0	0	0	0	0	0	0	0	0.2	1.87328
25273	34	94.444	18	GGGTGTGTGCTGTTGGTCCT	0	30	7.5	3.9	1	0.3	0.3	0	0	0	0	0	1.3	0.4	0	1	0.8	0	0	0	0.7	0.4	0.4	1.5	0.6	0.7	0.2	1.86673
29672	131	94.444	18	ATTCCGCGGGATCCGGTCAC	0	16.8	3.8	3.9	1.5	0.1	0	0	0	0	0.7	2.3	1.3	2.8	0	0	0	0	0	1.3	0.7	0	0	0	1.2	0	0	1.86102
29673	132	94.118	17	CATTCCGCGGGATCCGGTCA	0	16.8	3.8	3.9	1.5	0.1	0	0	0	0	0.7	2.3	1.3	2.8	0	0	0	0	0	1.3	0.7	0	0	0	1.2	0	0	1.86102
30014	136	85	20	TCCTCATTCCGCGGGATCCG	0	16.3	3.8	3.4	1.5	0.1	0	0	0	0	0.7	2.3	1.3	2.8	0	0	0	0	0	1.3	0.7	0	0	0	1.2	0	0	1.84967
30015	137	85	20	CTCCTCATTCCGCGGGATCC	0	16.3	3.8	3.4	1.5	0.1	0	0	0	0	0.7	2.3	1.3	2.8	0	0	0	0	0	1.3	0.7	0	0	0	1.2	0	0	1.84967
33085	137	100	19	TTCCTCCCTCCGCTGGATCC	2	11.9	0	0	0	0	0.5	0	2.6	0.5	1	0	0.7	0.4	0.5	1.5	0	0.4	0	1.3	1	0	0.8	0	0	0	0.5	1.8413
33086	138	100	18	CTTCCTCCCTCCGCTGGATC	2	11.9	0	0	0	0	0.5	0	2.6	0.5	1	0	0.7	0.4	0.5	1.5	0	0.4	0	1.3	1	0	0.8	0	0	0	0.5	1.8413
33087	139	95	20	CCTTCCTCCCTCCGCTGGAT	2	11.9	0	0	0	0	0.5	0	2.6	0.5	1	0	0.7	0.4	0.5	1.5	0	0.4	0	1.3	1	0	0.8	0	0	0	0.5	1.8413
33846	140	95	20	TCCTTCCTCCCTCCGCTGGA	0	11.9	0	0	0	0	0.5	0	2.6	0.5	1	0	0.7	0.4	0.5	1.5	0	0.4	0	1.3	1	0	0.8	0	0	0	0.5	1.8413
25718	62	100	18	CATATAAATATGTGTGTGCT	4	21.2	1.3	1	1.5	3.5	5.3	0	0	0	0	0.6	0	0.4	0	0	0	1.8	0	0	0	0.4	0	0	0	0.2	0	1.81714
26008	62	100	16	TATAAATATGTGTGTGCTGT	4	21.2	1.3	1	1	3.5	5.3	0	0	0	0	0	0	0.4	0	0	0	2	0	0	0	0	0	0	0	0.2	0	1.81714
26078	62	100	17	ATATAAATATGTGTGTGCTG	4	21.2	1.3	1	1	3.5	5.3	0	0	0	0	0	0	0.4	0	0	0	1.8	0	0	0	0	0	0	0	0.2	0	1.81714
26200	25	95	20	TTGTTGGTCCTTTCAGGGCC	3	13.7	1.9	0	0	1	0.8	3.2	0.4	0.5	0.5	1.1	0	0.4	0	0.5	0	0.4	0.7	1.3	0.2	0	0.4	0.5	0.6	0.2	0.9	1.80735
26619	49	90	20	GTGTGTGTGCGGGGTGTGTG	0	30	0	0	0	0	0	8.2	0	0	0	0	0	0	0	0	0	0	0	4.6	4.4	0	0	0	0	0	0	1.75256
26620	50	90	20	TGTGTGTGTGCGGGGTGTGT	0	30	0	0	0	0	0	8.2	0	0	0	0	0	0	0	0	0	0	0	4.6	4.4	0	0	0	0	0	0	1.75256
27254	79	94.444	18	GCAGCAACACGTGAGAGCTT	0	24.3	0	0	0	0	0	0	0	0	0.2	1.1	0	0	6.7	1.5	2.5	3.5	4	0.7	0.2	0.4	0	0	0	0.5	0	1.71621
6991	86	100	17	TTCACTGCAGCAACACGCGA	26	87.4	15.7	21.8	18.8	3.7	2.3	0.9	1.8	0	4.1	0	0	2.5	1.4	2.5	0	1.3	0.7	7.9	7.4	5.3	4.2	0.5	0	3.7	3.7	1.71109
18743	138	85	20	CCTCCTACTCCCGCTGGATC	0	54.3	12.6	16	8.9	0.1	1.8	0	0	0	0	0	0	0	0	0	0	0	0	0	0	0	0	0	0	0	0	1.70174
16827	54	94.118	17	AATATGTGTGTGGGCGGTTT	0	52.5	0	0	0.5	15.5	0	0.3	1.3	0	7.2	5.1	3.4	9.6	0	0	0	0.2	6.1	4	4.4	0.4	0	0	0	0.2	0.5	1.69707
9939	140	88.889	18	CCTCCTCCTCCCGCTGGAGC	13	83.9	17.6	20.3	25.2	24.8	19.1	0	0	0	0.2	0.6	0	0.4	0	0	0	0	0	0	0	0.8	0.4	0	0	0	0	1.6962
9960	140	89.474	19	CCCTCCTCCTCCCGCTGGAG	13	83.5	17	20.8	25.2	24.6	19.1	0	0	0	0.2	0.6	0	0.4	0	0	0	0	0	0	0	0.8	0.8	0	0	0	0.2	1.68938
27736	76	90	20	CAGCAACACGTGAGAGCTTA	0	23.8	0	0	0	0	0	0	0	0	0.2	1.1	0	0	6.7	1.5	2.5	3.3	4	0	0.2	0.4	0	0	0	0.5	0	1.68741
7991	59	95	20	ATATAAATATGCGTGTGTGG	10	73.3	11.3	11.6	11.4	22.2	11.6	2.9	6.1	2.1	3.8	0.6	2.7	2.8	12.9	11.8	12.6	2.9	9.4	9.2	7.1	3.8	2.1	3.1	0.6	2.8	3.9	1.67924
19180	133	100	15	TACTCCCGCTGGATCCGGTC	0	51.2	12.6	15.5	9.4	0.1	1.8	0	0	0	0	0	0	0	0	0	0	0	0	0	0	0	0	0	0	0	0	1.66158
19181	134	100	14	CTACTCCCGCTGGATCCGGT	0	51.2	12.6	15.5	9.4	0.1	1.8	0	0	0	0	0	0	0	0	0	0	0	0	0	0	0	0	0	0	0	0	1.66158
18116	139	85	20	CCCTCCTACTCCCGCTGGAT	0	52.5	11.9	16	8.4	0.1	1.8	0	0	0	0	0	0	8.9	0	0	0	0	0	0	0	0	0	0	0	0	0	1.654
10336	137	85	20	CTCCTCCTCCCGCTGGAGCC	13	78.2	17.6	20.3	24.2	22.4	18.4	0	0	0	0.2	0.6	0	0.4	0	0	0	0	0	0	0	0.8	0.4	0	0	0	0	1.65208
19167	132	100	16	ACTCCCGCTGGATCCGGTCA	0	50.8	12.6	15.5	9.9	0.1	1.8	0	0	0	0	0	0	0	0	0	0	0	0	0	0	0	0	0	0	0	0	1.65049
17483	49	94.737	19	ATGTGTGTGGGCGGTTTGTG	0	50.3	0	0	0.5	15.4	0	0.6	0	0	6.7	4.5	3.4	9.6	0.5	0	0	0.4	5.4	2.6	4.2	0	0	0	0	0.2	0.5	1.64526
8227	58	95	20	TATAAATATGCGTGTGTGGG	10	69.3	11.3	11.6	10.9	21.5	11.3	2.6	6.1	2.1	3.8	0.6	2.7	2.8	12.9	11.3	11.7	2.7	9.4	9.2	7.1	3.8	2.1	3.1	0.6	2.6	3.9	1.6436
18155	140	85	20	TCCCTCCTACTCCCGCTGGA	0	52.1	11.9	16	8.4	0.1	1.8	0	0	0	0	0	0	8.9	0	0	0	0	0	0	0	0	0	0	0	0	0	1.64318
17232	50	94.444	18	TATGTGTGTGGGCGGTTTGT	0	49.9	0	0	0.5	15.4	0	0.9	1.8	0	6.7	4.5	3.4	9.6	0	0	0	0.4	5.4	3.3	4.4	0	0.4	0	0	0.2	0.5	1.63397
17295	51	90	20	ATATGTGTGTGGGCGGTTTG	0	49.9	0	0	0.5	15.4	0	0.9	1.3	0	6.7	4.5	3.4	9.6	0	0	0	0.4	5.4	3.3	4.4	0	0.4	0	0	0.2	0.5	1.63397
25585	79	94.737	19	TGCAGCAACACGTGAGAGCT	0	24.3	0.6	1	0	0.4	0	0	0	0.5	0.7	0	0.7	0	7.2	1.5	3.4	3.5	3.4	1.3	0.5	0.4	0.4	0	0	0.7	0.2	1.62544
23525	57	89.474	19	AAATATGTGTGTGGGCGGCC	2	33.1	0	0.5	1	0.9	10.1	0	0	0	0	0	0	0.4	3.3	5.9	0	5.1	0	0	0	0	0	0	0	0	0	1.61921
19113	135	85	20	CCTACTCCCGCTGGATCCGG	0	51.2	12.6	16	9.4	0.1	1.8	0	0	0	0	0	0	0	0	0	0	0	0	0	0	0	0	0	0	0	0	1.61852
19182	136	85	20	TCCTACTCCCGCTGGATCCG	0	51.2	12.6	16	8.9	0.1	1.8	0	0	0	0	0	0	0	0	0	0	0	0	0	0	0	0	0	0	0	0	1.61852
19183	137	85	20	CTCCTACTCCCGCTGGATCC	0	51.2	12.6	16	8.9	0.1	1.8	0	0	0	0	0	0	0	0	0	0	0	0	0	0	0	0	0	0	0	0	1.61852
18072	141	85	20	TTCCCTCCTACTCCCGCTGG	0	52.1	11.9	16.4	8.9	0.1	1.8	0	0	0	0	0	0	8.9	0	0	0	0	0	0	0	0	0	0	0	0	0	1.60962
14331	38	88.889	18	GTGTGTGTGTGCGCTGTTGG	16	50.8	8.8	5.3	5.4	9.3	3.3	0.3	0.4	0.5	0.2	0	0	0.4	0	0	0	0	0	5.9	4.7	0.4	0	0	0	0	0	1.60742
34148	102	94.737	19	TTGTCTGTGCGGGGTGCCTC	1	9.3	1.9	2.4	2	1.3	0	0	0	0	0.5	0	0	0	0	0	0	0.2	0	0	0.2	0.4	0	0	0	0	0	1.59904
17876	142	85	20	CTTCCCTCCTACTCCCGCTG	0	51.7	12.6	16.4	8.4	0.1	3.8	0	0	0	0	0	0	8.9	0	0	0	0	0	0	0	0	0	0	0	0	0	1.59872
17877	143	85	20	CCTTCCCTCCTACTCCCGCT	0	51.7	12.6	16.4	8.4	0.1	3.8	0	0	0	0	0	0	8.9	0	0	0	0	0	0	0	0	0	0	0	0	0	1.59872
12793	91	83.333	18	GGTGCCATTACAGCAGCAGC	0	54.3	11.3	13.1	17.3	14.6	0	5.8	5.7	8	0	0	0.7	0	0	0	0	0	0	2.6	7.4	4.5	4.2	4.6	1.8	4.4	5.6	1.59544
12819	91	84.211	19	GGGTGCCATTACAGCAGCAG	0	54.3	11.3	13.1	17.3	14.5	0	5.8	5.7	8	0	0	0.7	0	0	0	0	0	0	2.6	7.1	4.5	4.2	4.6	1.8	4.4	5.6	1.59544
14050	37	89.474	19	TGTGTGTGTGCGCTGTTGGT	16	49.9	8.8	6.3	5.4	9.7	3.3	0.3	0.4	0.5	0.7	0	0	0.4	0	0	0	0	0	5.9	4.9	0.4	0	0	0	0	0.5	1.58213
15164	58	89.474	19	CAAATATGTGTGTTTGTGGG	2	48.6	0	1	0.5	0	0	14	15.8	8	0	0	0	0	0	0	0	0	0	11.2	8.9	0	0	0	0	0	0	1.56188
12767	88	80	20	GTGCCATTACAGCAGCAGCA	0	54.3	11.3	13.1	17.8	14.6	0	5.8	5.7	8	0	0	0.7	0	0	0	0	0	0	2.6	7.4	4.5	4.2	4.6	1.8	4.4	5.6	1.55655
16345	87	80	20	TGCCATTACAGCAGCAGCAC	0	54.3	11.3	13.1	17.8	14.6	0	0.3	0	0	1.2	2.8	1.3	0	0	0	0	0	0	0.7	0.7	0	0	0	0	0	0	1.55655
27408	90	90	20	GGGTGTCTTCACCGCAGCAA	0	21.6	0	0.5	0	0.1	0	0	0	0	0	0	0	5.7	4.3	4.4	6.7	0.2	0.7	0.7	0	0	0	0	0	0	0.2	1.55339
27479	91	90	20	GGGGTGTCTTCACCGCAGCA	0	21.6	0	0.5	0	0.1	0	0	0	0	0	0	0	5.7	4.3	4.4	6.7	0	0.7	0.7	0	0	0	0	0	0	0.2	1.55339
27480	92	90	20	CGGGGTGTCTTCACCGCAGC	0	21.6	0	0.5	0	0.1	0	0	0	0	0	0	0	5.7	4.3	4.4	6.7	0	0.7	0.7	0	0	0	0	0	0	0.2	1.55339
27593	93	90	20	GCGGGGTGTCTTCACCGCAG	0	21.6	0	0.5	0	0.1	0	0	0	0	0	0	0	6	4.3	4.4	6.7	0	0	0.7	0	0	0	0	0	0	0.2	1.55339
27594	94	90	20	TGCGGGGTGTCTTCACCGCA	0	21.6	0	0.5	0	0.1	0	0	0	0	0	0	0	6	4.3	4.4	6.7	0	0	0.7	0	0	0	0	0	0	0.2	1.55339
27595	95	90	20	GTGCGGGGTGTCTTCACCGC	0	21.6	0	0.5	0	0.1	0	0	0	0	0	0	0	6	4.3	4.4	6.7	0	0	0.7	0	0	0	0	0	0	0.2	1.55339
28296	89	90	20	GGTGTCTTCACCGCAGCAAC	0	21.6	0	0.5	0	0.1	0	0	0	0	0	0	0	2.8	4.3	4.4	6.7	0.2	0.7	0.7	0	0	0	0	0	0	0.2	1.55339
16355	86	80	20	GCCATTACAGCAGCAGCACG	0	53.9	11.3	13.1	17.8	14.8	0	0.3	0	0	1.2	2.8	1.3	0	0	0	0	0	0	0.7	0.7	0	0	0	0	0	0	1.54607
27225	119	89.474	19	TCGGTCACACGGCGACGGTT	0	23.4	1.3	0	0	0.3	0.3	0	0.9	0	1	0.6	0	0	0	0	5	2.7	7.4	0	0.2	1.1	0.4	0	0	0.2	0.2	1.53842
16023	85	86.667	15	CATTACAGCAGCAGCACGTG	0	54.8	11.3	14.5	18.3	15.4	0	0.3	0	0	1.2	2.8	1.3	0	0	0	0	0	0	0.7	0.7	0	0	0	0	0	0	1.53166
16195	85	86.667	15	ATTACAGCAGCAGCACGTGA	0	54.8	11.3	14	18.3	15.4	0	0.3	0	0	1.2	2.8	1.3	0	0	0	0	0	0	0	0.5	0	0	0	0	0	0	1.53166
15012	60	93.333	15	ACAAATATGTGTGTTTGTGG	2	48.6	0	1	0.5	0	0	14	16.2	8	0	0	0	0	0	0	0	0	0	11.9	9.3	0	0	0	0	0	0	1.52793
16430	85	80	20	CCATTACAGCAGCAGCACGT	0	53	11.3	13.1	17.8	14.8	0	0.3	0	0	1.2	2.8	1.3	0	0	0	0	0	0	0.7	0.7	0	0	0	0	0	0	1.52223
11807	46	88.889	18	TGTGGGCAATGTGTGTGTTG	11	64.9	0.6	0.5	0	5.4	22.2	0	5.3	6.4	0.2	0	0	0	8.6	3.9	4.2	12.4	0	0	0	0	0	0	0	0	0	1.50615
31503	66	94.444	18	TGAGAGCATATAATTATGTG	0	16.8	0	0	0	0.1	0.3	5.3	5.3	2.1	0	0	0	0	0.5	0	0	0	1.3	0	0	0	0	0	0	0	0	1.49845
16046	82	83.333	18	TTACAGCAGCAGCACGTGAG	0	54.8	11.9	14	18.8	15.5	0.3	0	0	0	1.2	2.8	1.3	0	0	0	0	0	0	0	0.5	0	0	0	0	0	0	1.49476
26702	88	90	20	GTGCCTTCACCGCAGCAGCA	0	19	0	0	0	0.1	0.5	0	0	0	6	4.5	4.7	1.4	0	0	0.8	2	6.1	0	0	0.4	0.4	0	0	0.9	0	1.49411
27717	137	89.474	19	GTCCTCCTCCCGCTGGATCC	1	23.4	0	1	0.5	7.7	0.5	0.3	0	0	0	0.6	1.3	0	0	0	0	0.2	4.7	0	0	0	0	0	1.2	0	0.7	1.48779
14348	58	100	17	AAATATGTGTGTGTGGGTGT	9	43.3	6.3	6.3	5.9	14.8	7.8	0	0	0	0	0	0	0	1.9	1	0.8	8.9	0	0	0	0	0	0	0	0	0	1.48738
15940	81	84.211	19	TACAGCAGCAGCACGTGAGA	0	54.3	11.9	14	18.8	15.4	0.3	0	0	0	1.2	2.8	1.3	0	0	0	0	0	0	0.7	1.7	0	0	0	0	0	0	1.48178
13167	80	85	20	ACTGCAGAAACAAGTGAGAG	0	74.6	19.5	26.1	21.8	21.7	0	0	0	0	0	0	0	0	0	0	0	0	0	0	0	0	0	0	0	0	0	1.48009
13948	58	100	16	AATATGTGTGTGTGGGTGTG	9	43.3	6.3	6.3	5.9	14.9	7.8	0	0	0	0	0	0	0	2.9	5.4	0.8	9.3	0	0	0	0	0	0	0	0	0	1.47828
26656	91	94.444	18	GGTGCCTTCACCGCAGCAGC	0	19	0	0	0	0.1	0.5	0	0	0	6.2	4.5	4.7	1.4	0	0	0.8	2	6.1	0	0	0.4	0.4	0	0	0.9	0	1.47393
26803	91	94.737	19	GGGTGCCTTCACCGCAGCAG	0	19	0	0	0	0.1	0.5	0	0	0	6.2	4.5	4.7	1.4	0	0	0.8	2	6.1	0	0	0.4	0.4	0	0	0.9	0	1.47393
13182	77	85	20	GCAGAAACAAGTGAGAGCAT	0	74.2	20.1	26.1	21.3	21.7	0	0	0	0	0	0	0	0	0	0	0	0	0	0	0	0	0	0	0	0	0	1.47244
13188	78	85	20	TGCAGAAACAAGTGAGAGCA	0	74.2	19.5	26.1	21.8	21.7	0	0	0	0	0	0	0	0	0	0	0	0	0	0	0	0	0	0	0	0	0	1.47244
13189	79	85	20	CTGCAGAAACAAGTGAGAGC	0	74.2	19.5	26.1	21.8	21.7	0	0	0	0	0	0	0	0	0	0	0	0	0	0	0	0	0	0	0	0	0	1.47244
13191	81	85	20	CACTGCAGAAACAAGTGAGA	0	74.2	19.5	26.1	21.8	21.7	0	0	0	0	0	0	0	0	0	0	0	0	0	0	0	0	0	0	0	0	0	1.47244
27725	138	88.889	18	CGTCCTCCTCCCGCTGGATC	1	23.4	0	1	0.5	7.8	0.5	0.3	0	0	0	0.6	1.3	0	0	0	0	0.2	4.7	0	0	0	0	0	1.2	0	0.7	1.47131
27726	139	85	20	CCGTCCTCCTCCCGCTGGAT	1	23.4	0	1	0.5	7.8	0.5	0.3	0	0	0	0.6	1.3	0	0	0	0	0.2	4.7	0	0	0	0	0	1.2	0	0.7	1.47131
9006	46	88.235	17	GTGGGCAATGTGTGTGTTGT	12	65.4	18.9	17.4	19.3	23	21.9	0.3	5.7	7	0.2	0	0	0	8.6	3.9	4.2	12.4	0	0	0	0.4	0	0	0	0	0.2	1.46815
9382	38	100	15	GGCAATGTGTGTGTTGTTGG	12	65.4	18.9	17.4	19.3	23.1	22.2	0	0.4	0.5	0	0	0	0	7.7	3.9	4.2	12.2	0	0	0	0	0	0	0	0	0.2	1.46215
8515	57	95	20	ATAAATATGCGTGTGTGGGC	10	59.6	11.3	11.6	10.9	21	11.1	2.6	6.1	2.1	3.6	0.6	2	2.8	12.9	11.3	11.7	2.7	9.4	9.2	7.1	3.8	2.1	3.1	0.6	2.6	3.9	1.46181
13630	105	100	18	GGTTGTGTGTGCGGGGTGGC	5	33.6	5	3.9	2	11.6	4.8	3.8	0.4	1.6	5.3	7.4	6.7	3.9	3.3	1	2.5	4.7	4.7	5.9	4.4	4.5	2.1	5.1	2.3	2.3	3.2	1.45735
31026	62	95	20	AGCATATAATTATGTGTGTG	0	16.3	0	0	0	0.1	0.5	5.3	5.3	2.1	0	0	0	0	0.5	0	0	0	2.7	0	0	0	0	0	0	0	0	1.45735
9031	43	85	20	TGGGCAATGTGTGTGTTGTT	12	64.9	18.9	17.4	19.3	23	21.9	0.3	5.7	7	0.2	0	0	0	8.1	3.9	4.2	12.6	0	0	0	0.4	0	0	0	0	0.2	1.45724
8985	56	95	20	TAAATATGCGTGTGTGGGCG	5	59.6	11.9	11.6	9.9	21.1	1.8	2.6	6.1	4.8	2.1	0.6	2	3.2	13.4	11.3	10.9	12.2	9.4	8.6	6.4	4.1	2.1	3.1	0.6	2.6	4.4	1.45527
31326	64	95	20	AGAGCATATAATTATGTGTG	0	16.8	0	0	0	0.1	0.3	5.5	5.3	2.1	0	0	0	0	0.5	0	0	0	1.3	0	0	0	0	0	0	0	0	1.45337
31416	65	94.737	19	GAGAGCATATAATTATGTGT	0	16.8	0	0	0	0.1	0.3	5.5	5.3	2.1	0	0	0	0	0.5	0	0	0	1.3	0	0	0	0	0	0	0	0	1.45337
13919	51	90.476	21	TATGTGTGTGTGGGTGTGTG	9	42.8	6.3	6.3	5.9	15	7.8	0	0	0	0	1.1	0	0	2.9	5.4	0.8	9.3	0	0	0	0	0	0	0	0	0	1.45286
13920	52	90.476	21	ATATGTGTGTGTGGGTGTGT	9	42.8	6.3	6.3	5.9	15	7.8	0	0	0	0	1.1	0	0	2.9	5.4	0.8	9.3	0	0	0	0	0	0	0	0	0	1.45286
25518	26	95	20	GTTGTTGGTCCTTTCAGGGC	3	14.6	1.9	0	0	1	0.8	4.7	0.4	0.5	0.5	1.1	0	0.4	0	1	0	0.4	0.7	1.3	0.2	0	0.4	0.5	0.6	0.2	0.9	1.45251
25519	29	100	18	TGTTGTTGGTCCTTTCAGGG	3	14.6	1.9	0	0	1	0.8	4.7	0.4	0.5	0.5	1.1	0	0.4	0.5	1	0	0.4	0.7	1.3	0.2	0	0.4	0	0.6	0.2	0.9	1.45251
9073	39	100	14	GGGCAATGTGTGTGTTGTTG	12	64.9	18.2	17.4	19.3	23.1	22.2	0.3	5.7	6.4	0.2	0	0	0	8.1	3.9	4.2	12.4	0	0	0	0.4	0	0	0	0	0.2	1.45125
17731	94	90	20	TGCGGGGTGCCATCACCGCA	9	27.8	8.2	4.8	1.5	9.6	9.6	0	0	0	0.5	0	0.7	8.5	1	0	0	0.2	0	0.7	0.2	0	0	0	0.6	0.2	0.7	1.442
17674	95	90	20	GTGCGGGGTGCCATCACCGC	9	27.8	8.2	4.8	1.5	9.7	9.6	0	0	0	0.5	0	0.7	8.9	1	0	0	0.2	0	0.7	0.2	0	0	0	0.6	0.2	0.7	1.42846
30943	63	95	20	GAGCATATAATTATGTGTGT	0	16.3	0	0	0	0.1	0.5	5.5	5.3	2.1	0	0	0	0	0.5	0	0	0	2.7	0	0	0	0	0	0	0	0	1.41226
29510	96	85	20	CTGTGCGGGTGCCATGACTG	2	19.9	6.9	0	0	2.3	2	0	0	0	0	0	0	0.7	1	0.5	0	0.2	2	0	0	0.4	0	0	0	0	0.2	1.40358
29511	97	84.211	19	TCTGTGCGGGTGCCATGACT	2	19.9	6.9	0	0	2.3	2	0	0	0	0	0	0	0.7	1	0.5	0	0.2	2	0	0	0.4	0	0	0	0	0.2	1.40358
29513	98	80.952	21	GTCTGTGCGGGTGCCATGAC	2	19.9	6.9	0	0	2.3	2	0	0	0	0	0	0	0.7	1	0.5	0	0.2	2	0	0	0.4	0	0	0	0	0.2	1.40358
29879	103	88.235	17	TGTCTGTGCGGGTGCCATGA	2	19.9	6.9	0	0	2.3	2	0	0	0	0	0	0	0	1	0.5	0	0.2	2	0	0	0	0	0	0	0	0	1.40358
29880	103	88.889	18	TTGTCTGTGCGGGTGCCATG	2	19.9	6.9	0	0	2.3	2	0	0	0	0	0	0	0	1	0.5	0	0.2	2	0	0	0	0	0	0	0	0	1.40358
5641	42	89.474	19	GGCGGTGTGCGTGCTGTTGG	26	77.7	17	23.7	19.3	4.4	3.8	7	19.7	19.8	6	8.5	8	28.8	1.9	3.4	2.5	6.6	24.2	2.6	1.2	4.1	1.7	3.1	4.1	3.3	3.5	1.40105
15639	76	89.474	19	AGCAACACATGAGAGCATAC	3	28.3	10.1	8.2	8.4	9.6	0.5	0.6	0.4	0	0.7	0	0.7	1.4	0	0	0.8	0.7	0.7	0.7	0.2	0.4	0	0	0	0.5	0.5	1.40034
17124	144	85	20	TCCTTCCCTCCTACTCCCGC	0	52.5	14.5	19.4	10.9	0.1	3.5	0	0	0	0	0	0	8.9	0	0	0	0	0	0	0	0	0	0	0	0	0	1.39097
22423	109	90	20	GGCGACGGTTGTGTGAGCGG	3	26.9	0	0	0	1.3	2.5	0.3	0	0	9.3	9.7	8	0	0	0	0	0.4	0	0	0	0	0.4	0	0	0	0	1.38265
22804	110	90	20	CGGCGACGGTTGTGTGAGCG	2	26.5	0	0	0	1.3	2.5	0.3	0	0	9.3	9.7	7.4	0	0	0	0	0.4	0	0	0	0	0.4	0	0	0	0	1.36182
7584	117	89.474	19	GTCACACGGCGACGGTTGTC	25	108.2	41.5	27.1	26.7	42.7	12.3	0	0	0	0.2	0.6	0	5.7	0	0	0	0.4	0	0	0.5	0	0	0	0	0	0.2	1.32127
11718	42	88.889	18	GCGGTGTGCGTGCTGTTGGC	24	61.4	13.2	18.9	15.3	0.8	0.5	0	0	0	0.2	0	0	0	0	0	0	0	0	0	0	0	0	0	0	0	0	1.31962
7605	117	88.889	18	TCACACGGCGACGGTTGTCT	25	107.7	41.5	27.1	26.7	42.6	12.3	0	0	0	0.2	0.6	0	5.7	0	0	0	0.4	0	0	0.5	0	0	0	0	0	0.2	1.31795
12920	52	89.474	19	AATATATGTGTGGGCGGTGT	2	29.1	9.4	11.1	10.9	1.1	4	0.3	0	0	5.3	5.7	6	0.4	0.5	0.5	0	4.6	2.7	10.6	8.6	3.8	10.9	11.2	8.8	7.3	8.6	1.30288
26274	125	93.333	15	TCCGGTCATGCGGCGACAGC	0	21.6	6.9	6.8	6.4	8.2	0	0	0	0	0	0	0	0	0	0	0	0	0	0	0	0	0	0	0	0	0	1.29662
26400	125	92.857	14	CCGGTCATGCGGCGACAGCT	0	21.6	6.3	6.8	6.4	8.2	0	0	0	0	0	0	0	0	0	0	0	0	0	0	0	0	0	0	0	0	0	1.29662
12899	53	88.889	18	AAATATATGTGTGGGCGGTG	2	29.1	9.4	11.1	10.4	1.1	4	0.3	0	0	5.7	5.7	5.4	0.4	0.5	0	0	4.6	2.7	10.6	8.6	3.8	11.3	11.2	9.3	7.3	8.6	1.29111
25532	91	89.474	19	GGGTGCCTCCACTGCAACAC	5	16.8	6.3	1	2	5.2	6.3	0	0	0	0	0	0	0	0	0	0	0	0	0	0	0	0	0	0	0	0	1.28591
25589	91	85.714	14	CCTCCACTGCAACACGTGAG	5	16.8	6.3	1	2	5.2	6.3	0	0	0	0	0	0	0	0	0	0	0	0	0	0	0	0	0	0	0	0	1.28591
15951	72	94.737	19	ACACGTGAGAGCATATAAAG	6	42.4	5.7	15	11.4	16.9	14.4	0.3	0.4	0	0	0	0.7	0	0.5	0	0	0.2	1.3	0	0.2	0	0	0	0.6	0.9	0.2	1.27774
21002	40	90	20	GGCGGTGAGTGTGTGCTGTT	0	35.3	5	1.9	5.9	14	13.9	0	0	0	0	0	0	0	0	0	0	0	0	0	0	0	0	0	0	0	0	1.27501
31020	48	89.474	19	CGTGTGTGGTCTGTGTGTGT	6	15.9	0	0	0	0	0.8	0	0	0	0	0	0	0	0	0	0	0	0	0	0	0	0	0	0	0	0	1.2716
20681	34	94.444	18	GAGTGTGTGCTGTTGGTCCT	0	34.9	5	1.9	6.4	13.8	13.9	0	0	0	0	0	1.3	0	0.5	0	0	0	0.7	0	0	0	0	0	0	0	0	1.26867
21104	39	90	20	GCGGTGAGTGTGTGCTGTTG	0	34.9	5	1.9	5.9	13.8	13.9	0	0	0	0	0	0	0	0	0	0	0	0	0	0	0	0	0	0	0	0	1.26867
21131	38	90	20	CGGTGAGTGTGTGCTGTTGG	0	34.9	5	1.9	5.9	13.9	13.6	0	0	0	0	0	0	0	0	0	0	0	0	0	0	0	0	0	0	0	0	1.26867
20983	41	90	20	GGGCGGTGAGTGTGTGCTGT	0	35.3	5	1.9	5.9	13.9	14.1	0	0	0	0	0	0	0	0	0	0	0	0	0	0	0	0	0	0	0	0	1.26542
21054	42	90	20	TGGGCGGTGAGTGTGTGCTG	0	35.3	5	1.9	5.4	14	14.1	0	0	0	0	0	0	0	0	0	0	0	0	0	0	0	0	0	0	0	0	1.26542
20783	115	88.889	18	ACGCGACGACGGTTGTGTTT	0	33.6	11.9	12.1	13.4	0	0	0	0	0	6.4	0	1.3	0	0	0	0	0	0	0	0	0	0	0	0	0.2	0	1.2647
20784	115	89.474	19	CACGCGACGACGGTTGTGTT	0	33.6	11.9	12.1	13.4	0	0	0	0	0	6.4	0	1.3	0	0	0	0	0	0	0	0	0	0	0	0	0.2	0	1.2647
31976	36	90	20	GTGTGTGTGTGCTGTTAGTC	0	14.1	0.6	1	0	0.3	0.3	0.3	0	0.5	0	0	0	0	0	0	0	0	0.7	5.3	4.4	0	0	0.5	0.6	0	0.2	1.26112
13259	62	94.444	18	CATATAAATATATGTGTGGG	2	29.6	9.4	11.1	10.4	1.3	1.5	0	0	0	5	6.3	6	0	0.5	0	0	4.2	0.7	8.6	8.4	3.4	11.8	11.2	8.8	7.7	7.7	1.25739
25939	113	83.333	18	ATGCGGCGACAGCTGTGTGT	0	21.6	6.9	7.3	6.9	8.5	0	0	0	0	0	0	0	0	0	0	0	0	0	0	0	0	0	0	0	0	0	1.25032
25940	114	80	20	CATGCGGCGACAGCTGTGTG	0	21.6	6.9	7.3	6.9	8.5	0	0	0	0	0	0	0	0	0	0	0	0	0	0	0	0	0	0	0	0	0	1.25032
25941	115	80	20	TCATGCGGCGACAGCTGTGT	0	21.6	6.9	7.3	6.9	8.5	0	0	0	0	0	0	0	0	0	0	0	0	0	0	0	0	0	0	0	0	0	1.25032
25942	116	80	20	GTCATGCGGCGACAGCTGTG	0	21.6	6.9	7.3	6.9	8.5	0	0	0	0	0	0	0	0	0	0	0	0	0	0	0	0	0	0	0	0	0	1.25032
20890	36	90	20	GTGAGTGTGTGCTGTTGGTC	0	34.4	5	1.9	6.4	13.9	13.9	0	0	0	0	0	1.3	0	0	0	0	0	0	0	0	0	0	0	0	0	0	1.24844
20895	35	90	20	TGAGTGTGTGCTGTTGGTCC	0	34.4	5	1.9	6.4	13.8	13.9	0	0	0	0	0	1.3	0	0	0	0	0	0	0	0	0	0	0	0	0	0	1.24844
21189	37	90	20	GGTGAGTGTGTGCTGTTGGT	0	34.4	5	1.9	5.9	13.9	13.6	0	0	0	0	0	0	0	0	0	0	0	0	0	0	0	0	0	0	0	0	1.24844
31683	108	100	14	GCTACAGTTGTGTGTGCGGG	1	13.7	1.9	0	0	5.2	0.8	0	0	0	0	0	0	0	0	0	0.8	0	0	0	0	0	0	0	0	0	0	1.24548
32010	109	85	20	GGCTACAGTTGTGTGTGCGG	1	13.7	1.9	0	0	5.2	0.8	0	0	0	0	0	0	0	0	0	0.8	0	0	0	0	0	0	0	0	0	0	1.24548
32011	110	85	20	CGGCTACAGTTGTGTGTGCG	1	13.7	1.9	0	0	5.2	0.8	0	0	0	0	0	0	0	0	0	0.8	0	0	0	0	0	0	0	0	0	0	1.24548
32012	111	85	20	GCGGCTACAGTTGTGTGTGC	1	13.7	1.9	0	0	5.2	0.8	0	0	0	0	0	0	0	0	0	0.8	0	0	0	0	0	0	0	0	0	0	1.24548
32083	112	85	20	CGCGGCTACAGTTGTGTGTG	1	13.7	1.9	0	0	5.2	0.8	0	0	0	0	0	0	0	0	0	0.8	0	0	0	0	0	0	0	0	0	0	1.24548
32084	113	85	20	ACGCGGCTACAGTTGTGTGT	1	13.7	1.9	0	0	5.2	0.8	0	0	0	0	0	0	0	0	0	0.8	0	0	0	0	0	0	0	0	0	0	1.24548
32085	114	85	20	CACGCGGCTACAGTTGTGTG	1	13.7	1.9	0	0	5.2	0.8	0	0	0	0	0	0	0	0	0	0.8	0	0	0	0	0	0	0	0	0	0	1.24548
25626	91	88.889	18	GGTGCCTCCACTGCAACACG	5	16.3	6.3	1	2	5.2	6.3	0	0	0	0	0	0	0	0	0	0	0	0	0	0	0	0	0	0	0	0	1.2448
25701	91	86.667	15	GCCTCCACTGCAACACGTGA	5	16.3	6.3	1	2	5.2	6.3	0	0	0	0	0	0	0	0	0	0	0	0	0	0	0	0	0	0	0	0	1.2448
25702	91	88.235	17	GTGCCTCCACTGCAACACGT	5	16.3	6.3	1	2	5.2	6.3	0	0	0	0	0	0	0	0	0	0	0	0	0	0	0	0	0	0	0	0	1.2448
25703	91	87.5	16	TGCCTCCACTGCAACACGTG	5	16.3	6.3	1	2	5.2	6.3	0	0	0	0	0	0	0	0	0	0	0	0	0	0	0	0	0	0	0	0	1.2448
7735	114	85	20	CACACGGCGACGGTTGTCTG	25	102.4	41.5	27.1	26.7	42.7	12.3	0	0	0	0.2	0.6	0	5.7	0	0	0	0.4	0	0	0.5	0	0	0	0	0	0.2	1.24253
7825	111	89.474	19	ACGGCGACGGTTGTCTGTGC	25	101.1	41.5	27.1	26.2	42.4	11.8	0	0	0	0.2	0.6	0	5.7	0	0	0	0.4	0	0	0.5	0	0	0	0	0	0.2	1.23422
13493	55	86.364	22	ATAAATATATGTGTGGGCGG	2	29.1	10.1	11.1	10.4	1.1	1	0	0	0	5	6.3	6	0	0.5	0	0	4.2	0.7	8.6	8.4	3	11.8	11.2	8.8	7.5	7.7	1.23362
13494	56	86.364	22	TATAAATATATGTGTGGGCG	2	29.1	10.1	11.1	10.4	1.1	1	0	0	0	5	6.3	6	0	0.5	0	0	4.2	0.7	8.6	8.4	3	11.8	11.2	8.8	7.5	7.7	1.23362
13510	62	94.118	17	ATATAAATATATGTGTGGGC	2	29.1	9.4	11.1	10.4	1.3	1.3	0	0	0	5	6.3	6	0	0.5	0	0	4.2	0.7	8.6	8.4	3	11.8	11.2	8.8	7.5	7.7	1.23362
26662	42	93.75	16	TGTTGGTGTGTGTGCTGTTG	4	12.4	0	0.5	0.5	0.1	0	0	0	0	0	0	0	0	0	0	0	0	0	0	0	4.5	1.7	3.6	2.9	4.7	3	1.2332
26663	43	93.333	15	CTGTTGGTGTGTGTGCTGTT	4	12.4	0	0.5	0.5	0.1	0	0	0	0	0	0	0	0	0	0	0	0	0	0	0	4.5	1.7	3.6	2.9	4.7	3	1.2332
26664	44	92.857	14	GCTGTTGGTGTGTGTGCTGT	4	12.4	0	0.5	0.5	0.1	0	0	0	0	0	0	0	0	0	0	0	0	0	0	0	4.5	1.7	3.6	2.9	4.7	3	1.2332
28557	47	100	10	GTGCTGTTGGTGTGTGTGCT	1	12.4	0	0	0	0	0	0	0	0	0	0	0	0	0	0	0	0	0	0	0	4.5	1.7	3.6	2.9	4.7	3	1.2332
28558	47	100	10	TGCTGTTGGTGTGTGTGCTG	1	12.4	0	0	0	0	0	0	0	0	0	0	0	0	0	0	0	0	0	0	0	4.5	1.7	3.6	2.9	4.7	3	1.2332
28559	47	78.947	19	TGTGCTGTTGGTGTGTGTGC	1	12.4	0	0	0	0	0	0	0	0	0	0	0	0	0	0	0	0	0	0	0	4.5	1.7	3.6	2.9	4.7	3	1.2332
7787	112	88.889	18	CACGGCGACGGTTGTCTGTG	25	101.1	41.5	27.1	26.7	42.6	12.1	0	0	0	0.2	0.6	0	5.7	0	0	0	0.4	0	0	0.5	0	0	0	0	0	0.2	1.22758
17112	130	100	19	TCCGCTGGATCCGGTCACGG	2	10.2	1.3	0.5	0.5	0.6	1	3.8	2.2	1.1	0.7	0	0.7	0.7	2.4	0.5	0	2	2.7	1.3	1.5	0.8	2.1	1.5	1.2	1.6	0.9	1.22239
7797	113	85	20	ACACGGCGACGGTTGTCTGT	25	100.7	41.5	27.1	26.7	42.6	12.1	0	0	0	0.2	0.6	0	5.7	0	0	0	0.4	0	0	0.5	0	0	0	0	0	0.2	1.22192
19973	48	95	20	TGTGTGTGGGCGGTGAGTGT	0	34.9	5	1.9	4.9	14.1	14.4	0	0	0	0	0	0	0	0	0	0	0	6.7	0	0.2	0	0.4	0	0	0	0	1.22105
21063	45	94.444	18	GTGGGCGGTGAGTGTGTGCT	0	34.9	5	1.9	5.4	14	14.4	0	0	0	0	0	0	0	0	0	0	0	0	0	0	0	0	0	0	0	0	1.22105
21078	46	95	20	TGTGTGGGCGGTGAGTGTGT	0	34.9	5	1.9	4.9	13.9	14.4	0	0	0	0	0	0	0	0	0	0	0	0	0	0.2	0	0	0	0	0	0	1.22105
21136	45	95	20	GTGTGGGCGGTGAGTGTGTG	0	34.9	5	1.9	4.9	14	14.4	0	0	0	0	0	0	0	0	0	0	0	0	0	0	0	0	0	0	0	0	1.22105
21137	45	94.737	19	TGTGGGCGGTGAGTGTGTGC	0	34.9	5	1.9	4.9	14	14.4	0	0	0	0	0	0	0	0	0	0	0	0	0	0	0	0	0	0	0	0	1.22105
25897	112	84.211	19	TGCGGCGACAGCTGTGTGTG	0	21.6	6.9	7.3	6.9	8.7	0	0	0	0	0	0	0	0	0	0	0	0	0	0	0	0	0	0	0	0	0	1.22027
26156	117	80	20	GGTCATGCGGCGACAGCTGT	0	21.6	6.9	6.8	6.4	8.7	0	0	0	0	0	0	0	0	0	0	0	0	0	0	0	0	0	0	0	0	0	1.22027
26157	118	80	20	CGGTCATGCGGCGACAGCTG	0	21.6	6.9	6.8	6.4	8.7	0	0	0	0	0	0	0	0	0	0	0	0	0	0	0	0	0	0	0	0	0	1.22027
19885	47	95	20	GTGTGTGGGCGGTGAGTGTG	0	35.3	5	1.9	4.9	14.3	14.6	0	0	0	0	0	0	0	0	0	0	0	6.7	0	0.2	0	0.4	0	0	0	0	1.21842
4312	134	94.444	18	CCTTCCGCTGGATCCGGTAA	7	142.2	35.2	33.4	19.3	60.9	2.8	1.8	0	0	11.9	9.7	8	3.9	41.1	27	28.5	34.8	17.5	2.6	4.7	5.3	5.5	5.6	0	9.8	5.1	1.21002
4233	134	94.737	19	TCCTTCCGCTGGATCCGGTA	7	143.5	34.6	33.4	19.3	61.6	3.3	1.8	0.9	1.1	12.4	9.7	8	4.3	41.6	27	30.2	35.2	17.5	3.3	5.2	5.3	5.5	6.1	0	9.8	5.1	1.20683
21015	112	85	20	CGCGACGACGGTTGTGTTTG	0	32.2	11.9	12.1	13.4	0	0	0	0	0	6.2	0	1.3	0	0	0	0	0	0	0	0	0	0	0	0	0.2	0	1.20511
4348	129	95	20	TCCGCTGGATCCGGTAACGC	4	139.5	33.3	35.3	21.3	60.1	0.3	1.8	0	0	12.2	9.7	8	3.9	41.1	27	30.2	34.4	17.5	2.6	4.9	5.3	5.5	5.6	0.6	9.8	5.1	1.20133
20212	49	95	20	GTGTGTGTGGGCGGTGAGTG	0	34.4	5	1.9	4.9	14.1	14.4	0	0	0	0.2	0	0	0	0	0	0	0	6.1	0	0.2	0	0	0	0	0	0	1.20082
4434	130	94.737	19	TTCCGCTGGATCCGGTAACG	4	139.1	33.3	33.4	18.3	60	0.3	1.8	0	0	11.9	9.7	8	3.9	41.1	27	28.5	34.4	17.5	2.6	4.9	5.3	5.5	5.6	0	9.8	5.1	1.19958
4435	131	94.444	18	CTTCCGCTGGATCCGGTAAC	4	138.7	33.3	33.4	18.8	60	0.3	1.8	0	0	11.9	9.7	8	3.9	41.1	27	28.5	34.3	17.5	2.6	4.7	5.3	5.5	5.6	0	9.8	5.1	1.19545
14919	111	90	20	GCGGCGACGTTTGTGTGTGC	13	30.9	0.6	1.9	1.5	0.8	4.3	0	0	0	7.9	11.4	8	4.6	1.9	0	0	11.1	10.8	4.6	2.7	0	0	0	0.6	0	0	1.18813
5068	47	94.118	17	TGTGGGCGGTGTGCGTGCTG	25	73.7	23.2	31.9	29.2	4.5	4.3	7.3	29.8	22.5	6.4	8	8	27.7	5.7	4.4	0	9.8	24.2	5.3	2	4.5	2.5	3.6	4.7	4.7	3.7	1.18302
5070	47	94.444	18	GTGTGGGCGGTGTGCGTGCT	25	73.7	23.2	31.9	29.2	4.4	4.3	7.3	29.3	22.5	6.7	8	8	28.4	5.7	4.4	0	9.7	24.9	5.9	2	4.5	2.1	3.6	4.7	4.4	3.5	1.18302
31768	144	94.118	17	TTCCCTCCTCCTTCCGCCGA	0	11	0	0	0	0.6	4.3	0.3	0	0.5	3.8	2.8	1.3	0.4	0	0	0	0.4	0.7	0	1.2	0.4	0	1	0	0	0.2	1.17897
5060	47	94.737	19	TGTGTGGGCGGTGTGCGTGC	25	73.3	23.2	31.9	29.2	4.4	4.3	7	29.3	22.5	6.7	8	8	28.8	5.7	4.4	0	9.7	24.9	6.6	2.2	4.5	2.1	3.6	4.7	4.4	3.5	1.17527
20166	53	100	19	TATGTGTGTGTGGGCGGTGA	0	33.6	5	1.9	4.9	14.3	14.4	0	0	0	0.2	0	0	0.4	0	0	0	0	6.1	0	0.2	0	0	0.5	0	0	0	1.16784
20360	53	100	18	ATGTGTGTGTGGGCGGTGAG	0	33.6	5	1.9	4.9	14.1	14.4	0	0	0	0.2	0	0	0	0	0	0	0	6.1	0	0.2	0	0	0	0	0	0	1.16784
28696	67	90	20	GTGAGAGCATATAATTATGT	0	16.3	0	0	0	0.1	0.3	5.3	5.3	2.1	0	0	0	0	2.4	0.5	6.7	0.5	1.3	0	0	0	0	0	0	0	0	1.16784
22394	141	88.235	17	CCTCCTCCTCCTGCCGCTGG	0	32.7	1.9	0.5	0	14	0.3	0	0	0	1.7	0.6	0	0	0	0	0	0	0	3.3	3.7	3.4	0.4	0.5	0	0.2	0.9	1.16779
20232	50	95	20	TGTGTGTGTGGGCGGTGAGT	0	34	5	1.9	4.9	14.1	14.6	0	0	0	0.2	0	0	0	0	0	0	0	6.1	0	0.2	0	0	0	0	0	0	1.16581
21990	137	85	20	CTCCTTCTCCCGCTGGATCC	1	25.2	10.7	10.2	8.4	0.1	0.3	0	0	0	4.3	0	4	5.3	0	0	0	0	0.7	0	0	0.4	0	0	0	0	0	1.16306
21991	138	85	20	CCTCCTTCTCCCGCTGGATC	1	25.2	10.7	10.2	8.4	0.1	0.3	0	0	0	4.3	0	4	5.3	0	0	0	0	0.7	0	0	0.4	0	0	0	0	0	1.16306
31243	139	85	20	CCCTCCTCTTCCCGCTGGAT	0	14.6	3.1	0	0.5	0.3	6	0	0	0	0	0	0	0	0	0	0	0	0	1.3	0	1.5	1.3	0	0	0.9	1.6	1.15612
31295	137	85	20	CTCCTCTTCCCGCTGGATCC	0	14.6	3.1	0	0.5	0.3	6	0	0	0	0	0	0	0	0	0	0	0	0	1.3	0	1.5	1.3	0	0	0.9	1.6	1.15612
31296	138	85	20	CCTCCTCTTCCCGCTGGATC	0	14.6	3.1	0	0.5	0.3	6	0	0	0	0	0	0	0	0	0	0	0	0	1.3	0	1.5	1.3	0	0	0.9	1.6	1.15612
31309	135	85	20	CCTCTTCCCGCTGGATCCGG	0	14.6	3.1	0	0.5	0.3	6	0	0	0	0	0	0	0	0	0	0.8	0	0	1.3	0	1.5	1.3	0	0	0.9	1.6	1.15612
31310	136	85	20	TCCTCTTCCCGCTGGATCCG	0	14.6	3.1	0	0.5	0.3	6	0	0	0	0	0	0	0	0	0	0.8	0	0	1.3	0	1.5	1.3	0	0	0.9	1.6	1.15612
16659	85	90	20	CCATCACCGCAGCAACACGT	9	28.7	8.8	6.8	6.9	12.4	10.3	0	0	0	0.5	0	0.7	8.5	1	0	0	0.2	0	0.7	0.2	0	0	0	0.6	0.2	0.7	1.14823
12413	29	84.211	19	GCGTGCTGTTGGCCCTTCAG	23	52.1	11.3	18.9	14.3	0.6	0.5	0	0	0	0	0	0	0	0	0	0	0	0	0	0	0	0	0	0	0	0	1.14568
16561	85	94.118	17	CATCACCGCAGCAACACGTG	9	28.7	9.4	6.8	6.9	12.5	10.6	0	0	0	0.5	0	0.7	8.5	1	0	0	0.2	0	0.7	0.2	0	0	0	0.6	0.2	0.7	1.1375
21612	134	100	14	CTTCTCCCGCTGGATCCGGT	3	24.7	10.7	10.2	8.4	0.1	0.3	0	0	0	4.3	0	4	5.7	0	0	0	0	0.7	0	0	0.4	0	0	0	0	0	1.13526
22027	135	85	20	CCTTCTCCCGCTGGATCCGG	1	24.7	10.7	10.2	8.4	0.1	0.3	0	0	0	4.3	0	4	5.3	0	0	0	0	0.7	0	0	0.4	0	0	0	0	0	1.13526
22068	136	85	20	TCCTTCTCCCGCTGGATCCG	1	24.7	10.7	10.2	8.4	0.1	0.3	0	0	0	4.3	0	4	5.3	0	0	0	0	0.7	0	0	0.4	0	0	0	0	0	1.13526
22069	139	85	20	CCCTCCTTCTCCCGCTGGAT	1	24.7	10.7	10.2	8.4	0.1	0.3	0	0	0	4.3	0	4	5.3	0	0	0	0	0.7	0	0	0.4	0	0	0	0	0	1.13526
12434	33	84.211	19	GTGCGTGCTGTTGGCCCTTC	23	51.7	11.3	18.9	14.3	0.6	0.5	0	0	0	0	0	0	0	0	0	0	0	0	0	0	0	0	0	0	0	0	1.13477
12435	33	83.333	18	TGCGTGCTGTTGGCCCTTCA	23	51.7	11.3	18.9	14.3	0.6	0.5	0	0	0	0	0	0	0	0	0	0	0	0	0	0	0	0	0	0	0	0	1.13477
28753	68	90	20	CGTGAGAGCATATAATTATG	0	15.9	0	0	0	0.1	0.3	5.5	5.3	2.1	0	0	0	0	2.4	0.5	6.7	0.5	1.3	0	0	0	0	0	0	0	0	1.13409
28754	69	90	20	ACGTGAGAGCATATAATTAT	0	15.9	0	0	0	0.1	0.3	5.5	5.3	2.1	0	0	0	0	2.4	0.5	6.7	0.5	1.3	0	0	0	0	0	0	0	0	1.13409
29033	70	90	20	CACGTGAGAGCATATAATTA	0	15.9	0	0	0	0.1	0.3	5.5	5.3	1.1	0	0	0	0	2.4	0.5	6.7	0.5	1.3	0	0	0	0	0	0	0	0	1.13409
29067	73	94.444	18	ACACGTGAGAGCATATAATT	0	15.9	0	0	0	0.1	0	5.5	5.3	1.1	0.2	0	0	0	2.4	0.5	6.7	0.5	1.3	0	0	0	0	0	0	0	0	1.13409
31530	35	90	20	TGTGTGTGTGCTGTTAGTCC	0	14.1	0.6	1	0	0.3	0.5	0.3	0	0.5	0.2	0	0	0	0	0	0	0.2	0.7	5.9	4.4	0	0	0.5	0.6	0	0.2	1.12988
22393	140	88.889	18	CTCCTCCTCCTGCCGCTGGA	0	31.8	1.9	0.5	0	14	0.3	0	0	0	1.9	1.1	0	0	0	0	0	0	0	3.3	3.9	3.4	0.4	0.5	0	0.2	0.9	1.12873
9854	136	85	20	TCCTCCTCCCGCTGGAGCCG	13	77.7	17.6	20.3	24.2	35	18.4	0	0	0	0.2	0.6	0	0.4	0	0	0	0	0	0	0	0.8	0.4	0	0	0	0	1.12837
15378	89	94.444	18	ATTGCCATCACTGCAGCAAC	12	36.2	10.1	13.5	14.8	4.8	16.1	0	0	0	0	0	0	0	0	0	0	0	0	0	0	0	0	0	0	0	0	1.12131
28228	22	89.474	19	TGTTCCTTTCAGAGCCTTCA	1	19	0	1	1.5	8.2	0.8	1.2	0.4	1.1	0.2	0	0	0	0	0.5	0	0.2	0	2	0.7	0	0	1.5	0.6	0.7	0.9	1.12029
26728	46	94.118	17	GTAGGCGGTGTGTGTGTTGT	0	21.6	9.4	4.8	1	6.6	0.3	0	0	0	0.5	0	0	0.4	0	0	0	0	0	1.3	0.2	0	0	0	0.6	0.9	0	1.11974
26782	43	94.444	18	TAGGCGGTGTGTGTGTTGTT	0	21.6	9.4	4.8	1	6.6	0.3	0	0	0	0.5	0	0	0.4	0	0	0	0	0	1.3	0.2	0	0	0	0.6	0.7	0	1.11974
26875	42	94.737	19	AGGCGGTGTGTGTGTTGTTG	0	21.6	9.4	4.8	1	6.4	0.3	0	0	0	0.5	0	0	0.4	0	0	0	0	0	1.3	0	0	0	0	0.6	0.7	0	1.11974
14411	103	88.889	18	TTGTGTGTGCGGATTGCCAT	13	36.7	10.7	15.5	14.3	13.1	16.4	0	0	0	0	0	0	0	0	0	0	0	0	0	0	0	0	0	0	0	0	1.11548
14569	103	89.474	19	GTTGTGTGTGCGGATTGCCA	13	36.7	10.7	15.5	14.3	13	16.4	0	0	0	0	0	0	0	0	0	0	0	0	0	0	0	0	0	0	0	0	1.11548
12024	129	100	17	GCTGGATCCGGTCACGCAGT	0	37.1	5	1	1.5	4.5	1.3	0	16.6	16.6	0	0	0.7	0	1	0	0	1.5	1.3	0	0.2	0	0.8	0	0	0	0	1.11422
12163	129	100	16	CTGGATCCGGTCACGCAGTG	0	37.1	5	1	1.5	4.5	0.5	0	16.6	16.6	0	0	0.7	0	0.5	0	0.8	0.2	0.7	0	0.2	0	0.8	0	0	0	0	1.11422
9851	135	85	20	CCTCCTCCCGCTGGAGCCGG	13	77.3	17.6	20.3	24.2	35.2	18.4	0	0	0	0.2	0.6	0	0.4	0	0	0	0	0	0	0	0.8	0.4	0	0	0	0	1.11302
21652	133	100	15	TTCTCCCGCTGGATCCGGTC	3	24.3	10.7	10.2	8.4	0.1	0.3	0	0	0	4.3	0	4	5.7	0	0	0	0	0.7	0	0	0.4	0	0	0	0	0	1.11263
21699	49	90	20	GTGTGTGTGGACTGTGTGTG	0	36.7	0	0	0	0	0	0.3	0	0.5	6.7	16.5	5.4	0	0.5	1.5	1.7	1.5	0	0.7	0.2	0.4	0	0	0	0	0	1.10721
9730	129	94.737	19	CCCGCTGGAGCCGGTCACGC	13	77.3	18.2	20.3	24.7	35.4	17.9	0	0	0	0.2	1.1	0.7	0.4	0	0	0	0	0	0	0	0.8	0.4	0.5	0	0.5	0	1.10507
28336	22	93.75	16	GTTCCTTTCAGAGCCTTCAA	1	19	0	1	1.5	8.3	0.8	1.2	0	0.5	0.2	0	0	0	0	0.5	0	0.2	0	2	1	0	0	1.5	0.6	0.7	1.2	1.1047
9819	131	94.118	17	CTCCCGCTGGAGCCGGTCAC	13	76.8	18.2	20.3	24.7	35.2	18.4	0	0	0	0.2	0.6	0	0.4	0	0	0	0	0	0	0	0.8	0.4	0	0	0	0	1.10378
18768	50	88.889	18	TATGTGTGTGGGCGGCCTGT	7	33.6	0	1	1.5	0.9	13.6	0	0	0	0	0	0	0.4	5.7	8.8	0	15.1	0	0	0	0	0	0	0	0	0.2	1.10371
18769	55	93.75	16	ATATGTGTGTGGGCGGCCTG	7	33.6	0	1	1.5	0.9	13.6	0	0	0	0	0	0	0.4	5.7	8.8	0	15.1	0	0	0	0	0	0	0	0	0.2	1.10371
18812	49	89.474	19	ATGTGTGTGGGCGGCCTGTG	7	33.6	0	1	1.5	0.9	13.3	0	0	0	0	0	0	0.4	5.7	8.8	0	15.1	0	0	0	0	0	0	0	0	0.2	1.10371
3354	43	90	20	TGGGCGGTGTGCGTGCTGTT	26	99.8	23.9	31.4	29.2	4.9	3.8	13.4	46	40.2	13.1	15.9	16.1	28.8	2.9	4.9	2.5	7.3	24.9	17.8	13	26.7	20.1	23.5	30.9	20.8	19	1.10076
9901	134	85	20	CTCCTCCCGCTGGAGCCGGT	13	76.4	17.6	20.3	24.2	35.1	18.4	0	0	0	0.2	0.6	0	0.4	0	0	0	0	0	0	0	0.8	0.4	0	0	0	0	1.10033
12199	121	85	20	ATCCGGTCACGCAGTGACGG	0	36.7	5	0.5	1	3.9	0.5	0	16.6	16.6	0	0	0.7	0	0.5	0	0.8	0.4	0.7	0	0.2	0.4	1.3	0	0	0	0	1.09899
12212	129	100	14	GGATCCGGTCACGCAGTGAC	0	36.7	5	0.5	1	4.5	0.5	0	16.6	16.6	0	0	0.7	0	0.5	0	0.8	0.4	0.7	0	0.2	0	0.8	0	0	0	0	1.09899
12255	122	85	20	GATCCGGTCACGCAGTGACG	0	36.7	5	0.5	1	3.9	0.5	0	16.6	16.6	0	0	0.7	0	0.5	0	0.8	0.4	0.7	0	0.2	0	0.8	0	0	0	0	1.09899
15211	94	85	20	TGCGGATTGCCATCACTGCA	12	36.7	10.1	13.5	14.8	4.8	16.6	0	0	0	0	0	0	0	0	0	0	0	0	0	0	0	0	0	0	0	0	1.09899
15212	95	85	20	GTGCGGATTGCCATCACTGC	12	36.7	10.1	13.5	14.8	4.8	16.6	0	0	0	0	0	0	0	0	0	0	0	0	0	0	0	0	0	0	0	0	1.09899
15213	96	85	20	TGTGCGGATTGCCATCACTG	12	36.7	10.1	13.5	14.8	4.8	16.6	0	0	0	0	0	0	0	0	0	0	0	0	0	0	0	0	0	0	0	0	1.09899
15251	92	85	20	CGGATTGCCATCACTGCAGC	12	36.7	10.1	13.5	14.8	4.8	16.6	0	0	0	0	0	0	0	0	0	0	0	0	0	0	0	0	0	0	0	0	1.09899
15252	93	85	20	GCGGATTGCCATCACTGCAG	12	36.7	10.1	13.5	14.8	4.8	16.6	0	0	0	0	0	0	0	0	0	0	0	0	0	0	0	0	0	0	0	0	1.09899
15259	97	85	20	GTGTGCGGATTGCCATCACT	12	36.7	9.4	13.5	14.8	4.8	16.6	0	0	0	0	0	0	0	0	0	0	0	0	0	0	0	0	0	0	0	0	1.09899
15296	98	85	20	TGTGTGCGGATTGCCATCAC	12	36.7	9.4	13.5	14.3	4.8	16.6	0	0	0	0	0	0	0	0	0	0	0	0	0	0	0	0	0	0	0	0	1.09899
9867	132	90	20	CCTCCCGCTGGAGCCGGTCA	13	76.4	17.6	20.3	24.7	35.2	18.4	0	0	0	0.2	0.6	0	0.4	0	0	0	0	0	0	0	0.8	0.4	0	0	0	0	1.09634
9895	133	89.474	19	TCCTCCCGCTGGAGCCGGTC	13	76.4	17.6	20.3	24.2	35.2	18.4	0	0	0	0.2	0.6	0	0.4	0	0	0	0	0	0	0	0.8	0.4	0	0	0	0	1.09634
14985	103	90	20	GGTTGTGTGTGCGGATTGCC	13	36.2	10.1	13.1	13.8	10.7	16.4	0	0.4	0	0	0	0	0	0	0	0	0	0	0	0	0	0	0	0	0	0	1.09622
15000	104	90	20	CGGTTGTGTGTGCGGATTGC	13	36.2	10.1	13.1	13.8	10.5	16.4	0	0.4	0	0	0	0	0	0	0	0	0	0	0	0	0	0	0	0	0	0	1.09622
15001	109	100	15	ACGGTTGTGTGTGCGGATTG	13	36.2	10.1	13.5	13.4	10.5	16.4	0	0.4	0	0	0	0	0	0	0	0	0	0	0	0	0	0	0	0	0	0	1.09622
15002	109	100	15	GACGGTTGTGTGTGCGGATT	13	36.2	10.1	13.5	13.4	10.5	16.4	0	0.4	0	0	0	0	0	0	0	0	0	0	0	0	0	0	0	0	0	0	1.09622
15328	91	93.75	16	GGATTGCCATCACTGCAGCA	12	36.2	10.1	13.5	14.8	4.8	16.4	0	0	0	0	0	0	0	0	0	0	0	0	0	0	0	0	0	0	0	0	1.09622
15354	90	94.118	17	GATTGCCATCACTGCAGCAA	12	36.2	10.1	13.5	14.8	4.8	16.4	0	0	0	0	0	0	0	0	0	0	0	0	0	0	0	0	0	0	0	0	1.09622
12561	29	84.211	19	CGTGCTGTTGGCCCTTCAGA	23	50.3	11.3	18.9	14.3	0	0.5	0	0	0	0	0	0	0	0	0	0	0	0	0	0	0	0	0	0	0	0	1.09592
9764	130	94.444	18	TCCCGCTGGAGCCGGTCACG	13	76.8	18.2	20.3	24.7	35.4	17.6	0	0	0	0.2	1.1	0.7	0.4	0	0	0	0	0	0	0	0.8	0.4	0.5	0	0.5	0	1.09583
31516	140	85	20	TCCCTCCTCTTCCCGCTGGA	0	14.6	3.1	0	0.5	0.3	6.3	0	0	0	0	0	0	0	0	0	0	0	0	1.3	0	1.5	1.3	0	0	0.9	1.6	1.09558
31517	141	85	20	TTCCCTCCTCTTCCCGCTGG	0	14.6	3.1	0	0.5	0.3	6.3	0	0	0	0	0	0	0	0	0	0	0	0	1.3	0	1.5	1.3	0	0	0.9	1.6	1.09558
21546	144	85	20	TCCTTCCCTCCTTCTCCCGC	1	25.2	11.3	10.6	8.4	0.1	0.3	0	0	0	4.3	0	5.4	5.3	0	0	0	0.2	0.7	0	0	0.4	0	0	0	0	0	1.09091
21573	141	85	20	TTCCCTCCTTCTCCCGCTGG	1	25.2	11.3	10.6	8.4	0.1	0.3	0	0	0	4.3	0	5.4	5.3	0	0	0	0.2	0.7	0	0	0.4	0	0	0	0	0	1.09091
21574	142	85	20	CTTCCCTCCTTCTCCCGCTG	1	25.2	11.3	10.6	8.4	0.1	0.3	0	0	0	4.3	0	5.4	5.3	0	0	0	0.2	0.7	0	0	0.4	0	0	0	0	0	1.09091
21575	143	85	20	CCTTCCCTCCTTCTCCCGCT	1	25.2	11.3	10.6	8.4	0.1	0.3	0	0	0	4.3	0	5.4	5.3	0	0	0	0.2	0.7	0	0	0.4	0	0	0	0	0	1.09091
21777	140	85	20	TCCCTCCTTCTCCCGCTGGA	1	25.2	11.3	10.2	8.4	0.1	0.3	0	0	0	4.3	0	4.7	5.3	0	0	0	0	0.7	0	0	0.4	0	0	0	0	0	1.09091
21668	152	100	16	CTCTTCCTTCCCTCCTTCTC	1	24.7	10.7	11.1	8.4	0.1	0.3	0	0	0	4.3	0	5.4	5.3	0	0	0	0.2	0.7	0	0	0.4	0	0	0	0	0	1.08676
16525	85	94.118	17	ATCACCGCAGCAACACGTGA	10	28.7	9.4	7.3	7.9	13	4.8	0	0	0	0.2	0	0.7	8.5	1	0	0	0.2	0	0.7	0.2	0	0	0	0.6	0.2	0.7	1.08504
19008	55	93.75	16	AATATGTGTGTGGGCGGCCT	7	33.1	0	0.5	1.5	0.9	13.3	0	0	0	0	0	0	0.4	5.7	8.8	0	15.1	0	0	0	0	0	0	0	0	0	1.08271
15444	88	94.737	19	TTGCCATCACTGCAGCAACA	11	35.8	10.1	13.5	14.8	4.8	16.4	0	0	0	0	0	0	0	0	0	0	0	0	0	0	0	0	0	0	0	0	1.08062
14600	109	94.444	18	CGACGGTTGTGTGTGCGGAT	13	36.2	10.7	14	13.4	11.2	16.6	0	0.4	0	0	0	0	0	0.5	0.5	0	0.7	0.7	0.7	0	0	0	0	0	0	0	1.07973
15671	99	85	20	GTGTGTGCGGATTGCCATCA	12	36.2	9.4	13.5	14.3	0.4	16.6	0	0	0	0	0	0	0	0	0	0	0	0	0	0	0	0	0	0	0	0	1.07973
15672	100	85	20	TGTGTGTGCGGATTGCCATC	12	36.2	9.4	13.5	14.3	0.4	16.6	0	0	0	0	0	0	0	0	0	0	0	0	0	0	0	0	0	0	0	0	1.07973
12135	129	100	15	TGGATCCGGTCACGCAGTGA	0	37.1	5	1	1.5	4.5	0.5	0	16.6	17.1	0	0	0.7	0	0.5	0	0.8	0.2	0.7	0	0.2	0	0.8	0	0	0	0	1.0738
12228	120	85	20	TCCGGTCACGCAGTGACGGT	0	35.8	5	0.5	1	3.8	0.5	0	16.2	16.6	0	0	0.7	0	0.5	0	0.8	0.4	0.7	0	0.2	0.4	1.3	0	0	0	0	1.06413
21576	146	90.476	21	TCTTCCTTCCCTCCTTCTCC	1	24.7	11.3	11.1	8.4	0.1	0.3	0	0	0	4.3	0	5.4	5.3	0	0	0	0.2	0.7	0	0	0.4	0	0	0	0	0	1.06311
31700	142	85	20	CTTCCCTCCTCTTCCCGCTG	0	14.1	3.1	0	0.5	0.3	6.3	0	0	0	0	0	0	0	0	0	0	0	0	1.3	0	1.5	1.3	0	0	0.9	1.6	1.04858
3518	56	95	20	TAAATATGTGTGGGTGGGCG	21	69.8	33.3	24.2	26.2	24.2	31	23.6	0.4	0	23.6	21.6	20.8	29.1	21.5	19.6	21.8	25.5	11.4	26.4	23.1	10.9	8.8	9.7	9.9	9.4	11.6	1.04554
12278	119	85	20	CCGGTCACGCAGTGACGGTT	0	35.3	5	0.5	1	3.8	0.5	0	15.8	16.6	0	0	0.7	0	0.5	0	0.8	0.5	0.7	0	0.2	0.4	1.3	0	0	0	0	1.04439
21715	146	90	20	CTTCCTTCCCTCCTTCTCCC	1	24.3	11.3	10.6	8.4	0.1	0.3	0	0	0	4.3	0	5.4	5.3	0	0	0	0.2	0.7	0	0	0.4	0	0	0	0	0	1.04048
21716	146	89.474	19	TTCCTTCCCTCCTTCTCCCG	1	24.3	11.3	10.6	8.4	0.1	0.3	0	0	0	4.3	0	5.4	5.3	0	0	0	0.2	0.7	0	0	0.4	0	0	0	0	0	1.04048
5307	33	94.737	19	CGTGTGTGCTGTTGGTCCTT	18	39.7	5	13.1	9.4	18.8	14.4	16.3	1.3	0	6.9	2.3	5.4	18.8	1.9	2	3.4	2	3.4	8.6	9.6	9.8	11.8	10.7	13.4	12.9	10.4	1.03953
21836	119	89.474	19	CGGTCACGCAGCGACGGTTT	0	11.9	3.1	0	0.5	3.4	4.8	0.3	0	0	3.6	0	0	1.4	5.3	3.4	0	5.3	4	2	2.2	4.1	0.8	0.5	2.3	3.5	3.2	1.03395
4610	51	100	18	GTGTGTGTGGGCGGTGTGCG	26	76	30.2	36.8	33.6	34	11.3	8.2	28.9	23	4.8	5.7	4.7	28.8	5.3	3.9	0.8	7.1	25.6	5.9	2.5	5.6	2.5	3.1	3.5	4.9	4.4	1.02647
31587	45	85.714	21	TGTGTGGTCTGTGTGTGTGC	6	13.2	0	0.5	0	0	0.8	0.6	0	0	0	0	0	0	0	0	0	0	0	0	0	0	0	0	0	0	0	1.02046
31592	47	88.889	18	GTGTGGTCTGTGTGTGTGCT	6	13.2	0	0.5	0	0	0.8	0.6	0	0	0	0	0	0	0	0	0	0	0	0	0	0	0	0	0	0	0	1.02046
23100	138	88.889	18	CTTCCTCCTTCCGCGGGATC	0	16.3	3.1	0.5	0.5	6.1	7.6	0	0	0	0	0	0	3.6	0	0	0	0.2	0	0	0	5.6	5.5	0	6.4	4.4	4.6	1.00836
25536	22	83.333	18	GGTCCTTTTATTACCTTCCA	0	22.5	10.7	5.3	5.9	8.7	0	0	0	0	0	0	0	0	0	0	0	0	0	0	0	0	0	0	0	0	0	1.00615
25537	22	84.211	19	TGGTCCTTTTATTACCTTCC	0	22.5	10.7	5.3	5.9	8.7	0	0	0	0	0	0	0	0	0	0	0	0	0	0	0	0	0	0	0	0	0	1.00615
33094	107	100	15	CTACAGTTGTGTGTGCGGGG	1	10.6	1.9	0	0	4.8	0.8	0	0	0	0	0	0	0	0	0	0.8	0	0	0	0	0	0	0	0	0	0	1
5356	78	89.474	19	AGCAGCAGCACGTGAGAGCA	10	66.7	12.6	14	19.3	30.1	33	4.4	11.8	13.4	24.8	19.9	12.1	11.4	10	11.3	12.6	0.5	3.4	8.6	10.8	11.7	5.9	8.7	8.8	7.5	6.5	0.993621
5357	79	88.889	18	CAGCAGCAGCACGTGAGAGC	10	66.7	12.6	13.5	19.3	30.1	33	4.4	11.8	13.4	24.8	19.9	12.1	11.4	9.6	11.3	12.6	0.5	3.4	8.6	11.3	11.7	5.9	8.7	8.8	7.7	6.7	0.993621
16466	93	90	20	GCGGGGTGCCATCACCGCAG	9	27.8	10.7	7.3	6.4	13.5	9.6	0	0	0	0.5	0	0.7	8.5	1	0	0	0.2	0	0.7	0.2	0	0	0	0.6	0.2	0.7	0.990016
16496	92	90	20	CGGGGTGCCATCACCGCAGC	9	27.8	10.7	7.3	6.4	13.5	9.6	0	0	0	0.5	0	0.7	8.2	1	0	0	0.2	0	0.7	0.2	0	0	0	0.6	0.2	0.7	0.990016
18338	86	95	20	GCCTTCACTGCAGCGACACG	5	11.9	4.4	4.4	5.4	5.3	5.5	0.3	0.9	2.7	3.3	0.6	3.4	0.7	1.9	0	0	0.7	0	3.3	4.7	2.6	2.9	2.6	0	1.4	1.6	0.988859
18443	87	95	20	TGCCTTCACTGCAGCGACAC	5	11.9	4.4	4.4	5.4	5.3	5.5	0.3	0.9	2.1	3.3	0.6	3.4	0.7	1.9	0	0	0.7	0	3.3	4.9	2.6	2.5	2.6	0	1.4	1.4	0.988859
5366	34	100	18	CGGTGTGTGTTGTTGGTCCT	30	60.5	18.2	11.6	8.4	19.6	12.1	0	7	8	9.8	6.3	4.7	22.4	0.5	0	0.8	0.9	17.5	4	11.8	10.9	14.7	12.8	11.1	14	14.6	0.988318
5749	35	100	17	GCGGTGTGTGTTGTTGGTCC	30	60.5	18.2	11.6	8.4	19.4	12.1	0	6.6	8	10	6.3	4.7	22.4	0.5	0	0.8	0.9	17.5	4	11.8	10.9	14.7	12.8	11.1	14	14.4	0.988318
8231	35	90	20	TGTGTGTGCGCTGTTGGTCC	25	49.9	16.3	17.4	14.3	23.2	8.1	0.3	0.4	1.1	0.7	0	0	0.4	0	0	0	0.2	0.7	6.6	4.9	0.8	0.4	0	0.6	0.2	1.9	0.969154
18418	76	94.737	19	GAGCAACACGTGAGAGCATA	1	25.6	5	12.6	9.9	7.7	0	0	0	0.5	3.6	3.4	6	7.5	0	0	0.8	3.5	4	0.7	0	0	0	0	0	0.2	0.2	0.96782
25577	45	94.444	18	GTGGGCGGTGTGCGTGTGCT	7	14.6	0.6	0	0.5	0.3	5.3	0.3	0	0	0.2	0	0	0	0	0	0	0.2	0.7	0.7	0	0.8	0.4	0	0	0.5	0	0.963474
28782	33	94.444	18	TTGTGTGCTGTTGGTCCTTC	0	17.7	0	0	0	0.1	0	0.3	7.4	8.6	0	0	0	0	0	0	0	0.5	0	0.7	1.2	1.1	0.4	0.5	0.6	0.2	1.2	0.961932
16349	91	90	20	GGGGTGCCATCACCGCAGCA	9	28.3	10.7	7.3	6.4	14.1	10.3	0	0	0	0.5	0	0.7	8.2	1	0	0	0.2	0	0.7	0.2	0	0	0	0.6	0.2	0.7	0.956352
23334	85	85	20	CCATGACTGGAGCAACACGT	0	23.4	4.4	11.6	6.4	6.6	0	0	0	0	2.1	2.3	4.7	0	0	0	0	0	0	0	0	0	0	0	0	0	0	0.953457
23336	86	85	20	GCCATGACTGGAGCAACACG	0	23.4	4.4	11.6	6.4	6.6	0	0	0	0	2.1	2.3	4.7	0	0	0	0	0	0	0	0	0	0	0	0	0	0	0.953457
5145	33	100	19	GGTGTGTGTTGTTGGTCCTT	31	60.9	18.2	11.6	9.4	20.7	12.6	0	7	8	10.3	6.3	4.7	30.9	0.5	0	0.8	0.9	17.5	4	11.8	10.9	15.1	13.3	11.1	14.5	15.1	0.951868
20847	76	85	20	CAACAACACGTGGGAGCATA	5	10.6	0	0	0	0.5	4.3	0	0	0	0	0	0	0.4	0	0	0	0	0	0	0	0	0.4	0	0	0	0	0.95109

## Sheet: Dm28c
					DTU I							DTU II			DTU III				DTU IV					DTU V		DTU VI
Rank	Start	% ident	HSP	K-mer	Colomb	D8	Dm28c A	Dm28c B1	Dm28c B2	G	Tula cl0	12SFb	Y A1	Y A2	222 A	222 B1	222 B2	3663	4167 A	4167 B1	4167 B2	AM14	CanIII	LL014	SO3	CL Br A	CL Br B	CL Br C1	CL Br C2	Peruana	CP300
18783	23	93.333	15	TTTCCTTTCAGAGCCTTACA	0	0	27	30	29.7	0	0	0.3	0.9	0	0	1.1	0.7	0	0	0	0	0	0	0	0	0	0	0	1.2	0.7	0.5	3.66985
21633	77	85	20	GCAGCAACGCGCGAGAGCAT	1	0	27.6	20.3	21.8	0.1	0	0	0	0	0	0	0	1.1	0	0	0	0.2	0	0	0	0	0	0	0	0.2	0	3.34239
23471	125	93.75	16	GAATCCGGTCATGCGGCGAC	0	1.3	18.2	19.8	21.8	0	0	0	0	0	0	0	0	0	0	0	0	0	0	0	0	0	0	0	0	0	0	3.0614
16082	57	94.737	19	TAAATATATGTGTGTGGGCA	0	0	32	42.6	41	0.4	0.3	3.2	0	0	0.2	0	0	0	0	0	0	0.5	0	0	0	0.4	0	0	0	0	0	2.974
15824	72	89.474	19	ACACGTGAGAGCATGTAAAG	0	0	37.7	42.1	34.1	0.1	0.3	0.3	3.9	1.1	0	0	0	0	0	0	0	0	0	0	0.2	1.1	0.8	0	0	1.6	1.9	2.84062
16773	40	100	16	ATGTGTGTGTGTGTGTTGTT	0	0	38.3	30	31.7	0	0	0	0	0	0.2	0.6	0	2.1	0	0	0	0.2	0.7	0	0	3.4	0.8	2	0	2.1	1.9	2.81669
25842	126	94.118	17	GGGATCCGGTCACGCCGCAA	0	0	15.7	15.5	15.8	0	0	0.3	0	0	1.4	0.6	0	0	0	0	0	0	0	0	0	0.8	0	0.5	0	0	0	2.78136
22985	158	90	20	CGCTCACTCTCTTCTCCTTC	0	0	26.4	17.9	16.3	1.6	0.3	0.3	0	0	0	0	0	0.4	0	0	0	1.3	0	0	0	0	0	0	0	0.2	0	2.73419
28016	23	93.75	16	GTCCTTTTAGTGCCTTACAA	0	0.9	14.5	11.6	11.9	1	1	0	0.4	0	0	0	0	0	0	0	0	0.5	0.7	0	0.2	0	0	0.5	0	0.2	0	2.65535
15855	68	85	20	CGTGAGAGCATGTAAAGATG	0	0	36.4	42.1	34.6	0.1	0	0.3	4.8	1.1	0	0	0	0	0	0	0	0	0	0	0	1.1	0.8	0	0	1.6	1.9	2.61775
15796	72	88.889	18	CACGTGAGAGCATGTAAAGA	0	0	37.7	42.1	34.1	0.1	0	0.3	4.8	1.1	0	0	0	0	0	0	0	0	0	0	0	1.1	0.8	0	0	1.6	1.9	2.59735
15889	69	85	20	ACGTGAGAGCATGTAAAGAT	0	0	36.4	42.1	34.1	0.1	0	0.3	4.8	1.1	0	0	0	0	0	0	0	0	0	0	0	1.1	0.8	0	0	1.6	1.9	2.59735
27297	109	89.474	19	CGCGACGGTTGTTTGTGCGG	0	0.4	11.3	12.1	13.4	0.3	0.3	0	0	0	0.7	0	0	1.1	0	0	0.8	0.2	0	0.7	0.7	1.1	0	1	0	0	0	2.5502
26700	62	94.737	19	GCACATAAATATGTGTGTGG	0	0	12.6	12.6	15.8	0.1	0.3	0	0.4	0	1.4	0	0.7	1.8	0	0	0	0.2	0	0	0.5	0	0.4	0	0	0	0	2.28011
26811	62	94.444	18	CACATAAATATGTGTGTGGG	0	0	12.6	12.6	15.8	0.1	0.3	0	0	0	1.4	0	0.7	1.8	0	0	0	0.2	0	0	0.5	0	0.4	0	0	0	0	2.28011
26869	62	100	15	ACATAAATATGTGTGTGGGC	0	0	12.6	12.6	15.8	0.1	0.3	0	0	0	1.4	0	0.7	1.8	0	0	0	0	0	0	0.5	0	0.4	0	0	0	0	2.28011
14752	131	100	16	CGCTGGATCCGGTCACACCG	0	0.4	34.6	40.2	34.1	6.6	0.5	0.3	0.4	0.5	0	0	0	0.7	1	0	0	0.7	0	0.7	0.5	0.4	0	0	0	0.5	0	2.2074
20096	82	89.474	19	CACAGCAGCAACACGTGAGG	0	0	15.1	15.5	18.3	0.5	1	0.6	2.6	1.1	1.2	0.6	0.7	1.8	0	1	1.7	0.5	0	1.3	1.7	0	0.8	1	0	1.2	1.6	2.16099
26622	56	90.476	21	CATAAATATGTGTGTGGGCG	0	0	12.6	12.6	15.8	0.3	0.3	0	0	0	1.4	0	0.7	2.1	0	0	0	0	0	0	0.5	0.4	0.4	0	0	0	0	2.13327
26259	151	88.889	18	TCTCCTCCTTCCCTCTTCTT	2	0	13.2	16.4	11.9	0.8	0.8	0	0	0	0	0	0	0	0	0	0	0	0	0	0	0.4	0	0	0	0	0	2.10434
26344	145	84.211	19	CTCCTTCCCTCTTCTTTCCG	2	0	13.2	16.4	11.9	0.4	0.8	0	0	0	0	0	0	0	0	0	0	0	0	0	0	0.4	0	0	0	0	0	2.10434
26345	146	83.333	18	CCTCCTTCCCTCTTCTTTCC	2	0	13.2	16.4	11.9	0.4	0.8	0	0	0	0	0	0	0	0	0	0	0	0	0	0	0.4	0	0	0	0	0	2.10434
26346	151	88.235	17	CTCCTCCTTCCCTCTTCTTT	2	0	13.2	16.4	11.9	0.4	0.8	0	0	0	0	0	0	0	0	0	0	0	0	0	0	0.4	0	0	0	0	0	2.10434
26347	151	87.5	16	TCCTCCTTCCCTCTTCTTTC	2	0	13.2	16.4	11.9	0.4	0.8	0	0	0	0	0	0	0	0	0	0	0	0	0	0	0.4	0	0	0	0	0	2.10434
11197	117	90	20	GGTCACGCTGCGACGGTTGT	1	1.3	45.9	59	49	10.4	0.5	0.3	0.9	0	2.6	1.1	1.3	0.7	0	0.5	0	0.4	0	7.3	6.4	0	0	0.5	0	8.2	0	2.04055
11202	118	90	20	CGGTCACGCTGCGACGGTTG	1	1.3	45.9	59	49	10.4	0.5	0.3	0.9	0	2.4	1.1	1.3	0.7	0	0.5	0	0.5	0	7.3	6.4	0	0	0.5	0	8.2	0	2.04055
12076	116	90	20	GTCACGCTGCGACGGTTGTG	1	1.3	45.9	59	49	10.4	0.5	0.3	0.9	0	0	0	0	0.7	0	0.5	0	0.2	0	0	0.2	0	0	0.5	0	8.2	0	2.04055
25138	36	89.474	19	ATGTGTGTGGGCTGTTGGTC	1	2.6	13.8	20.8	14.3	0.8	0.8	0	0	0	0	0	0	0	0	0	0	0	0	0	0	0	0	0	0	0	0	2.03953
11189	119	90	20	CCGGTCACGCTGCGACGGTT	1	1.3	45.9	59	49	10.5	0.5	0.3	0.9	0	2.4	1.1	1.3	0.7	0	0.5	0	0.5	0	7.3	6.4	0	0	0.5	0	8.2	0	2.02795
13917	113	88.889	18	ATGCGGCGACGGTTGTCTGT	0	0	18.2	19.8	21.3	0.1	0	0	0	0	0.5	1.1	0	2.5	0.5	0.5	0	3.8	2.7	3.3	0	0.4	0	0	0	0	0	2
13918	117	89.474	19	GTCATGCGGCGACGGTTGTC	0	0	18.2	19.8	21.3	0.1	0	0	0	0	0.5	1.1	0	2.5	0.5	0.5	0	3.8	2.7	3.3	0	0.4	0	0	0	0	0	2
13926	114	85	20	CATGCGGCGACGGTTGTCTG	0	0	18.2	19.8	21.3	0.1	0	0	0	0	0.5	1.1	0	2.5	0.5	0.5	0	3.8	2.7	3.3	0	0.4	0	0	0	0	0	2
13927	117	88.889	18	TCATGCGGCGACGGTTGTCT	0	0	18.2	19.8	21.3	0.1	0	0	0	0	0.5	1.1	0	2.5	0.5	0.5	0	3.8	2.7	3.3	0	0.4	0	0	0	0	0	2
21068	112	89.474	19	TGCGGCGACGGTTGTCTGTG	0	0	18.2	19.8	21.3	0.1	0	0	0	0	0.5	1.1	0	2.8	0.5	0.5	0	3.8	2.7	3.3	0	0.4	0	0	0	0.2	0	2
18047	62	100	13	ACAAATATGTGTGTGCTGTT	0	4.4	27	20.8	20.8	0.1	0.3	0	0	0	1.9	1.1	0	3.2	0	0	0	0	0	0	0.2	4.5	2.1	3.6	2.9	3.7	3	1.98682
18048	62	100	13	CAAATATGTGTGTGCTGTTG	0	4.4	27	20.8	20.8	0.1	0.3	0	0	0	1.9	1.1	0	3.2	0	0	0	0	0	0	0.2	4.5	2.1	3.6	2.9	3.7	3	1.98682
25246	32	84.211	19	TGTGTGCCGTTAGTCCTTTT	0	0	16.3	17.9	14.3	0.1	0	0	0	0	0	0	0	0	0	0	0	0	0	0.7	1.2	0.4	0	0	2.9	0	0	1.97199
17036	62	94.118	17	ATATAGATATGTGTGTGGGC	0	0	30.2	29	38.6	0	0.3	0	0	0	0.2	0	0	0.7	1.4	0	0.8	6.9	0	1.3	0.5	0	0.4	0	0	0.5	0	1.92504
17113	62	93.75	16	TATAGATATGTGTGTGGGCG	0	0	30.2	29	38.6	0	0.3	0	0	0	0.2	0	0	0.4	1.4	0	0.8	6.9	0	0.7	0.5	0	0.4	0	0	0.5	0	1.92504
17182	55	93.75	16	ATAGATATGTGTGTGGGCGG	0	0	30.2	29	38.6	0	0.3	0	0	0	0.2	0	0	0.4	1.4	0	0.8	6.9	0	0	0.5	0	0.4	0	0	0.5	0	1.92504
16961	62	94.737	19	GCATATAGATATGTGTGTGG	0	0	30.2	28.5	38.6	0	0.5	0	0	0	0.2	0	0	0.7	1.4	0	0.8	6.9	0	1.3	0.7	0	0.4	0	0	0.7	0	1.90079
17059	62	94.444	18	CATATAGATATGTGTGTGGG	0	0	30.2	28.5	38.6	0	0.3	0	0	0	0.2	0	0	0.7	1.4	0	0.8	6.9	0	1.3	0.5	0	0.4	0	0	0.5	0	1.90079
13966	52	85	20	TATATGTGTGTGGGCAATGT	0	0.4	33.3	43.5	41	0.3	0.3	2.9	0	0	0	0	0	0	6.7	6.9	5.9	8.2	0.7	0	0	0	0	0	0	0.2	0.2	1.8985
17760	62	93.75	16	TACAAATATGTGTGTGCTGT	0	4.9	27	20.8	20.8	0.1	0.3	0	0	0	1.9	1.1	0	3.2	0	0	0	1.6	0	0	0.2	4.5	2.1	3.6	2.9	3.7	3	1.88554
17771	62	94.118	17	ATACAAATATGTGTGTGCTG	0	4.9	27	20.8	20.8	0.3	0.3	0	0	0	1.9	1.1	0	3.2	0	0	0	1.8	0	0	0.2	4.5	2.1	3.1	2.9	3.7	3	1.88554
17772	62	94.444	18	CATACAAATATGTGTGTGCT	0	4.9	27	20.8	20.8	0.3	0.3	0	0	0	1.9	1.1	0	3.2	0	0	0	1.8	0	0	0.2	4.5	2.1	3.1	2.9	3.7	3	1.88554
14035	57	94.118	17	AATATATGTGTGTGGGCAAT	0	0.4	32.7	43.5	40.6	0.3	0.3	2.9	0	0	0	0	0	0	6.7	6.9	5.9	8.4	0.7	0	0	0.4	0.4	0	0	0.2	0.2	1.84202
14066	57	93.75	16	ATATATGTGTGTGGGCAATG	0	0.4	32.7	43.5	41	0.3	0.3	2.9	0	0	0	0	0	0	6.7	6.9	5.9	8.4	0.7	0	0	0	0	0	0	0.2	0.2	1.84202
24084	62	100	15	ATAAATATGTGTGTGGGCTG	3	2.2	13.2	20.8	15.3	0.6	0.3	0.6	0	0	0	0	0	0	0	0	0	0.4	0.7	0.7	0.2	0	0	0	0	0	0	1.82782
24107	62	100	16	TATAAATATGTGTGTGGGCT	3	2.6	13.2	20.8	15.3	0.6	0.5	0.6	0	0	0	0	0	0	0	0	0	0.4	0	0.7	0.2	0	0	0	0	0	0	1.82782
24184	54	86.364	22	TAAATATGTGTGTGGGCTGT	3	2.2	13.2	20.8	15.8	0.6	0.3	0.6	0	0	0	0	0	0	0	0	0	0.4	0	0.7	0	0	0	0	0	0	0	1.82782
12443	65	100	17	AGCATATAAATATGTGTCTC	5	0	45.2	46	42.5	11.6	7.8	0.3	0	0	0	0	0	0	0	0	0	0	0	0	0	0	0	0	0	0.2	0	1.78759
17168	54	94.118	17	TAGATATGTGTGTGGGCGGT	0	0	30.2	27.6	38.6	0.1	0.3	0	0	0	0.5	0	0	0.4	1.9	0.5	0.8	7.3	0	0	0.5	0	0.4	0	0	0.2	0	1.78483
12470	60	87.5	16	TAAATATGTGTCTCTGTGTG	5	0	45.2	46	42.5	11.7	7.6	0.3	0	0	0	0	0	0	0	0	0	0	0	0	0	0	0	0	0	0.2	0.2	1.77619
12452	60	90	20	CATATAAATATGTGTCTCTG	5	0	45.2	46	42	11.6	8.1	0.3	0	0	0	0	0	0	0	0	0	0	0	0	0	0	0	0	0	0.2	0	1.77091
12469	65	100	16	GCATATAAATATGTGTCTCT	5	0	45.2	46	42	11.6	7.8	0.3	0	0	0	0	0	0	0	0	0	0	0	0	0	0	0	0	0	0.2	0	1.77091
12487	60	89.474	19	ATATAAATATGTGTCTCTGT	5	0	45.2	46	42	11.6	8.1	0.3	0	0	0	0	0	0	0	0	0	0	0	0	0	0	0	0	0	0.2	0	1.77091
12488	60	88.889	18	TATAAATATGTGTCTCTGTG	5	0	45.2	46	42	11.7	7.8	0.3	0	0	0	0	0	0	0	0	0	0	0	0	0	0	0	0	0	0.2	0.2	1.75951
12500	60	88.235	17	ATAAATATGTGTCTCTGTGT	5	0	45.2	46	42	11.7	7.6	0.3	0	0	0	0	0	0	0	0	0	0	0	0	0	0	0	0	0	0.2	0.2	1.75951
11973	44	85	20	GTGTGCGGTGTGCGTGCTGT	10	7.1	35.8	42.6	41.5	0.4	3	0	0	0	0	0	0	0.4	0	0	0	0.2	0.7	1.3	0.5	0.4	0.4	0	0	0.9	0.2	1.7422
11976	47	88.235	17	TGTGTGCGGTGTGCGTGCTG	10	7.1	35.8	42.6	42	0.4	3	0	0	0	0	0	0	0.4	0	0	0	0.2	0.7	1.3	0.2	0.4	0.4	0	0	0.9	0.2	1.7422
12011	43	85	20	TGTGCGGTGTGCGTGCTGTT	10	7.1	35.8	42.6	41.5	0.4	3	0	0	0	0	0	0	0.4	0	0	0	0.2	0.7	0	0.5	0	0.4	0	0	0.9	0.5	1.7422
16614	53	94.444	18	AGATATGTGTGTGGGCGGTG	0	0.4	32	28.1	39.6	0.3	0.3	0	0	0	0.5	0.6	0.7	0.4	1.9	0.5	0.8	7.7	0	0	0.7	0.4	0.4	0	0	0.2	0.2	1.74193
13955	117	85	20	GGTCACACCGCGACGGTTGT	0	9.7	40.8	42.6	39.6	11.2	0.5	0	0.9	0.5	0	0	0	0.4	0.5	0	0	0.7	0	0.7	0.5	0.4	0	0	0	0.5	0	1.7346
12940	119	85	20	CCGGTCACACCGCGACGGTT	0	10.2	41.5	42.1	39.6	11.4	0.5	0	0.9	0.5	0	0	0	0.4	0.5	0	0	0.7	0	0.7	0.5	0.4	0	0	0	0.5	0	1.71114
12941	120	85	20	TCCGGTCACACCGCGACGGT	0	10.2	41.5	42.1	39.6	11.4	0.5	0	0.9	0.5	0	0	0	0.4	0.5	0	0	0.7	0	0.7	0.5	0.4	0	0	0	0.5	0	1.71114
13976	118	85	20	CGGTCACACCGCGACGGTTG	0	10.2	40.2	42.1	39.6	11.4	0.5	0	0.9	0.5	0	0	0	0.4	0.5	0	0	0.7	0	0.7	0.5	0.4	0	0	0	0.5	0	1.71114
13796	112	93.75	16	CACCGCGACGGTTGTGTGTG	0	11.5	41.5	43.1	39.6	11.5	0.5	0	0.9	0.5	0	0	0	0.4	0.5	0	0	0.7	0	0.7	0.2	0	0	0	0	0.2	0	1.69955
13797	113	85	20	ACACCGCGACGGTTGTGTGT	0	11.5	41.5	43.1	39.6	11.5	0.5	0	0.9	0.5	0	0	0	0.4	0.5	0	0	0.7	0	0.7	0.2	0	0	0	0	0.2	0	1.69955
13809	115	85	20	TCACACCGCGACGGTTGTGT	0	11.5	40.8	42.6	39.6	11.5	0.5	0	0.9	0.5	0	0	0	0.4	0.5	0	0	0.7	0	0.7	0.5	0.4	0	0	0	0.5	0	1.69955
13810	116	85	20	GTCACACCGCGACGGTTGTG	0	11.5	40.8	42.6	39.6	11.5	0.5	0	0.9	0.5	0	0	0	0.4	0.5	0	0	0.7	0	0.7	0.5	0.4	0	0	0	0.5	0	1.69955
13829	114	85	20	CACACCGCGACGGTTGTGTG	0	11.5	40.8	43.1	39.6	11.5	0.5	0	0.9	0.5	0	0	0	0.4	0.5	0	0	0.7	0	0.7	0.5	0	0	0	0	0.2	0	1.69955
13864	111	94.118	17	ACCGCGACGGTTGTGTGTGC	0	11.5	40.2	43.1	39.6	11.5	0.5	0	0.9	0.5	0	0	0	0.4	0.5	0	0	0.7	0	0.7	0.5	0	0	0	0	0.2	0	1.69955
16043	47	89.474	19	ATGTGTGTGCGGTGTGCGTG	8	0	30.2	30.5	28.2	0.1	0.8	0	0	0	0	0	0	0	0	0	0	0	0	0	0	0	0	0	0	0.2	0	1.69797
13993	125	90	20	CTGGATCCGGTCACACCGCG	0	10.2	35.2	40.2	36.1	6.6	0.3	0.3	0.4	0.5	0	0	0	0.4	1	0	0	0.7	0	0.7	0.5	0.4	0	0	0	0.5	0	1.69249
13994	125	89.474	19	TGGATCCGGTCACACCGCGA	0	10.2	35.2	40.2	36.1	6.6	0.3	0.3	0.4	0.5	0	0	0	0.4	1	0	0	0.7	0	0.7	0.5	0.4	0	0	0	0.5	0	1.69249
26865	79	86.667	15	CCACTGCAGCACGTGAGAGC	1	2.6	17.6	10.6	12.9	0.5	0	0	0	0	0	0	0	0	0	0	0	0	0	0	0	0	0	0	0	0	0	1.68806
26877	91	100	10	TCCACTGCAGCACGTGAGAG	1	2.6	17.6	10.6	12.9	0.4	0	0	0	0	0	0	0	0	0	0	0	0	0	0	0	0	0	0	0	0	0	1.68806
27034	91	92.857	14	CCTCCACTGCAGCACGTGAG	1	2.6	17	10.6	12.9	0.4	0	0	0	0	0	0	0	0	0	0	0	0	0	0	0	0	0	0	0	0	0	1.68806
27035	91	92.308	13	CTCCACTGCAGCACGTGAGA	1	2.6	17	10.6	12.9	0.4	0	0	0	0	0	0	0	0	0	0	0	0	0	0	0	0	0	0	0	0	0	1.68806
27036	91	93.333	15	GCCTCCACTGCAGCACGTGA	1	2.6	17	10.6	12.9	0.4	0	0	0	0	0	0	0	0	0	0	0	0	0	0	0	0	0	0	0	0	0	1.68806
12929	121	85	20	ATCCGGTCACACCGCGACGG	0	10.2	41.5	42.1	39.1	11.5	0.5	0	0.9	0.5	0	0	0	0.4	1	0	0	0.7	0	0.7	0.5	0.4	0	0	0	0.5	0	1.68167
12987	125	88.889	18	GGATCCGGTCACACCGCGAC	0	10.2	40.8	42.1	39.1	11.5	0.5	0.3	0.4	0.5	0	0	0	0.4	1	0	0	0.7	0	0.7	0.5	0.4	0	0	0	0.5	0	1.68167
13008	122	85	20	GATCCGGTCACACCGCGACG	0	10.2	40.8	42.1	39.1	11.5	0.5	0	0.4	0.5	0	0	0	0.4	1	0	0	0.7	0	0.7	0.5	0.4	0	0	0	0.5	0	1.68167
14103	126	90	20	GCTGGATCCGGTCACACCGC	0	10.2	35.2	40.2	34.1	6.6	0.3	0.3	0.4	0.5	0	0	0	0.7	1	0	0	0.7	0	0.7	0.5	0.4	0	0	0	0.5	0	1.64797
27241	91	94.444	18	GGTGCCTCCACTGCAGCACG	1	2.6	16.3	10.2	12.9	0.4	0	0	0	0	0	0	0	0	0	0	0	0	0	0	0	0	0	0	0	0	0	1.63743
27341	91	94.118	17	GTGCCTCCACTGCAGCACGT	1	2.6	16.3	10.2	12.9	0.4	0	0	0	0	0	0	0	0	0	0	0	0	0	0	0	0	0	0	0	0	0	1.63743
27342	91	93.75	16	TGCCTCCACTGCAGCACGTG	1	2.6	16.3	10.2	12.9	0.4	0	0	0	0	0	0	0	0	0	0	0	0	0	0	0	0	0	0	0	0	0	1.63743
14119	131	100	17	CCGCTGGATCCGGTCACACC	0	0.4	34.6	40.2	34.1	6.6	10.3	0.3	0.4	0.5	0	0	0	0.7	1	0	0	0.7	0	0.7	0.5	0.4	0	0	0	0.5	0.2	1.63515
6555	150	94.737	19	TCTCTTCCTTCCATCCTCCT	0	0	49.6	51.3	45.5	0	14.1	0	0	0	5.3	1.7	2	5	0	0	0	0.2	0	6.6	6.6	0	0	0.5	0	0	0	1.62268
7383	150	95	20	CTCTCTTCCTTCCATCCTCC	0	0	49.6	51.3	45.5	0	14.1	0	0	0	5.3	1.7	1.3	5	0.5	0	0	0.2	0	6.6	6.6	0	0	0.5	0	0	0	1.62268
7474	151	95	20	TCTCTCTTCCTTCCATCCTC	0	0	50.9	51.3	45.5	0	14.1	0	0	0	5.7	1.7	1.3	5	0	0	0	0	0	6.6	6.6	0	0	0.5	0	0	0	1.62268
11833	104	93.333	15	GTGTGTGCGGTGTGCGTGCT	11	7.5	35.8	42.6	42	0.4	3	0	0	0	0	0	0	0.4	0	0	0	0.2	0.7	1.3	0.2	0.4	0.4	0	0	0.9	0.2	1.61667
17279	114	90	20	CACGCTGCGACGGTTGTGTG	1	1.3	27.6	31.4	27.2	1	0.5	0.3	0.9	0	1	0	1.3	0.4	0	0.5	0	0.2	0	0.7	0.2	0	0	0	0	8.2	0	1.61599
17321	115	90	20	TCACGCTGCGACGGTTGTGT	1	1.3	27.6	31.4	27.2	1	0.5	0.3	0.9	0	1	0	1.3	0.7	0	0.5	0	0.2	0	0	0.2	0	0	0	0	8.2	0	1.61599
17375	112	90	20	CGCTGCGACGGTTGTGTGTG	1	1.3	27.6	31.4	27.2	1	0.5	0.3	0.9	0	1	0	1.3	0.4	0	0.5	0	0.2	0	0.7	0.2	0	0	0	0	8.2	0	1.61599
17418	113	90	20	ACGCTGCGACGGTTGTGTGT	1	1.3	27.6	31	27.2	1	0.5	0.3	0.9	0	1	0	1.3	0.4	0	0.5	0	0.2	0	0.7	0.2	0	0	0	0	8.2	0	1.61599
17537	111	90	20	GCTGCGACGGTTGTGTGTGC	1	1.3	27.6	31	27.2	1	0.5	0.3	0.9	0	0	0	0.7	0.4	0	0.5	0	0.2	0	0.7	0.2	0	0	0	0	8.2	0.2	1.61599
25166	143	85	20	CCTTCCCTCTTCTTTCCGCT	2	0	15.1	16.4	11.9	1.3	3.3	0	0	0	0	0	0	0	0	0	0	0	0	0	0.2	0	0	0	0	0	0	1.58496
11284	146	90	20	CTTCCTTCCATCCTCCTTCC	0	0	49	48.9	44	0	14.1	7.6	0	0	5.3	1.7	2	5	0	0	0	0.2	0	6.6	6.6	0	0	0.5	0	0	0	1.57538
11689	150	94.444	18	CTCTTCCTTCCATCCTCCTT	0	0	47.8	48.9	44	0	14.1	0	0	0	5.3	1.7	2	5	0	0	0	0.2	0	5.9	6.6	0	0	0.5	0	0	0	1.57538
11697	147	90	20	TCTTCCTTCCATCCTCCTTC	0	0	47.8	48.9	44	0	14.1	0	0	0	5.3	1.7	2	5	0	0	0	0.2	0	5.9	6.6	0	0	0.5	0	0	0	1.57538
11870	47	89.474	19	TGTGTGTGCGGTGTGCGTGC	11	7.5	34.6	42.6	42	0.5	3	0	0	0	0	0	0	0.4	0	0	0	0.2	0.7	1.3	0.2	0.4	0.4	0	0	0.9	0.2	1.56884
25878	91	94.737	19	GGGTGCCTCCACTGCAGCAC	1	3.1	16.3	11.1	12.9	0.4	0.3	0.3	0	0	0	0	0	0	0	0	0	0	0	0	0	0	0	0	0	0.2	0.2	1.56131
10755	121	90	20	ATCCGGTCACGCTGCGACGG	1	15	45.9	59.5	49.5	10.9	0.3	0.3	0.9	0	2.4	1.1	1.3	0.7	0	0.5	0	0.5	0	7.3	6.6	0	0	0.5	0	0	0	1.55152
10853	120	90	20	TCCGGTCACGCTGCGACGGT	1	15	45.9	59	49.5	10.5	0.3	0.3	0.9	0	2.4	1.1	1.3	0.7	0	0.5	0	0.5	0	7.3	6.4	0	0	0.5	0	0	0	1.55152
11259	145	90	20	TTCCTTCCATCCTCCTTCCG	0	0	49	48.9	44	0	14.6	7.6	0	0	5.3	1.7	2	5	0	0	0	0.2	0	6.6	6.6	0	0	0.5	0	0	0	1.52838
5494	150	94.444	18	CTCTTCCCTCCCTCCTCCTC	3	20.8	72.9	79.8	74.7	26	22.4	0	0	0.5	1	0.6	0	12.4	1	0.5	0	0.7	24.2	1.3	0.5	13.5	13	13.8	10.5	11.9	10.4	1.45261
5593	146	90.476	21	TCTTCCCTCCCTCCTCCTCC	3	20.8	72.9	79.8	74.7	26	22.4	0	0	0.5	1	0.6	0	6.4	0.5	0.5	0	0.7	24.2	1.3	0.5	13.5	13	13.3	10.5	11.9	10.2	1.45261
5615	146	90	20	CTTCCCTCCCTCCTCCTCCC	3	20.3	72.9	79.3	75.2	26.3	22.2	0	0.9	0.5	1.2	1.1	0	6.4	0.5	0	0	0.5	24.2	1.3	0.2	13.5	13	13.3	10.5	11.9	10.4	1.43667
5498	146	89.474	19	TTCCCTCCCTCCTCCTCCCG	3	20.3	72.3	84.2	79.1	26.1	22.2	0	0.9	0.5	1.2	1.1	0	6.4	0.5	0	0	0.5	24.2	1.3	0.2	12.8	13	13.3	11.1	11.9	10.4	1.43552
24776	141	85	20	TTCCCTCTTCTTTCCGCTGG	2	0	16.3	16.4	11.9	1.3	3.8	0	0	0	0	0	0	0	0	0	0	0	0	0	0.2	0	0	0	0	0	0	1.42626
25049	142	85	20	CTTCCCTCTTCTTTCCGCTG	2	0	15.1	16.4	11.9	1.3	3.8	0	0	0	0	0	0	0	0	0	0	0	0	0	0.2	0	0	0	0	0	0	1.42626
25050	144	85	20	TCCTTCCCTCTTCTTTCCGC	2	0	15.1	16.4	11.9	0.9	3.8	0	0	0	0	0	0	0	0	0	0	0	0	0	0.2	0.4	0	0	0	0	0	1.42626
25793	151	89.474	19	CTCTCCTCCTTCCCTCTTCT	4	0	13.2	16.4	11.9	0.8	0.8	0	0	0	0	0	0	0	0	0	0	0	0	0	0	0.4	0	0	0	0	0	1.36737
13076	120	85	20	TCCGGTCACGACGCGACGGT	10	0	36.4	39.7	27.2	1.4	1	0	0	0	0	0	0	0	0	0	0	0	0	0	0	0	0	0	0	0	0	1.35819
13077	121	85	20	ATCCGGTCACGACGCGACGG	10	0	36.4	39.7	27.2	1.4	1	0	0	0	0	0	0	0	0	0	0	0	0	0	0	0	0	0	0	0	0	1.35819
13095	117	85	20	GGTCACGACGCGACGGTTGT	10	0	36.4	39.2	27.2	1.6	1	0	0	0	0	0	0	0	0	0	0	0	0	0	0	0	0	0	0	0	0	1.35819
13109	119	85	20	CCGGTCACGACGCGACGGTT	10	0	36.4	39.2	27.2	1.4	1	0	0	0	0	0	0	0	0	0	0	0	0	0	0	0	0	0	0	0	0	1.35819
13192	118	85	20	CGGTCACGACGCGACGGTTG	10	0	35.2	39.2	27.2	1.3	1	0	0	0	0	0	0	0	0	0	0	0	0	0	0	0	0	0	0	0	0	1.35819
18507	71	84.211	19	GCACGTGGGAGCATAAAAAT	0	6.6	18.2	38.7	28.7	3	0	0	0	0	0	0	0	0.4	0	0	0	0	0	0	0	0	0	0	0	0	0	1.33703
16985	73	80	20	CAGCACGTGGGAGCATAAAA	0	7.1	18.9	48.4	33.1	3.3	0	0	0	0	0	0	0	0.4	0	0	0	0	0	0	0	0	0	0	0	0	0	1.29677
16986	76	83.333	18	GCAGCACGTGGGAGCATAAA	0	7.1	18.9	48.4	33.1	3.3	0	0	0	0	0	0	0	0.4	0	0	0	0	0	0	0	0	0	0	0	0	0	1.29677
18375	72	83.333	18	AGCACGTGGGAGCATAAAAA	0	7.1	18.9	38.7	28.7	3.2	0	0	0	0	0	0	0	0.4	0	0	0	0	0	0	0	0	0	0	0	0	0	1.29677
8327	126	90	20	GCTGGATCCAGTCACGCCGC	20	0.4	51.5	48.9	53.9	11.6	8.3	0.3	0	1.1	0.5	0	0	1.1	5.3	14.7	5.9	5.5	0	0	0	0.4	0.4	0	0	0.2	0.2	1.24865
8339	129	94.444	18	CGCTGGATCCAGTCACGCCG	20	0.4	51.5	48.9	53.9	11.6	8.3	0.3	0	0.5	0.5	0	0	1.1	5.3	14.7	5.9	5.8	0	0	0	0.4	0.4	0	0	0.2	0.2	1.24865
8347	129	94.737	19	CCGCTGGATCCAGTCACGCC	20	0.4	50.9	48.9	53.9	11.4	8.3	0.3	0	0.5	0.5	0	0	1.1	5.3	14.7	5.9	5.8	0	0	0	0.4	0.4	0	0	0.2	0.2	1.24865
17069	76	83.333	18	CTGCAGCACGTGGGAGCATA	0	7.1	18.2	48.9	32.1	3.3	0	0	0	0	0	0	0	0.4	0	0	0	0	0	0	0	0	0	0	0	0	0	1.24511
17070	77	82.353	17	ACTGCAGCACGTGGGAGCAT	0	7.1	18.2	48.9	32.1	3.3	0	0	0	0	0	0	0	0.4	0	0	0	0	0	0	0	0	0	0	0	0	0	1.24511
17097	76	83.333	18	TGCAGCACGTGGGAGCATAA	0	7.1	18.2	48.4	32.6	3.3	0	0	0	0	0	0	0	0.4	0	0	0	0	0	0	0	0	0	0	0	0	0	1.24511
16751	54	100	17	GAAATGTGTGTGTGGGCGGT	0	0	36.4	37.3	27.2	11	0	0	0	0	0	0	1.3	0.4	0	0	0	0.4	0	0	0	0	0	0	0	0.2	0	1.23266
21437	45	90	20	GTGTGGTCTGTGTGTGTGTG	0	5.7	20.7	19.8	15.8	6.2	6	0	0	0	0	0	0	0	0	0	0	0	0	0	0	0	0	0	0	0	0	1.22239
14387	32	100	19	ATGTGTGTTGTTGGTCCTTT	1	0	26.4	41.6	38.6	0	0.3	0	0	0	0.2	0	0	3.6	4.8	7.4	8.4	0.2	10.8	0	0	0	0	0	0	0	0.5	1.21539
6178	157	100	19	CTCACTCTCTCTTCCTTCCA	11	0	51.5	51.8	46	0	19.4	0	0	0	5.7	1.7	1.3	5	0	0	0	0.2	0	6.6	6.6	0	0	0.5	0	0	0.2	1.20409
21111	46	90	20	TGTGTGGTCTGTGTGTGTGT	0	6.2	22.6	19.8	15.8	6.3	6	0	0	0	0	0	0	0	0	0	0	0	0	0	0	0	0	0	0	0	0	1.20249
21255	48	90	20	TGTGTGTGGTCTGTGTGTGT	0	3.5	22.6	20.8	15.8	6.3	6	0.6	0	0	0	0	0	0	0	0	0	0	0	0	0	0	0	0	0	0	0	1.20249
16005	52	94.737	19	GATATGTGTGTGGGCGGTGT	0	0.4	32	28.1	39.6	0.3	0.3	0	0	0	0.5	0.6	0.7	0.4	1.9	0.5	2.5	11.7	0	0	0.7	0.4	0.4	0	0	0.5	0.2	1.19619
6239	157	100	18	TCACTCTCTCTTCCTTCCAT	11	0	51.5	51.8	45.5	0	19.4	0	0	0	5.7	1.7	1.3	5	0	0	0	0.2	0	6.6	6.6	0	0	0.5	0	0	0	1.18866
6247	154	95	20	CACTCTCTCTTCCTTCCATC	11	0	51.5	51.3	45.5	0	19.4	0	0	0	5.7	1.7	1.3	5	0	0	0	0.2	0	6.6	6.6	0	0	0.5	0	0	0	1.18866
6251	153	95	20	ACTCTCTCTTCCTTCCATCC	11	0	50.9	51.8	45.5	0	19.4	0	0	0	5.7	1.7	1.3	5	0	0	0	0.2	0	6.6	6.6	0	0	0.5	0	0	0	1.18866
6266	152	95	20	CTCTCTCTTCCTTCCATCCT	11	0	50.9	51.3	45.5	0	19.4	0	0	0	5.7	1.7	1.3	5	0	0	0	0.2	0	6.6	6.6	0	0	0.5	0	0	0	1.18866
5571	143	85	20	CCCTCCCTCCTCCTCCCGCT	4	20.3	78.5	84.7	83.6	34.7	22.2	0	0.9	0.5	0.7	0	0	6.4	0.5	0	0.8	0.5	24.2	5.3	4.7	8.3	7.1	8.2	3.5	6.3	4.6	1.15503
5075	144	85	20	TCCCTCCCTCCTCCTCCCGC	4	23	79.2	85.1	84.6	35.2	22.2	0	0.9	0.5	1.2	1.1	0	6.4	0.5	0	0.8	0.5	24.2	5.3	4.7	12.8	13	13.3	11.1	11.9	10.7	1.14761
13701	125	89.474	19	TGGATCCGGTCACGACGCGA	10	8.4	28.3	37.3	23.2	0.8	0	0	0	0	0	0	0	0	0	0	0	0	0	0	0	0	0	0	0	0	0	1.1375
6537	51	95	20	ATGTGTGTGTGGGCGGTATG	14	8.4	43.4	56.6	44.5	1	19.4	0.3	0	0	1	0	0	0.7	10	9.8	6.7	15.9	9.4	3.3	3.7	7.1	7.6	5.1	6.4	9.1	6.5	1.12199
27136	108	93.75	16	GCAACGATTGTGTGTGCGGG	0	0	10.7	14.5	13.4	0	0	0	0	0	0.2	0	0	0	1.4	0	0	4.4	0	0.7	0.2	0	0	0	0	0	0.2	1.11548
14617	76	94.118	17	TACAACACGTGAGAGCATAG	7	0	35.8	39.2	26.7	11.9	0	0	0	0	0	0	0	0.4	0	0	0	0	0	0	0	0	0	0	0	0	0.2	1.10251
5332	29	90	20	TGTGCTGTTAGTCCTTTCAG	2	15	66	78.9	73.7	30.6	22.4	3.5	0.4	1.1	9.1	4.5	4.7	7.5	7.2	1	0	1.1	2	19.1	10.8	9.4	10.1	11.7	15.8	11.2	15.3	1.08424
21960	85	100	12	CCATGGCAGCAGCAACACGT	0	0	14.5	13.5	13.4	5.8	0	0	0	1.1	0.2	0	0	0	0	0	0	0	0	0	0	0	0	0	0	0.2	0	1.08246
22040	86	80	20	GCCATGGCAGCAGCAACACG	0	0	14.5	13.5	13.4	5.8	0	0	0	1.1	0.2	0	0	0	0	0	0	0	0	0	0	0	0	0	0	0.2	0	1.08246
26371	87	80	20	TGCCATGGCAGCAGCAACAC	0	0	14.5	13.5	13.4	5.8	0	0	0	1.1	0.2	0	0	0	0	0	0	0	0	0	0	0	0	0	0	0.2	0	1.08246
26372	88	80	20	GTGCCATGGCAGCAGCAACA	0	0	14.5	13.5	13.4	5.8	0	0	0	1.1	0.2	0	0	0	0	0	0	0	0	0	0	0	0	0	0	0.2	0	1.08246
18696	160	90	20	GCCGCTCACTCCCTCCTCCT	0	1.8	19.5	29	25.2	8.7	0.8	0	0	0	0.5	0	0	1.1	1	0	0.8	0.4	0	0.7	0.5	0	0	0	0	0.5	0	1.07957
21564	76	89.474	19	AGAAACACGTGAGAGCATAC	0	7.1	17	16	17.3	0	0	0.3	0.4	0	0	0	0	0	0	0	0	0	0	5.9	7.1	0	0	0	0	0.7	0	1.06954
21565	76	93.75	16	GAAACACGTGAGAGCATACA	0	7.1	17	16	17.3	0	0	0.3	0.4	0	0	0	0	0	0	0	0	0	0	5.9	7.1	0	0	0	0	0.7	0	1.06954
5404	31	90	20	TGTGTGCTGTTAGTCCTTTC	2	15	64.7	74.5	70.2	30.4	22.4	3.8	0.4	1.6	9.3	4.5	4.7	7.8	7.2	1	0	0.9	2	19.8	10.8	9.8	10.1	11.7	15.2	11.7	15.3	1.06513
5664	32	90	20	GTGTGTGCTGTTAGTCCTTT	2	15	66	75	71.7	31.1	22.7	4.7	0.4	1.6	9.8	4.5	4.7	7.8	7.2	1	0	0.9	2	20.4	10.8	5.3	5.5	8.2	9.3	7.7	11.8	1.06159
26352	89	80	20	GGTGCCATGGCAGCAGCAAC	0	0	14.5	13.5	13.4	5.9	0	0	0	1.1	0.2	0	0	0	0	0	0	0	0	0	0	0	0	0	0	0.2	0	1.0614
26353	90	80	20	GGGTGCCATGGCAGCAGCAA	0	0	14.5	13.5	13.4	5.9	0	0	0	1.1	0.2	0	0	0	0	0	0	0	0	0	0	0	0	0	0	0.2	0	1.0614
33080	52	89.474	19	AATATGTGTGTGGGCGCTGT	0	0	6.3	7.3	7.4	0.1	0	0	0.4	0	0	0	0	2.5	0	1	0	0.2	0	0.7	0	0	0	0.5	0	0	0	1.06054
19582	81	93.75	16	GGCAGCAGCAACACGTGAGA	0	0.4	16.3	27.6	24.7	7.3	0	0.9	0.4	1.1	0.2	0	0	0	0	0.5	0	5.5	0.7	0	0.2	0	0.8	0	0	0	0	1.05959
9389	144	90	20	TCCTTCCATCCTCCTTCCGC	0	0	54.7	39.7	44.5	0	14.6	7.6	0.4	0	18.9	15.9	17.4	5	0	0	0	0.2	0	7.3	6.6	1.5	0	1.5	0.6	1.9	3	1.03226
5411	30	90	20	GTGTGCTGTTAGTCCTTTCA	2	15	63.5	75	70.2	30.7	22.4	3.8	0.4	1.1	9.1	4.5	4.7	7.8	7.2	1	0	1.1	2	19.8	11.1	9.8	10.1	11.7	15.8	11.7	15.3	1.02482
5545	150	89.474	19	TCTCCTCCTTCCCTCATCCT	12	13.2	81.7	52.7	66.3	22.2	25.4	0.9	0.4	0	9.5	5.1	10.1	0	0	0	0	0	18.8	10.6	10.8	12.4	13	10.7	18.1	10.3	10.4	1.02438
18840	159	90	20	CCGCTCACTCCCTCCTCCTT	0	1.8	18.9	29	25.2	8.8	0.8	0	0	0	0.2	0	0	1.1	1	0	0.8	0.4	0	0.7	0.2	0	0	0	0	0.5	0	1.02191
5929	29	95	20	TGTGATGTTGGTCCTTTCAG	28	6.6	77.9	91.9	84.1	20.1	38	13.1	0	0	0.2	0.6	0	0.4	1.9	1.5	0.8	12.6	0	0.7	0.2	0	0	1.5	0	0	0.2	1.01655
7341	28	90	20	GTGCTGTTAGTCCTTTCAGT	2	2.6	45.9	56.1	50.4	21	22.2	0	0.4	0	8.4	4	4.7	6.7	7.2	1	0	0.7	0.7	13.2	6.4	9	9.2	11.7	15.8	11.5	15.8	1.01546
5546	150	90	20	CTCTCCTCCTTCCCTCATCC	12	13.2	81.7	52.7	66.3	22.2	25.7	0.9	0.4	0	9.3	5.1	10.1	0	0	0	0	0	18.8	10.6	10.6	12.4	13	10.7	18.1	10.3	10.4	1.00808
6450	54	100	19	ATATGTGTGTGTGGGCGGTA	14	8.8	42.7	56.6	44.5	1	19.6	0.3	0	0	0.7	0	0	0.7	9.6	9.8	7.5	8.7	20.9	3.3	3.7	7.5	7.6	4.6	6.4	8.9	6.5	0.996702
7413	27	90	20	TGCTGTTAGTCCTTTCAGTG	2	2.2	45.2	56.1	50	20.5	22.2	0	0.4	0	8.4	4	4.7	6.7	7.2	1	0	0.5	0.7	13.2	6.4	8.3	9.2	11.2	15.8	11.5	15.8	0.993768
15833	82	93.333	15	TGGCAGCAGCAACACGTGAG	0	0.4	16.3	27.6	24.7	7.5	0	0.9	0	1.1	0.2	0	0	0	2.4	2	3.4	7.7	6.7	0	0.2	0	0.8	0	0	0.2	0	0.991685
18082	85	100	12	ATGGCAGCAGCAACACGTGA	0	0	15.7	27.6	24.7	7.5	0	0.3	0	1.1	0.2	0	0	0	0	0	0	0	0	0	0.2	0	0	0	0	0.2	0	0.974313
10985	129	100	19	CCGCTGGATCCGGTCACGCT	2	15	30.2	39.7	31.7	11.1	7.8	0.3	0.9	0	2.6	1.1	1.3	0.7	14.8	8.8	5	11.5	0	7.3	6.4	0	0	0.5	0.6	0.5	0	0.963474
11004	129	100	18	CGCTGGATCCGGTCACGCTG	1	15	30.2	40.2	31.7	11.1	7.8	0.3	0.9	0	2.6	1.1	1.3	0.7	14.8	8.8	5	11.5	0	7.3	6.4	0	0	0.5	0.6	0.5	0	0.963474
12600	126	95	20	GCTGGATCCGGTCACGCTGC	1	15	30.2	40.2	31.7	10.9	7.8	0.3	0.9	0	2.6	1.1	1.3	0.7	0	0.5	0	0.7	0	7.9	6.4	0	0	0.5	0.6	0.5	0	0.963474
12734	125	95	20	CTGGATCCGGTCACGCTGCG	1	15	30.2	40.2	32.1	10.9	7.8	0.3	0.9	0	2.4	1.1	1.3	0.7	0	0.5	0	0.7	0	7.3	6.4	0	0	0.5	0	0.2	0	0.963474
12758	125	94.737	19	TGGATCCGGTCACGCTGCGA	1	15	30.2	40.2	31.7	10.9	7.8	0.3	0.9	0	2.4	1.1	1.3	0.7	0	0.5	0	0.7	0	7.3	6.4	0	0	0.5	0	0.2	0	0.963474
19519	56	94.737	19	AAAATATGTGTGTGTGTGCG	0	3.5	22.6	15.5	17.3	7.5	1.8	0.6	4.4	7	0	0	0	0.7	0	0	0	0.2	0	0	0.7	1.9	0	1	0	0.9	1.2	0.956931
13009	55	95	20	AAATATGTGTGTCTGGGCGG	0	0	53.4	37.7	46.5	0	0	0	0	0	0	0	0	0	0	0	0	19	9.4	0	0	0.4	0	0	0	0	0	0.952334
12991	52	95	20	TATGTGTGTCTGGGCGGTGT	0	0	52.8	37.3	48	0	0	0	0	0	0	0	0	0	0	0	0	18.8	9.4	0	0	0.4	0	0	0	0	0	0.951844
12992	53	95	20	ATATGTGTGTCTGGGCGGTG	0	0	52.8	37.3	48	0	0	0	0	0	0	0	0	0	0	0	0	18.8	9.4	0	0	0.4	0	0	0	0	0	0.951844

## Sheet: G
					DTU I							DTU II			DTU III				DTU IV					DTU V		DTU VI
Rank	Start	% ident	HSP	K-mer	Colomb	D8	Dm28c A	Dm28c B1	Dm28c B2	G	Tula cl0	12SFb	Y A1	Y A2	222 A	222 B1	222 B2	3663	4167 A	4167 B1	4167 B2	AM14	CanIII	LL014	SO3	CL Br A	CL Br B	CL Br C1	CL Br C2	Peruana	CP300
36892	141	84.211	19	TCCCTCCTCCTCCCGCGGGG	1	0	0	0	0	10.1	0.3	0	0	0	0	0	0	0.4	0	0	0	0	0	0	0	0	0.8	0	0	0	0	2.47249
15178	36	90	20	GTGTGTGTGTGCTGTCGGTC	1	9.7	9.4	11.1	12.4	71.5	0.5	0.3	0	0	0	0	0	0.4	1	0.5	0.8	0.2	1.3	7.3	2.7	0	0.8	0.5	0.6	0	0.5	2.43575
16238	37	89.474	19	TGTGTGTGTGTGCTGTCGGT	1	9.7	10.1	11.6	12.4	71.5	0	0.3	0	0	0	0	0	0.4	0	0	0	0.2	0	0.7	0	0	0.8	0	0.6	0	0.5	2.43575
31745	37	100	19	CGTGTGTGTGTGTTGTTGGT	0	0	0.6	1	0.5	16.3	0.3	0	0	0.5	1.2	1.1	0.7	0.7	0.5	0.5	0	0	0.7	1.3	0.5	2.3	0.4	0	0	0.7	1.2	2.39023
14949	35	90	20	TGTGTGTGTGCTGTCGGTCC	1	9.7	10.1	11.1	12.9	71.1	0.8	0.3	0	0	0.2	0.6	0	0.7	1.4	0.5	0.8	0.2	1.3	7.3	3	0	0.8	0.5	0.6	0	0.5	2.37491
26853	146	89.474	19	TTCATTCCCTCCTCCTCCCG	0	5.3	0	0	0	28.3	0.5	0	0	0	2.6	4.5	1.3	4.3	0	0	0	0	0	0	0	0	0	0.5	0	0	0.2	2.21748
26888	146	90	20	CTTCATTCCCTCCTCCTCCC	0	5.3	0	0	0	27.8	0.5	0	0	0	2.9	4.5	1.3	4.3	0	0	0	0	0	0	0	0	0	0.5	0	0	0.2	2.19265
26793	146	90.476	21	TCTTCATTCCCTCCTCCTCC	0	5.7	0	0	0	27.8	0.5	0	0	0	2.9	4.5	1.3	4.3	0	0	0	0	0	0	0	0	0	0.5	0	0	0.2	2.10384
26794	150	94.444	18	CTCTTCATTCCCTCCTCCTC	0	5.7	0	0	0	27.8	0.5	0	0	0	2.9	4.5	1.3	4.3	0	0	0	0	0	0	0	0	0	0.5	0	0	0.2	2.10384
31216	132	94.118	17	TCTTCCGCGGGATCCGGTCA	1	1.3	1.9	0.5	0.5	14.6	0.8	0	0	0	0.2	0	0	0	0	0.5	0.8	1.6	2.7	0	1	0.8	0	0	1.2	0.7	0.7	2.07595
29165	157	83.333	18	TCCCTCCCTCTTCTTTCCGC	0	0	0	0	0	25.6	0	0	0	0	0	0	0	0	1	2	3.4	1.8	5.4	0	0	0	0	0	0	0	0	2.05528
35705	89	88.889	18	ATTGCCATGACTGCAGCAAC	0	0.4	1.3	2.4	0	13.1	0	0	0	0	0	0	0	0	0	0	0	0	0	0	0	0	0	0	0	0	0	2.05209
35706	90	88.235	17	GATTGCCATGACTGCAGCAA	0	0.4	1.3	2.4	0	13.1	0	0	0	0	0	0	0	0	0	0	0	0	0	0	0	0	0	0	0	0	0	2.05209
27142	33	89.474	19	GTGTGTGCTGTTGGCCCTTC	2	0	2.5	1.5	0.5	31.2	7.3	0	0	0	0.2	0	0	0.4	0	0	0.8	0	0	0	0	0	0	0	0	0	0	1.95588
27333	29	85.714	21	GTGTGCTGTTGGCCCTTCAG	2	0	2.5	1.5	0.5	31.2	7.3	0	0	0	0	0	0	0	0	0	0.8	0	0	0	0	0	0	0	0	0	0	1.95588
27336	33	88.889	18	TGTGTGCTGTTGGCCCTTCA	2	0	2.5	1.5	0.5	31.2	7.3	0	0	0	0	0	0	0	0	0	0.8	0	0	0	0	0	0	0	0	0	0	1.95588
27985	29	85	20	TGTGCTGTTGGCCCTTCAGA	2	0	2.5	1.5	0	30.4	7.1	0	0	0	0	0	0	0	0	0	0	0	0	0	0	0	0	0	0	0	0	1.95477
37008	52	84.211	19	AATATGTGTGTGAGTGGTGT	0	2.2	1.3	0.5	1	11	0.3	0	0	0	0	0	0	0	0	0	0	0	0	0	0	0	0	0	0	0	0	1.90689
37013	62	100	13	AAATATGTGTGTGAGTGGTG	0	2.2	1.3	0.5	1	11	0.3	0	0	0	0	0	0	0	0	0	0	0	0	0	0	0	0	0	0	0	0	1.90689
29460	63	89.474	19	AAGCATACAAATATATGTGT	0	0.9	0	0	0	20.6	0	0	0	0	0.2	1.1	0	0	4.8	2.9	1.7	0	4	0	0.2	0.8	0.4	0.5	0	0	0	1.89691
37174	62	100	14	TAAATATGTGTGTGAGTGGT	0	2.2	1.3	0.5	1	10.7	0.3	0	0	0	0	0	0	0	0	0	0	0	0	0	0	0	0	0	0	0	0	1.87036
24710	136	89.474	19	CCCTCCTTACGCTGGATCCG	7	0	0.6	0	0	27.8	0	0	0	0	0	0	0	0.4	0	0	0	0	0	0	0	0	0	0	0	0	0	1.848
24797	137	88.889	18	TCCCTCCTTACGCTGGATCC	7	0	0.6	0	0	27.8	0	0	0	0	0	0	0	0.4	0	0	0	0	0	0	0	0	0	0	0	0	0	1.848
24807	138	88.235	17	TTCCCTCCTTACGCTGGATC	7	0	0.6	0	0	27.7	0	0	0	0	0	0	0	0.4	0	0	0	0	0	0	0	0	0	0	0	0	0	1.84298
24934	152	100	12	TCCTTCCCTCCTTACGCTGG	7	0	0.6	0	0	27.4	0	0	0	0	0	0	0	0.4	0	0	0	0	0	0	0	0	0	0	0	0	0	1.82782
24965	139	87.5	16	CTTCCCTCCTTACGCTGGAT	7	0	0.6	0	0	27.3	0	0	0	0	0	0	0	0.4	0	0	0	0	0	0	0	0	0	0	0	0	0	1.82273
24987	140	82.609	23	CCTTCCCTCCTTACGCTGGA	7	0	0.6	0	0	27.2	0	0	0	0	0	0	0	0.4	0	0	0	0	0	0	0	0	0	0	0	0	0	1.81762
34240	40	89.474	19	CGGTGTGTGCGCTGTTGTTC	1	0	1.9	2.9	3	13.1	0.3	0	0	0	0.2	0	0	0	0	0	0	0	0	0	0.2	0	0	0	0	1.2	0	1.81762
25283	152	100	12	CCTCCTTCCCTCCTTACGCT	7	0	0	0	0	27	0	0	0	0	0	0	0	0.4	0	0	0	0	0	0	0	0	0	0	0	0	0	1.80735
25284	152	100	12	CTCCTTCCCTCCTTACGCTG	7	0	0	0	0	27	0	0	0	0	0	0	0	0.4	0	0	0	0	0	0	0	0	0	0	0	0	0	1.80735
25313	152	93.333	15	TCCTCCTTCCCTCCTTACGC	7	0	0	0	0	26.9	0	0	0	0	0	0	0	0.4	0	0	0	0	0	0	0	0	0	0	0	0	0	1.80219
25334	152	93.75	16	CTCCTCCTTCCCTCCTTACG	7	0	0	0	0	26.8	0	0	0	0	0	0	0	0.4	0	0	0	0	0	0	0	0	0	0	0	0	0	1.79701
25370	152	94.444	18	CTCTCCTCCTTCCCTCCTTA	7	0	0	0	0	26.6	0	0	0	0	0	0	0	0.4	0	0	0	0	0	0	0	0	0	0	0	0	0	1.7866
25371	152	94.118	17	TCTCCTCCTTCCCTCCTTAC	7	0	0	0	0	26.6	0	0	0	0	0	0	0	0.4	0	0	0	0	0	0	0	0	0	0	0	0	0	1.7866
26839	23	84.211	19	TTGGAACTTTCAGAGCCTTA	0	0	2.5	0	1	20	0.3	0	0	0	0.7	2.3	0.7	1.1	1.9	1	0	1.8	5.4	0	1.2	0.4	0.4	2.6	1.8	0.5	0.5	1.71425
20728	78	90	20	TGCAGCAACTCGTGAGAGCA	4	4.4	3.1	1	0	16.5	0.5	0	0	0	0.7	0	0.7	0	0	0	0	0.4	0	0	0.2	0	0	0	0	0.2	0.5	1.69632
20729	79	90	20	CTGCAGCAACTCGTGAGAGC	4	4.4	3.1	1	0	16.5	0.5	0	0	0	0.7	0	0.7	0	0	0	0	0.4	0	0	0.2	0	0	0	0	0.2	0.5	1.69632
28028	23	83.333	18	TGGAACTTTCAGAGCCTTAC	0	0	2.5	0	1	19.7	0.3	0	0	0	0.7	2.3	0.7	0.7	1.4	1	0	1.8	5.4	0	1.2	0.4	0.4	1.5	0	0.5	0.5	1.69349
28096	23	92.308	13	GAACTTTCAGAGCCTTACAA	0	0	2.5	0	1	19.7	0.3	0	0	0	0.7	2.3	0.7	0.7	1.4	1	0	1.6	5.4	0	1.2	0.4	0.4	1.5	0	0.5	0.5	1.69349
28097	23	92.308	13	GGAACTTTCAGAGCCTTACA	0	0	2.5	0	1	19.7	0.3	0	0	0	0.7	2.3	0.7	0.7	1.4	1	0	1.6	5.4	0	1.2	0.4	0.4	1.5	0	0.5	0.5	1.69349
20757	80	90	20	ACTGCAGCAACTCGTGAGAG	4	4.4	3.1	1	0	16.4	0.3	0	0	0	0.7	0	0.7	0	0	0	0	0.4	0	0	0.2	0	0	0	0	0.2	0.5	1.68806
30828	60	100	15	CAAATATGTGTGTGTGTGGA	1	0.4	0	0	0	18.9	0.5	0	0.4	0	0	0	0	0	5.3	1.5	4.2	0.5	0	0	0.2	0	0.4	0	0	0	0	1.65934
9090	119	89.474	19	CGGTCACGCGGCGAAGGTTT	20	0	25.8	22.7	22.8	91.6	30.5	0	0	0	0	0	0	0	0	0	0	0	0	0	0	0	0	0	0	0	0	1.55566
26725	117	84.211	19	GTCACGCGGCAAAGGTTGTT	0	0	8.2	6.8	5.4	25.8	0	0	0	0	0	0	0	0	0	0	0	0	0	0	0	0	0	0	0	0	0	1.54253
26792	117	83.333	18	TCACGCGGCAAAGGTTGTTT	0	0	8.2	6.8	5.4	25.8	0	0	0	0	0	0	0	0	0	0	0	0	0	0	0	0	0	0	0	0	0	1.54253
10156	109	85	20	GGCGAAGGTTTTGTGTGCGG	20	0	23.9	18.9	17.3	77.3	25.9	0	0	0	0	0	0	0	0	0	0	0	0	0	0	0	0	0	0	0	0	1.54141
9659	119	88.889	18	GGTCACGCGGCGAAGGTTTT	19	0	25.1	18.9	17.3	86.8	29.2	0	0	0	0	0	0	0	0	0	0	0	0	0	0	0	0	0	0	0	0	1.53967
10168	110	85	20	CGGCGAAGGTTTTGTGTGCG	20	0	23.9	18.9	17.3	77.2	25.9	0	0	0	0	0	0	0	0	0	0	0	0	0	0	0	0	0	0	0	0	1.53956
10137	112	85	20	CGCGGCGAAGGTTTTGTGTG	20	0	23.9	18.9	17.3	77.7	26.2	0	0	0	0	0	0	0	0	0	0	0	0	0	0	0	0	0	0	0	0	1.53276
10138	113	85	20	ACGCGGCGAAGGTTTTGTGT	20	0	23.9	18.9	17.3	77.7	26.2	0	0	0	0	0	0	0	0	0	0	0	0	0	0	0	0	0	0	0	0	1.53276
10140	114	85	20	CACGCGGCGAAGGTTTTGTG	20	0	23.9	18.9	17.3	77.7	26.2	0	0	0	0	0	0	0	0	0	0	0	0	0	0	0	0	0	0	0	0	1.53276
10181	115	85	20	TCACGCGGCGAAGGTTTTGT	19	0	23.9	18.9	17.3	77.7	26.2	0	0	0	0	0	0	0	0	0	0	0	0	0	0	0	0	0	0	0	0	1.53276
10182	116	85	20	GTCACGCGGCGAAGGTTTTG	19	0	23.9	18.9	17.3	77.7	26.2	0	0	0	0	0	0	0	0	0	0	0	0	0	0	0	0	0	0	0	0	1.53276
10153	111	85	20	GCGGCGAAGGTTTTGTGTGC	20	0	23.9	18.9	17.3	77.4	26.2	0	0	0	0	0	0	0	0	0	0	0	0	0	0	0	0	0	0	0	0	1.52725
26767	111	80	20	GCGGCAAAGGTTGTTTGTGC	0	0	8.2	7.3	5.4	25.4	0	0	0	0	0	0	0	0	0	0	0	0	0	0	0	0	0	0	0	0	0	1.52083
26768	112	80	20	CGCGGCAAAGGTTGTTTGTG	0	0	8.2	7.3	5.4	25.4	0	0	0	0	0	0	0	0	0	0	0	0	0	0	0	0	0	0	0	0	0	1.52083
26883	113	80	20	ACGCGGCAAAGGTTGTTTGT	0	0	8.2	6.8	5.4	25.4	0	0	0	0	0	0	0	0	0	0	0	0	0	0	0	0	0	0	0	0	0	1.52083
26884	114	80	20	CACGCGGCAAAGGTTGTTTG	0	0	8.2	6.8	5.4	25.4	0	0	0	0	0	0	0	0	0	0	0	0	0	0	0	0	0	0	0	0	0	1.52083
27195	97	89.474	19	TTGTGCGGAGTGCCTCCACT	0	0	8.2	6.3	4.9	25.4	0	0	0	0	0	0	0	0	0	0	0	0	0	0	0	0	0	0	0	0	0	1.52083
27196	98	88.889	18	TTTGTGCGGAGTGCCTCCAC	0	0	8.2	6.3	4.9	25.4	0	0	0	0	0	0	0	0	0	0	0	0	0	0	0	0	0	0	0	0	0	1.52083
26786	104	89.474	19	AGGTTGTTTGTGCGGAGTGC	0	0	8.2	7.3	5.4	25.3	0	0	0	0	0	0	0	0	0	0	0	0	0	0	0	0	0	0	0	0	0	1.51536
26788	105	88.889	18	AAGGTTGTTTGTGCGGAGTG	0	0	8.2	7.3	5.4	25.3	0	0	0	0	0	0	0	0	0	0	0	0	0	0	0	0	0	0	0	0	0	1.51536
26790	109	92.857	14	GGCAAAGGTTGTTTGTGCGG	0	0	8.2	7.3	5.4	25.3	0	0	0	0	0	0	0	0	0	0	0	0	0	0	0	0	0	0	0	0	0	1.51536
26791	110	80	20	CGGCAAAGGTTGTTTGTGCG	0	0	8.2	7.3	5.4	25.3	0	0	0	0	0	0	0	0	0	0	0	0	0	0	0	0	0	0	0	0	0	1.51536
21809	103	90	20	GGTTGTTTGTGCGGAGTGCC	7	0	8.2	7.3	5.4	25	0	0	0	0	0	0	0	0	0	0	0	0	0	0	0.2	0	0	0	0	0	0.2	1.49881
21795	102	90	20	GTTGTTTGTGCGGAGTGCCT	7	0	8.2	7.3	5.4	24.9	0	0	0	0	0	0	0	0	0	0	0	0	0	0	0.2	0	0	0	0	0	0.2	1.49325
27020	102	89.474	19	TTGTTTGTGCGGAGTGCCTC	0	0	8.2	6.8	5.4	24.9	0	0	0	0	0	0	0	0	0	0	0	0	0	0	0	0	0	0	0	0	0	1.49325
26899	106	88.235	17	AAAGGTTGTTTGTGCGGAGT	0	0	8.2	7.3	5.4	24.8	0	0	0	0	0	0	0	0	0	0	0	0	0	0	0	0	0	0	0	0	0	1.48767
26964	109	92.857	14	CAAAGGTTGTTTGTGCGGAG	0	0	8.2	7.3	5.4	24.6	0	0	0	0	0	0	0	0	0	0	0	0	0	0	0	0	0	0	0	0	0	1.47644
26965	109	92.857	14	GCAAAGGTTGTTTGTGCGGA	0	0	8.2	7.3	5.4	24.6	0	0	0	0	0	0	0	0	0	0	0	0	0	0	0	0	0	0	0	0	0	1.47644
27410	99	85	20	GTTTGTGCGGAGTGCCTCCA	0	0	8.2	6.3	4.9	24.6	0	0	0	0	0	0	0	0	0	0	0	0	0	0	0	0	0	0	0	0	0	1.47644
27411	102	88.889	18	TGTTTGTGCGGAGTGCCTCC	0	0	8.2	6.3	4.9	24.6	0	0	0	0	0	0	0	0	0	0	0	0	0	0	0	0	0	0	0	0	0	1.47644
18300	91	94.737	19	AGGGTGCCATCACTGCAGCA	2	13.7	11.3	13.5	7.9	39.8	0.3	0	0	0	0.5	0	0	2.5	0	0	0	0	0	0	0.2	0	0.4	0	0	0	0	1.47275
18307	93	90	20	GCAGGGTGCCATCACTGCAG	2	13.7	11.3	13.5	7.9	39.7	0.3	0	0	0	0.5	0	0	2.8	0	0	0	0	0	0	0.2	0	0.4	0	0	0	0	1.46921
18348	92	94.444	18	CAGGGTGCCATCACTGCAGC	2	13.7	11.3	13.1	7.9	39.7	0.3	0	0	0	0.5	0	0	2.8	0	0	0	0	0	0	0.2	0	0.4	0	0	0	0	1.46921
18746	36	95	20	GTGTGCGTGTGTTGTTGGTC	0	9.3	7.5	10.6	15.3	42.9	0.5	0	0.4	0	0.5	0.6	0.7	0	0	0	0	0	0	0.7	0.5	0	0	0.5	0	0.7	1.9	1.42935
13860	149	94.118	17	TCCTTCCTTCCTCCTCCCGC	4	0.9	0	0	0	25.3	0.5	0.6	0	0	4.3	1.1	0.7	6.4	0	0	0	1.8	0	2	0.7	8.3	8.8	8.2	1.8	5.9	7	1.42421
19873	116	85	20	GTCACGCGGTGAAGGTTGTG	0	7.1	15.7	9.7	8.4	43.8	0	0	0	0	0	0	0	0.4	0	0	0	0	0	0	0	0	0	0	0	0	0	1.42365
19874	117	85	20	GGTCACGCGGTGAAGGTTGT	0	7.1	15.7	9.7	8.4	43.8	0	0	0	0	0	0	0	0.4	0	0	0	0	0	0	0	0	0	0	0	0	0	1.42365
13022	37	93.75	16	ACGATGTGTGTGCTGTTGGT	10	11.9	13.2	4.8	6.4	37	0	0	0	0	0.2	0	0	0	0	0	0	0	0.7	0	0.2	0	0.4	0	0	0	0	1.42011
13251	38	93.333	15	GACGATGTGTGTGCTGTTGG	10	11.9	13.2	4.8	6.4	37	0	0	0	0	0.2	0	0	0	0	0	0	0	0.7	0	0.2	0	0.4	0	0	0	0	1.42011
16776	34	95	20	GTGCGTGTGTTGTTGGTCCT	1	9.7	7.5	11.1	15.3	42.6	1	0.3	0.9	0	8.8	3.4	2.7	0	0	0	0	0	0	1.3	1	0.4	0.8	0.5	0	0.9	1.9	1.41946
16824	33	95	20	TGCGTGTGTTGTTGGTCCTT	1	9.3	7.5	11.1	15.3	42.6	1	0.3	0.9	0	8.8	3.4	2.7	0	0	0	0	0	0	1.3	1	0.4	0.8	0.5	0	0.9	1.9	1.41946
17526	32	100	18	GCGTGTGTTGTTGGTCCTTT	1	9.3	7.5	11.1	15.3	42.6	0.8	0.3	0.9	0	1.2	2.8	2.7	0	0	0.5	0	0	0	1.3	1	0.4	0.8	0.5	0	0.9	1.9	1.41946
19975	118	85	20	CGGTCACGCGGTGAAGGTTG	0	6.6	15.7	9.7	8.4	43.6	0	0	0	0	0	0	0	0.4	0	0	0	0	0	0	0	0	0	0	0	0	0	1.4172
19060	44	95	20	TGTGGGCGGTGTGCGTGTGT	0	9.7	7.5	9.2	15.3	42.4	0.5	0	0.4	0.5	0.2	0	0	0	0	0	0	0.2	0	0.7	0.7	0	0	0	0.6	0.9	1.9	1.41282
19345	43	95	20	GTGGGCGGTGTGCGTGTGTT	0	9.7	7.5	9.2	15.3	42.4	0.3	0	0	0	0.2	0	0	0	0	0	0	0.2	0	0.7	0.5	0	0	0	0.6	0.7	1.2	1.41282
19445	40	95	20	GGCGGTGTGCGTGTGTTGTT	0	9.3	7.5	8.7	15.3	42.4	0.3	0	0	0	0.2	0	0	0	0	0	0	0.2	0	0.7	0.7	0	0	0	0.6	0.7	1.2	1.41282
19558	39	95	20	GCGGTGTGCGTGTGTTGTTG	0	9.3	7.5	8.7	15.3	42.4	0.3	0	0	0	0.2	0	0	0	0	0	0	0.2	0	0.7	0.2	0	0	0	0.6	0.7	1.2	1.41282
20010	119	85	20	CCGGTCACGCGGTGAAGGTT	0	6.6	15.7	9.7	8.4	43.4	0	0	0	0	0	0	0	0.4	0	0	0	0	0	0	0	0	0	0	0	0	0	1.41071
20011	120	85	20	TCCGGTCACGCGGTGAAGGT	0	6.6	15.7	9.7	8.4	43.4	0	0	0	0	0	0	0	0.4	0	0	0	0	0	0	0	0	0	0	0	0	0	1.41071
18663	35	95	20	TGTGCGTGTGTTGTTGGTCC	0	9.7	7.5	10.6	15.3	42.3	0.5	0	0.9	0	0.5	0.6	0.7	0	0	0	0	0	0	0.7	0.5	0	0.4	0.5	0	0.7	1.9	1.4095
19460	41	95	20	GGGCGGTGTGCGTGTGTTGT	0	9.3	7.5	8.7	15.3	42.3	0.3	0	0	0	0.2	0	0	0	0	0	0	0.2	0	0.7	0.7	0	0	0	0.6	0.7	1.2	1.4095
19634	38	95	20	CGGTGTGCGTGTGTTGTTGG	0	9.3	7.5	8.7	15.3	42.3	0.3	0	0	0	0.2	0	0	0	0	0	0	0	0	0.7	0.2	0	0	0	0.6	0.7	0.9	1.4095
19717	37	95	20	GGTGTGCGTGTGTTGTTGGT	0	9.3	7.5	8.7	15.3	42.3	0.3	0	0	0	0.2	0	0	0	0	0	0	0	0	0.7	0.2	0	0	0	0	0.7	0.9	1.4095
14097	141	85	20	TTCCTTCCTCCTCCCGCTGG	5	0.4	0	1.5	1.5	25	1.8	0.6	0	0.5	1	0.6	0.7	0.4	0	0.5	0	0.7	0	0	0	7.9	8.8	8.7	1.8	5.9	7	1.40766
14282	149	94.118	17	CTTCCTTCCTCCTCCCGCTG	5	0.4	0	0.5	0.5	25	1.8	0.6	0	0.5	1	0.6	0.7	0.4	0	0.5	0	0.7	0	0	0	7.9	8.8	7.7	1.8	5.9	7	1.40766
19431	42	95	20	TGGGCGGTGTGCGTGTGTTG	0	9.3	7.5	9.2	15.3	42.2	0.3	0	0	0	0.2	0	0	0	0	0	0	0.2	0	0.7	0.5	0	0	0	0.6	0.7	1.2	1.40616
19211	108	100	15	GTGAAGGTTGTGTGTGCGGG	0	6.6	15.1	12.1	8.4	41.2	0	0	0	0	0	0	0	6.4	0	0	0	0	0	0	0	0	0	0	0	0	0	1.39018
19543	109	100	14	GGTGAAGGTTGTGTGTGCGG	0	6.6	15.1	9.7	8.4	41.2	0	0	0	0	0	0	0	6.4	0	0	0	0	0	0	0	0	0	0	0	0	0	1.39018
17563	31	100	19	CGTGTGTTGTTGGTCCTTTC	1	9.7	7.5	11.1	15.3	41.7	0.5	0.3	0.9	0	0.7	3.4	2.7	0	0	0.5	0	0	0	1.3	1	0.8	0.8	0.5	0	1.2	1.6	1.38936
8232	107	93.75	16	CGAAGGTTTTGTGTGCGGGG	20	16.8	34.6	27.1	29.2	91.7	25.4	0	0	0	0	0	0	0	0	0	0	0	0	0	0	0	0	0	0	0	0	1.38069
8264	106	94.118	17	GAAGGTTTTGTGTGCGGGGT	20	16.8	34.6	26.1	29.2	91.3	25.4	0	0	0	0	0	0	0	0	0	0	0	0	0	0	0	0	0	0	0	0	1.37445
14918	149	94.118	17	CCTTCCTTCCTCCTCCCGCT	4	0.9	0	0	0	24.4	0.5	0.6	0	0	1	0.6	0	0	0	0	0	1.8	0	0	0	7.9	8.8	7.7	1.8	5.9	7	1.37397
19715	127	100	16	GGATCCGGTCACGCGGTGAA	0	7.1	16.3	9.7	8.9	43.8	0	0	0	0	0	0	0	0.4	0	0	0	0	0	0	0	0	0	0	0	0	0	1.37273
21528	81	90	20	CACTGCAGCAACTCGTGAGA	4	5.3	3.1	1	0	15.3	0.3	0	0	0	0.7	0	0.7	0	0	0	0	0.4	0	0	0.2	0	0	0	0	0	0	1.37145
21657	82	90	20	TCACTGCAGCAACTCGTGAG	4	5.3	3.1	1	0	15.3	0.3	0	0	0	0.7	0	0.7	0	0	0	0	0.4	0	0	0.2	0	0	0	0	0	0	1.37145
21994	36	94.444	18	CGGTGTGCGTGTTGTTGGTC	2	4.9	6.9	7.7	4.9	21.5	2	0.3	0	0.5	2.4	5.1	2	0.7	0.5	0	0	0	1.3	0	0.2	0.4	0.4	0	0	0.2	0.5	1.37084
19875	127	100	14	ATCCGGTCACGCGGTGAAGG	0	6.6	16.3	9.7	8.4	43.7	0	0	0	0	0	0	0	0.4	0	0	0	0	0	0	0	0	0	0	0	0	0	1.3695
19280	100	90	20	TGTGTGTGCAGGGTGCCATC	2	10.6	11.3	13.1	7.9	35.2	0.3	0	0	0	0.5	0	0	2.8	0	0	0	0	0	0	0.2	0	0.4	0	0	0	0	1.36029
19356	99	90	20	GTGTGTGCAGGGTGCCATCA	2	10.2	11.3	13.1	7.9	35.2	0.3	0	0	0	0.5	0	0	2.8	0	0	0	0	0	0	0.2	0	0.4	0	0	0	0	1.36029
19839	127	100	15	GATCCGGTCACGCGGTGAAG	0	7.1	16.3	9.7	8.4	43.4	0	0	0	0	0	0	0	0.4	0	0	0	0	0	0	0	0	0	0	0	0	0	1.35979
32201	30	85	20	GTGCGCTGTTGTTCCTTTCA	1	0	3.8	3.4	4.5	13.1	0.3	0.3	0	0	0.2	0	0	0.4	0	0	0	0	0	0	0.2	0	0.4	0	0	1.2	0.5	1.35819
32464	33	85	20	TGTGTGCGCTGTTGTTCCTT	1	0	3.8	3.4	4.5	13.1	0.3	0.3	0	0	0.2	0	0	0	0	0	0	0	0	0	0.2	0	0.4	0	0	1.2	0	1.35819
32575	34	85	20	GTGTGTGCGCTGTTGTTCCT	1	0	3.8	3.4	4.5	13.1	0.3	0.3	0	0	0.2	0	0	0	0	0	0	0	0	0	0.2	0	0	0	0	1.2	0	1.35819
22120	35	94.737	19	GGTGTGCGTGTTGTTGGTCC	2	4.9	6.9	7.7	4.9	21.3	2	0.3	0	0.5	2.4	4.5	2	0.7	0.5	0	0	0	1.3	0	0.2	0.4	0.4	0	0	0.5	0.2	1.35796
19329	95	90	20	GTGCAGGGTGCCATCACTGC	2	10.6	11.3	13.1	7.9	35.1	0.3	0	0	0	0.5	0	0	2.8	0	0	0	0	0	0	0.2	0	0.4	0	0	0	0	1.3563
19656	107	100	16	TGAAGGTTGTGTGTGCGGGG	0	6.6	14.5	12.1	8.4	38.6	0	0	0	0	0	0	0	6.4	0	0	0	0	0	0	0	0	0	0	0	0	0	1.35323
19337	98	90	20	TGTGTGCAGGGTGCCATCAC	2	10.6	11.3	13.1	7.9	35	0.3	0	0	0	0.5	0	0	2.8	0	0	0	0	0	0	0.2	0	0.4	0	0	0	0	1.3523
13884	140	85	20	TCCTTCCTCCTCCCGCTGGA	5	0.4	0	1.5	1	25	1.8	0.6	0	0.5	1	0.6	0.7	0.4	0	1	0	0.7	0	0.7	0	7.9	8.8	9.2	1.2	5.9	7	1.34994
19348	96	90	20	TGTGCAGGGTGCCATCACTG	2	10.6	11.3	13.1	7.9	34.9	0.3	0	0	0	0.5	0	0	2.8	0	0	0	0	0	0	0.2	0	0.4	0	0	0	0	1.34829
19349	97	90	20	GTGTGCAGGGTGCCATCACT	2	10.6	11.3	13.1	7.9	34.9	0.3	0	0	0	0.5	0	0	2.8	0	0	0	0	0	0	0.2	0	0.4	0	0	0	0	1.34829
32259	27	94.118	17	CGCTGTTGTTCCTTTCAGTG	1	0	4.4	3.4	4.5	13	0	0	0	0	0	0	0	0.4	0	0	0	0	0	0.7	0.2	0	0.4	0	0	0.9	0.5	1.34792
32337	31	85	20	TGTGCGCTGTTGTTCCTTTC	1	0	3.8	3.4	4.5	13	0.3	0.3	0	0	0.2	0	0	0	0	0	0	0	0	0	0.2	0	0.4	0	0	1.2	0.5	1.34792
32371	29	85	20	TGCGCTGTTGTTCCTTTCAG	1	0	3.8	3.4	4.5	13	0	0.3	0	0	0	0	0	0.4	0	0	0	0	0	0	0.2	0	0.4	0	0	1.2	0.5	1.34792
32435	32	85	20	GTGTGCGCTGTTGTTCCTTT	1	0	3.8	3.4	4.5	13	0.3	0.3	0	0	0.2	0	0	0	0	0	0	0	0	0	0.2	0	0.4	0	0	1.2	0.2	1.34792
16648	30	94.444	18	GTGCTGTTGGTCCTTTCACA	5	15	8.2	3.9	5.9	39.7	11.1	0.3	0	0	0.2	0.6	2	0	0	0	0	0	0	0.7	0	0.4	0	0	0	0	0	1.34696
20810	150	88.889	18	CTCCTCCTTCCTTCCTCCTC	0	0.4	0	0	0	24.9	0	0.3	0	0	3.8	0.6	0	6	0	0	0	0.2	0	2	1	7.5	9.2	8.2	1.8	5.9	6.7	1.34438
20811	150	90	20	TCCTCCTTCCTTCCTCCTCC	0	0.4	0	0	0	24.9	0	0.3	0	0	3.8	0.6	0	6	0	0	0	0.2	0	2	1	7.5	9.2	8.2	1.8	5.9	6.7	1.34438
19440	111	85	20	GCGGTGAAGGTTGTGTGTGC	0	6.6	15.7	9.7	8.4	41.4	0	0	0	0	0	0	0	6.4	0	0	0	0	0	0	0	0	0	0	0	0	0	1.34422
20319	112	85	20	CGCGGTGAAGGTTGTGTGTG	0	6.6	15.7	9.7	8.4	41.4	0	0	0	0	0	0	0	0.4	0	0	0	0	0	0	0	0	0	0	0	0	0	1.34422
19454	110	85	20	CGGTGAAGGTTGTGTGTGCG	0	6.6	15.7	9.7	8.4	41.3	0	0	0	0	0	0	0	6.4	0	0	0	0	0	0	0	0	0	0	0	0	0	1.34081
20333	114	85	20	CACGCGGTGAAGGTTGTGTG	0	6.6	15.7	9.7	8.4	41.3	0	0	0	0	0	0	0	0.4	0	0	0	0	0	0	0	0	0	0	0	0	0	1.34081
20853	149	90.476	21	CCTCCTTCCTTCCTCCTCCC	0	0.4	0	0	0	24.8	0	0	0	0	3.8	0.6	0	6.4	0	0	0	0.2	0	2	0.7	7.5	9.2	8.2	1.8	5.9	6.7	1.3388
20854	149	90.476	21	CTCCTTCCTTCCTCCTCCCG	0	0.4	0	0	0	24.8	0	0	0	0	3.8	0.6	0	6.4	0	0	0	0.2	0	2	0.7	7.5	9.2	8.2	1.8	5.9	6.7	1.3388
32609	28	93.75	16	GCGCTGTTGTTCCTTTCAGT	1	0	4.4	3.4	4.5	12.9	0	0	0	0	0	0	0	0.4	0	0	0	0	0	0	0.2	0	0	0	0	0.9	0.5	1.33758
20349	115	85	20	TCACGCGGTGAAGGTTGTGT	0	6.6	15.7	9.7	8.4	41.2	0	0	0	0	0	0	0	0.4	0	0	0	0	0	0	0	0	0	0	0	0	0	1.33739
17846	58	90	20	TACAAATATGTGTGTATGGG	6	0.4	5	1.9	1	22.5	6.8	0.6	0	0	6.9	2.3	1.3	3.2	0	0	0.8	1.1	2	0	0	8.3	4.2	3.6	4.7	6.3	6	1.33736
17869	59	90	20	ATACAAATATGTGTGTATGG	6	0.4	5	1.9	1	22.5	6.8	0.6	0	0	6.9	2.3	1.3	2.8	0	0	0.8	1.1	2.7	0	0	8.3	4.2	3.6	4.1	6.3	6	1.33736
6663	105	94.444	18	AAGGTTTTGTGTGCGGGGTG	32	23	34.6	26.1	29.2	91.2	35.5	0	0	0	0	0	0	0	0	0	0	0	0	0	0	0	0	0	0	0	0	1.33687
22701	85	94.118	17	CATCACTGCAGCAACTCGTG	4	5.3	2.5	0.5	0	14.9	0	0	0	0	0	0	0	0	0	0	0	0	0	0	0	0	0	0	0	0	0	1.3356
22702	85	90	20	CCATCACTGCAGCAACTCGT	4	5.3	2.5	0.5	0	14.9	0	0	0	0	0	0	0	0	0	0	0	0	0	0	0	0	0	0	0	0	0	1.3356
22704	86	90	20	GCCATCACTGCAGCAACTCG	4	5.3	2.5	0.5	0	14.9	0	0	0	0	0	0	0	0	0	0	0	0	0	0	0	0	0	0	0	0	0	1.3356
22705	89	94.737	19	GTGCCATCACTGCAGCAACT	4	5.3	2.5	0.5	0	14.9	0	0	0	0	0	0	0	0	0	0	0	0	0	0	0	0	0	0	0	0	0	1.3356
22706	89	94.444	18	TGCCATCACTGCAGCAACTC	4	5.3	2.5	0.5	0	14.9	0	0	0	0	0	0	0	0	0	0	0	0	0	0	0	0	0	0	0	0	0	1.3356
6621	104	94.737	19	AGGTTTTGTGTGCGGGGTGC	32	23	34.6	27.6	29.2	91.6	35.8	0	0	0	0	0	0	0	0	0	0	0	0	0	0	0	0	0	0	0	0	1.33131
22678	85	94.118	17	ATCACTGCAGCAACTCGTGA	4	5.3	2.5	0.5	0	14.8	0	0	0	0	0	0	0	0	0	0	0	0	0	0	0	0	0	0	0	0	0	1.3265
8030	21	100	19	CGGTCCTTTCAGTGCCTTCG	3	11.5	13.2	12.6	14.8	95.8	1.5	2	0	0.5	1.4	0.6	0	11.7	4.3	3.4	2.5	27.5	37.7	3.3	3.4	7.5	7.1	7.7	5.3	9.4	6	1.32267
36140	112	89.474	19	GCGGCGACGGTTTTGTGTGT	1	0.9	0	0	0	10	0	0	0	0	0	0	3.4	0.4	0	0	0	0	0	0.7	0	0	1.3	0	0	0	0	1.32193
8082	108	85	20	GCGAAGGTTTTGTGTGCGGG	20	17.2	37.1	27.1	28.7	94.2	26.2	0	0	0	0	0	0	0	0	0	0	0	0	0	0	0	0	0	0	0	0	1.32117
19277	94	90	20	TGCAGGGTGCCATCACTGCA	2	10.6	11.3	13.5	7.9	35	0.3	0	0	0	0.5	0	0	2.8	0	0	0	0	0	0	0.2	0	0.4	0	0	0	0	1.31194
10766	159	88.889	18	CGGCTCACTCTCTCCTCGTT	0	0	6.3	7.7	4.9	49.5	0	0	0	0	17.4	15.9	19.4	3.9	4.8	2	0.8	3.3	2.7	16.5	11.8	4.5	11.3	6.1	4.7	10.8	10	1.30771
17932	57	94.444	18	ACAAATATGTGTGTATGGGC	6	0.4	5	1.9	1	22	6.8	0.3	0	0	6.9	2.3	1.3	3.2	0	0	0.8	1.1	2	0	0	8.3	4.2	3.6	4.7	6.3	6	1.30633
32925	40	88.889	18	GGTGTGTGCGCTGTTGTTCC	1	0	3.8	3.4	4.5	12.6	0.3	0	0	0	0.2	0	0	0	0	0	0	0	0	0	0.2	0	0	0	0	1.2	0	1.3061
10771	158	89.474	19	GGCTCACTCTCTCCTCGTTC	0	0	6.3	7.7	4.9	49.4	0	0	0	0	17.4	15.4	19.4	3.9	4.8	2	0.8	3.3	3.4	16.5	11.6	4.5	11.3	6.1	4.7	10.8	10	1.30485
26221	146	85.714	21	TCCTCCTTCTCTCCTCCTCC	1	0	7.5	7.3	7.4	20	0.3	0	0	0.5	0.2	0	0	0.4	1	0.5	0	0.2	0	0	0	1.5	0	0	0	0.5	0	1.30485
26311	150	88.889	18	CTCCTCCTTCTCTCCTCCTC	1	0	7.5	6.8	7.4	20	0.3	0	0	0.5	0.2	0	0	0.4	1	0.5	0	0.2	0	0	0	1.5	0	0	0	0.5	0	1.30485
21974	85	94.737	19	TCTTCACTGCAGCAACGCGT	0	2.6	13.8	9.2	8.4	35.5	0	0	0	0	0	0.6	0	0	0	0	0	0	0	0	0	0.8	0	0	0	0	0	1.3023
21975	86	94.444	18	GTCTTCACTGCAGCAACGCG	0	2.6	13.8	9.2	8.4	35.5	0	0	0	0	0	0.6	0	0	0	0	0	0	0	0	0	0.8	0	0	0	0	0	1.3023
22050	89	94.444	18	TGTCTTCACTGCAGCAACGC	0	2.6	13.8	9.2	8.4	35.4	0	0	0	0	0	0.6	0	0	0	0	0	0	0	0	0	0.4	0	0	0	0	0	1.29834
18592	56	94.737	19	CAAATATGTGTGTATGGGCG	5	0.4	5	1.9	1	21.8	5.5	0.3	0	0	6.7	2.3	1.3	0.7	0	0	0.8	0.9	2	0	0	8.3	3.8	3.6	4.7	6.3	6	1.29373
20257	113	85	20	ACGCGGTGAAGGTTGTGTGT	0	6.6	16.3	9.7	8.4	41.2	0	0	0	0	0	0	0	0.4	0	0	0	0	0	0	0	0	0	0	0	0	0	1.28647
15347	30	100	14	GCTGTTGGTCCTTTCACAGC	7	15	8.2	3.9	5.9	39.8	15.9	0.3	0	0	0.2	0.6	2	0	0	0	0	0	0	0.7	0	0.4	0	0	0	0	0	1.27155
27540	146	88.889	18	CCTCCTTCTCTCCTCCTCCC	1	0	7.5	7.3	6.9	19.4	0.3	0	0	0	0.2	0	0	0.4	0	0	0	0.2	0	0	0	0	0	0	0	0	0	1.26303
25155	65	94.118	17	AGCATACAAATATGTGTATT	0	8.8	5	8.7	7.9	22.5	0.5	0.3	0	0.5	0	0	0	0	0	0	0	0	0	0	0	0	0	0	0	0	0	1.26181
15364	30	94.118	17	TGCTGTTGGTCCTTTCACAG	7	15	8.2	3.9	5.9	39.5	15.9	0.3	0	0	0.2	0.6	2	0	0	0	0	0	0	0.7	0	0.4	0	0	0	0	0	1.2609
15318	25	89.474	19	CTGTTGGTCCTTTCACAGCC	7	15	8.2	3.9	5.9	39.8	16.1	0.3	0	0	0.2	0.6	2	0	0	0	0	0	0	0.7	0	0.4	0	0	0	0	0	1.25457
7620	22	100	18	TCGGTCCTTTCAGTGCCTTC	3	11.9	13.8	12.6	14.8	97	5.8	2.9	0	0.5	1.4	1.1	0	12.1	4.8	4.4	2.5	27.9	40.4	4.6	3.4	7.9	7.1	8.2	5.3	9.8	6.3	1.24315
21209	52	81.818	22	AATATATGTGTGTACGGTGT	4	13.2	2.5	4.8	0.5	32.2	1	0	0	0	0	0	0	0	0	0	0	0	0	0	0	0	0	0	0	0	0	1.22529
21220	50	87.5	16	TATATGTGTGTACGGTGTGT	4	13.2	2.5	4.8	0.5	32.1	1	0	0	0	0	0	0	0	0	0	0	0	0	0	0	0	0	0	0	0	0	1.22094
21221	51	80	20	ATATATGTGTGTACGGTGTG	4	13.2	2.5	4.8	0.5	32.1	1	0	0	0	0	0	0	0	0	0	0	0	0	0	0	0	0	0	0	0	0	1.22094
21222	61	92.857	14	AAATATATGTGTGTACGGTG	4	13.2	2.5	4.8	0.5	32.1	1	0	0	0	0	0	0	0	0	0	0	0	0	0	0	0	0	0	0	0	0	1.22094
20884	46	94.118	17	GTGGGCGGTGTGCGTGTTGT	2	4.9	6.3	7.7	4.9	21.1	8.6	0.6	0	0.5	2.6	5.1	2	1.1	0.5	0	0	0	1.3	0	0	0.8	0.4	0	0	1.2	0.5	1.20294
20934	43	90	20	TGGGCGGTGTGCGTGTTGTT	2	4.9	6.3	7.7	4.9	21.1	8.6	0.3	0	0.5	2.6	5.1	2	1.1	0.5	0	0	0	1.3	0	0	0.8	0.4	0	0	1.2	0.5	1.20294
21003	42	90	20	GGGCGGTGTGCGTGTTGTTG	2	4.9	6.3	7.7	4.9	21.1	8.6	0.3	0	0.5	2.6	5.1	2	0.7	0.5	0	0	0	1.3	0	0.2	0.8	0.4	0	0	0.9	0.5	1.20294
21439	61	89.474	19	CATACAAATATATGTGTGTA	4	12.8	2.5	4.8	0.5	30.7	1.3	0	0	0	0	0	0	0	0	0	0	0.2	0	0	0	0	0	0.5	0	0	0	1.19981
21076	37	94.118	17	GCGGTGTGCGTGTTGTTGGT	2	4.9	6.3	7.7	4.9	21.5	8.8	0.3	0	0.5	2.6	5.1	2	0.7	0.5	0	0	0	1.3	0	0.2	0.4	0.4	0	0	0.2	0.5	1.19907
21619	61	92.857	14	ACAAATATATGTGTGTACGG	4	12.8	2.5	4.8	0.5	30.6	1	0	0	0	0	0	0	0	0	0	0	0	0	0	0	0	0	0	0	0	0	1.19526
21684	61	88.235	17	TACAAATATATGTGTGTACG	4	12.8	2.5	4.4	0.5	30.6	1	0	0	0	0	0	0	0	0	0	0	0	0	0	0	0	0	0	0	0	0	1.19526
32131	61	94.444	18	ATACAAATATGTGTGTGTTG	0	0.4	0.6	0	0	16.3	0.3	0	0	0	0.2	0	0	0.4	0	0	0	0.5	2	6.6	1	0	0	0	0	0	0.2	1.1867
21721	61	88.889	18	ATACAAATATATGTGTGTAC	4	12.8	2.5	4.4	0.5	30.4	1	0	0	0	0	0	0	0	0	0	0	0	0	0	0	0	0	0	0	0	0	1.1861
21847	64	94.444	18	AAAGCATATAAATATGTTTG	0	14.1	10.1	5.8	6.9	33.3	0	0.3	0	0	0	0	0	0	0	0	0	0	0	0.7	0.2	0	0	0	0	0	0	1.18366
21663	61	92.857	14	CAAATATATGTGTGTACGGT	4	12.8	2.5	4.8	0.5	30.3	1	0	0	0	0	0	0	0	0	0	0	0	0	0	0	0	0	0	0	0	0	1.18149
21162	42	89.474	19	GGCGGTGTGCGTGTTGTTGG	2	4.9	6.3	7.7	4.9	21.2	8.8	0.3	0	0.5	2.6	5.1	2	0.7	0.5	0	0	0	1.3	0	0.2	0.4	0.4	0	0	0.2	0.2	1.17971
22117	67	100	15	TGAAAGCATATAAATATGTT	0	13.7	9.4	5.8	6.9	32.2	0	0.6	0	0	0	0	0	0	0	0	0	0.2	0	0.7	0.2	0	0	0	0	0	0	1.17537
22145	67	100	15	GAAAGCATATAAATATGTTT	0	13.7	9.4	5.8	6.9	32.2	0	0.6	0	0	0	0	0	0	0	0	0	0	0	0.7	0.2	0	0	0	0	0	0	1.17537
22299	106	100	18	ACGGTTGTGTGTGCGGGGTC	0	1.8	0	0	0.5	20.8	0.5	0.6	1.3	0.5	0.5	0.6	0.7	0.4	6.7	8.8	8.4	1.1	0	0.7	0.5	0	0.4	0.5	0	1.2	0.5	1.15347
24012	106	100	18	CGGTTGTGTGTGCGGGGTCC	0	1.8	0	0	0	20.8	0.5	0.3	0	0	0	0.6	0	0.4	6.7	8.8	7.5	0.5	0	0.7	0.5	0	0	0	0	0.7	0	1.15347
13308	61	100	16	ATAAATATGTGTGTGTTTGC	9	11.5	8.8	10.2	6.9	26.8	5.3	0	0	0	1.9	4	3.4	0	0	0	0	0	0	9.2	6.6	1.9	2.1	5.6	4.7	2.3	2.3	1.15316
21395	63	94.737	19	AAGCATATAAATATGTTTGT	0	14.6	10.1	7.3	7.9	33.3	0	0.3	0	0	0	0	0	0	0	0	0	0	0	0.7	0.2	0	0	0	0	0	0	1.13666
21799	146	94.444	18	TCTCCTTCCCTCCTCCTCCC	0	4.4	0.6	1	0	21.1	1.8	3.2	0	0.5	9.1	4.5	3.4	1.1	0.5	1	1.7	0.4	1.3	0	1.5	1.5	1.3	3.6	0	2.6	0.5	1.12969
19630	150	89.474	19	TCTTCTCCTTCCCTCCTCCT	0	1.3	11.3	9.2	8.9	25.9	0.5	0.6	0	0.5	0.5	0	0	0.4	0.5	0	0	7.1	0.7	0	0.5	0	0.4	0	0	0.5	0.2	1.12895
8989	126	100	19	TCTGGATCCGGTCACGCGGC	6	12.4	33.9	27.6	26.7	74	6.3	0.9	0	0	0.7	0	0	3.2	12	6.9	13.4	5.1	1.3	0.7	1.2	1.1	0.8	1.5	0.6	1.4	0.9	1.10366
21301	146	90.909	22	CTCTCCTTCCCTCCTCCTCC	1	3.5	0.6	1.5	1	20.7	1.5	3.2	0	1.1	9.1	4.5	4	1.1	0	2	1.7	0.2	0.7	1.3	1.7	1.5	1.3	3.6	0	2.6	0.7	1.10334
18642	150	100	14	CTTCTCCTTCCCTCCTCCTT	0	2.2	11.3	9.2	8.9	25.3	0.5	0.6	0	0.5	2.1	0	0.7	0.4	0.5	0	0.8	7.5	0	0	1.2	1.5	0.4	0	2.3	0.5	0.2	1.0964
20793	61	94.737	19	CATACAAATATGTGTGTGTT	0	4.9	1.3	0.5	0.5	16.7	0.3	0	0	0	0.5	0	0	0.4	0	0	0	0.5	2	7.3	1	0	0	0.5	0	0.2	0.2	1.09257
20606	150	94.737	19	TCTCTCCTTCCCTCCTCCTC	1	3.5	0.6	1.5	1	20.5	1.5	3.2	0.4	3.7	9.1	4.5	3.4	1.1	0	2	1.7	0.2	0.7	1.3	1.7	1.5	1.3	5.1	1.2	2.8	0.7	1.08998
9816	128	95	20	CCTCTGGATCCGGTCACGCG	4	12.4	33.3	26.6	26.7	72	5.8	0	0	0	0	0.6	0	1.1	10	6.4	12.6	3.5	0	0.7	0	0	0.8	0	0	0.2	0.2	1.08969
9803	127	100	18	CTCTGGATCCGGTCACGCGG	4	12.4	33.3	26.6	26.7	71.9	5.8	0	0	0	0	0.6	0	1.1	10.5	6.4	12.6	3.5	0	0.7	0	0	0.8	0	0	0.2	0.2	1.08771
24673	142	89.474	19	ATTCCCTCCTCCTCCCGCTG	0	12.8	0	0	0	28.3	1	0	0	0	2.6	4.5	1.3	4.3	0	0	0	0	0	0	0	0	0	0.5	0	0	0.5	1.08623
24711	143	88.889	18	CATTCCCTCCTCCTCCCGCT	0	12.8	0	0	0	28.3	1	0	0	0	2.6	4.5	1.3	4.3	0	0	0	0	0	0	0	0	0	0.5	0	0	0.5	1.08623
25380	103	95	20	GGTTGTGTGTGCGGGGTCCC	0	0	0	0	0	19.8	0.3	0	0	0	0	0.6	0	0.4	6.7	8.8	6.7	0	0	0	0.5	0	0	0	0	0.5	0	1.08573
27622	102	95	20	GTTGTGTGTGCGGGGTCCCT	0	0	0	0	0	19.8	0	0	0	0	0	0.6	0	0.4	6.7	8.8	6.7	0	0	0	0.5	0	0	0	0	0.2	0	1.08573
23434	46	94.737	19	GTGTGGGCGGTGTGTGCGTT	5	0	2.5	2.4	0.5	11.5	3	0.3	0	0.5	0.2	0	0	0.7	0	0	0.8	0	0	0.7	0.2	0	0.4	0.5	0	0.5	0.2	1.05889
24432	76	94.118	17	TACAACACGTGAGAGCATAC	0	0	11.3	10.2	8.9	24.6	0.3	0	0	0	0	0	0	0	0	0	0.8	0	0	0	0	0	0	0	0	0	0.2	1.05749
17225	95	93.75	16	GGGGTGCCTTCACAGCTACA	8	3.1	13.8	13.1	10.9	29.8	8.3	0	0	0	0	0	0	0	0	0	0	0	0	0	0	0	0	0	0	0	0.2	1.05733
15409	39	100	19	ACGGTGTGTGTGTGTTGTTG	4	14.1	1.9	4.8	2	30.4	1.3	0	0.9	0	6	4.5	3.4	3.9	5.7	3.9	4.2	4.6	0.7	2.6	2.2	1.9	2.1	1.5	1.2	1.6	1.9	1.05622
21520	40	100	18	TACGGTGTGTGTGTGTTGTT	4	14.1	1.9	4.8	1	30.3	1	0	0	0	0	0	0	0	0	0	0	0	0	0	0	0	0	0	0	0	0	1.05161
21542	41	100	17	GTACGGTGTGTGTGTGTTGT	4	14.1	1.9	4.8	1	30.2	1	0	0	0	0	0	0	0	0	0	0	0	0	0	0	0	0	0	0	0	0	1.047
21543	42	100	16	TGTACGGTGTGTGTGTGTTG	4	14.1	1.9	4.8	1	30.2	1	0	0	0	0	0	0	0	0	0	0	0	0	0	0	0	0	0	0	0	0	1.047
21280	43	90	20	GTGTACGGTGTGTGTGTGTT	4	14.6	1.9	4.8	1	30.9	1	0	0	0	0	0	0	0	0	0	0	0	0	0	0	0	0	0	0	0	0	1.03201
10788	46	95	20	TGTGTGGGCGGTGTGCGTGT	9	26.9	12.6	14.5	19.3	55.9	14.1	0.9	0.4	1.1	3.6	5.1	2	8.9	0.5	0	0	0.4	2	1.3	0.7	1.5	0.8	0	0.6	2.3	2.1	1.02816
25131	37	85	20	GGTGTGTGCGTTCTGTTGGT	5	0	2.5	2.4	0.5	11.1	1.8	0	0	0	0	0	0	0	0	0	0	0	0	0	0	0	0	0	0	0	0	1.01197
25132	41	85	20	GGGCGGTGTGTGCGTTCTGT	5	0	2.5	2.4	0.5	11.1	1.8	0	0	0	0	0	0	0	0	0	0	0	0	0	0	0	0	0	0	0	0	1.01197
25176	46	94.118	17	GTGGGCGGTGTGTGCGTTCT	5	0	2.5	2.4	0.5	11.1	1.8	0	0	0	0	0	0	0	0	0	0	0	0	0	0	0	0	0	0	0	0	1.01197
25177	46	93.75	16	TGGGCGGTGTGTGCGTTCTG	5	0	2.5	2.4	0.5	11.1	1.8	0	0	0	0	0	0	0	0	0	0	0	0	0	0	0	0	0	0	0	0	1.01197
25178	46	94.444	18	TGTGGGCGGTGTGTGCGTTC	5	0	2.5	2.4	0.5	11.1	1.8	0	0	0	0	0	0	0	0	0	0	0	0	0	0	0	0	0	0	0	0	1.01197
19531	136	85	20	TCTTCTTTCCGCTGGATCCG	2	0	16.3	16	11.9	33.8	3.5	0	0	0	0	0	0	0	0	0	0	0	0	0	0	0	0	0	0	0	0	1.00832
19547	137	85	20	CTCTTCTTTCCGCTGGATCC	2	0	16.3	16	11.9	33.7	3.5	0	0	0	0	0	0	0	0	0	0	0	0	0	0	0	0	0	0	0	0	1.00416
19548	138	85	20	CCTCTTCTTTCCGCTGGATC	2	0	16.3	16	11.9	33.7	3.5	0	0	0	0	0	0	0	0	0	0	0	0	0	0	0	0	0	0	0	0	1.00416
14702	22	90	20	TTGGTCCTTTCACAGCCTTC	6	8.8	8.2	4.8	5.4	42.9	20.9	0.3	0	0	0.2	0	1.3	0.7	0	0	0	0	0	0.7	0	0	0	0	0	0.2	0	1.00329
25161	38	85	20	CGGTGTGTGCGTTCTGTTGG	5	0	2.5	2.4	0.5	11	1.8	0	0	0	0	0	0	0	0	0	0	0	0	0	0	0	0	0	0	0	0	1
25162	40	85	20	GGCGGTGTGTGCGTTCTGTT	5	0	2.5	2.4	0.5	11	1.8	0	0	0	0	0	0	0	0	0	0	0	0	0	0	0	0	0	0	0	0	1
25215	39	85	20	GCGGTGTGTGCGTTCTGTTG	5	0	2.5	2.4	0.5	11	1.8	0	0	0	0	0	0	0	0	0	0	0	0	0	0	0	0	0	0	0	0	1
27478	82	90	20	TCAATGCAGCAACACGTGAG	0	0	0	0	0	13	0.3	5.3	0	0	0	0	0	0	2.9	1.5	0	0	0	0	0	6	2.9	4.1	5.8	0	3.5	1
27703	81	90	20	CAATGCAGCAACACGTGAGA	0	0	0	0	0	13	0.3	5.3	0	0	0	0	0	0	2.4	1.5	0	0	0	0	0	6	2.9	4.1	5.8	0	3.2	1
31898	130	94.444	18	TCCCGCAGGATCCGGTCACG	1	1.3	4.4	4.8	4	10.6	1	0	0	0	0	0	0	0	0	0	0	0.2	0	0	0.2	0.4	0	0	0	0	0	1
31950	129	94.737	19	CCCGCAGGATCCGGTCACGC	1	1.3	4.4	4.8	4	10.6	1	0	0	0	0	0	0	0	0	0	0	0.2	0	0	0	0.4	0	0	0	0	0	1
17132	85	85	20	CCTTCACAGCTACAACACGT	8	3.1	14.5	13.1	10.9	29.9	8.3	0	0	0	0	0	0	0	0	0	0	0	0	0	0	0	0	0	0	0	0.2	0.995339
17133	86	85	20	GCCTTCACAGCTACAACACG	8	3.1	14.5	13.1	10.9	29.9	8.3	0	0	0	0	0	0	0	0	0	0	0	0	0	0	0	0	0	0	0	0.2	0.995339
17134	87	85	20	TGCCTTCACAGCTACAACAC	8	3.1	14.5	13.1	10.9	29.9	8.3	0	0	0	0	0	0	0	0	0	0	0	0	0	0	0	0	0	0	0	0.2	0.995339
17135	90	85	20	GGGTGCCTTCACAGCTACAA	8	3.1	14.5	13.1	10.9	29.9	8.3	0	0	0	0	0	0	0	0	0	0	0	0	0	0	0	0	0	0	0	0.2	0.995339
17353	95	94.118	17	CGGGGTGCCTTCACAGCTAC	8	3.1	13.8	13.1	10.9	28.5	8.3	0	0	0	0	0	0	0	0	0	0	0	0	0	0	0	0	0	0	0	0.2	0.995118
17144	88	85	20	GTGCCTTCACAGCTACAACA	8	3.1	14.5	13.1	10.9	29.8	8.3	0	0	0	0	0	0	0	0	0	0	0	0	0	0	0	0	0	0	0	0.2	0.990662
17145	89	85	20	GGTGCCTTCACAGCTACAAC	8	3.1	14.5	13.1	10.9	29.8	8.3	0	0	0	0	0	0	0	0	0	0	0	0	0	0	0	0	0	0	0	0.2	0.990662
14814	21	90	20	TGGTCCTTTCACAGCCTTCG	6	8.8	8.2	4.8	5.4	42.3	20.9	0.3	0	0	0.2	0	1.3	0.4	0	0	0	0	0	0.7	0	0	0	0	0	0	0	0.983436
13629	24	90	20	TGTTGGTCCTTTCACAGCCT	9	17.7	8.2	4.4	5.4	43.8	21.7	0.3	0	0	0.2	0.6	2	0.4	0	0	0	0	0	0.7	0	0.4	0	0	0	0.2	0	0.980806
25251	22	90	20	TTGGTCTTTTCAGAGCCTTC	1	0.9	3.1	0	0	17.9	0.3	0.6	6.1	8.6	0.2	0	0	0	6.2	0.5	1.7	1.3	2	2	0.5	0	0.4	0	0	0.2	0.5	0.97728
15235	95	94.444	18	GCGGGGTGCCTTCACAGCTA	14	3.1	13.8	13.1	11.4	28.5	8.6	0	0	0	0	0	0	0	0	0	0	0	0	0	0	0	0	0	0	0	0.2	0.975752
18985	134	100	15	TTCTTTCCGCTGGATCCGGT	2	0	17	16	11.9	34.2	3.8	0.3	0.4	0	0	0.6	0	0	0	0	0	0.2	0	0	0	0	0	0.5	0	0	0.2	0.967579
13914	23	90	20	GTTGGTCCTTTCACAGCCTT	9	17.7	8.2	4.4	5.4	42.8	21.4	0.3	0	0	0.2	0	1.3	0.4	0	0	0	0	0	0.7	0	0	0	0	0	0.2	0	0.967432
23807	82	83.333	18	TGACTGGAGCAACAAGTGAG	0	11	11.9	7.3	6.4	24.2	0	0	0	0	0	0	0	0.4	0	0	0	0	0	0	0	0	0	0	0	0	0	0.966053
23727	85	86.667	15	ATGACTGGAGCAACAAGTGA	0	11.5	11.9	7.3	6.4	24.1	0	0	0	0	0	0	0	0.4	0	0	0	0	0	0	0	0	0	0	0	0	0	0.960316
23822	81	84.211	19	GACTGGAGCAACAAGTGAGA	0	11	11.9	7.3	6.4	24.1	0	0	0	0	0	0	0	0.4	0	0	0	0	0	0	0	0	0	0	0	0	0	0.960316
28692	59	100	16	ACACAAATATGTGTGTGTGG	0	0.4	0.6	0	0.5	16.3	0	1.5	0.4	0	0	0	0	0	4.8	7.9	5.9	0.5	0.7	0	0.5	0	0	0	0	0	0	0.958895
13210	150	89.474	19	TCCCCTCCTTCCCTCCTCCT	12	6.2	0	1	0.5	25	6.3	0.9	0	0.5	12.4	8.5	7.4	10.3	1.4	1	0	0.5	0.7	1.3	1	1.9	0.8	0.5	1.2	1.2	1.6	0.956279
25361	88	84.211	19	TGCCATGACTGGAGCAACAA	0	7.9	10.7	7.3	5.9	21.7	0	0	0	0	0	0	0	0.4	0	0	0	0	0	0	0	0	0	0	0	0	0	0.956184
16505	86	94.737	19	TCCTTCACTGCAGCAGCACG	0	12.8	15.1	16.4	15.3	35	17.6	0	1.8	2.1	0	0	0	0	0	0	0	0	0	0	0.2	0	0	0	0.6	0	0.2	0.952694
19088	135	100	14	CTTCTTTCCGCTGGATCCGG	2	0	17	16	11.9	33.8	3.8	0.3	0.4	0	0	0.6	0	0	0	0	0	0.2	0	0	0	0	0	0.5	0	0	0.2	0.95109

## Sheet: Tul0
					DTU I							DTU II			DTU III				DTU IV					DTU V		DTU VI
Rank	Start	% ident	HSP	K-mer	Colomb	D8	Dm28c A	Dm28c B1	Dm28c B2	G	Tula cl0	12SFb	Y A1	Y A2	222 A	222 B1	222 B2	3663	4167 A	4167 B1	4167 B2	AM14	CanIII	LL014	SO3	CL Br A	CL Br B	CL Br C1	CL Br C2	Peruana	CP300
20749	117	90	20	GTCACGCGGCGACCGGTTGT	0	0.4	2.5	5.8	6.4	0	61.5	0.3	0.4	0	0.2	0	0	0.4	0	0	0	0	1.3	0	0	0	0	0	0	0	0	3.07826
20797	118	90	20	GGTCACGCGGCGACCGGTTG	0	0.4	3.1	4.8	6.4	0	61.5	0.3	0.4	0	0.2	0	0	0.4	0	0	0	0	1.3	0	0	0	0	0	0	0	0	3.07826
29254	23	94.737	19	TTGGTCCTTTCAATGCCTTA	0	2.2	0.6	0	0	0.4	27.5	0	0	0	2.4	1.7	2.7	0.7	0	0	0	0.2	0	0	0	0	0.4	0	0	0	0	2.94536
22659	119	90	20	CGGTCACGCGGCGACCGGTT	0	0.4	3.1	4.8	6.4	0	49.6	0.3	0.4	0	0.2	0	0	0.4	0	0	0	0	1.3	0	0	0	0	0	0	0	0	2.77354
32097	27	95	20	TGTTGTTGGTCCTTTTAGTG	0	2.2	0.6	0	1	0.6	19.4	0.9	0	0	0.2	0	0	0	0	0	0	0.2	0	0	0.5	0.8	0	0	0.6	1.2	1.2	2.67243
31648	100	94.737	19	CGTGTGTGCGGGGTGCCATC	0	2.2	0.6	0.5	1.5	0.4	15.9	0	0	0	0.7	0	0	2.1	0	0	0.8	0	0	0.7	0.7	0	0	0	1.2	0.2	0.2	2.40088
22960	64	90	20	AGTGCATATAAATGTGTGTG	1	0.9	0	0	0	0.1	32.5	0	0.4	0	0	0	0	0	1.4	0	0	6.4	0	0	0	0	0	0	0	0	0	2.17856
22961	65	89.474	19	GAGTGCATATAAATGTGTGT	1	0.9	0	0	0	0.1	32.5	0	0.4	0	0	0	0	0	1.4	0	0	6.4	0	0	0	0	0	0	0	0	0	2.17856
23237	62	94.737	19	TGCATATAAATGTGTGTGTG	1	0.4	0	0	0	0.1	32.2	0	0.4	0	0	0	0	0	1	0	0	6.4	0	0	0	0	0	0	0	0	0	2.16559
13577	160	95	20	GCCGCTCACTCTCTCTTACT	19	0	0	0	0	0	88.7	0	0	0	0	0.6	0	0	0	0	0	0	0	0	0	2.6	0.4	0	0.6	2.3	1.2	2.16511
13607	159	95	20	CCGCTCACTCTCTCTTACTT	19	0	0	0	0	0	88.4	0	0	0	0	0.6	0	0	0	0	0	0	0	0	0	2.6	0.4	0	0.6	2.3	1.2	2.16027
23068	63	94.444	18	GTGCATATAAATGTGTGTGT	1	0.9	0	0	0	0.1	32	0	0.4	0	0	0	0	0	1.4	0	0	6.4	0	0	0	0	0	0	0	0	0	2.15687
13540	158	95	20	CGCTCACTCTCTCTTACTTC	19	0	0	0	0	0	87.9	0	0	0	0	1.1	0	0.4	0	0	0	0	0	0	0	2.6	0.4	0.5	1.2	2.3	1.2	2.15218
27102	103	100	16	TCGTGTGTGCGGGGTGCCAT	1	2.6	1.3	0.5	1.5	0.8	17.4	0.6	0.4	0	1.4	1.7	0	3.2	0.5	0	1.7	0.7	1.3	0.7	1	0.4	0	0.5	0.6	0.9	0.5	2.13124
10655	157	95	20	GCTCACTCTCTCTTACTTCC	21	0	0	0	0	0	91.4	0	0	0	1.4	5.1	4.7	0.4	0	0.5	0	0	0	0.7	0.5	7.9	7.1	11.2	10.5	7.5	6	2.07039
10732	156	95	20	CTCACTCTCTCTTACTTCCC	21	0	0	0	0	0	91.4	0	0	0	1.4	4.5	3.4	0.4	0	0.5	0	0	0	0.7	0.5	7.9	7.1	11.2	10.5	7.3	6	2.07039
8229	154	95	20	CACTCTCTCTTACTTCCCTC	21	0	0	0	0	0	91.7	0	0	0	1.4	4.5	3.4	0.4	0	0.5	0	0	0	12.5	11.6	15.8	14.7	21.4	16.9	19.2	13	2.04907
8234	155	95	20	TCACTCTCTCTTACTTCCCT	21	0	0	0	0	0	91.4	0	0	0	1.4	4.5	3.4	0.4	0	0.5	0	0	0	12.5	11.6	15.8	14.7	21.4	16.9	19.2	13	2.04439
23854	135	89.474	19	TCTCCTCCCGCTGGATCCGG	5	2.2	2.5	2.9	0.5	3	23.7	0.3	0	0	0.5	1.1	0.7	1.1	2.4	0.5	0	0.9	2	0	0.5	2.3	0	1	1.2	1.2	0.5	2.04148
27886	103	94.737	19	GTCGTGTGTGCGGGGTGCCA	1	2.6	1.3	0	1	0.5	17.4	0.3	0.9	0	1.2	1.7	0	3.6	0.5	0	1.7	0.4	1.3	0	1	0.4	0	0.5	0	0.9	0.2	2
19805	32	89.474	19	CTGTGTGCTCTTGGTCCTTT	8	0	0	0	0	7.2	34	0	0	0	0	0	0	0	0	0	0	0	0	0	0	0	0	0	0	0	0	1.95936
20984	47	87.5	16	GTGGGCGGCCTGTGTGCTCT	8	0	0	0	0	5.9	33.7	0	0	0	0	0	0	0	0	0	0	0	0	0	0	0	0	0	0	0	0	1.94694
20985	49	86.667	15	TGGGCGGCCTGTGTGCTCTT	8	0	0	0	0	5.9	33.7	0	0	0	0	0	0	0	0	0	0	0	0	0	0	0	0	0	0	0	0	1.94694
16439	81	90	20	CACTGCAGCACCACGTGAGA	7	0	0	0	0	2.3	30.2	6.7	0	1.1	0	0	0	0	6.7	3.9	6.7	7.1	2	0	0	0.4	0	0	0	0.2	0.2	1.94555
20982	36	86.667	15	CGGCCTGTGTGCTCTTGGTC	8	0	0	0	0	5.9	33.5	0	0	0	0	0	0	0	0	0	0	0	0	0	0	0	0	0	0	0	0	1.9386
21017	37	85.714	14	GCGGCCTGTGTGCTCTTGGT	8	0	0	0	0	5.9	33.5	0	0	0	0	0	0	0	0	0	0	0	0	0	0	0	0	0	0	0	0	1.9386
21018	42	78.947	19	GGCGGCCTGTGTGCTCTTGG	8	0	0	0	0	5.9	33.5	0	0	0	0	0	0	0	0	0	0	0	0	0	0	0	0	0	0	0	0	1.9386
21019	42	80	20	GGGCGGCCTGTGTGCTCTTG	8	0	0	0	0	5.9	33.5	0	0	0	0	0	0	0	0	0	0	0	0	0	0	0	0	0	0	0	0	1.9386
21031	34	88.235	17	GCCTGTGTGCTCTTGGTCCT	8	0	0	0	0	5.9	33.2	0	0	0	0	0	0	0	0	0	0	0	0	0	0	0	0	0	0	0	0	1.926
21032	35	87.5	16	GGCCTGTGTGCTCTTGGTCC	8	0	0	0	0	5.9	33.2	0	0	0	0	0	0	0	0	0	0	0	0	0	0	0	0	0	0	0	0	1.926
21060	33	88.889	18	CCTGTGTGCTCTTGGTCCTT	8	0	0	0	0	5.9	33	0	0	0	0	0	0	0	0	0	0	0	0	0	0	0	0	0	0	0	0	1.91754
16592	87	95	20	TGCCTTCACTGCAGCACCAC	7	0	0	0	0	2.3	29.2	6.4	0	1.1	0	0	0	0	6.7	3.9	6.7	6.9	2.7	0	0	0.4	0	0	0	0.2	0.2	1.91648
16608	86	95	20	GCCTTCACTGCAGCACCACG	7	0	0	0	0	2.3	29.2	6.4	0	1.1	0	0	0	0	6.7	3.9	6.7	6.9	2.7	0	0	0.4	0	0	0	0.2	0.2	1.91648
16683	85	95	20	CCTTCACTGCAGCACCACGT	7	0	0	0	0	2.3	29.2	6.4	0	1.1	0	0	0	0	6.7	3.9	6.7	6.9	2	0	0	0.4	0	0	0	0.2	0.2	1.91648
16420	82	90	20	TCACTGCAGCACCACGTGAG	7	0	0	0	0	2.3	30.2	6.7	0	1.1	0	0	0	0	6.7	3.9	6.7	7.3	2	0	0	0.4	0	0	0	0.2	0.2	1.91036
34293	160	88.889	18	CGGCTCACCCTCCTCTTCCT	2	1.3	0.6	0	0.5	0.6	10.6	0	0	0	0.7	0	0.7	2.1	1.9	0.5	0	0.2	0	0.7	0.7	0.4	0.4	0	0	0	0	1.90378
16280	80	90	20	ACTGCAGCACCACGTGAGAG	7	0.4	0	0	0	2.3	30.7	6.7	0	1.1	0	0	0	0	6.7	3.4	7.5	6.7	2.7	0	0	0.4	0	0	0	0.2	0.2	1.89895
16479	85	94.444	18	TTCACTGCAGCACCACGTGA	7	0	0	0	0	2.3	29.7	6.7	0	1.1	0	0	0	0	6.7	3.9	6.7	7.3	2	0	0	0.4	0	0	0	0.2	0.2	1.88706
16501	85	94.737	19	CTTCACTGCAGCACCACGTG	7	0	0	0	0	2.3	29.7	6.4	0	1.1	0	0	0	0	6.7	3.9	6.7	7.3	2	0	0	0.4	0	0	0	0.2	0.2	1.88706
16462	91	100	18	GGTGCCTTCACTGCAGCACC	7	0	0	0	0	2.3	29.5	6.4	0	1.1	0	0	0	0	6.7	3.9	6.7	7.3	2.7	0	0	0.4	0	0	0	0.2	0.2	1.87763
16542	88	95	20	GTGCCTTCACTGCAGCACCA	7	0	0	0	0	2.3	29.5	6.4	0	1.1	0	0	0	0	6.7	3.9	6.7	7.3	2.7	0	0	0.4	0	0	0	0.2	0.2	1.87763
19689	104	100	14	GTTGTCTGTGTGCGGGGTGC	13	0	0	0	0	0	50.4	0	0	0	0	0	0	0	0	0	0	0	0	0	0	0	0	0	0	0	0	1.87634
19690	105	90	20	GGTTGTCTGTGTGCGGGGTG	13	0	0	0	0	0	50.4	0	0	0	0	0	0	0	0	0	0	0	0	0	0	0	0	0	0	0	0	1.87634
20574	112	88.235	17	GGCGACGGTTGTCTGTGTGC	12	0	0	0	0	0	46.6	0	0	0	0	0	0	0	0	0	0	0	0	0	0	0	0	0	0	0	0	1.87245
34418	159	89.474	19	GGCTCACCCTCCTCTTCCTT	2	1.3	0.6	0	0.5	1	10.3	0	0	0	0.7	0	0.7	2.1	1.9	0.5	0	0.2	0	0.7	0.7	0.4	0	0	0	0	0	1.86598
20348	112	88.889	18	CGGCGACGGTTGTCTGTGTG	12	0	0	0	0	0.3	46.3	0	0	0	0	0	0	0	0	0	0	0	0	0	0.2	0	0	0	0	0.2	0	1.86333
19758	106	90	20	CGGTTGTCTGTGTGCGGGGT	13	0	0	0	0	0	49.9	0	0	0	0	0	0	0	0	0	0	0	0	0	0	0	0	0	0	0	0	1.86224
20318	112	89.474	19	GCGGCGACGGTTGTCTGTGT	12	0	0	0	0	0.1	46.1	0	0	0	0	0	0	1.1	0	0	0	0	0	0	0.2	0	0	0	0	0.2	0	1.85722
19759	107	89.474	19	ACGGTTGTCTGTGTGCGGGG	13	0	0	0	0	0	49.6	0	0	0	0	0	0	0	0	0	0	0	0	0	0	0	0	0	0	0	0	1.85371
19760	108	88.889	18	GACGGTTGTCTGTGTGCGGG	13	0	0	0	0	0	49.6	0	0	0	0	0	0	0	0	0	0	0	0	0	0	0	0	0	0	0	0	1.85371
19761	109	85	20	CGACGGTTGTCTGTGTGCGG	13	0	0	0	0	0	49.6	0	0	0	0	0	0	0	0	0	0	0	0	0	0	0	0	0	0	0	0	1.85371
19762	112	87.5	16	GCGACGGTTGTCTGTGTGCG	13	0	0	0	0	0	49.6	0	0	0	0	0	0	0	0	0	0	0	0	0	0	0	0	0	0	0	0	1.85371
19028	131	94.444	18	TTTCCGCGGGATCCGGTCAC	13	0.4	0	0.5	1.5	0	49.4	0.3	0	0	0	0.6	0	0	0	1.5	0	0.4	0	0	0	0	0.4	0	0	0	0.7	1.848
19672	146	80	20	CTTACTTCCCTCTTCTTTCC	13	0	0	0	0	0	49.4	0	0	0	0	0	0	0	0	0	0	0	0	0	0	0	0	0	0	0	0	1.848
19700	141	80	20	TTCCCTCTTCTTTCCGCGGG	13	0	0	0	0	0	49.4	0	0	0	0	0	0	0	0	0	0	0	0	0	0	0	0	0	0	0	0	1.848
19701	144	83.333	18	TACTTCCCTCTTCTTTCCGC	13	0	0	0	0	0	49.4	0	0	0	0	0	0	0	0	0	0	0	0	0	0	0	0	0	0	0	0	1.848
19702	145	80	20	TTACTTCCCTCTTCTTTCCG	13	0	0	0	0	0	49.4	0	0	0	0	0	0	0	0	0	0	0	0	0	0	0	0	0	0	0	0	1.848
19709	151	87.5	16	TCTTACTTCCCTCTTCTTTC	13	0	0	0	0	0	49.1	0	0	0	0	0	0	0	0	0	0	0	0	0	0	0	0	0	0	0	0	1.83938
19738	138	80	20	CCTCTTCTTTCCGCGGGATC	13	0	0	0	0	0	49.1	0	0	0	0	0	0	0	0	0	0	0	0	0	0	0	0	0	0	0	0	1.83938
19739	139	80	20	CCCTCTTCTTTCCGCGGGAT	13	0	0	0	0	0	49.1	0	0	0	0	0	0	0	0	0	0	0	0	0	0	0	0	0	0	0	0	1.83938
19740	140	80	20	TCCCTCTTCTTTCCGCGGGA	13	0	0	0	0	0	49.1	0	0	0	0	0	0	0	0	0	0	0	0	0	0	0	0	0	0	0	0	1.83938
19743	151	90	20	TCTCTCTTACTTCCCTCTTC	13	0	0	0	0	0	49.1	0	0	0	0	0	0	0	0	0	0	0	0	0	0	0.4	0	0	0	0	0	1.83938
19791	144	83.333	18	CTTCCCTCTTCTTTCCGCGG	13	0	0	0	0	0	49.1	0	0	0	0	0	0	0	0	0	0	0	0	0	0	0	0	0	0	0	0	1.83938
18874	132	94.118	17	CTTTCCGCGGGATCCGGTCA	13	0.4	0	0.5	1.5	0	48.9	0.9	0.4	0	0	0.6	0	0	0	1.5	0	0.4	0	0	0	0	0.4	0	0	0.2	1.2	1.83361
19673	154	94.444	18	CTCTCTCTTACTTCCCTCTT	13	0	0	0	0	0	48.9	0	0	0	0	0	0.7	0	0	0	0	0	0	0	0	0.4	0	0	0	0	0	1.83361
19741	151	89.474	19	CTCTCTTACTTCCCTCTTCT	13	0	0	0	0	0	48.9	0	0	0	0	0	0	0	0	0	0	0	0	0	0	0	0	0	0	0	0	1.83361
19742	151	88.235	17	CTCTTACTTCCCTCTTCTTT	13	0	0	0	0	0	48.9	0	0	0	0	0	0	0	0	0	0	0	0	0	0	0	0	0	0	0	0	1.83361
19744	151	88.889	18	TCTCTTACTTCCCTCTTCTT	13	0	0	0	0	0	48.9	0	0	0	0	0	0	0	0	0	0	0	0	0	0	0	0	0	0	0	0	1.83361
19936	133	93.75	16	TCTTTCCGCGGGATCCGGTC	13	0.4	0	0	0	0	48.9	0	0	0	0	0	0	0	0	0	0	0.4	0	0	0	0	0	0	0	0.2	0.2	1.83361
20118	134	93.333	15	TTCTTTCCGCGGGATCCGGT	13	0	0	0	0	0	48.9	0	0	0	0	0	0	0	0	0	0	0	0	0	0	0	0	0	0	0	0	1.83361
20541	103	100	15	TTGTCTGTGTGCGGGGTGCC	13	0	0	0	0	0	48.9	0	0	0	0	0	0	0	0	0	0	0	0	0	0	0	0	0	0	0	0	1.83361
19710	154	94.737	19	ACTCTCTCTTACTTCCCTCT	13	0	0	0	0	0	48.6	0	0	0	0	0	0.7	0	0	0	0	0	0	0	0	0.4	0	0	0	0	0	1.82491
19853	144	83.333	18	ACTTCCCTCTTCTTTCCGCG	13	0	0	0	0	0	48.6	0	0	0	0	0	0	0	0	0	0	0	0	0	0	0	0	0	0	0	0	1.82491
19906	136	80	20	TCTTCTTTCCGCGGGATCCG	13	0	0	0	0	0	48.6	0	0	0	0	0	0	0	0	0	0	0	0	0	0	0	0	0	0	0	0	1.82491
19994	135	92.857	14	CTTCTTTCCGCGGGATCCGG	13	0	0	0	0	0	48.6	0	0	0	0	0	0	0	0	0	0	0	0	0	0	0	0	0	0	0	0	1.82491
20563	103	100	15	GTCTGTGTGCGGGGTGCCAT	13	0	0	0	0	0	48.6	0	0	0	0	0	0	0	0	0	0	0	0	0	0	0	0	0	0	0	0	1.82491
20564	103	100	15	TGTCTGTGTGCGGGGTGCCA	13	0	0	0	0	0	48.6	0	0	0	0	0	0	0	0	0	0	0	0	0	0	0	0	0	0	0	0	1.82491
19946	137	80	20	CTCTTCTTTCCGCGGGATCC	13	0	0	0	0	0	48.4	0	0	0	0	0	0	0	0	0	0	0	0	0	0	0	0	0	0	0	0	1.81908
20721	103	100	15	TCTGTGTGCGGGGTGCCATT	13	0	0	0	0	0	47.9	0	0	0	0	0	0	0	0	0	0	0	0	0	0	0	0	0	0	0	0	1.80441
20754	103	100	15	CTGTGTGCGGGGTGCCATTA	13	0	0	0	0	0	47.6	0	0	0	0	0	0	0	0	0	0	0	0	0	0	0	0	0	0	0	0	1.79553
20792	47	88.235	17	TGTGGGCGGCCTGTGTGCTC	9	0.4	0	0	0	5.8	33.7	0	0	0	0	0	0	0	0	0	0	0	0	0	0	0	0	0	0	0	0	1.79494
20070	67	85	20	GTGAGTGCATATAAATGTGT	1	0.9	0	0	0	0.1	32.5	0	0.4	0	0	0	0	0	1.4	0	0	6.6	0	5.3	8.9	0	0	0	0	0	0	1.75866
20081	66	88.889	18	TGAGTGCATATAAATGTGTG	1	0.9	0	0	0	0.1	32.5	0	0.4	0	0	0	0	0	1.4	0	0	6.4	0	5.3	8.9	0	0	0	0	0	0	1.75866
20967	62	100	15	ATAAATATGTGTGTGGACTG	0	0	0	0	0	0.4	38	11.4	3.5	3.2	0	0	0	0	0	0	0	0	0	1.3	0.7	3	1.3	4.1	1.2	3.5	6	1.65313
20968	62	100	16	TATAAATATGTGTGTGGACT	0	0	0	0	0	0.4	38	11.4	3.5	3.2	0	0	0	0	0	0	0	0	0	1.3	0.7	3	1.3	4.1	1.2	3.5	6	1.65313
18647	108	93.75	16	GCAACGGTTGTGTTTGCGGG	0	0	11.9	9.2	9.9	0	39	0.3	0	0	0.2	0	0	0	0	0	0	0	0	1.3	0.5	0.4	0	0.5	0	0.2	0.2	1.63263
32515	156	90	20	TCACCCTCCTCTTCCTTCCC	3	1.3	0.6	0	0.5	1	11.3	0	0	0	0.7	0	0.7	2.1	2.9	0.5	0	1.1	0	0.7	1	0.4	0.4	0	0	0	0	1.62059
18527	115	89.474	19	CACGCGGCAACGGTTGTGTT	0	0	11.9	9.2	9.9	0	38.3	0	0.9	0	0.2	0.6	0	0	0	0	0	0	0	0.7	0.7	0	0	0.5	0.6	0.2	0.2	1.60716
18582	115	88.889	18	ACGCGGCAACGGTTGTGTTT	0	0	11.9	9.2	9.9	0	38.3	0	0.4	0	0.2	0.6	0	0	0	0	0	0	0	0.7	0.7	0	0	0.5	0.6	0.2	0.2	1.60716
18619	112	85	20	CGCGGCAACGGTTGTGTTTG	0	0	11.9	9.2	9.9	0	38.3	0	0	0	0.2	0.6	0	0	0	0	0	0	0	0.7	0.7	0	0	0.5	0.6	0.2	0.2	1.60716
18866	110	85	20	CGGCAACGGTTGTGTTTGCG	0	0	11.9	9.2	9.9	0	38.3	0.3	0	0	0.2	0	0	0	0	0	0	0	0	0.7	0.5	0	0	0.5	0	0.2	0.2	1.60716
33191	154	94.444	18	ACCCTCCTCTTCCTTCCCTC	3	1.3	0.6	0	0	1	11.1	0	0	0	0.7	0	0	2.1	2.9	0	0	1.1	0	0.7	1	0.4	0.4	0	0	0	0	1.59694
33192	155	90	20	CACCCTCCTCTTCCTTCCCT	3	1.3	0.6	0	0	1	11.1	0	0	0	0.7	0	0	2.1	2.9	0	0	1.1	0	0.7	1	0.4	0.4	0	0	0	0	1.59694
18918	109	85	20	GGCAACGGTTGTGTTTGCGG	0	0	11.9	9.2	9.9	0	38	0.3	0	0	0.2	0	0	0	0	0	0	0	0	0.7	0.5	0	0	0.5	0	0.2	0.2	1.5961
18957	111	85	20	GCGGCAACGGTTGTGTTTGC	0	0	11.9	9.2	9.9	0	38	0	0	0	0.2	0	0	0	0	0	0	0	0	0.7	0.5	0	0	0.5	0	0.2	0.2	1.5961
20716	62	100	14	TAAATATGTGTGTGGACTGT	0	0	0	0	0	0.5	38.3	12	4.4	3.2	0	0	0	0	0	0	0	0	0	1.3	0.7	3	1.3	4.1	1.2	3.5	6	1.59602
23317	85	100	12	TGAGAGCAGCAACACGTGAA	5	0	5.7	3.9	4.5	0	19.1	0	0	0	0	0	0	0	0	0	0	0	0	0	0	0	0	0	0	0	0	1.58496
26976	76	88.235	17	ACAATACGTGAGAGCATACA	4	0	0	0	0	0.1	13.9	0	0	0	0	0	0	0	0	0	0	0	0	0	0	0	0	0	0	0	0	1.57531
27016	76	88.235	17	AACAATACGTGAGAGCATAC	4	0	0	0	0	0	13.9	0	0	0	0	0	0	0	0	0	0	0	0	0	0	0	0	0	0	0	0	1.57531
23355	85	100	12	GAGAGCAGCAACACGTGAAA	5	0	5.7	3.9	4.5	0	18.9	0	0	0	0	0	0	0	0	0	0	0	0	0	0	0	0	0	0	0	0	1.57054
23450	80	88.235	17	AGAGCAGCAACACGTGAAAG	5	0	5.7	3.9	4.5	0	18.6	0	0	0	0	0	0	0	0	0	0	0	0	0	0	0	0	0	0	0	0	1.54862
27649	63	100	12	ACAAATATGTGTGTAGACGG	4	0.9	0	0	0	0	13.6	0	0	0	0	0	0	0	0	0	0	0	0	0	0	0	0	0	0	0	0	1.54597
27650	63	93.75	16	ATACAAATATGTGTGTAGAC	4	0.9	0	0	0	0	13.6	0	0	0	0	0	0	0	0	0	0	0	0	0	0	0	0	0	0	0	0	1.54597
27651	63	100	12	CAAATATGTGTGTAGACGGT	4	0.9	0	0	0	0	13.6	0	0	0	0	0	0	0	0	0	0	0	0	0	0	0	0	0	0	0	0	1.54597
27652	63	94.118	17	CATACAAATATGTGTGTAGA	4	0.9	0	0	0	0	13.6	0	0	0	0	0	0	0	0	0	0	0	0	0	0	0	0	0	0	0	0	1.54597
27653	63	93.333	15	TACAAATATGTGTGTAGACG	4	0.9	0	0	0	0	13.6	0	0	0	0	0	0	0	0	0	0	0	0	0	0	0	0	0	0	0	0	1.54597
32930	157	90	20	CTCACCCTCCTCTTCCTTCC	3	1.3	0.6	0	0.5	1	10.6	0	0	0	0.7	0	0.7	2.1	2.9	0.5	0	1.1	0	0.7	0.7	0.4	0.4	0	0	0	0	1.53605
32931	158	90	20	GCTCACCCTCCTCTTCCTTC	3	1.3	0.6	0	0.5	1	10.6	0	0	0	0.7	0	0.7	2.1	2.9	0.5	0	1.1	0	0.7	0.7	0.4	0.4	0	0	0	0	1.53605
22586	155	94.737	19	CACTCTCTCCTCCTTCCCTT	5	2.2	3.1	0	0.5	1.3	18.9	0	0	0	1.7	4	4.7	6	3.8	3.4	5	0	3.4	1.3	0.2	0.4	0.4	0	0	0.5	0	1.50734
22861	155	94.444	18	ACTCTCTCCTCCTTCCCTTC	5	2.2	3.1	0	0.5	1.1	18.9	0	0	0	1.7	4	4.7	6	3.8	3.4	5	0	3.4	0	0.2	0.4	0.4	0	0	0.5	0	1.50734
29103	29	87.5	16	TTTTTTTGGTTCTTTCAGAG	3	0	0	0	0	0	10.3	0	0	0	0	0	0	0	0	0	0	0	0	0	0	0	0	0	0	0	0	1.49825
26428	152	90	20	CTCTCTCCTCCTTCCCTTCT	4	2.2	3.1	0	0	0.8	17.9	0	0	0	1.7	4	4.7	5.7	0.5	0	0	0	2.7	0	0	0	0.4	0	0	0.5	0	1.49615
26490	151	90	20	TCTCTCCTCCTTCCCTTCTC	3	2.2	3.1	0	0	0.6	17.9	0	0	0	1.7	4	4.7	5.7	0.5	0	0	0	2.7	0	0	0	0.8	0.5	0	0.5	0	1.49615
30288	23	80	20	GTTATTCCTTTCAAAGCCTT	0	4	5.7	3.4	4.5	0	17.9	0	0	0	0	0	0	0	0	0	0	0	0	0	0	0	0	0	0	0	0	1.49615
32978	153	94.737	19	CCCTCCTCTTCCTTCCCTCC	3	1.3	0.6	0	0	1	11.1	0	0	0	0.7	0	0	2.1	3.3	0	0	1.3	0	0.7	1	0.4	0.4	0	0	0	0	1.4926
23226	79	88.889	18	GAGCAGCAACACGTGAAAGC	6	0	5.7	3.9	4.5	0	18.6	0	0	0	0	0	0	0	0	0	0	0	0	0	0	0	0	0	0	0	0	1.48543
28171	47	100	14	GGGCGGTGTGTGTGCCGTTA	0	0	6.3	3.4	4.9	4.7	19.4	0	0.4	0.5	0	0	0	0	0	0	0	0.2	0.7	1.3	0.7	0	0	0	0	0.2	0	1.4826
29448	29	87.5	16	GCTTTTTTTGGTTCTTTCAG	3	0	0	0	0	0	10.1	0	0	0	0	0	0	0	0	0	0	0	0	0	0	0	0	0	0	0	0	1.47249
29449	30	86.667	15	TGCTTTTTTTGGTTCTTTCA	3	0	0	0	0	0	10.1	0	0	0	0	0	0	0	0	0	0	0	0	0	0	0	0	0	0	0	0	1.47249
29450	31	80	20	GTGCTTTTTTTGGTTCTTTC	3	0	0	0	0	0	10.1	0	0	0	0	0	0	0	0	0	0	0	0	0	0	0	0	0	0	0	0	1.47249
29647	29	87.5	16	CTTTTTTTGGTTCTTTCAGA	3	0	0	0	0	0	10.1	0	0	0	0	0	0	0	0	0	0	0	0	0	0	0	0	0	0	0	0	1.47249
23344	85	100	12	CATGAGAGCAGCAACACGTG	6	0	6.3	3.9	4.5	0.1	19.1	0	0	0.5	0.5	0	0	0.4	0	0	0	0	0	0	0	0.4	0	0	0	0	0	1.46123
23345	85	100	12	CCATGAGAGCAGCAACACGT	6	0	6.3	3.9	4.5	0.1	19.1	0	0	0.5	0.5	0	0	0.4	0	0	0	0	0	0	0	0.4	0	0	0	0	0	1.46123
23440	85	100	12	ATGAGAGCAGCAACACGTGA	6	0	6.3	3.9	4.5	0.1	19.1	0	0	0.5	0.5	0	0	0.4	0	0	0	0	0	0	0	0.4	0	0	0	0	0	1.46123
23568	91	75	20	GGGGTACCATGAGAGCAGCA	6	0	6.3	3.9	4.5	0	19.1	0	0	0	0	0	0	0	0	0	0	0	0	0	0	0	0	0	0	0	0	1.46123
23569	92	75	20	CGGGGTACCATGAGAGCAGC	6	0	6.3	3.9	4.5	0	19.1	0	0	0	0	0	0	0	0	0	0	0	0	0	0	0	0	0	0	0	0	1.46123
23649	93	75	20	GCGGGGTACCATGAGAGCAG	6	0	6.3	3.9	4.5	0	19.1	0	0	0	0	0	0	0	0	0	0	0	0	0	0	0	0	0	0	0	0	1.46123
23678	94	75	20	TGCGGGGTACCATGAGAGCA	6	0	6.3	3.9	4.5	0	19.1	0	0	0	0	0	0	0	0	0	0	0	0	0	0	0	0	0	0	0	0	1.46123
30431	23	86.667	15	TTATTCCTTTCAAAGCCTTA	0	4	5.7	3.4	4.5	0	17.4	0	0	0	0	0	0	0	0	0	0	0	0	0	0	0	0	0	0	0	0	1.45747
23619	90	75	20	GGGTACCATGAGAGCAGCAA	6	0	6.3	3.9	4.5	0	18.9	0	0	0	0	0	0	0	0	0	0	0	0	0	0	0	0	0	0	0	0	1.4468
23650	103	92.308	13	TGTGCGGGGTACCATGAGAG	6	0	6.3	3.9	4.9	0	18.9	0	0	0	0	0	0	0	0	0	0	0	0	0	0	0	0	0	0	0	0	1.4468
23744	103	91.667	12	GTGCGGGGTACCATGAGAGC	6	0	6.3	3.9	4.5	0	18.9	0	0	0	0	0	0	0	0	0	0	0	0	0	0	0	0	0	0	0	0	1.4468
23768	103	92.857	14	GTGTGCGGGGTACCATGAGA	6	0	6.3	3.9	4.9	0	18.9	0	0	0	0	0	0	0	0	0	0	0	0	0	0	0	0	0	0	0	0	1.4468
23830	86	100	11	ACCATGAGAGCAGCAACACG	6	0	6.3	3.9	4.5	0	18.9	0	0	0	0	0	0	0	0	0	0	0	0	0	0	0	0	0	0	0	0	1.4468
23831	87	100	10	TACCATGAGAGCAGCAACAC	6	0	6.3	3.9	4.5	0	18.9	0	0	0	0	0	0	0	0	0	0	0	0	0	0	0	0	0	0	0	0	1.4468
23832	88	75	20	GTACCATGAGAGCAGCAACA	6	0	6.3	3.9	4.5	0	18.9	0	0	0	0	0	0	0	0	0	0	0	0	0	0	0	0	0	0	0	0	1.4468
23864	89	75	20	GGTACCATGAGAGCAGCAAC	6	0	6.3	3.9	4.5	0	18.9	0	0	0	0	0	0	0	0	0	0	0	0	0	0	0	0	0	0	0	0	1.4468
23709	103	93.333	15	TGTGTGCGGGGTACCATGAG	6	0	6.3	3.9	4.9	0	18.6	0	0	0	0	0	0	0	0	0	0	0	0	0	0	0	0	0	0	0	0	1.42489
30480	23	86.667	15	TATTCCTTTCAAAGCCTTAG	0	4	5.7	3.4	4.9	0	16.9	0	0	0	0	0	0	0	0	0	0	0	0	0	0	0	0	0	0	0	0	1.41773
15728	150	94.444	18	CACTCTCCCTTCCCTCCTCC	14	11.5	0	0	0	6.9	39	0	0	0	3.1	5.7	5.4	0	0	0	0	0.2	0	0	0	0	0	0	0	0	0	1.41504
16849	150	94.444	18	ACTCTCCCTTCCCTCCTCCT	14	11.5	0	0	0	6.8	38.8	0	0	0	0	0.6	0.7	0	0	0	0	0.2	0	0	0	0	0	0	0	0	0	1.40781
31647	155	94.737	19	ACACTCTCTCCTCCTTCCCT	4	0.4	0	1	0	0.1	12.1	0	0	0	0.2	0	0	0.4	0	0	0.8	0.2	0	0	0.2	0.4	0	0	0	0.2	0.5	1.38957
32200	156	94.444	18	CACACTCTCTCCTCCTTCCC	4	0.4	0	1	0	0.1	12.1	0	0	0	0.2	0	0	0.4	0	0	0	0.2	0	0	0.2	0	0	0	0	0.2	0.5	1.38957
14862	63	94.444	18	GCATACAAATATGTGTGTAG	14	0.9	6.3	2.4	4.5	8.1	38	0	0	0	0.2	0	0	0	1.4	1.5	5	0.4	3.4	0	0	0	0	0	1.8	0	0	1.37851
10205	94	90	20	TGTGGGGTGCCTTCACAGCA	17	0.9	0.6	0	0	11.9	45.3	8.8	13.6	14.5	0.7	1.1	0	1.1	0	0	0	0	1.3	4.6	5.9	7.5	12.2	6.6	5.3	11.2	8.6	1.36302
18982	106	94.444	18	AACGGTTGTGTTTGCGGGGT	0	0	12.6	10.6	10.9	0.6	33.7	0.3	0	0	0.2	0	0	0	0	0	0	0	0	0.7	0.2	0.4	0.4	0.5	0	0.2	0.2	1.35133
19037	107	94.118	17	CAACGGTTGTGTTTGCGGGG	0	0	12.6	10.6	10.9	0.6	33.7	0.3	0	0	0.2	0	0	0	0	0	0	0	0	0.7	0.2	0.4	0	0.5	0	0.2	0.2	1.35133
19790	144	94.118	17	CCATTCCCTCCTCCTTCCGC	8	0	0.6	0	0	0	21.9	0.9	0	0	0	0	0	0	0	0	0	0	0	0	0	0	0	0	0	0	0	1.34735
19901	145	90	20	TCCATTCCCTCCTCCTTCCG	8	0	0	0	0	0	21.9	0.9	0	0	0	0	0	0	0	0	0	0	0	0	0	0	0	0	0	0	0	1.34735
19902	146	89.474	19	CTCCATTCCCTCCTCCTTCC	8	0	0	0	0	0	21.9	0.9	0	0	0	0	0	0	0	0	0	0	0	0	0	0	0	0	0	0	0	1.34735
19995	150	88.889	18	CTCTCCATTCCCTCCTCCTT	8	0	0	0	0	0	21.9	0.3	0	0	0	0	0	0	0	0	0	0	0	0	0	0	0	0	0	0	0	1.34735
20028	147	85	20	TCTCCATTCCCTCCTCCTTC	8	0	0	0	0	0	21.7	0.3	0	0	0	0	0	0	0	0	0	0	0	0	0	0	0	0	0	0	0	1.3347
20137	150	88.889	18	ACTCTCCATTCCCTCCTCCT	8	0	0	0	0	0	21.7	0	0	0	0	0	0	0	0	0	0	0	0	0	0	0	0	0	0	0	0	1.3347
15611	151	90	20	TCACTCTCCCTTCCCTCCTC	15	11.5	0	0	0	6.9	39.3	0	0	0	2.9	5.7	5.4	0	0	0	0	0.2	0	0	0	0	0	0	0	0	0	1.33271
15612	152	90	20	CTCACTCTCCCTTCCCTCCT	15	11.5	0	0	0	6.9	39.3	0	0	0	2.9	5.7	5.4	0	0	0	0	0.2	0	0	0	0	0	0	0	0	0	1.33271
17789	147	84.211	19	GCTTCCTTTCCTTCTCCTTC	10	7.5	1.9	0.5	2	0.4	26.7	0	0	0	0	0	0	0	0	0	0	0	0	0	0	0	0	0	0	0	0	1.33238
17790	150	87.5	16	CGCTTCCTTTCCTTCTCCTT	10	7.5	1.9	0.5	2	0.4	26.7	0	0	0	0	0	0	0	0	0	0	0	0	0	0	0	0	0	0	0	0	1.33238
9717	98	94.737	19	GTGTGTGGGGTGCCTTCACA	18	1.3	0.6	0	0	11.7	46.8	8.8	13.6	14.5	0.5	1.1	0	1.4	0	0	0	0	1.3	4	5.7	7.9	12.2	7.1	5.3	11.2	8.6	1.33101
9732	98	94.444	18	TGTGTGGGGTGCCTTCACAG	18	1.3	0.6	0	0	11.7	46.8	8.8	13.6	14.5	0.5	1.1	0	1.4	0	0	0	0	1.3	4	5.9	7.9	12.2	7.1	5.3	11.2	8.6	1.33101
9741	95	90	20	GTGTGGGGTGCCTTCACAGC	18	1.3	0.6	0	0	11.7	46.8	8.8	13.6	14.5	0.7	1.1	0	1.4	0	0	0	0	1.3	4	5.9	7.9	12.2	7.1	5.3	11.2	8.6	1.33101
9239	62	93.75	16	TATAAATACGTGTGTGGTCT	33	5.7	17	16.4	16.3	0	84.4	0	0	0	0	0	0	0	0	0	0	0	0	0	0	0	0	0	0	0	0	1.3287
9204	62	94.444	18	CATATAAATACGTGTGTGGT	33	5.7	17	16.4	16.3	0	84.1	0	0	0	0	0	0	0	0	0	0	0	0	0	0.2	0	0.4	0	0	0.2	0.2	1.32362
9249	62	93.333	15	ATAAATACGTGTGTGGTCTG	33	5.7	17	16.4	16.3	0	84.1	0	0	0	0	0	0	0	0	0	0	0	0	0	0	0	0	0	0	0	0	1.32362
9250	62	94.118	17	ATATAAATACGTGTGTGGTC	33	5.7	17	16.4	16.3	0	84.1	0	0	0	0	0	0	0	0	0	0	0	0	0	0	0	0	0	0	0	0	1.32362
16795	153	90	20	ACTCACTCTCCCTTCCCTCC	15	11.5	0	0	0	6.7	39	0	0	0	0.2	0	0	0	0	0	0	0	0.7	0	0	0	0	0	0	0	0	1.32193
16932	154	90	20	CACTCACTCTCCCTTCCCTC	15	11.5	0	0	0	6.7	39	0	0	0	0.2	0	0	0	0	0	0	0	0	0	0	0	0	0	0	0	0	1.32193
16945	155	90	20	TCACTCACTCTCCCTTCCCT	15	11.5	0	0	0	6.7	39	0	0	0	0	0	0	0	0	0	0	0	0	0	0	0	0	0	0	0	0	1.32193
9306	52	86.667	15	ATACGTGTGTGGTCTGTGTT	34	0	18.2	16.4	16.3	0	86.4	0	0	0	0	0	0	0	0	0	0	0	0	0	0	0	0	0	0	0	0	1.32028
9317	52	86.667	15	TACGTGTGTGGTCTGTGTTG	34	0	18.2	16.4	16.3	0	86.1	0	0	0	0	0	0	0	0	0	0	0	0	0	0	0	0	0	0	0	0	1.31532
26701	76	85	20	CAACAATACGTGAGAGCATA	5	0	0	0	0	0	13.9	0	0	0	0	0	0	0	0	0	0	0	0	0	0	0	0	0	0	0	0	1.31228
27216	77	85	20	GCAACAATACGTGAGAGCAT	5	0	0	0	0	0	13.9	0	0	0	0	0	0	0	0	0	0	0	0	0	0	0	0	0	0	0	0	1.31228
27217	78	84.211	19	AGCAACAATACGTGAGAGCA	5	0	0	0	0	0	13.9	0	0	0	0	0	0	0	0	0	0	0	0	0	0	0	0	0	0	0	0	1.31228
27218	79	83.333	18	CAGCAACAATACGTGAGAGC	5	0	0	0	0	0	13.9	0	0	0	0	0	0	0	0	0	0	0	0	0	0	0	0	0	0	0	0	1.31228
28439	103	93.75	16	GTGTGTGCGGGGTACCATGA	0	0	6.9	3.9	4.9	0	18.6	0	0	0	0	0.6	0.7	0	0	1.5	0.8	2	0	0	0.5	0.4	0.4	0	0	0.2	0	1.31093
28440	103	94.118	17	TGTGTGTGCGGGGTACCATG	0	0	6.9	3.9	4.9	0	18.6	0	0	0	0	0.6	0.7	0	0	1.5	0.8	2	0	0	0.5	0.4	0.4	0	0	0.2	0	1.31093
11589	21	90	20	TGGTCCTTTCAGAGCCTCCG	9	3.1	10.1	14	12.4	3.8	36	0.6	0	0.5	1.2	0.6	0	0.4	0.5	0	0	0.4	5.4	0	1.2	1.1	0.8	0	0	0.2	0.7	1.30256
20290	150	88.889	18	CACTCTCCATTCCCTCCTCC	8	0	0	0	0	0	21.2	0	0	0	0	0	0	0	0	0	0	0	0	0	0	0	0	0	0	0	0	1.30256
20291	151	85	20	TCACTCTCCATTCCCTCCTC	8	0	0	0	0	0	21.2	0	0	0	0	0	0	0	0	0	0	0	0	0	0	0	0	0	0	0	0	1.30256
20292	152	85	20	CTCACTCTCCATTCCCTCCT	8	0	0	0	0	0	21.2	0	0	0	0	0	0	0	0	0	0	0	0	0	0	0	0	0	0	0	0	1.30256
10107	92	94.737	19	TGGGGTGCCTTCACAGCAGC	18	0.9	0.6	0	0	11.9	45.6	8.8	14	15	0.2	1.1	0	1.1	0	0	0	0	1.3	4.6	6.1	7.5	12.2	6.6	5.3	11.2	9.3	1.29433
10160	93	94.444	18	GTGGGGTGCCTTCACAGCAG	18	0.9	0.6	0	0	11.9	45.6	8.8	13.6	14.5	0.2	1.1	0	1.1	0	0	0	0	1.3	4.6	6.1	7.5	12.2	6.6	5.3	11.2	8.8	1.29433
27854	73	85	20	ACAACACGTGGAGCATAAAA	9	0	0	0	0	0.1	23.4	0	0	0	0	0	0	0	0	0	0	0	0	0	0	0	0	0	0	0	0	1.28688
27879	76	88.235	17	AACAACACGTGGAGCATAAA	9	0	0	0	0	0	23.4	0	0	0	0	0	0	0	0	0	0	0	0	0	0	0	0	0	0	0	0	1.28688
27880	76	85	20	CAACAACACGTGGAGCATAA	9	0	0	0	0	0	23.4	0	0	0	0	0	0	0	0	0	0	0	0	0	0	0	0	0	0	0	0	1.28688
20367	153	85	20	ACTCACTCTCCATTCCCTCC	8	0	0	0	0	0	20.9	0	0	0	0	0	0	0	0	0	0	0	0	0	0	0	0	0	0	0	0	1.28293
20368	154	85	20	CACTCACTCTCCATTCCCTC	8	0	0	0	0	0	20.9	0	0	0	0	0	0	0	0	0	0	0	0	0	0	0	0	0	0	0	0	1.28293
27435	80	80	20	ACAGCAACAATACGTGAGAG	5	0	0	0	0	0	13.6	0	0	0	0	0	0	0	0	0	0	0	0	0	0	0	0	0	0	0	0	1.28293
27436	81	78.947	19	GACAGCAACAATACGTGAGA	5	0	0	0	0	0	13.6	0	0	0	0	0	0	0	0	0	0	0	0	0	0	0	0	0	0	0	0	1.28293
9213	62	92.857	14	TAAATACGTGTGTGGTCTGT	34	5.7	17.6	16.4	16.3	0	83.9	0	0	0	0	0	0	0	0	0	0	0	0	0	0	0	0	0	0	0	0	1.27841
9297	48	84.211	19	ACGTGTGTGGTCTGTGTTGT	35	0	18.2	16.4	16.3	0	86.1	0	0	0	0	0	0	0	0	0	0	0	0	0	0	0	0	0	0	0	0	1.27468
9298	48	84.211	19	CGTGTGTGGTCTGTGTTGTT	35	0	18.2	16.4	16.3	0	86.1	0	0	0	0	0	0	0	0	0	0	0	0	0	0	0	0	0	0	0	0	1.27468
26801	139	89.474	19	CCTCCTCCTTCCGCGGGATT	0	1.3	7.5	8.2	6.4	0.4	21.2	0	0	0	0.5	0	0	0	0	0.5	0	0	1.3	0	0	0	0.4	0	0	0	0	1.27085
26802	139	88.889	18	CTCCTCCTTCCGCGGGATTC	0	1.3	7.5	8.2	6.4	0.4	21.2	0	0	0	0.5	0	0	0	0	0.5	0	0	1.3	0	0	0	0.4	0	0	0	0	1.27085
20393	155	85	20	TCACTCACTCTCCATTCCCT	8	0	0	0	0	0	20.7	0	0	0	0	0	0	0	0	0	0	0	0	0	0	0	0	0	0	0	0	1.2697
20394	156	85	20	CTCACTCACTCTCCATTCCC	8	0	0	0	0	0	20.7	0	0	0	0	0	0	0	0	0	0	0	0	0	0	0	0	0	0	0	0	1.2697
20421	157	85	20	GCTCACTCACTCTCCATTCC	8	0	0	0	0	0	20.7	0	0	0	0	0	0	0	0	0	0	0	0	0	0	0	0	0	0	0	0	1.2697
27373	112	80	20	CGCGGCAACGGTTGTTTTTG	8	0	0	0	0	0	20.7	0	0	0	0	0	0	0	0	0	0	0	0	0	0	0	0	0	0	0	0	1.2697
27545	111	80	20	GCGGCAACGGTTGTTTTTGC	8	0	0	0	0	0	20.7	0	0	0	0	0	0	0	0	0	0	0	0	0	0	0	0	0	0	0	0	1.2697
33324	60	94.118	17	ATCAATATGTGTGTGTGTGT	2	4.9	0	0	0	0.1	13.1	0	0	0	0	0	0	0	0	0	0	0.2	0.7	0	0	0	0	0	0	0	0	1.25691
29542	75	94.444	18	TACAACACGTGAGAGCATAT	1	3.1	3.1	4.4	3	5.9	15.4	0	0	0	0	0	0	0	0	0	0	0	0	0	0.2	0	0	0	0	0	0.2	1.24903
10922	90	95	20	GGGTGCCTTCACTGCAGTAA	4	0.4	0.6	2.4	0	0.9	32	1.2	0	0.5	1	0.6	0	1.4	12	11.8	5.9	12.9	1.3	2	2.5	1.1	3.4	0.5	0	0.7	1.4	1.24738
11076	73	89.474	19	TAACACGTGAGAGCATACAA	1	0	0.6	1.5	0	0.9	31.7	0.3	0.4	0	6.7	9.1	6	1.4	12.4	9.8	5	12.8	0	2	2.7	1.1	0	0.5	0	0.7	0.2	1.24462
11091	76	89.474	19	AGTAACACGTGAGAGCATAC	1	0	0.6	1.5	0	0.8	31.7	0.3	0.4	0	6.7	9.1	6	1.4	12.4	10.3	5	12.8	0	2	2.7	1.1	0	0	0	0.7	0.2	1.24462
11110	76	93.75	16	GTAACACGTGAGAGCATACA	1	0	0.6	1.5	0	0.9	31.7	0.3	0.4	0	6.7	9.1	6	1.4	12.4	9.8	5	12.8	0	2	2.7	1.1	0	0	0	0.7	0.2	1.24462
29563	138	100	17	CTCCCTCCCTCCGCTGGATC	7	0	0	0	0	0.1	17.9	0	0	0	0	0	0	0	0	1	0.8	0	0	0	0.2	0.4	0	0	0	0.5	0.5	1.24031
29564	139	95	20	CCTCCCTCCCTCCGCTGGAT	7	0	0	0	0	0.1	17.9	0	0	0	0	0	0	0	0	1	0.8	0	0	0	0.2	0.4	0	0	0	0.5	0.5	1.24031
18475	159	88.889	18	CGGCTCACTCACTCTCCCTT	11	10.6	0	0	0	10.9	27.2	0	0	0	0	0	0	0	0	0	0	0	0	0	0	0	0	0	0	0	0	1.23266
18498	160	85	20	GCGGCTCACTCACTCTCCCT	11	10.6	0	0	0	10.6	27.2	0	0	0	0	0	0	0	0	0	0	0	0	0	0	0	0	0	0	0	0	1.23266
18532	158	89.474	19	GGCTCACTCACTCTCCCTTC	11	10.6	0	0	0	10.9	27.2	0	0	0	0	0	0	0	0	0	0	0	0	0	0	0	0	0	0	0	0	1.23266
14798	56	95	20	TAAATATCTGTGTGTGGGCG	15	0	0	0	0	0	36.5	0	0.9	5.4	1	0	0	0	0	0	0	0	0	0	0	8.7	13	10.2	7.6	4.7	6.7	1.22882
31653	60	94.737	19	ATATCAATATGTGTGTGTGT	3	4.9	0	0	0	0.1	12.8	0	0	0	0	0	0	0	1	0	0	0.5	2	0	0	0.4	0	0.5	0	0.5	0.5	1.22588
31654	60	94.444	18	TATCAATATGTGTGTGTGTG	3	4.9	0	0	0	0.1	12.8	0	0	0	0	0	0	0	1	0	0	0.5	2	0	0	0.4	0	0.5	0	0.5	0.5	1.22588
10741	88	95	20	GTGCCTTCACTGCAGTAACA	4	0.4	0.6	2.4	0	0.9	31.5	1.2	0	0.5	1.4	1.1	0	2.8	12	11.8	5.9	12.9	1.3	4	3.9	1.1	3.4	0.5	0	0.9	1.4	1.22535
10821	89	95	20	GGTGCCTTCACTGCAGTAAC	4	0.4	0.6	2.4	0	0.9	31.5	1.2	0	0.5	1.2	0.6	0	2.5	12	11.8	5.9	12.9	1.3	3.3	3.4	1.1	3.4	0.5	0	0.7	1.4	1.22535
20585	158	85	20	CGCTCACTCACTCTCCATTC	8	0	0	0	0	0	19.9	0	0	0	0	0	0	0	0	0	0	0	0	0	0	0	0	0	0	0	0	1.21551
30169	152	95	20	CCTCCTCTTCCTTCCCTCCT	3	1.3	0.6	0	0	1.1	11.3	0	0	0	4.3	1.7	0.7	2.1	3.3	0	0	1.6	0.7	1.3	1	0.8	0.4	0	0	0.2	0	1.21459
9818	65	94.118	17	GAAAGCATATAAATACGTGT	28	0	15.7	15.5	18.3	9.2	66	0.3	0	0	0	0	0	0	0	0	0	0	0	0.7	0	0	0.4	0	0	0	0	1.20811
9892	67	85	20	GTGAAAGCATATAAATACGT	28	0	15.7	15.5	17.8	9.2	66	0.3	0	0	0	0	0	0	0	0	0	0	0	0	0	0	0.4	0	0	0	0	1.20811
9914	66	93.75	16	TGAAAGCATATAAATACGTG	28	0	15.7	15.5	17.8	9.1	66	0.3	0	0	0	0	0	0	0	0	0	0	0	0	0	0	0.4	0	0	0	0	1.20811
9975	70	89.474	19	ACGTGAAAGCATATAAATAC	28	0	15.7	15.5	17.8	9	66	0.3	0	0	0	0	0	0	0	0	0	0	0	0	0	0	0.4	0	0	0	0	1.20811
18934	63	94.118	17	CATACAAATATGTGTGTAGG	10	0	6.3	2.4	4.5	7.8	24.4	0	0	0	0.2	0	0	0	1.4	1.5	5	0.4	3.4	0	0	0	0	0	1.8	0	0	1.20732
20050	63	100	12	ACAAATATGTGTGTAGGCGG	10	0	6.3	2.4	4.5	0	24.4	0	0	0	0.2	0	0	0	1.4	1.5	5	0.2	3.4	0	0	0	0	0	1.8	0	0	1.20732
20051	63	93.75	16	ATACAAATATGTGTGTAGGC	10	0	6.3	2.4	4.5	0	24.4	0	0	0	0.2	0	0	0	1.4	1.5	5	0.2	3.4	0	0	0	0	0	1.8	0	0	1.20732
20052	63	93.333	15	TACAAATATGTGTGTAGGCG	10	0	6.3	2.4	4.5	0	24.4	0	0	0	0.2	0	0	0	1.4	1.5	5	0.2	3.4	0	0	0	0	0	1.8	0	0	1.20732
9081	37	90	20	GTGTGGTCTGTGTTGTTGGT	38	0	19.5	16.4	16.8	0	88.9	0	0	0	0	0	0	0	0	0	0	0	0	0	0	0	0	0	0	0	0	1.20485
9082	38	89.474	19	TGTGTGGTCTGTGTTGTTGG	38	0	19.5	16.4	16.8	0	88.9	0	0	0	0	0	0	0	0	0	0	0	0	0	0	0	0	0	0	0	0	1.20485
23422	36	90	20	GTGTGTGTGTGCTGTTGATC	1	4	0.6	0	0	11.6	28	0	1.3	1.1	0.2	0	0	2.1	1	0.5	0	0.4	0	0.7	0.2	0	0.4	0	0	0.2	0	1.20263
24306	39	94.118	17	TGTGTGTGTGTGCTGTTGAT	1	4	0.6	0	0	11.6	28	0	1.3	0	0	0	0	2.1	0	0	0	0.2	0	0.7	0	0	0	0	0	0	0	1.20263
9066	33	94.737	19	GGTCTGTGTTGTTGGTCCTT	38	0	18.9	16.4	17.8	0	88.7	0	0	0	0	0	0	0	0	0	0	0	0	0	0	0	0	0	0	0	0	1.20163
9091	36	90	20	TGTGGTCTGTGTTGTTGGTC	38	0	19.5	16.4	16.8	0	88.7	0	0	0	0	0	0	0	0	0	0	0	0	0	0	0	0	0	0	0	0	1.20163
9101	32	95	20	GTCTGTGTTGTTGGTCCTTT	38	0	18.2	16.4	17.8	0	88.7	0	0	0	0	0	0	0	0	0	0	0	0	0	0	0	0	0	0	0	0	1.20163
9115	34	94.444	18	TGGTCTGTGTTGTTGGTCCT	38	0	18.9	16.4	16.8	0	88.7	0	0	0	0	0	0	0	0	0	0	0	0	0	0	0	0	0	0	0	0	1.20163
9116	35	90.476	21	GTGGTCTGTGTTGTTGGTCC	38	0	18.9	16.4	16.8	0	88.7	0	0	0	0	0	0	0	0	0	0	0	0	0	0	0	0	0	0	0	0	1.20163
9990	70	88.889	18	CGTGAAAGCATATAAATACG	28	0	15.7	15.5	17.8	9	65.7	0.3	0	0	0	0	0	0	0	0	0	0	0	0	0	0	0.4	0	0	0	0	1.20163
11185	93	100	18	GGGGTGCCTTCACTGCAGTA	1	0.4	1.3	2.4	0	1	29.7	0.9	0	0.5	1	0.6	0	1.1	11.5	12.3	5.9	12.4	0.7	1.3	2	1.5	2.9	0	0	0.7	1.4	1.19601
11208	93	100	19	CGGGGTGCCTTCACTGCAGT	0	0.4	1.3	2.4	0	1	29.7	0.9	0	1.1	0.7	0.6	0	1.1	11.5	12.3	5.9	12.4	0.7	1.3	1.7	1.5	2.9	0.5	0	0.7	1.4	1.19601
20591	159	85	20	CCGCTCACTCACTCTCCATT	8	0	0	0	0	0	19.6	0	0	0	0	0	0	0	0	0	0	0	0	0	0	0	0	0	0	0	0	1.19465
9119	39	88.889	18	GTGTGTGGTCTGTGTTGTTG	38	0	19.5	16.4	16.8	0	88.2	0	0	0	0	0	0	0	0	0	0	0	0	0	0	0	0	0	0	0	0	1.19357
10021	86	95	20	GCCTTCACTGCAGTAACACG	4	0.4	0.6	2.4	0	1	31.2	1.2	0.4	0.5	6.7	8.5	6	2.8	12	11.8	5.9	13.1	1.3	4	3.9	1.5	2.9	0.5	0	0.9	1.4	1.19137
10753	87	95	20	TGCCTTCACTGCAGTAACAC	4	0.4	0.6	2.4	0	1	31.2	1.2	0	0.5	1.2	1.1	0	2.8	12	11.8	5.9	13.1	1.3	4	3.9	1.5	2.9	0.5	0	0.9	1.4	1.19137
26003	39	94.118	17	ATGTGTGTGTGTGCTGTTGA	1	0	0.6	0	0	11.5	27.5	0	0	0	0	0	0	0.4	0	0	0	0	0	0.7	0	0	0	0	0	0	0	1.18903
9064	30	100	19	CTGTGTTGTTGGTCCTTTCA	38	0	18.2	16.4	18.3	0	87.9	0	0	0	0	0	0.7	0	0	0	0	0	0	0.7	0	0	0	0	0	0.2	0	1.18871
9138	31	100	18	TCTGTGTTGTTGGTCCTTTC	38	0	18.2	16.4	17.8	0	87.9	0	0	0	0	0	0	0	0	0	0	0	0	0	0	0	0	0	0	0	0	1.18871
9858	81	90	20	CACTGCAGTAACACGTGAGA	4	0.4	0.6	3.9	0	1.4	31.5	0.9	0.4	0.5	7.4	9.1	6	2.5	12.9	11.8	5	13.3	0.7	4.6	4.4	1.9	3.4	0.5	0	1.4	1.2	1.18442
9911	85	94.737	19	CTTCACTGCAGTAACACGTG	4	0.4	0.6	2.4	0	1	31.5	1.2	0.4	0.5	6.7	8.5	6	2.5	12.4	11.8	5.9	13.3	1.3	4.6	4.2	1.5	3.4	0.5	0	1.2	1.4	1.18442
27708	115	89.474	19	CACGCGGCGAAGGTTGTGTT	5	0	0	0	0	0.1	12.6	0	0	0	0	0	0	0	0	0	0	0	0	0	0	0	0	0	0	0	0	1.18057
27887	115	88.889	18	ACGCGGCGAAGGTTGTGTTT	5	0	0	0	0	0	12.6	0	0	0	0	0	0	0	0	0	0	0	0	0	0	0	0	0	0	0	0	1.18057
27965	112	85	20	CGCGGCGAAGGTTGTGTTTG	5	0	0	0	0	0	12.6	0	0	0	0	0	0	0	0	0	0	0	0	0	0	0	0	0	0	0	0	1.18057
28927	33	78.947	19	TTGTGCTTTTTTTGGTTCTT	4	0	0	0	0	0	10.3	0	0	0	0	0	0	0	0	0	0	0	0	0	0	0	0	0	0	0	0	1.17632
28928	34	77.778	18	TTTGTGCTTTTTTTGGTTCT	4	0	0	0	0	0	10.3	0	0	0	0	0	0	0	0	0	0	0	0	0	0	0	0	0	0	0	0	1.17632
29104	32	80	20	TGTGCTTTTTTTGGTTCTTT	4	0	0	0	0	0	10.3	0	0	0	0	0	0	0	0	0	0	0	0	0	0	0	0	0	0	0	0	1.17632
9859	82	90	20	TCACTGCAGTAACACGTGAG	4	0.4	0.6	3.4	0	1.4	31.2	0.9	0.4	0.5	7.4	9.1	6	2.5	12.9	11.8	5	13.3	0.7	4.6	4.4	1.9	3.4	0.5	0	1.2	1.4	1.17105
9897	85	94.444	18	TTCACTGCAGTAACACGTGA	4	0.4	0.6	2.4	0	1	31.2	0.9	0.4	1.1	6.9	9.1	6	2.5	12.9	11.8	5	13.3	0.7	4.6	4.2	1.5	3.4	0.5	0	1.2	1.4	1.17105
9951	85	95	20	CCTTCACTGCAGTAACACGT	4	0.4	0.6	2.4	0	1	31.2	1.2	0.4	0.5	6.7	8.5	6	2.8	12.4	11.8	5.9	13.3	1.3	4.6	4.2	1.5	2.9	0.5	0	1.2	1.4	1.17105
29670	55	90	20	AAATATGCGTGTGTGTGCGG	0	7.5	0	0	0	0.1	18.1	0.3	0	0	0.2	0	0	0	4.8	2.9	1.7	0	0	0	0	0	0.4	0	0	0.7	0	1.16804
9561	136	85	20	TCTTCCTTCCACTGGATCCG	31	0	18.2	15.5	17.8	0	70.8	0	0	0	0	0	0	0	0	0	0	0	0	0	0	0	0.4	0	0	0	0	1.16591
23509	50	88.889	18	TATGTGTGTAGGCGGTGAGT	11	0	0	0	0	0	25.9	0	0	0	0	0	0	0	0	0	0	0	0	0	0	0	0	0	0	0	0	1.16457
23510	53	88.889	18	AATATGTGTGTAGGCGGTGA	11	0	0	0	0	0	25.9	0	0	0	0	0	0	0	0	0	0	0	0	0	0	0	0	0	0	0	0	1.16457
23511	53	88.889	18	ATATGTGTGTAGGCGGTGAG	11	0	0	0	0	0	25.9	0	0	0	0	0	0	0	0	0	0	0	0	0	0	0	0	0	0	0	0	1.16457
9581	137	85	20	CTCTTCCTTCCACTGGATCC	31	0	18.2	15.5	17.8	0	70.5	0	0	0	0	0	0	0	0	0	0	0	0	0	0	0	0.4	0	0	0	0	1.15987
9582	138	85	20	CCTCTTCCTTCCACTGGATC	31	0	18.2	15.5	17.8	0	70.5	0	0	0	0	0	0	0	0	0	0	0	0	0	0	0	0.4	0	0	0	0	1.15987
9604	134	89.474	19	TTCCTTCCACTGGATCCGGT	31	0	18.2	15.5	16.3	0	70.5	0	0	0	0	0	0	0	0	0	0	0	0	0	0	0	0.4	0	0	0	0	1.15987
9755	64	94.444	18	AAAGCATATAAATACGTGTG	29	0	15.7	15.5	18.3	9.2	66	0.3	0	0	0	0	0	0	0	0	0	0	0	0.7	0	0	0.4	0	0	0	0	1.1592
26244	80	89.474	19	CTGCAGCAACAAGTGAGAGA	6	0	0.6	0	0	0	14.6	0	0	0	0	0	0	0	0.5	0	0	0	0	0	0	0	0	0	0	0	0	1.15612
9552	135	88.889	18	CTTCCTTCCACTGGATCCGG	31	0	18.2	15.5	17.8	0	70.3	0	0	0	0	0	0	0	0	0	0	0	0	0	0	0	0.4	0	0	0	0	1.15583
29275	57	90	20	ATAAATATGCGTGTGTGTGC	0	7.5	0	0	0	0	17.9	0.3	0.4	0	0.2	0	0.7	0	4.8	2.9	1.7	0	0	0	0	0	0.4	0.5	0	0.5	0	1.15285
29792	56	90	20	TAAATATGCGTGTGTGTGCG	0	7.5	0	0	0	0	17.9	0.3	0	0	0.2	0	0	0	4.8	2.9	1.7	0	0	0	0	0	0.4	0	0	0.5	0	1.15285
26870	80	88.889	18	TGCAGCAACAAGTGAGAGAA	6	0	0	0	0	0	14.4	0	0	0	0	0	0	0	0	0	0	0	0	0	0	0	0	0	0	0	0	1.1375
26898	72	85	20	AACAAGTGAGAGAATATAAA	6	0	0	0	0	0	14.4	0	0	0	0	0	0	0	0	0	0	0	0	0	0	0	0	0	0	0	0	1.1375
30579	57	93.75	16	GCATATATGTGTGTGTGTGC	6	0	0	0	0	0.1	14.4	0	0	0	0.2	0	0	0	0	0	0	0	0	0	0	0	0	0	0.6	0	0	1.1375
30849	56	94.118	17	CATATATGTGTGTGTGTGCG	6	0	0	0	0	0	14.4	0	0	0	0	0	0	0	0	0	0	0	0	0	0	0	0	0	0	0	0	1.1375
23615	48	90	20	TGTGTGTAGGCGGTGAGTGT	11	0	0	0	0	0	25.4	0	0	0	0	0	0	0	0	0	0	0	0	0	0	0	0	0	0	0	0	1.1375
23616	49	89.474	19	ATGTGTGTAGGCGGTGAGTG	11	0	0	0	0	0	25.4	0	0	0	0	0	0	0	0	0	0	0	0	0	0	0	0	0	0	0	0	1.1375
9324	46	94.118	17	GTGTGCGGTGTGTGTGTTGT	23	22.1	3.1	1.5	2	2.7	51.6	1.8	13.1	20.9	0.2	0.6	0.7	7.1	0	0	0	0.2	0	0.7	0.5	9.4	9.2	11.7	10.5	9.4	7.7	1.13203
9334	43	90	20	TGTGCGGTGTGTGTGTTGTT	23	21.6	3.1	1.5	2	2.7	51.6	1.8	13.1	20.9	0.2	0.6	0.7	7.1	0	0	0	0.2	0	0	0.7	10.2	8.8	11.2	10.5	9.6	7.9	1.13203
27198	108	87.5	16	GCAACGGTTGTTTTTGCGGG	9	0	0	0	0	0	20.9	0	0	0	0	0	0	0	0	0	0	0	0	0	0	0	0	0	0	0	0	1.13093
9823	141	85	20	TTCCCTCTTCCTTCCACTGG	30	0	17.6	15.5	17.8	0	66.7	0	0	0	0	0	0	0	0	0	0	0	0	0	0	0	0.4	0	0	0	0	1.12689
9852	146	88.889	18	TCCTTCCCTCTTCCTTCCAC	30	0	17.6	15.5	17.8	0	66.7	0	0	0	0	0	0	0	0	0	0	0	0	0	0	0	0.4	0	0	0	0	1.12689
9855	139	85	20	CCCTCTTCCTTCCACTGGAT	30	0	17.6	15.5	17.8	0	66.7	0	0	0	0	0	0	0	0	0	0	0	0	0	0	0	0.4	0	0	0	0	1.12689
9856	140	85	20	TCCCTCTTCCTTCCACTGGA	30	0	17.6	15.5	17.8	0	66.7	0	0	0	0	0	0	0	0	0	0	0	0	0	0	0	0.4	0	0	0	0	1.12689
9252	46	94.737	19	GTGTGTGCGGTGTGTGTGTT	23	21.6	3.1	1.5	2	2.8	51.4	2	13.1	20.9	0.2	0.6	0.7	6.7	0	0.5	0	0.2	0	2	1.5	9.8	9.2	11.7	10.5	9.1	7.7	1.12653
9835	142	85	20	CTTCCCTCTTCCTTCCACTG	30	0	17.6	15.5	17.8	0	66.5	0	0	0	0	0	0	0	0	0	0	0	0	0	0	0	0.4	0	0	0	0	1.12262
9836	143	85	20	CCTTCCCTCTTCCTTCCACT	30	0	17.6	15.5	17.8	0	66.5	0	0	0	0	0	0	0	0	0	0	0	0	0	0	0	0.4	0	0	0	0	1.12262
9282	46	94.444	18	TGTGTGCGGTGTGTGTGTTG	23	21.6	3.1	1.5	2	2.8	51.1	1.8	13.1	20.9	0.2	0.6	0.7	6.7	0	0.5	0	0.2	0	2	1.5	9.4	9.2	11.7	10.5	9.1	7.7	1.11825
27257	109	80	20	GGCAACGGTTGTTTTTGCGG	9	0	0	0	0	0	20.7	0	0	0	0	0	0	0	0	0	0	0	0	0	0	0	0	0	0	0	0	1.1177
27258	110	80	20	CGGCAACGGTTGTTTTTGCG	9	0	0	0	0	0	20.7	0	0	0	0	0	0	0	0	0	0	0	0	0	0	0	0	0	0	0	0	1.1177
11323	38	100	16	TGCGGTGTGTGTGTTGTTGG	23	21.2	3.1	1.5	2	2.7	50.9	1.5	5.3	7.5	0	0	0.7	0.4	0	0	0	0.2	0	0	0.7	6.4	5.5	5.6	7	6.6	4.9	1.1127
9679	63	94.737	19	AAGCATATAAATACGTGTGT	30	0	15.7	15.5	18.8	9.3	66	0.3	0	0	0	0	0	0	0	0	0	0	0	0	0	0	0.4	0.5	0	0	0	1.11189
27190	73	85	20	CAACAAGTGAGAGAATATAA	6	0	0	0	0	0	14.1	0	0	0	0	0	0	0	0	0	0	0	0	0	0	0	0	0	0	0	0	1.10912
27191	74	85	20	GCAACAAGTGAGAGAATATA	6	0	0	0	0	0	14.1	0	0	0	0	0	0	0	0	0	0	0	0	0	0	0	0	0	0	0	0	1.10912
27192	75	85	20	AGCAACAAGTGAGAGAATAT	6	0	0	0	0	0	14.1	0	0	0	0	0	0	0	0	0	0	0	0	0	0	0	0	0	0	0	0	1.10912
27193	76	85	20	CAGCAACAAGTGAGAGAATA	6	0	0	0	0	0	14.1	0	0	0	0	0	0	0	0	0	0	0	0	0	0	0	0	0	0	0	0	1.10912
27194	77	85	20	GCAGCAACAAGTGAGAGAAT	6	0	0	0	0	0	14.1	0	0	0	0	0	0	0	0	0	0	0	0	0	0	0	0	0	0	0	0	1.10912
9600	42	94.444	18	GTGCGGTGTGTGTGTTGTTG	23	21.6	3.1	1.5	2	2.7	50.6	1.8	13.1	20.9	0	0	0.7	0.7	0	0	0	0.2	0	0	0.7	10.5	8.8	11.2	10.5	10.1	7.9	1.10434
8676	52	86.667	15	AATACGTGTGTGGTCTGTGT	40	5.7	18.2	16.4	16.3	0	87.1	0	0	0	0	0	0	0	0	0	0	0	0	0	0	0	0	0	0	0	0	1.10352
24619	22	88.889	18	GGTCCTTTCAAAGCCTTCTA	12	0	0.6	0	0	0.1	26.9	0	0	0	0	0	0	0	0	0	0	0	0	0	0	0	0	0	0	0	0	1.10175
29206	53	90	20	ATATGCGTGTGTGTGCGGTG	0	7.9	0	0	0	0.6	18.1	0.3	0	0	0.2	0	0	0	4.8	3.4	1.7	0	0	0	0	0	0.4	0	0	0.7	0	1.1017
29207	54	90	20	AATATGCGTGTGTGTGCGGT	0	7.9	0	0	0	0.6	18.1	0.3	0	0	0.2	0	0	0	4.8	3.4	1.7	0	0	0	0	0	0.4	0	0	0.7	0	1.1017
16796	157	90	20	GCTCACTCACTCTCCCTTCC	15	11.5	0	0	0	12.4	33.2	0	0	0	0	0	0	0	0	0	0	0	0	0	0	0	0	0	0	0	0	1.09592
16934	156	90	20	CTCACTCACTCTCCCTTCCC	15	11.5	0	0	0	12.6	33.2	0	0	0	0	0	0	0	0	0	0	0	0	0	0	0	0	0	0	0	0	1.09592
24620	22	89.474	19	TGGTCCTTTCAAAGCCTTCT	12	0	0.6	0	0	0.1	26.7	0	0	0	0	0	0	0	0	0	0	0	0	0	0	0	0	0	0	0.2	0	1.09137
9142	150	88.889	18	CTCCTCCTTCCCTCTTCCTT	30	17.2	19.5	15.5	17.8	6.3	65	0.6	0	0	0.2	0.6	0	0.4	1.4	0.5	0	0.5	1.3	0.7	0.5	0	0	0	0	0	0	1.0902
9804	146	88.889	18	CCTCCTTCCCTCTTCCTTCC	30	0	19.5	15.5	17.8	4	65	0.6	0	0	0.2	0.6	0	0.4	1.4	0.5	0	0.5	1.3	0.7	0.5	0	0	0	0	0	0	1.0902
10403	146	88.889	18	CTCCTTCCCTCTTCCTTCCA	30	0	17	15.5	17.8	0	65	0	0	0	0	0	0	0	0	0	0	0	0	0	0	0	0	0	0	0	0	1.0902
29229	50	90	20	TGCGTGTGTGTGCGGTGTGT	0	7.9	0	0	0	0.6	17.9	0.3	0	0	0.2	0	0	0	4.3	3.4	1.7	0	0	0.7	0	0	0.4	0	0	0.7	0	1.08651
29274	49	94.444	18	GCGTGTGTGTGCGGTGTGTG	0	7.9	0	0	0	0.6	17.9	0.3	0	0	0.2	0	0	0	4.3	3.4	1.7	0	0	0.7	0	0	0.4	0	0	0.5	0	1.08651
29458	51	90	20	ATGCGTGTGTGTGCGGTGTG	0	7.9	0	0	0	0.6	17.9	0.3	0	0	0.2	0	0	0	4.3	3.4	1.7	0	0	0	0	0	0.4	0	0	0.7	0	1.08651
29459	52	90	20	TATGCGTGTGTGTGCGGTGT	0	7.9	0	0	0	0.6	17.9	0.3	0	0	0.2	0	0	0	4.3	3.4	1.7	0	0	0	0	0	0.4	0	0	0.7	0	1.08651
8702	62	92.308	13	AAATACGTGTGTGGTCTGTG	40	5.7	17.6	16.4	16.3	0	85.9	0	0	0	0	0	0	0	0	0	0	0	0	0	0	0	0	0	0	0	0	1.08373
9812	147	85	20	TCCTCCTTCCCTCTTCCTTC	30	0	19.5	15.5	17.8	4	64.7	0.6	0	0	0.2	0.6	0	0.4	1.4	0.5	0	0.5	1.3	0.7	0.5	0	0	0	0	0	0	1.08363
20009	54	88.235	17	CAAATATGTGTGTAGGCGGT	11	0	6.3	2.4	4	0	24.4	0	0	0	0.2	0	0	0	1.4	1.5	5	0.2	3.4	0	0	0	0	0	1.8	0	0	1.08179
30618	141	95	20	TCCCTCCCTCCCTCCGCTGG	7	0	0	0.5	0.5	0	15.9	0	0	0	0	0	0	0	0	0.5	0.8	0	0	0	0.2	0	0	0	0	0.2	0.5	1.07895
30779	140	95	20	CCCTCCCTCCCTCCGCTGGA	7	0	0	0	0.5	0	15.9	0	0	0	0	0	0	0	0	0.5	0.8	0	0	0	0.2	0	0	0	0	0.2	0.5	1.07895
29151	110	94.444	18	AGCGACGGTTGTGTGTGCGC	3	7.5	0	0.5	0	0.3	16.9	0	0	0	0	0	0	0	0	0	0	0	0	0	0	0	0	0	0	0	0	1.07442
14893	57	95	20	ATAAATATGAGTGTGTGGGC	17	0.4	0.6	0	0	0	37.8	0	17.5	15	0	0	0	0.4	1	0.5	0.8	0	0	0	0	0	0	0	0	0.2	0.2	1.06853
21897	40	90	20	GCGGTGAGTGTGCTGTTGTT	12	0	0	0	0	0.1	26.2	0	0	0	0	0	0	0	0	0	0	0	6.7	0	0	0	0	0	0	0	0	1.0651
21898	41	90	20	GGCGGTGAGTGTGCTGTTGT	12	0	0	0	0	0.1	26.2	0	0	0	0	0	0	0	0	0	0	0	6.7	0	0	0	0	0	0	0	0	1.0651
23293	42	89.474	19	AGGCGGTGAGTGTGCTGTTG	12	0	0	0	0	0	26.2	0	0	0	0	0	0	0	0	0	0	0	0	0	0	0	0	0	0	0	0	1.0651
27152	82	77.778	18	TGACAGCAACAATACGTGAG	6	0	0	0	0	0	13.6	0	0	0	0	0	0	0	0	0	0	0	0	0	0	0	0	0	0	0	0	1.06054
27238	71	85	20	ACAAGTGAGAGAATATAAAT	6	0	0	0	0	0	13.6	0	0	0	0	0	0	0	0	0	0	0	0	0	0	0	0	0	0	0	0	1.06054
27307	69	88.889	18	AAGTGAGAGAATATAAATAT	6	0	0	0	0	0	13.6	0	0	0	0	0	0	0	0	0	0	0	0	0	0	0	0	0	0	0	0	1.06054
27308	70	85	20	CAAGTGAGAGAATATAAATA	6	0	0	0	0	0	13.6	0	0	0	0	0	0	0	0	0	0	0	0	0	0	0	0	0	0	0	0	1.06054
27460	85	80	15	ATGACAGCAACAATACGTGA	6	0	0	0	0	0	13.6	0	0	0	0	0	0	0	0	0	0	0	0	0	0	0	0	0	0	0	0	1.06054
27461	85	80	15	CATGACAGCAACAATACGTG	6	0	0	0	0	0	13.6	0	0	0	0	0	0	0	0	0	0	0	0	0	0	0	0	0	0	0	0	1.06054
27462	85	75	20	CCATGACAGCAACAATACGT	6	0	0	0	0	0	13.6	0	0	0	0	0	0	0	0	0	0	0	0	0	0	0	0	0	0	0	0	1.06054
27463	87	75	20	TGCCATGACAGCAACAATAC	6	0	0	0	0	0	13.6	0	0	0	0	0	0	0	0	0	0	0	0	0	0	0	0	0	0	0	0	1.06054
27464	88	100	8	GCCATGACAGCAACAATACG	6	0	0	0	0	0	13.6	0	0	0	0	0	0	0	0	0	0	0	0	0	0	0	0	0	0	0	0	1.06054
27465	90	78.947	19	GGTGCCATGACAGCAACAAT	6	0	0	0	0	0	13.6	0	0	0	0	0	0	0	0	0	0	0	0	0	0	0	0	0	0	0	0	1.06054
27466	90	77.778	18	GTGCCATGACAGCAACAATA	6	0	0	0	0	0	13.6	0	0	0	0	0	0	0	0	0	0	0	0	0	0	0	0	0	0	0	0	1.06054
14921	56	95	20	TAAATATGAGTGTGTGGGCG	17	0.4	0.6	0	0	0	37.5	0	17.5	15	0.5	0	0	0.4	1	0.5	0.8	0	0	0	0	0	0	0	0	0.2	0.2	1.05733
31636	144	90.476	21	TCCTCCCTCCCTCCCTCCGC	7	0	0	0.5	0	0	15.6	0	0	0	0	0	0	0	0	0	0	0	0	0	0	0	0	0	0	0	0	1.05311
31722	142	94.737	19	CTCCCTCCCTCCCTCCGCTG	7	0	0	0.5	0	0	15.6	0	0	0	0	0	0	0	0	0	0	0	0	0	0	0	0	0	0	0	0	1.05311
31723	143	94.444	18	CCTCCCTCCCTCCCTCCGCT	7	0	0	0.5	0	0	15.6	0	0	0	0	0	0	0	0	0	0	0	0	0	0	0	0	0	0	0	0	1.05311
31901	153	88.235	17	CTCTCCTCCCTCCCTCCCTC	7	0	0	0	0	0	15.6	0	0	0	0	0.6	0	0	0	0	0	0	0	0	0.2	0	0	0	0	0	0	1.05311
31952	150	85	20	TCTCCTCCCTCCCTCCCTCC	7	0	0	0	0	0	15.6	0	0	0	0	0.6	0	0	0	0	0	0	0	0	0	0	0	0	0	0	0	1.05311
32141	145	90	20	CTCCTCCCTCCCTCCCTCCG	7	0	0	0	0	0	15.6	0	0	0	0	0	0	0	0	0	0	0	0	0	0	0	0	0	0	0	0	1.05311
20812	23	94.737	19	CTTGGTCCTTTCAGAGCCTT	0	0.4	0	0	0	17.7	37.8	0	0.4	0	0	1.1	0	6	0	0	0	0	0	2.6	1	3.4	0.8	1.5	0	2.8	0.2	1.05302
23359	43	88.889	18	TAGGCGGTGAGTGTGCTGTT	12	0	0	0	0	0	25.9	0	0	0	0	0	0	0	0	0	0	0	0	0	0	0	0	0	0	0	0	1.04909
23360	44	85	20	GTAGGCGGTGAGTGTGCTGT	12	0	0	0	0	0	25.9	0	0	0	0	0	0	0	0	0	0	0	0	0	0	0	0	0	0	0	0	1.04909
23559	40	89.474	19	CGGTGAGTGTGCTGTTGTTC	12	0	0	0	0	0	25.9	0	0	0	0	0	0	0	0	0	0	0	0	0	0	0	0	0	0	0	0	1.04909
23560	40	88.889	18	GGTGAGTGTGCTGTTGTTCC	12	0	0	0	0	0	25.9	0	0	0	0	0	0	0	0	0	0	0	0	0	0	0	0	0	0	0	0	1.04909
23628	33	85	20	TGAGTGTGCTGTTGTTCCTT	12	0	0	0	0	0	25.9	0	0	0	0	0	0	0	0	0	0	0	0	0	0	0	0	0	0	0	0	1.04909
23629	34	85	20	GTGAGTGTGCTGTTGTTCCT	12	0	0	0	0	0	25.9	0	0	0	0	0	0	0	0	0	0	0	0	0	0	0	0	0	0	0	0	1.04909
23790	32	88.889	18	GAGTGTGCTGTTGTTCCTTT	12	0	0	0	0	0	25.9	0	0	0	0	0	0	0	0	0	0	0	0	0	0	0	0	0	0	0	0	1.04909
14750	58	95	20	TATAAATATGAGTGTGTGGG	18	0.4	0.6	0	0	0	38.3	0	17.5	15	0	0	0	0.4	1	0.5	0.8	0	0	0	0	0	0	0	0	0.2	0.2	1.04853
14751	59	95	20	ATATAAATATGAGTGTGTGG	18	0.4	0.6	0	0	0	38.3	0	17.5	15	0	0	0	0.4	1	0.5	0.8	0	0	0	0	0	0	0	0	0.2	0.2	1.04853
20897	54	94.737	19	TATATGTGTGTGTGTGCGGT	6	0	0	0	0	0.1	14.6	5.8	4.4	3.7	0.2	0	0	0	0	0	0.8	0	0	4.6	3.7	2.6	3.4	6.6	1.8	3.7	2.6	1.03747
26777	37	85	20	AGTGTTTGTGCTGTTTTGGT	5	4.9	5	4.4	3.5	2.8	11.3	0	0	0	0	0	0	0	0	0	0	0	0	0	0	0	0	0	0	0	0	1.03562
26779	38	84.211	19	CAGTGTTTGTGCTGTTTTGG	5	4.9	5	4.4	3.5	2.8	11.3	0	0	0	0	0	0	0	0	0	0	0	0	0	0	0	0	0	0	0	0	1.03562
26780	39	80.952	21	GCAGTGTTTGTGCTGTTTTG	5	4.9	5	4.4	3.5	2.8	11.3	0	0	0	0	0	0	0	0	0	0	0	0	0	0	0	0	0	0	0	0	1.03562
31902	153	89.474	19	CTCTCTCCTCCCTCCCTCCC	7	0	0	0	0	0	15.4	0	0	0	0	0.6	0	0	0	0	0	0	0	0	0.2	0	0	0	0	0	0	1.03562
31954	153	88.889	18	TCTCTCCTCCCTCCCTCCCT	7	0	0	0	0	0	15.4	0	0	0	0	0.6	0	0	0	0	0	0	0	0	0.2	0	0	0	0	0	0	1.03562
27970	99	90	20	GTTTTTGCGGGGTGCCTTCA	8	0	0	0	0	0	17.4	0	0	0	0	0	0	0	0	0	0	0	0	0.7	0	0	0	0	0	0	0	1.03171
28143	100	90	20	TGTTTTTGCGGGGTGCCTTC	8	0	0	0	0	0	17.4	0	0	0	0	0	0	0	0	0	0	0	0	0.7	0	0	0	0	0	0	0	1.03171
28357	101	90	20	TTGTTTTTGCGGGGTGCCTT	8	0	0	0	0	0	17.4	0	0	0	0	0	0	0	0	0	0	0	0	0	0	0	0	0	0	0	0	1.03171
28358	102	90	20	GTTGTTTTTGCGGGGTGCCT	8	0	0	0	0	0	17.4	0	0	0	0	0	0	0	0	0	0	0	0	0	0	0	0	0	0	0	0	1.03171
27387	68	89.474	19	AGTGAGAGAATATAAATATG	6	0	0	0	0	0	13.3	0	0	0	0	0	0	0	0	0	0	0	0	0	0	0	0	0	0	0	0	1.03059
20879	24	94.444	18	TCTTGGTCCTTTCAGAGCCT	0	0.4	0	0	0	18.1	38	0	0	0	0	0.6	0	6.4	0	0	0	0	0	2.6	1	3.4	0.4	1.5	0	2.6	0.2	1.0299
23418	47	88.889	18	GTGTAGGCGGTGAGTGTGCT	12	0	0	0	0	0	25.4	0	0	0	0	0	0	0	0	0	0	0	0	0	0	0	0	0	0	0	0	1.02203
23419	47	90	20	GTGTGTAGGCGGTGAGTGTG	12	0	0	0	0	0	25.4	0	0	0	0	0	0	0	0	0	0	0	0	0	0	0	0	0	0	0	0	1.02203
23420	47	88.235	17	TGTAGGCGGTGAGTGTGCTG	12	0	0	0	0	0	25.4	0	0	0	0	0	0	0	0	0	0	0	0	0	0	0	0	0	0	0	0	1.02203
23421	47	89.474	19	TGTGTAGGCGGTGAGTGTGC	12	0	0	0	0	0	25.4	0	0	0	0	0	0	0	0	0	0	0	0	0	0	0	0	0	0	0	0	1.02203
20957	55	94.444	18	ATATATGTGTGTGTGTGCGG	6	0	0	0	0	0.1	14.4	5.8	4.4	3.7	0.2	0	0	0	0	0	0.8	0	0	4.6	3.7	2.6	3.4	6.6	1.8	3.7	2.6	1.01886
10380	150	94.737	19	TCTCTTACTTCCCTCCTCCT	8	0	0	0	0	0	44.3	0	0	0	1.4	4.5	2	0.4	0	0.5	0	0	0	17.1	20.7	16.2	15.5	21.4	16.9	19.2	13	1.01601
26908	32	85	20	TTGTGCTGTTTTGGTTCTTT	5	4.9	5	4.4	3.5	2.8	11.1	0	0	0	0	0	0	0	0	0	0	0	0	0	0	0	0	0	0	0	0	1.01197
26992	33	77.778	18	TTTGTGCTGTTTTGGTTCTT	5	4.9	5	4.4	3.5	2.8	11.1	0	0	0	0	0	0	0	0	0	0	0	0	0	0	0	0	0	0	0	0	1.01197
26994	37	85	20	GTGTTTGTGCTGTTTTGGTT	5	4.9	5	4.4	3.5	2.8	11.1	0	0	0	0	0	0	0	0	0	0	0	0	0	0	0	0	0	0	0	0	1.01197
26995	37	84.211	19	TGTTTGTGCTGTTTTGGTTC	5	4.9	5	4.4	3.5	2.8	11.1	0	0	0	0	0	0	0	0	0	0	0	0	0	0	0	0	0	0	0	0	1.01197
27143	34	80.952	21	GTTTGTGCTGTTTTGGTTCT	5	4.9	5	4.4	3	2.8	11.1	0	0	0	0	0	0	0	0	0	0	0	0	0	0	0	0	0	0	0	0	1.01197
12647	57	95	20	ATAAATATCTGTGTGTGGGC	15	0	0	0	0	0	36.5	0	2.6	5.9	1	0	0	0	0	0	0	0	0	0	0	11.7	17.6	13.3	14	14.5	11.6	1.01159
7591	47	100	16	GTGGGCGGTGTGTGTGCTGA	31	37.5	7.5	4.4	6.9	2	76.6	0	0	0	0	0	0	0.4	11.5	13.7	15.9	26.2	0	0.7	0	0	0	0	0	0.2	0	1.0112
23963	31	89.474	19	AGTGTGCTGTTGTTCCTTTC	12	0	0	0	0	0	25.2	0	0	0	0	0	0	0	0	0	0	0	0	0	0	0	0	0	0	0	0.2	1.01106
28478	105	89.474	19	ACGGTTGTTTTTGCGGGGTG	8	0	0	0	0	0	17.1	0	0	0	0	0	0	0	0	0	0	0	0	0	0.2	0	0	0	0	0	0	1.00799
28535	103	90	20	GGTTGTTTTTGCGGGGTGCC	8	0	0	0	0	0	17.1	0	0	0	0	0	0	0	0	0	0	0	0	0	0	0	0	0	0	0	0	1.00799
28536	104	90	20	CGGTTGTTTTTGCGGGGTGC	8	0	0	0	0	0	17.1	0	0	0	0	0	0	0	0	0	0	0	0	0	0	0	0	0	0	0	0	1.00799
7607	47	100	15	TGGGCGGTGTGTGTGCTGAT	31	37.5	7.5	4.4	6.9	2	76.3	0	0	0	0	0	0	0.4	11.5	13.7	15.9	26.6	0	0.7	0	0	0	0	0	0.2	0	1.00561
7997	42	90	20	GGGCGGTGTGTGTGCTGATG	31	37.5	7.5	4.4	6.9	2	76.1	0	0	0	0	0	0	0.4	11.5	13.3	15.1	11.5	0	0.7	0	0	0	0	0	0.2	0	1.00187
12547	59	95	20	ATATAAATATCTGTGTGTGG	15	0	0	0	0	0	37	0	2.6	5.9	1	0	0	0	0	0	0	0	0	0	0	11.7	18	13.8	14	14.5	11.6	1
12558	58	95	20	TATAAATATCTGTGTGTGGG	15	0	0	0	0	0	37	0	2.6	5.9	1	0	0	0	0	0	0	0	0	0	0	11.7	18	13.8	14	14.5	11.6	1
36943	153	100	16	CCCTTCTCTTCCTTCCCTCC	0	1.3	1.9	0	0	0.5	4.8	0	0	0	1.7	0.6	0.7	1.1	1.4	0	0	1.3	0	0.7	0.7	1.1	0	0	0	0	0.5	1
21779	47	85	20	GTGTATGGGCAGTGTTTGTG	8	0	0	0	0	0	16.9	0	0	0	0	0	0	0	0	0	0	0	0	0	0	0	0	0	0	0	0	0.991963
28608	106	88.889	18	AACGGTTGTTTTTGCGGGGT	8	0	0	0	0	0	16.9	0	0	0	0	0	0	0	0	0	0	0	0	0	0	0	0	0	0	0	0	0.991963
14664	60	95	20	CATATAAATATGAGTGTGTG	19	0.4	0.6	0	0	0	38.5	0	17.5	15	0	0	0	0.4	1	0.5	0.8	0	0	0	0	0	0	0	0	0.2	0.2	0.981853
20130	65	89.474	19	AGAGTATGTAAATATGTGTT	11	0	10.7	6.8	6.4	0	22.7	0	0	0	0	0	0	0.4	0	0	0	0	0	0	0	0	0	0	0	0	0	0.981853
20216	65	88.889	18	GAGTATGTAAATATGTGTTT	11	0	10.7	6.3	6.4	0	22.7	0	0	0	0	0	0	0.4	0	0	0	0	0	0	0	0	0	0	0	0	0	0.981853
23497	55	100	18	AGATATGTGTGTGTGGGCGG	1	1.8	1.9	2.9	2.5	2.7	14.6	0	0.4	0	1.2	1.1	0	0	6.7	6.9	1.7	1.3	0.7	2.6	1.7	1.1	0.8	1	1.8	0.7	0.9	0.981621
10699	154	94.118	17	GTCTCTCCTCCTTCCCTCTT	30	0	16.3	14.5	16.8	0	60.2	0.3	0	0	0	0	0	0	0	0	0	0	0	0	0	0	0	0	0	0	0	0.981263
10736	154	94.118	17	AGTCTCTCCTCCTTCCCTCT	30	0	15.7	14.5	16.8	0	60.2	0	0	0	0	0	0	0	0	0	0	0	0	0	0	0	0	0	0	0	0	0.981263
14611	61	95	20	GCATATAAATATGAGTGTGT	19	0.4	0.6	0	0	0	38.3	0	17.5	15.5	0	0	0	0.4	1	0.5	0.8	0	0	0	0	0	0	0	0	0.2	0.2	0.974529
15170	55	94.737	19	TAATATGTGTGCGTGGGCGG	8	0	13.8	12.1	13.8	0	28	0	0.9	4.8	1.2	6.3	3.4	0.4	0	0.5	0	0.4	1.3	0.7	0.5	0.4	0.8	0	5.3	1.2	0.5	0.970456
7910	24	94.444	18	TTGGTCCTTTCAGAGCCTCC	8	3.1	10.1	14	12.4	3.8	35.8	0.6	0	0.5	15	7.4	9.4	10.3	0.5	0	0.8	0.4	5.4	17.8	12.1	10.5	9.7	3.6	5.3	8.4	5.8	0.968973
7872	42	89.474	19	GGCGGTGTGTGTGCTGATGG	31	38.4	8.2	4.4	6.9	2	76.1	0	0	0	0	0	0	0.4	11.5	13.7	15.1	15.1	0	0	0	0	0	0	0	0.2	0	0.968535
28708	107	88.235	17	CAACGGTTGTTTTTGCGGGG	8	0	0	0	0	0	16.6	0	0	0	0	0	0	0	0	0	0	0	0	0	0	0	0	0	0	0	0	0.967579
23285	26	85.714	21	TGTTTTGGTTCTTTCAGAGC	5	5.7	5	5.3	4	3.4	12.1	0	0	0	0	0	0	0	0	0	0	0	0	0	0	0	0	0	0	0	0	0.967334
24398	29	88.889	18	CTGTTTTGGTTCTTTCAGAG	4	3.1	5	5.3	4	2.7	11.3	0	0	0	0	0	0	0	0	0	0	0	0	0	0	0	0	0	0	0	0	0.965235
14560	62	95	20	AGCATATAAATATGAGTGTG	19	0.4	0.6	0.5	0	0.1	38	0	17.5	15.5	0.2	0	0	0.4	1	0.5	0.8	0	0	0	0	0	0	0	0	0.2	0.2	0.963474
14564	63	95	20	GAGCATATAAATATGAGTGT	19	0.4	0.6	0.5	0	0	38	0	17.5	15.5	0.2	0	0	0.4	1	0.5	0.8	0	0	0	0	0	0	0	0	0.2	0.2	0.963474
20844	60	89.474	19	ATACAAATATGTGTGTTTGC	11	0	0	0	0	0	22.4	0	0	0	0	0	0	0	0	0	0	0	0	0	0	0	0	0	0	0	0	0.963474
20845	60	88.889	18	TACAAATATGTGTGTTTGCG	11	0	0	0	0	0	22.4	0	0	0	0	0	0	0	0	0	0	0	0	0	0	0	0	0	0	0	0	0.963474
16830	151	85	20	TCTCGCTTCCTTTCCTTCTC	13	7.5	1.3	1	2	0.4	26.2	0	0	0	0	0	0	0	0	0	0	0	0	0	0	0	0	0	0	0	0	0.95818
26787	104	94.737	19	AGGTTGTGTTTGCGGGGTGC	6	0.9	0	0.5	0	0	12.6	0	0	0	0	0	0	0	0	0	0	0	0	0	0	0.4	0	0.5	0	0	0	0.95818
27672	108	85	20	GCGAAGGTTGTGTTTGCGGG	6	0	0	0	0	0	12.6	0	0	0	0	0	0	0	0	0	0	0	0	0	0	0	0	0	0	0	0	0.95818
27673	109	85	20	GGCGAAGGTTGTGTTTGCGG	6	0	0	0	0	0	12.6	0	0	0	0	0	0	0	0	0	0	0	0	0	0	0	0	0	0	0	0	0.95818
27674	110	85	20	CGGCGAAGGTTGTGTTTGCG	6	0	0	0	0	0	12.6	0	0	0	0	0	0	0	0	0	0	0	0	0	0	0	0	0	0	0	0	0.95818
27675	111	85	20	GCGGCGAAGGTTGTGTTTGC	6	0	0	0	0	0	12.6	0	0	0	0	0	0	0	0	0	0	0	0	0	0	0	0	0	0	0	0	0.95818
17858	60	90	20	CATATTAATATGTGTGCGTG	8	0	13.8	11.1	13.8	0	27.7	0	0	0	0.2	0	0	0	0	0	0	0	0	0	0	0	0	0	0	0	0	0.955454
17914	56	94.444	18	TTAATATGTGTGCGTGGGCG	8	0	13.8	11.1	13.8	0	27.7	0	0	0	0.2	0	0	0	0	0	0	0	0	0	0	0	0	0	0	0	0	0.955454
17915	59	90	20	ATATTAATATGTGTGCGTGG	8	0	13.8	11.1	13.8	0	27.7	0	0	0	0.2	0	0	0	0	0	0	0	0	0	0	0	0	0	0	0	0	0.955454
10910	150	95	20	CTCTCTTACTTCCCTCCTCC	8	0	0	0	0	0	43.6	0	0	0	1.4	4.5	2.7	0.4	0	0.5	0	0	0	12.5	11.8	16.2	15.5	22	16.9	19.2	13	0.95541
20876	60	93.333	15	ACAAATATGTGTGTTTGCGG	11	0	0	0	0	0	22.2	0	0	0	0	0	0	0	0	0	0	0	0	0	0	0	0	0	0	0	0	0.95109
22001	47	84.211	19	TGTATGGGCAGTGTTTGTGC	8	0	0	0	0	0	16.4	0	0	0	0	0	0	0	0	0	0	0	0	0	0	0	0	0	0	0	0	0.95109
22022	47	83.333	18	GTATGGGCAGTGTTTGTGCT	8	0	0	0	0	0	16.4	0	0	0	0	0	0	0	0	0	0	0	0	0	0	0	0	0	0	0	0	0.95109

## Sheet: 12SF
					DTU I							DTU II			DTU III				DTU IV					DTU V		DTU VI
Rank	Start	% ident	HSP	K-mer	Colomb	D8	Dm28c A	Dm28c B1	Dm28c B2	G	Tula cl0	12SFb	Y A1	Y A2	222 A	222 B1	222 B2	3663	4167 A	4167 B1	4167 B2	AM14	CanIII	LL014	SO3	CL Br A	CL Br B	CL Br C1	CL Br C2	Peruana	CP300
29008	146	89.474	19	TTTCCTCCCCTCCTCCTTCC	0	0	0	0	0	0	0	30.3	1.8	2.1	0.7	0	1.3	0	1	0	0	0.4	0	0.7	0	0.4	0	0	0	0.7	0.5	3.33582
31710	60	90	20	CATGTAAATATGTGTGGGTG	0	0.4	0	0	0	0.1	0	21.9	0	0	0	0	0	0	0.5	0	0.8	0.9	1.3	2.6	1.2	0	0	0	0.6	0	0	2.66928
31788	59	90	20	ATGTAAATATGTGTGGGTGG	0	0.4	0	0	0	0.1	0	21.6	0	0	0	0	0	0	0.5	0	0.8	0.9	1.3	2.6	1.2	0	0	0	0.6	0	0	2.65025
32005	57	94.737	19	GTAAATATGTGTGGGTGGGC	0	0	0	0	0	0.1	0	21.3	0	0	0	0	0	0	0.5	0	0.8	0.9	1.3	2.6	1.2	0	0	0	0.6	0	0	2.63097
32006	58	94.444	18	TGTAAATATGTGTGGGTGGG	0	0	0	0	0	0.1	0	21.3	0	0	0	0	0	0	0.5	0	0.8	0.9	1.3	2.6	1.2	0	0	0	0.6	0	0	2.63097
12068	72	80	20	AACAGGTGAGTGCATACAAA	0	0.4	0	0	0	0	0	96.8	12.3	15	0	0	0	0	0	0	0	0	0	7.9	9.6	7.9	6.7	9.2	4.7	8	4.2	2.61176
12079	69	83.333	18	AGGTGAGTGCATACAAATAT	0	0.4	0	0	0	0	0	96.8	12.3	15	0	0	0	0	0	0	0	0	0	7.9	9.6	7.9	6.7	9.2	4.7	8	3.9	2.61176
12091	70	80	20	CAGGTGAGTGCATACAAATA	0	0.4	0	0	0	0	0	96.6	12.3	15	0	0	0	0	0	0	0	0	0	7.9	9.6	7.9	6.7	9.2	4.7	8	3.9	2.60881
12092	71	80	20	ACAGGTGAGTGCATACAAAT	0	0.4	0	0	0	0	0	96.6	12.3	15	0	0	0	0	0	0	0	0	0	7.9	9.6	7.9	6.7	9.2	4.7	8	3.9	2.60881
12088	68	84.211	19	GGTGAGTGCATACAAATATG	0	0.4	0	0	0	0	0	96.3	12.3	15	0	0	0	0	0	0	0	0	0	7.9	9.6	7.9	6.7	9.2	4.7	8	3.9	2.60437
11835	76	85	20	CAGCAACAGGTGAGTGCATA	0	0.4	0	0	0	0	0	97.4	14.5	15.5	0	0	0	0	0	0	0	0	0	8.6	9.6	7.9	6.7	9.2	5.3	8.2	4.6	2.57619
11858	73	80	20	CAACAGGTGAGTGCATACAA	0	0.4	0	0	0	0	0	97.4	14.5	15.5	0	0	0	0	0	0	0	0	0	8.6	9.6	7.9	6.7	9.2	4.7	8.2	4.6	2.57619
11859	76	83.333	18	GCAACAGGTGAGTGCATACA	0	0.4	0	0	0	0	0	97.4	14.5	15.5	0	0	0	0	0	0	0	0	0	8.6	9.6	7.9	6.7	9.2	4.7	8.2	4.6	2.57619
11876	76	84.211	19	AGCAACAGGTGAGTGCATAC	0	0.4	0	0	0	0	0	97.1	14.5	15.5	0	0	0	0	0	0	0	0	0	8.6	9.6	7.9	6.7	9.2	4.7	8.2	4.6	2.57179
9418	105	80.952	21	ACGGTTTTGTGCGTTGGGTG	0	0	0	0	0	0	0	66.8	0	0	0	0	0	0	0	0	0	0	0	10.6	9.6	10.2	0.4	0	0.6	8.9	8.1	2.54716
9427	42	81.25	16	GACGGTTTTGTGCGTTGGGT	0	0	0	0	0	0	0	66.8	0	0	0	0	0	0	0	0	0	0	0	10.6	9.6	10.2	0.4	0	0.6	8.9	8.1	2.54716
9494	103	80	20	GGTTTTGTGCGTTGGGTGCC	0	0	0	0	0	0	0	66.8	0	0	0	0	0	0	0	0	0	0	0	10.6	9.6	10.2	0.4	0	0.6	8.9	8.1	2.54716
9495	104	81.818	22	CGGTTTTGTGCGTTGGGTGC	0	0	0	0	0	0	0	66.8	0	0	0	0	0	0	0	0	0	0	0	10.6	9.6	10.2	0.4	0	0.6	8.9	8.1	2.54716
9523	103	86.667	15	GTTTTGTGCGTTGGGTGCCA	0	0	0	0	0	0	0	66.2	0	0	0	0	0	0	0	0	0	0	0	10.6	9.6	10.2	0.4	0	0.6	8.7	7.9	2.53434
9343	103	86.667	15	TTTGTGCGTTGGGTGCCATG	0	0	0	0	0	0	0	67.4	0	0	0	0	0	0	0	0	0	0	0	9.9	9.8	10.9	0.4	0	0.6	9.1	8.3	2.52303
9357	103	86.667	15	TTGTGCGTTGGGTGCCATGA	0	0	0	0	0	0	0	67.4	0	0	0	0	0	0	0	0	0	0	0	9.9	9.8	10.9	0.4	0	0.6	9.1	8.3	2.52303
9244	114	88.889	18	CGCGGCGACGGTTTTGTGCG	0	0	0	0	0	1	0	68	0	0	0	0	0	0	0	0	0	0	0.7	11.2	9.6	10.5	0.4	0.5	0.6	8.9	8.3	2.49972
9267	114	89.474	19	ACGCGGCGACGGTTTTGTGC	0	0	0	0	0	1	0	68	0	0	0	0	0	0	0	0	0	0	0.7	11.2	9.6	10.5	0.4	0.5	0.6	8.9	8.3	2.49972
9275	114	88.235	17	GCGGCGACGGTTTTGTGCGT	0	0	0	0	0	0	0	68	0	0	0	0	0	0	0	0	0	0	0	11.2	9.6	10.5	0.4	0	0.6	8.9	8.3	2.49972
9283	114	87.5	16	CGGCGACGGTTTTGTGCGTT	0	0	0	0	0	0	0	68	0	0	0	0	0	0	0	0	0	0	0	11.2	9.6	10.2	0.4	0	0.6	8.9	8.3	2.49972
36512	26	89.474	19	CTTGTTGTTCCTTTCAGAGC	0	1.3	0	0	0	0.3	0.5	12	0	0	0	0	1.3	0	0	0	0	0	0	0	1	0.8	1.3	0	0	0	0	2.49881
9497	103	86.667	15	TTTTGTGCGTTGGGTGCCAT	0	0	0	0	0	0	0	66.2	0	0	0	0	0	0	0	0	0	0	0	10.6	9.6	10.9	0.4	0	0.6	8.9	7.9	2.4975
9360	114	85.714	14	GCGACGGTTTTGTGCGTTGG	0	0	0	0	0	0	0	67.1	0	0	0	0	0	0	0	0	0	0	0	11.2	9.8	10.2	0.4	0	0.6	8.9	8.1	2.48077
9370	114	86.667	15	GGCGACGGTTTTGTGCGTTG	0	0	0	0	0	0	0	67.1	0	0	0	0	0	0	0	0	0	0	0	11.2	9.6	10.2	0.4	0	0.6	8.9	8.1	2.48077
9394	110	82.353	17	CGACGGTTTTGTGCGTTGGG	0	0	0	0	0	0	0	67.1	0	0	0	0	0	0	0	0	0	0	0	11.2	9.8	10.2	0.4	0	0.6	8.9	8.1	2.48077
9265	119	94.118	17	CAGTCACGCGGCGACGGTTT	0	0.9	0	0	0	0	0	66.2	0	0.5	0	0	0	0	0	0	0	0	0	11.2	10.1	11.3	0.4	0.5	0.6	8.7	8.8	2.4498
10945	77	85	20	GCAGCAACAGGTGAGTGCAT	0	0.4	0	0	0	0	0	97.7	17.1	16.6	0	0	0	0	0	0	0	0	0	11.2	12.3	9.8	7.1	12.8	5.8	11.2	6	2.44706
10956	78	85	20	TGCAGCAACAGGTGAGTGCA	0	0.4	0	0	0	0	0	97.1	17.1	16.6	0	0	0	0	0	0	0	0	0	11.2	12.5	9.8	7.1	12.8	5.8	11.2	6.3	2.43826
10957	79	85	20	CTGCAGCAACAGGTGAGTGC	0	0.4	0	0	0	0	0	97.1	17.1	16.6	0	0	0	0	0	0	0	0	0	11.2	12.5	9.8	7.1	12.8	5.8	11.2	6.3	2.43826
10958	82	88.889	18	ACTGCAGCAACAGGTGAGTG	0	0.4	0	0	0	0	0	97.1	17.1	16.6	0	0	0	0	0	0	0	0	0	11.2	12.5	9.8	7.1	12.8	5.8	11.2	6.3	2.43826
9601	119	94.118	17	AGTCACGCGGCGACGGTTTT	0	0.9	0	0	0	0	0	65.3	0	0.5	0	0	0	0	0	0	0	0	0	11.2	9.6	11.3	0.4	0.5	0.6	8.7	8.3	2.43035
32390	112	84.211	19	TGCCGCGATGGTTGTGTGTG	0	0	0	0	0	0	0	18.1	0.9	1.1	0	0	0	0	0	0	0	0	0	0	0	2.6	0.8	1.5	0.6	2.3	1.2	2.4075
32391	113	83.333	18	ATGCCGCGATGGTTGTGTGT	0	0	0	0	0	0	0	18.1	0.9	1.1	0	0	0	0	0	0	0	0	0	0	0	2.6	0.8	1.5	0.6	2.3	1.2	2.4075
32392	114	80	20	CATGCCGCGATGGTTGTGTG	0	0	0	0	0	0	0	18.1	0.9	1.1	0	0	0	0	0	0	0	0	0	0	0	2.6	0.8	1.5	0.6	2.3	1.2	2.4075
32393	115	80	20	TCATGCCGCGATGGTTGTGT	0	0	0	0	0	0	0	18.1	0.9	1.1	0	0	0	0	0	0	0	0	0	0	0	2.6	0.8	1.5	0.6	2.3	1.2	2.4075
32394	116	80	20	GTCATGCCGCGATGGTTGTG	0	0	0	0	0	0	0	18.1	0.9	1.1	0	0	0	0	0	0	0	0	0	0	0	2.6	0.8	1.5	0.6	2.3	1.2	2.4075
32467	117	80	20	GGTCATGCCGCGATGGTTGT	0	0	0	0	0	0	0	18.1	0.9	1.1	0	0	0	0	0	0	0	0	0	0	0	2.6	0.8	1.5	0.6	2.3	0.9	2.4075
32468	118	80	20	CGGTCATGCCGCGATGGTTG	0	0	0	0	0	0	0	18.1	0.9	1.1	0	0	0	0	0	0	0	0	0	0	0	2.6	0.8	1.5	0.6	2.3	0.9	2.4075
32469	119	80	20	CCGGTCATGCCGCGATGGTT	0	0	0	0	0	0	0	18.1	0.9	1.1	0	0	0	0	0	0	0	0	0	0	0	2.6	0.8	1.5	0.6	2.3	0.9	2.4075
32470	120	80	20	TCCGGTCATGCCGCGATGGT	0	0	0	0	0	0	0	18.1	0.9	1.1	0	0	0	0	0	0	0	0	0	0	0	2.6	0.8	1.5	0.6	2.3	0.9	2.4075
26587	29	88.889	18	GCTGTTGTTGTTACTTTCAG	0	0	0	0	0	0	0	31.2	0.9	1.1	0	0	0	0	0	0	0	0	0	5.3	1.5	0.8	2.1	0.5	0	2.3	0.7	2.35364
26588	30	88.235	17	TGCTGTTGTTGTTACTTTCA	0	0	0	0	0	0	0	31.2	0.9	1.1	0	0	0	0	0	0	0	0	0	5.3	1.5	0.8	2.1	0.5	0	2.3	0.7	2.35364
26678	31	85	20	GTGCTGTTGTTGTTACTTTC	0	0	0	0	0	0	0	31.2	0.9	1.1	0	0	0	0	0	0	0	0	0	5.3	1.2	0.8	2.1	0.5	0	2.3	0.7	2.35364
26560	33	85	20	GTGTGCTGTTGTTGTTACTT	0	0	0	0	0	0	0	30.9	0.9	1.1	0	0	0	0	0	0	0	0	0	5.3	1.5	0.8	2.1	1	0.6	1.6	0.7	2.34013
26868	32	85	20	TGTGCTGTTGTTGTTACTTT	0	0	0	0	0	0	0	30.9	0.9	1.1	0	0	0	0	0	0	0	0	0	5.3	1.2	0.8	2.1	0.5	0	1.9	0.7	2.34013
26550	39	94.118	17	TGTGTGTGCTGTTGTTGTTA	0	0	0	0	0	0	0	30.6	0.9	1.1	0	0	0	0	0	0	0	0	0	5.3	1.7	0.8	2.1	1	0.6	1.6	0.7	2.3265
26593	39	93.75	16	GTGTGTGCTGTTGTTGTTAC	0	0	0	0	0	0	0	30.6	0.9	1.1	0	0	0	0	0	0	0	0	0	5.3	1.7	0.8	2.1	1	0.6	1.6	0.7	2.3265
26634	34	85	20	TGTGTGCTGTTGTTGTTACT	0	0	0	0	0	0	0	30.6	0.9	1.1	0	0	0	0	0	0	0	0	0	5.3	1.5	0.8	2.1	1	0.6	1.6	0.7	2.3265
32358	125	87.5	16	ATCCGGTCATGCCGCGATGG	0	0	0	0	0	0	0	18.1	0.9	1.1	0	0	0	0	0	0	0	0	0	0	0	3	0.8	1.5	0.6	2.3	0.9	2.2555
32359	125	88.235	17	GATCCGGTCATGCCGCGATG	0	0	0	0	0	0	0	18.1	0.9	1.1	0	0	0	0	0	0	0	0	0	0	0	3	0.8	1.5	0.6	2.3	0.9	2.2555
21366	150	88.889	18	GCTCCTCATTCCCTCCTCCT	0	0	0	0	0	0	0	40	0	0.5	0	0	0	0	0	0	0	0	0	0	0	5.6	7.6	5.1	4.1	5.6	6.3	2.25322
21406	150	88.889	18	CGCTCCTCATTCCCTCCTCC	0	0	0	0	0	0	0	40	0	0.5	0	0	0	0	0	0	0	0	0	0	0	5.6	7.6	5.1	4.1	5.6	6	2.25322
21590	151	85	20	TCGCTCCTCATTCCCTCCTC	0	0	0	0	0	0	0	39.7	0	0.5	0	0	0	0	0	0	0	0	0	0	0	4.9	7.6	5.1	4.1	5.4	6	2.24262
21613	152	85	20	CTCGCTCCTCATTCCCTCCT	0	0	0	0	0	0	0	39.4	0	0.5	0	0	0	0	0	0	0	0	0	0	0	4.9	7.6	5.1	4.1	5.6	6	2.23195
21677	153	85	20	ACTCGCTCCTCATTCCCTCC	0	0	0	0	0	0	0	39.4	0	0.5	0	0	0	0	0	0	0	0	0	0	0	4.5	7.6	5.1	4.1	5.6	6	2.23195
21678	154	85	20	CACTCGCTCCTCATTCCCTC	0	0	0	0	0	0	0	39.4	0	0.5	0	0	0	0	0	0	0	0	0	0	0	4.5	7.6	5.1	4.1	5.6	6	2.23195
21679	155	85	20	TCACTCGCTCCTCATTCCCT	0	0	0	0	0	0	0	39.4	0	0.5	0	0	0	0	0	0	0	0	0	0	0	4.5	7.6	5.1	4.1	5.6	6	2.23195
21723	156	85	20	CTCACTCGCTCCTCATTCCC	0	0	0	0	0	0	0	38.8	0	0.5	0	0	0	0	0	0	0	0	0	0	0	4.5	7.6	5.1	4.1	5.9	6	2.21036
26559	28	89.474	19	CTGTTGTTGTTACTTTCAGT	0	0	0	0	0	0	0	30.9	0.9	1.1	0	0	0	0	0	0	0	0	0	5.9	1.5	0.8	2.1	0.5	0	2.1	0.7	2.20889
35450	52	85	20	TATGTGTGTGTGGTGTGTGT	0	0.4	0.6	0	0	0.4	0	12.8	0.4	0	1.7	0	2	0	0	1	0	0.4	0	0	0	0	0	0	0	0.2	0.2	2.20163
21771	157	85	20	GCTCACTCGCTCCTCATTCC	0	0	0	0	0	0	0	38.5	0	0.5	0	0	0	0	0	0	0	0	0	0	0	4.5	7.6	5.1	4.1	5.9	6	2.19944
22014	158	84.211	19	GGCTCACTCGCTCCTCATTC	0	0	0	0	0	0	0	38.5	0	0.5	0	0	0	0	0	0	0	0	0	0	0	4.1	7.6	5.1	2.9	5.9	6	2.19944
34466	39	95.238	21	GGCGGTGTGTGTTGTTGTTG	0	1.3	0	0.5	0	1	0.3	11.4	0	0	0	0	0	0.4	0	0	1.7	0	1.3	1.3	1.5	1.1	0	0	0	0.2	0.7	2.19931
21697	159	83.333	18	CGGCTCACTCGCTCCTCATT	0	0	0	0	0	0	0	38.5	0	0.5	0	0	0	0	0	0	0	0	0	0	0	4.1	8	5.1	4.1	6.1	6.3	2.13386
26901	125	90	20	CTCGATCCGGTCACACGGCG	0	0	0	0	0	0	0	11.7	0	0	0	0	0	0	1.9	1.5	1.7	1.1	1.3	0.7	0	0	0	0.5	0	0.2	0	2.1307
26902	125	94.118	17	TCGATCCGGTCACACGGCGA	0	0	0	0	0	0	0	11.7	0	0	0	0	0	0	1.9	1.5	1.7	1.1	1.3	0.7	0	0	0	0.5	0	0.2	0	2.1307
35470	131	94.444	18	TCCGCTCGATCCGGTCACAC	0	0	0	0	0	0	0	11.7	0	0	0	0	0	0	1.9	1.5	1.7	1.1	1.3	0.7	0	0	0	0	0	0.2	0	2.1307
36589	131	94.444	18	TTCCGCTCGATCCGGTCACA	0	0	0	0	0	0	0	11.7	0	0	0	0	0	0	1.9	1	1.7	1.1	0	0.7	0	0	0	0	0	0.2	0	2.1307
31974	125	88.889	18	GGATCCGGTCATGCCGCGAT	0	0	0	0	0	0	0	18.1	0.9	1.1	0	0	0	0	0	0	0	0	0	0	0	3.4	0.8	1.5	0.6	2.6	1.4	2.118
27683	88	89.474	19	TGCCATGACTGCAGCAACAG	0	0.9	0.6	0	0	0.1	0	26.5	0	0	0	1.7	1.3	1.1	1.4	0.5	0	0.4	0	3.3	5.4	0	0.4	0.5	0	0	0	2.10329
21502	46	85	20	TGTGTGTGCTCTGTGTGTGT	0	0	0	0	0	0	0	45.5	10.1	9.6	0	0	0	0	0	0	0	0	0	0	0	1.9	0	0	4.1	1.4	1.2	2.06667
26818	125	94.118	17	CGATCCGGTCACACGGCGAC	0	0	0	0	0	0	0	11.4	0	0	0	0	0	0	1.9	2	1.7	1.3	1.3	0.7	0	0	0	0.5	0	0.2	0	2.04731
12514	82	89.474	19	CACTGCAGCAACAGGTGAGT	0	0	0	0	0	0	0	70.9	17.1	16.6	0	0	0	0	0	0	0	0	0	8.6	7.4	9.8	7.1	12.8	5.8	11.2	6.3	1.99
3643	77	85	20	GCTGCAACACGTGAGTGCAT	0	8.8	0	0	0	0	0	37.9	6.1	5.9	0	0	0	0	5.3	6.4	8.4	0.4	0	0	0	0.4	0	0	0	0	0.5	1.98892
23745	47	94.737	19	ATGTGTGGGTGGTGTGTGTG	0	0	3.1	5.3	4.9	8.5	0	36.5	0	0.5	0	0.6	0	0.4	0.5	0	0	0	0	0	0.2	0.4	0	0	0	0.2	0.2	1.98089
8544	134	94.737	19	TCCTTCCGCTGGATCCGGTT	3	14.1	9.4	4.8	12.9	4.9	3	81.7	20.1	18.7	1.2	0	2	0	3.8	0.5	0.8	12	8.7	7.9	6.6	9.4	13	12.3	4.7	12.9	8.8	1.97064
23798	48	94.444	18	TATGTGTGGGTGGTGTGTGT	0	0	3.1	5.3	4.9	8.5	0	36.2	0	0.5	0	0.6	0	0.4	0.5	0	0	0	0	0	0.2	0.4	0	0	0	0.2	0.2	1.9693
3626	76	88.889	18	CTGCAACACGTGAGTGCATA	0	8.8	0	0	0	0	0	37.3	6.1	5.9	0	0	0	0	5.3	6.4	9.2	0.4	0	0	0.2	0.4	0	0	0	0	0.5	1.90878
35021	47	89.474	19	ATGTGTGTGTGGTGTGTGTG	0	0.4	0.6	0	0	0.4	0	12.8	0.4	0	1.9	0	2.7	0	0	1	0	0.4	0	0	0	0	0	0	0	0.2	0.2	1.89907
13286	75	89.474	19	TGCAACACGTGAGTGCATAT	0	9.3	0	0	0	0	0	37.3	6.1	5.9	0	0	0	0	5.3	6.4	9.2	0.4	0	0	0	0	0	0	0	0	0.5	1.8947
13652	47	89.474	19	TGTGTGTGTGGTGTGTGTGC	0	0	0.6	0	0	0.3	0.5	51.6	11.8	13.4	3.1	0.6	0.7	0.7	11.5	8.3	13.4	2.9	6.1	0	0.2	10.2	0.4	1.5	0.6	9.8	7.7	1.86899
13660	47	88.889	18	GTGTGTGTGGTGTGTGTGCT	0	0	0.6	0	0	0.3	0.5	51.3	11.8	13.4	3.1	0.6	0.7	0.7	11.5	8.3	13.4	2.9	6.1	0	0.2	10.2	0.4	1.5	0.6	9.8	7.7	1.86074
30025	22	93.75	16	TTTTTCCTTTCAGAGCCTTC	0	0	3.1	0.5	0	0	0	23	0	0	5.7	1.1	2	0	0	0	0	0	0	0.7	0	0	0	0	0	0	0	1.8408
11645	85	100	12	CACAGCAGCAGCAACACGTG	0	0	0	0	0	0.1	0	68.3	10.9	12.3	0	0	0	0	0	0	0	0	0	9.2	13	11.7	15.5	9.7	9.3	18.5	12.1	1.82938
26444	60	94.737	19	ATATAAATATGTGTGTTTGT	0	2.6	7.5	0.5	0	0.5	1.3	28.6	0.9	0	0	0	0	0	0.5	0	0.8	0.5	0.7	1.3	0.5	0	0	0	0	0.2	0	1.80006
26575	60	94.444	18	TATAAATATGTGTGTTTGTG	0	2.6	7.5	0.5	0	0.5	1.3	28.6	0.9	0	0	0	0	0	0.5	0	0.8	0.5	0.7	0.7	0.5	0	0	0	0	0.2	0	1.80006
8649	134	94.444	18	CCTTCCGCTGGATCCGGTTA	2	13.7	9.4	5.3	12.9	4.5	1.8	79.6	20.1	18.7	1	0	0	0	3.3	0	0.8	11.1	0.7	7.9	6.4	10.2	22.2	12.3	7	14.7	10.2	1.79666
8681	131	94.444	18	CTTCCGCTGGATCCGGTTAC	2	13.7	9.4	5.3	12.9	4.5	1.8	79.6	20.1	17.7	1	0	0	0	3.3	0	0	11.1	0.7	7.9	6.4	10.2	22.2	12.3	7	14.7	10.4	1.79666
14349	43	95	20	GTGGGCGGTGTGTGTGTTTT	0	0	0	0.5	0	0.8	0	54	11.8	13.9	0	0	0	0	0	0	0	0	0	0	0	15.1	8.4	14.8	12.3	0	13.2	1.77237
28641	76	94.118	17	CCAACACGTGAGAGCATACA	5	0.4	0	0	0.5	0.5	5.3	20.4	0	0	0.2	0	0	0	0	0	0	0	0	0	0	0	0.8	0	0	0	1.2	1.76419
24014	39	88.235	17	TGTGTGTTTGTGCTGTTGTT	0	0	0	0	0	0	0	30.3	0	0	0	0	0	0	0	0	0	0	0	4.6	2	8.3	2.1	5.1	1.2	3	3	1.75086
17460	149	100	17	CTTCCTTCCCTCCTCCCGTT	0	0	0	0	0	0	0	36.2	10.1	9.6	0	1.1	0	0	0	0	0	0	0	9.2	6.9	1.1	0	1	0.6	0.9	1.9	1.74474
17275	149	100	18	TCTTCCTTCCCTCCTCCCGT	0	0	0	0	0	0.1	0	36.5	10.1	10.2	0	1.1	0	0	0	0	0	0.4	0	9.2	6.9	1.1	0	1	0.6	1.2	1.9	1.74339
30797	76	94.118	17	ACCAACACGTGAGAGCATAC	5	0	0	0	0.5	0.5	5	19	0	0	0	0	0	0	0	0	0	0	0	0	0	0	0.4	0	0	0	0	1.73697
11317	101	90	20	TTGTGTATGCGGGTTGCCTT	0	0	0	0	0	0	0	75	0	0	0	0	0	0	0	0	0	0	0	21.8	12.3	15.8	11.8	13.3	18.1	12.6	11.1	1.73697
11652	100	90	20	TGTGTATGCGGGTTGCCTTC	0	0	0	0	0	0	0	74.4	0	0	0	0	0	0	0	0	0	0	0	21.8	12.3	15.8	11.3	13.3	18.1	12.6	11.1	1.72553
12950	56	95	20	TAAATATGTGTGTGAGGGCG	0	0.4	0	0	0	0.3	0.8	65.3	10.9	10.7	0	0.6	0.7	0	0.5	0	0	0.4	0	19.1	15	4.5	5.9	7.7	9.3	6.3	7.4	1.72181
11373	102	90	20	GTTGTGTATGCGGGTTGCCT	0	0	0	0	0	0	0	74.1	0	0	0	0	0	0	0	0	0	0	0	21.8	12.3	15.8	11.8	13.3	18.1	12.4	11.1	1.71978
11374	103	90	20	GGTTGTGTATGCGGGTTGCC	0	0	0	0	0	0	0	74.1	0	0	0	0	0	0	0	0	0	0	0	21.8	12.3	15.8	11.8	13.3	18.1	12.4	11.1	1.71978
11597	104	90	20	CGGTTGTGTATGCGGGTTGC	0	0	0	0	0	0	0	74.1	0	0	0	0	0	0	0	0	0	0	0	21.8	12.3	16.2	11.8	13.8	18.1	12.4	11.1	1.71978
11607	105	89.474	19	ACGGTTGTGTATGCGGGTTG	0	0	0	0	0	0	0	74.1	0	0	0	0	0	0	0	0	0	0	0	21.8	12.3	16.2	11.8	13.8	18.1	12.2	11.1	1.71978
11666	98	90	20	TGTATGCGGGTTGCCTTCAC	0	0	0	0	0	0	0	74.1	0	0	0	0	0	0	0	0	0	0	0	21.8	12.3	15.8	11.3	13.3	18.1	12.6	11.1	1.71978
11667	99	90	20	GTGTATGCGGGTTGCCTTCA	0	0	0	0	0	0	0	74.1	0	0	0	0	0	0	0	0	0	0	0	21.8	12.3	15.8	11.3	13.3	18.1	12.6	11.1	1.71978
16376	43	94.737	19	TGGGCGGTGTGTGTGTTTTT	0	0	0	0.5	0	0.6	0	51.9	8.8	5.9	0	0	0	0	0	0	0	0	0	0	0	15.1	8	8.2	7	0	12.5	1.71621
11567	108	93.75	16	GACGGTTGTGTATGCGGGTT	0	0	0	0	0	0	0	73.8	0	0	0	0	0	0	0	0	0	0	0	21.8	12.5	16.2	12.2	13.8	18.1	12.2	11.4	1.714
11696	96	94.444	18	TATGCGGGTTGCCTTCACTG	0	0	0	0	0	0	0	73.8	0	0	0	0	0	0	0	0	0	0	0	21.8	12.5	15.8	11.3	13.3	17.5	12.6	11.1	1.714
20851	29	85	20	TGTGCTGTTTTTCCTTTCAG	0	0	1.9	0	0	0	0	37.3	0	0	10.7	8.5	6.7	0	0	0	0	0	0	4	1.7	0	0	0	0	5.9	0	1.71084
11705	95	94.737	19	ATGCGGGTTGCCTTCACTGC	0	0	0	0	0	0	0	73.5	0	0	0	0	0	0	0	0	0	0	0	21.8	12.5	15.8	11.3	13.3	17.5	12.6	11.1	1.70821
11706	97	90	20	GTATGCGGGTTGCCTTCACT	0	0	0	0	0	0	0	73.5	0	0	0	0	0	0	0	0	0	0	0	21.8	12.5	15.8	11.3	13.3	17.5	12.6	11.1	1.70821
17834	79	84.211	19	ATGCAGCAACAATTGAGAGC	0	0	0	0	0	0	0	39.1	9.2	7	0	0	0	0	0	0	0	0	0	0	0	5.3	11.3	9.7	7	8.9	4.9	1.70494
17473	149	100	16	TTCCTTCCCTCCTCCCGTTT	0	0	0	0	0	0	0	36.2	10.5	10.2	0	0	0	0	0	0	0	0	0	9.2	6.9	1.1	0	1	0.6	0.9	2.1	1.69367
16941	43	94.444	18	GGGCGGTGTGTGTGTTTTTG	0	0	0	0.5	0	0.6	0	49.3	7.9	5.4	0	0	0	0	0	0	0	0	0	0	0	14.7	7.6	7.7	6.4	0	11.8	1.67979
23339	88	80	20	GTGCCTTGACAGCTGCAGCA	0	0	0	0	0	0	0	24.8	0	0.5	0	0	0	0	1	0	0.8	0	0	0.7	0.7	7.1	5.9	4.1	6.4	6.8	3.7	1.67138
23340	91	84.211	19	GGGTGCCTTGACAGCTGCAG	0	0	0	0	0	0	0	24.8	0	0.5	0	0	0	0	1	0	0.8	0	0	0.7	0.7	7.1	5.9	4.1	6.4	6.8	3.7	1.67138
23341	91	83.333	18	GGTGCCTTGACAGCTGCAGC	0	0	0	0	0	0	0	24.8	0	0.5	0	0	0	0	1	0	0.8	0	0	0.7	0.7	7.1	5.9	4.1	6.4	6.8	3.7	1.67138
12277	88	89.474	19	TGCCTTCACAGCAGCAGCAA	0	0	0	0	0	0.1	0	59.5	12.7	11.8	0	0	0.7	0	0	0	0	0	0	7.3	7.9	11.7	15.5	10.2	9.9	18	12.1	1.67094
20401	114	88.889	18	CGCAGCGACGGTTGTGTGCG	0	1.3	0	0	0.5	0	0.3	14.6	0.4	0	1.2	1.1	1.3	0	0	0	1.7	1.3	0	3.3	3.9	0	0	0	1.2	0	0	1.67069
13696	125	95	20	CTGGATGCGGTCACGCGGCG	0	0	0	0	0	0.1	0.3	71.5	21.9	19.8	6.9	3.4	10.7	0	0	0	0	0	0	0	0	1.5	5.5	2	4.7	4.4	3.2	1.66263
17102	40	90	20	GCGGTGTGTGTGTTTTTGTT	0	0	0	0	0	0	0	48.7	7.9	5.4	0	0	0	0	0	0	0	0	0	0	0	14.7	7.6	7.7	5.8	0	12.1	1.66248
23199	64	100	18	AGCATATAAATATGTGTGAC	0	0	0	0	0	0	0	31.2	1.8	3.7	0	0	0	0	0	0	0	0	0	9.2	4.4	2.3	0.8	3.6	0.6	3.5	2.6	1.65849
17074	43	94.118	17	GGCGGTGTGTGTGTTTTTGT	0	0	0	0	0	0	0	48.4	7.9	5.4	0	0	0	0	0	0	0	0	0	0	0	14.7	7.6	7.7	6.4	0	12.1	1.65375
12499	88	88.889	18	GCCTTCACAGCAGCAGCAAC	0	0	0	0	0	0.1	0	58.6	11.8	11.2	0	0	0	0	0	0	0	0	0	7.3	7.9	11.7	15.5	9.7	9.9	18	11.6	1.64931
12559	88	88.235	17	CCTTCACAGCAGCAGCAACA	0	0	0	0	0	0.1	0	58.6	11.4	11.2	0	0	0	0	0	0	0	0	0	7.3	7.9	11.7	15.5	9.7	9.3	18	11.6	1.64931
10416	85	100	12	ACAGCAGCAGCAACACGTGA	0	0	0	0	0	0.1	0	69.1	17.5	20.9	0	0.6	0	0	0	0	0	0	0	12.5	21.4	11.3	15.5	10.2	9.3	18	12.3	1.64592
17151	37	90	20	GTGTGTGTGTTTTTGTTGGT	0	0	0	0	0	0	0	48.1	7.9	5.4	0	0	0	0	0	0	0	0	0	0	0	14.7	7.6	7.7	5.8	0	12.1	1.64496
17152	38	90	20	GGTGTGTGTGTTTTTGTTGG	0	0	0	0	0	0	0	48.1	7.9	5.4	0	0	0	0	0	0	0	0	0	0	0	14.7	7.6	7.7	5.8	0	12.1	1.64496
17153	39	90	20	CGGTGTGTGTGTTTTTGTTG	0	0	0	0	0	0	0	48.1	7.9	5.4	0	0	0	0	0	0	0	0	0	0	0	14.7	7.6	7.7	5.8	0	12.1	1.64496
17195	32	90.476	21	TGTGTTTTTGTTGGTCCTTT	0	0	0	0	0	0	0	48.1	7.9	5.9	0	0	0	0	0	0	0	0	0	0	0	14.7	7.6	7.1	5.3	0	12.3	1.64496
17196	33	90.476	21	GTGTGTTTTTGTTGGTCCTT	0	0	0	0	0	0	0	48.1	7.9	5.9	0	0	0	0	0	0	0	0	0	0	0	14.7	7.6	7.1	5.3	0	12.3	1.64496
23451	90	85	20	TGCCTTGACAGCTGCAGCAA	0	0	0	0	0	0	0	24.2	0	0.5	0	0	0	0	1	0	0.8	0	0	0.7	0.7	7.1	5.9	4.1	6.4	6.8	3.7	1.63743
23477	89	85	20	GCCTTGACAGCTGCAGCAAC	0	0	0	0	0	0	0	24.2	0	0.5	0	0	0	0	1	0	0.8	0	0	0.7	0.7	7.1	5.9	4.1	6.4	6.8	3.5	1.63743
23577	88	100	11	CCTTGACAGCTGCAGCAACA	0	0	0	0	0	0	0	24.2	0	0.5	0	0	0	0	0.5	0	0.8	0	0	0.7	0.7	7.1	5.9	4.1	6.4	6.8	3.5	1.63743
17142	36	90	20	TGTGTGTGTTTTTGTTGGTC	0	0	0	0	0	0	0	47.8	8.3	5.4	0	0	0	0	0	0	0	0	0	0	0	14.7	7.6	7.7	5.8	0	12.1	1.63612
17301	31	90.476	21	GTGTTTTTGTTGGTCCTTTC	0	0	0	0	0	0	0	47.8	7.9	5.9	0	0	0	0	0	0	0	0	0	0	0	14.7	7.6	7.1	4.7	0	12.3	1.63612
17312	34	90.476	21	TGTGTGTTTTTGTTGGTCCT	0	0	0	0	0	0	0	47.8	7.9	5.4	0	0	0	0	0	0	0	0	0	0	0	14.7	7.6	7.1	5.3	0	12.1	1.63612
17313	35	90.476	21	GTGTGTGTTTTTGTTGGTCC	0	0	0	0	0	0	0	47.8	7.9	5.4	0	0	0	0	0	0	0	0	0	0	0	14.7	7.6	7.1	5.3	0	12.1	1.63612
12411	88	86.667	15	TTCACAGCAGCAGCAACACG	0	0	0	0	0	0.1	0	58.9	11.4	11.8	0	0	0	0	0	0	0	0	0	7.9	7.9	11.7	15.5	9.7	9.3	18.3	11.8	1.63396
12457	88	87.5	16	CTTCACAGCAGCAGCAACAC	0	0	0	0	0	0.1	0	58.9	11.4	11.2	0	0	0	0	0	0	0	0	0	7.9	7.9	11.7	15.5	9.7	9.3	18.3	11.6	1.63396
13641	126	95	20	GCTGGATGCGGTCACGCGGC	0	0	0	0	0	0.1	0.3	71.2	22.3	19.8	6.9	3.4	10.7	0	1	0	0	0	0	0	0	1.5	5.5	2	4.7	4.4	3.2	1.63167
12692	28	100	17	TTTTTGTTGGTCCTTTCAGT	0	0	15.1	4.8	6.9	12.1	0	49.6	7.9	7	5.3	3.4	4.7	0	1	0.5	0	1.3	1.3	0	0.7	15.4	8.8	7.7	5.8	0.2	12.3	1.62544
12395	85	100	12	TCACAGCAGCAGCAACACGT	0	0	0	0	0	0.1	0	58.9	10.9	11.8	0	0	0	0	0	0	0	0	0	7.9	7.9	11.7	15.5	9.7	9.3	18.5	12.1	1.61908
12400	53	95	20	ATATGTGTGTGAGGGCGGTG	0	0.4	0	0	0	0.3	0.8	68.8	11.4	11.8	0.2	0.6	0	0	0.5	0	0	0.4	0	21.8	15	4.5	5.9	7.7	10.5	7	7.4	1.61419
12408	54	95	20	AATATGTGTGTGAGGGCGGT	0	0.4	0	0	0	0.3	0.8	68.8	11.4	12.3	0.2	0.6	0	0	0.5	0	0	0.4	0	21.8	15	4.5	5.9	7.1	10.5	7	7.4	1.61419
12581	55	95	20	AAATATGTGTGTGAGGGCGG	0	0.4	0	0	0	0.3	0.8	68.6	10.9	10.7	0	0.6	0	0	0.5	0	0	0.4	0	21.8	15	4.5	5.9	7.7	9.3	7	7.4	1.61005
8410	61	95	20	GCATATAAATATGTATGTGT	0	0.9	1.3	1	2	0.9	0.5	86.6	24.1	23.6	2.1	1.1	1.3	2.1	0	0.5	0	0.7	0.7	6.6	5.2	16.6	18.5	22.5	16.3	18	27.8	1.60486
12090	128	95	20	CCGCTGGATGCGGTCACGCG	0	0	6.9	10.6	5.9	0.1	0.3	71.2	22.8	20.9	6.9	3.4	10.7	0	1	0	0	0	0	0	0	1.5	5.5	2.6	4.7	4.2	3.7	1.60104
13503	127	95	20	CGCTGGATGCGGTCACGCGG	0	0	0	0	0	0.1	0.3	71.2	22.8	20.9	6.9	3.4	10.7	0	1	0	0	0	0	0	0	1.5	5.5	2.6	4.7	4.2	3.5	1.60104
19569	41	93.333	15	TCTGTGTGTGTGTGGTGTGT	0	0	0	0	0	0	0	39.1	9.6	12.3	0	0	0	0	0	0	0	0	0	0	0	9.8	0.4	0	0.6	8.9	7	1.59218
20715	46	100	17	GGGTGGGCGGTGTGTGTGTT	0	0	0	0	0	0.4	1.3	21.3	0	0	0	0	0	0.4	0	0	0.8	6.4	0	0	0	4.5	3.8	5.1	5.3	4.4	4.9	1.59145
20454	114	89.474	19	ACGCAGCGACGGTTGTGTGC	0	1.3	0	0	0	0	0.3	14.6	0.4	0	1.2	1.1	1.3	0	0	0	1.7	1.3	0	3.3	4.2	0	0	0	1.2	0	0	1.58496
19448	45	84.211	19	TGTGTCTGTGTGTGTGTGGT	0	0	0	0	0	0	0	38.8	10.1	12.3	0	0	0	0	0	0	0	0	0	0.7	0	9.8	0.4	0	0.6	8.9	7	1.58134
19537	37	85	20	GTGTCTGTGTGTGTGTGGTG	0	0	0	0	0	0	0	38.8	10.1	12.3	0	0	0	0	0	0	0	0	0	0	0	9.8	0.4	0	0.6	8.9	7	1.58134
19538	41	93.333	15	TGTCTGTGTGTGTGTGGTGT	0	0	0	0	0	0	0	38.8	10.1	12.3	0	0	0	0	0	0	0	0	0	0	0	9.8	0.4	0	0.6	8.9	7	1.58134
19539	51	88.235	17	GTCTGTGTGTGTGTGGTGTG	0	0	0	0	0	0	0	38.8	10.1	12.3	0	0	0	0	0	0	0	0	0	0	0	9.8	0.4	0	0.6	8.9	7	1.58134
8713	108	89.474	19	CGACGGTTGTGTATGCGGGT	0	0	0.6	0	0	0.9	0	74.4	13.1	13.4	1.2	0	0.7	0	1.4	0.5	0	0	0	24.4	18.4	23	17.6	22.5	23.9	19.7	16.9	1.56974
19751	49	89.474	19	CTGTGTGTGTGTGGTGTGTG	0	0	0	0	0	0	0	38.2	9.6	12.3	0	0	0	0	0	0	0	0	0	0	0	9.4	0.4	0	0.6	8.9	7	1.55943
30227	85	94.118	17	CTCACAGCAGCAACACGTGG	0	0	0	0	0	0	0	15.8	4.8	0.5	0	0	0	0	0	0	0	0	0	4	4.4	0	1.7	1.5	0.6	1.2	0.5	1.53434
19335	45	84.211	19	ATGTGTCTGTGTGTGTGTGG	0	0	0	0	0	0	0	38.8	10.1	12.9	0	0	0	0	0	0	0	0	0	0.7	0	9.8	0.4	0	0.6	8.9	7.2	1.51768
18228	23	85	20	GTTGTTTCTTTCAGAGCCTT	0	0	0	0	0	0.1	0	35	0.4	0.5	0	0	0	0.4	0	0	0	0	0	0.7	0.2	7.5	9.7	8.7	11.1	11.5	11.6	1.51457
20023	46	95	20	TGGGTGGGCGGTGTGTGTGT	0	0	0.6	0.5	0	1	1.8	21	0	0.5	0	0	0	0.4	1	0.5	0.8	6.7	0	0	0	4.9	3.8	5.1	5.8	4.4	4.9	1.51457
19298	51	80.952	21	TATGTGTCTGTGTGTGTGTG	0	0	0	0	0	0	0	38.5	10.5	12.9	0	0	0	0	0	0	0	0	0	0.7	0.2	9.8	0.4	0	0.6	8.9	7.2	1.50677
19299	52	80.952	21	ATATGTGTCTGTGTGTGTGT	0	0	0	0	0	0	0	38.5	10.5	12.9	0	0	0	0	0	0	0	0	0	0.7	0.2	9.8	0.4	0	0.6	8.9	7.2	1.50677
35299	23	90.476	21	TGTTGTCCTTTCAGAGCCTT	0	0	1.3	0.5	1	0.8	0.3	6.1	0.4	0	1.2	0.6	0	0.7	0	0	0.8	0.5	0.7	0	0.7	1.5	1.3	0.5	0.6	0	0.5	1.50589
18095	24	82.609	23	TGTTGTTTCTTTCAGAGCCT	0	0	0	0	0	0.1	0	35.3	0.4	0.5	0	0	0	0.4	0	0	0	0	0	0.7	0.2	7.9	9.7	9.2	11.1	11.5	11.8	1.50383
18314	26	83.333	18	GCTGTTGTTTCTTTCAGAGC	0	0	0	0	0	0.1	0	34.7	0	0	0	0	0	0.4	0	0	0	0	0	0.7	0.2	7.5	9.7	9.2	11.1	11.5	11.6	1.5025
18258	25	84.211	19	CTGTTGTTTCTTTCAGAGCC	0	0	0	0	0	0.1	0	35	0	0	0	0	0	0.4	0	0	0	0	0	0.7	0.2	7.5	9.7	9.2	11.1	11.5	11.8	1.49185
22553	48	94.444	18	TATGTGTGGGCAGTGTGTGT	0	0	0	0	0	0.1	0.3	27.4	3.5	1.1	0	0	1.3	0.4	0	0	0	9.1	1.3	2	2	4.1	2.1	2	1.2	3.5	5.6	1.49154
18533	22	85	20	TTGTTTCTTTCAGAGCCTTC	0	0	0	0	0	0	0	34.4	0	0	0	0	0	0.4	0	0	0	0	0	0.7	0	7.1	10.1	8.7	11.1	11.5	11.6	1.49033
13291	80	80	20	ACAGAAGCAACACGGGAGAG	0	0	0	0	0	0	0	61.6	13.1	10.2	0	0	0	0	0	0	0	0	0	0	0	12.4	21.4	15.8	12.8	10.1	5.1	1.48266
11967	139	94.737	19	CCTCCTCCTTCCGCTGGATG	0	0	8.8	15	8.9	0.8	0	71.5	25	24.6	2.6	0.6	0.7	0	1	0.5	0	0	0	0	0	1.5	7.1	8.2	6.4	0	3	1.47947
14246	47	90	20	GTGTGTGTGTGGTGTGTGTG	0	4.4	0	0	0.5	0.1	0.5	39.1	11.4	12.3	1.4	0.6	1.3	1.1	11.5	8.3	13.4	3.5	6.7	0.7	0.2	9.8	0.4	1.5	0.6	9.6	7	1.47753
22599	47	94.737	19	ATGTGTGGGCAGTGTGTGTG	0	0	0	0	0	0.1	0.3	27.1	3.5	1.1	0	0	1.3	0.4	0	0	0	9.1	1.3	2	2	4.1	2.1	2	1.2	3.5	5.6	1.47621
13393	81	80	20	CACAGAAGCAACACGGGAGA	0	0	0	0	0	0	0	61.3	13.1	10.2	0	0	0	0	0	0	0	0	0	0	0	12.4	21.4	15.3	12.8	9.6	5.1	1.47573
13278	86	88.889	18	CTTCACAGAAGCAACACGGG	0	0	0	0	0	0	0	62.1	13.1	10.7	0	0	0	0	0	0	0	0	0	0	0	12.4	21.8	15.3	12.8	9.4	5.1	1.46861
13337	86	89.474	19	CCTTCACAGAAGCAACACGG	0	0	0	0	0	0	0	62.1	12.7	10.7	0	0	0	0	0	0	0	0	0	0	0	12	21.8	15.3	12.8	9.4	5.1	1.46861
18332	29	83.333	18	TGCTGTTGTTTCTTTCAGAG	0	0	0	0	0	0.1	0	34.4	0	0	0	0	0	0.4	0	0	0	0	0	0.7	0.2	7.5	9.7	9.2	11.1	11.5	11.8	1.46761
14269	48	90	20	TGTGTGTGTGTGGTGTGTGT	0	4.4	0	0	0.5	0.1	0.5	38.8	11.4	12.3	1.4	0.6	1.3	1.1	11.5	8.3	13.4	3.5	6.7	0.7	0.2	9.8	0.4	1.5	0.6	9.6	7	1.4667
18701	21	85	20	TGTTTCTTTCAGAGCCTTCG	0	0	0	0	0	0	0	33.8	0	0	0	0	0	0	0	0	0	0	0	0.7	0	7.5	10.1	8.2	11.1	11	11.6	1.46566
9915	82	93.333	15	CAGCAGCAGCAACACGTGAG	0	0	0	0.5	0	0.1	0.3	69.7	24.1	24.6	0.2	0.6	0	0	0	0	0	0	0	12.5	21.2	11.7	15.5	10.2	9.3	18	12.5	1.46557
23561	47	93.333	15	TTTTTTGTGCGGTGTGTGTG	0	0	0	0	0	0	0	30.6	0	0	0	0	0	0	0	0	0	0	0	0	0	10.5	1.3	0	0.6	9.6	9.7	1.45829
13225	78	88.235	17	AGAAGCAACACGGGAGAGCA	0	0	0	0	0	0	0	61.6	13.1	10.2	0	0	0	0	0	0	0	0	0	0	0	12.4	21.8	16.3	12.8	10.1	5.1	1.45713
13261	79	87.5	16	CAGAAGCAACACGGGAGAGC	0	0	0	0	0	0	0	61.6	13.1	10.2	0	0	0	0	0	0	0	0	0	0	0	12.4	21.8	15.8	12.8	10.1	5.1	1.45713
9956	81	93.75	16	AGCAGCAGCAACACGTGAGA	0	0	0	0.5	0	0.1	0.3	69.1	24.1	24.6	0.2	0.6	0	0	0	0	0	0	0	12.5	21.2	11.7	15.1	10.2	9.3	18	12.8	1.45327
26648	65	100	10	AAATATGTGTTTTTTTGTGC	0	0	0	0	0	0	0	23.9	0	0	0	0	0	0	0	0	0	0	0	0	0	7.5	1.3	0	0.6	6.8	8.1	1.45221
26649	65	100	9	AATATGTGTTTTTTTGTGCG	0	0	0	0	0	0	0	23.9	0	0	0	0	0	0	0	0	0	0	0	0	0	7.5	1.3	0	0.6	6.8	8.1	1.45221
26652	109	83.333	12	ATATGTGTTTTTTTGTGCGG	0	0	0	0	0	0	0	23.9	0	0	0	0	0	0	0	0	0	0	0	0	0	7.5	1.3	0	0.6	6.8	8.1	1.45221
13220	77	88.889	18	GAAGCAACACGGGAGAGCAT	0	0	0	0	0	0.1	0	61.3	13.1	10.2	0	0	0	0	0	0	0	0	0	0	0	12.4	21.8	16.3	12.8	10.3	5.1	1.4502
13363	86	87.5	16	TCACAGAAGCAACACGGGAG	0	0	0	0	0	0	0	61.3	13.1	10.2	0	0	0	0	0	0	0	0	0	0	0	12.4	21.8	15.3	12.8	9.6	5.1	1.4502
13364	86	88.235	17	TTCACAGAAGCAACACGGGA	0	0	0	0	0	0	0	61.3	13.1	10.2	0	0	0	0	0	0	0	0	0	0	0	12.4	21.8	15.3	12.8	9.6	5.1	1.4502
26863	65	100	11	TAAATATGTGTTTTTTTGTG	0	0	0	0	0	0	0	23.3	0	0	0	0	0	0	0	0	0	0	0	0	0	7.5	1.3	0	0.6	6.8	7.9	1.44908
25582	48	92.857	14	TTTTTTTGTGCGGTGTGTGT	0	0	0	0	0	0	0	26.3	0	0	0	0	0	0	0	0	0	0	0	0	0	9	1.3	0	0.6	7.3	8.3	1.4489
25836	72	88.889	18	ACCACGTGAGAGCATACAAA	0	0.4	0	1	2	0.3	0.8	12.3	3.9	2.1	0	1.1	2	0	1	0	1.7	0.4	0.7	0	0.5	3.8	2.9	1	1.2	3.7	3.2	1.44057
23363	47	93.333	15	TTTTTGTGCGGTGTGTGTGC	0	0	0	0	0	0	0	30	0	0.5	0	0	0	0	0	0	0	0	0	0	0	10.5	1.3	0	0.6	9.6	9.7	1.43063
3297	110	90	20	CGGCGACGGTTGTGTATGCG	1	8.4	15.1	4.8	0.5	11.7	1.8	138.9	32.4	50.9	13.6	11.9	13.4	1.1	19.1	10.3	6.7	0.9	0.7	41.5	47.2	50	50.8	46	50.8	42.8	40.6	1.43059
3301	109	90	20	GGCGACGGTTGTGTATGCGG	1	8.4	14.5	4.8	0.5	11.7	1.8	138.6	32.8	50.9	13.6	11.9	13.4	1.1	19.1	10.3	6.7	0.9	0.7	41.5	47.2	50	50.8	46	50.8	42.6	40.8	1.42749
14174	47	88.235	17	TGTGTGTGGTGTGTGTGCTG	0	0	0.6	0	0	0.3	0.5	39.7	11.4	13.4	3.1	0.6	0.7	0.7	12.4	10.3	14.2	2.9	6.1	0	0.2	10.2	0.4	1.5	0.6	9.8	7.7	1.42096
26824	53	75	20	ATGTGTTTTTTTGTGCGGTG	0	0	0	0	0	0	0	23.3	0	0	0	0	0	0	0	0	0	0	0	0	0	7.5	1.3	0	0.6	6.8	8.1	1.41702
26826	109	83.333	12	TATGTGTTTTTTTGTGCGGT	0	0	0	0	0	0	0	23.3	0	0	0	0	0	0	0	0	0	0	0	0	0	7.5	1.3	0	0.6	6.8	8.1	1.41702
13455	119	94.737	19	GCGGTCACGCGGCGACGGTT	0	6.2	1.9	0.5	1.5	1.9	1.3	60.4	19.3	22	7.6	4	11.4	3.6	0	0	0	0	0	0.7	2.5	1.5	2.1	1.5	1.2	5.9	3	1.4166
15049	120	94.444	18	TGCGGTCACGCGGCGACGGT	0	0	0	0	0	0.1	0	60.4	19.3	22	6.9	3.4	11.4	0	0	0	0	0	0	0	0	0.4	1.7	1	0	5.9	3	1.4166
29754	157	94.444	18	TTCACTCTCTCCTCCTTCCT	0	1.3	1.9	1	0.5	1.6	0.8	12.3	3.1	2.7	0.5	0	0	0.7	0	0	0	0	1.3	4	2.2	0.4	0	0.5	0	0.2	0.5	1.41143
13705	44	85	20	GTGTGTGGTGTGTGTGCTGT	0	0	0.6	0	0	0.3	8.1	39.4	11.4	13.4	3.1	0.6	0.7	0.7	12.9	10.3	14.2	2.9	6.1	0	0.2	10.2	0.4	1.5	0.6	9.8	7.7	1.41028
17419	47	93.333	15	TTTTGTGCGGTGTGTGTGCT	1	0	0	0.5	1	0	0.3	30.6	8.3	10.7	0	0	0	0	0	3.4	4.2	0.4	0.7	1.3	0	10.9	2.1	1.5	3.5	9.8	10.4	1.40896
25142	71	89.474	19	CCACGTGAGAGCATACAAAT	0	0.4	0	1	2.5	0.3	0.8	12	3.9	2.7	0	1.7	2	0	0.5	0	3.4	0.4	0.7	0	0.5	3.4	2.9	1	1.2	3.7	3.2	1.40766
26562	49	80	20	GTTTTTTTGTGCGGTGTGTG	0	0	0	0	0	0	0	23.6	0	0	0	0	0	0	0	0	0	0	0	0	0	8.3	1.3	0	0.6	6.8	7.9	1.40336
26563	50	80	20	TGTTTTTTTGTGCGGTGTGT	0	0	0	0	0	0	0	23.6	0	0	0	0	0	0	0	0	0	0	0	0	0	8.3	1.3	0	0.6	6.8	7.9	1.40336
7769	60	95	20	CATATAAATATGTATGTGTG	0	0.9	1.3	1	2	0.9	0.5	86.6	25.8	24.6	2.1	1.1	1.3	2.1	0.5	0.5	0	0.7	0.7	7.9	7.9	20.3	20.6	24.5	18.1	21.3	32.2	1.39975
15060	121	90	20	ATGCGGTCACGCGGCGACGG	0	0	0	0	0	0.1	0.3	60.7	18.8	22.5	6.9	3.4	10.7	0	0	0	0	0	0	0	0	0.4	1.7	1	0	5.9	3	1.39261
15061	122	90	20	GATGCGGTCACGCGGCGACG	0	0	0	0	0	0.1	0.3	60.7	18.8	22.5	6.9	3.4	10.7	0	0	0	0	0	0	0	0	0.4	1.7	1	0	5.9	3	1.39261
13567	38	93.75	16	TGTGGTGTGTGTGCTGTTGG	0	0	0.6	0.5	1	0.3	8.1	38.8	11.8	13.4	2.9	0.6	2	0	12.9	10.3	14.2	2.9	6.1	0	0.2	9.8	0.4	1.5	1.2	9.8	7.9	1.3887
13605	42	93.75	16	GTGTGGTGTGTGTGCTGTTG	0	0	0.6	0	1	0.3	8.3	38.8	11.8	13.4	3.1	0.6	2	0	12.9	10.3	14.2	2.9	6.1	0	0.2	10.2	0.4	1.5	0.6	9.8	7.9	1.3887
12666	76	89.474	19	AAGCAACACGGGAGAGCATA	0	0	0	0	0	0.1	0	61	13.1	11.8	0	0	0	0	0	0.5	0	0.2	0	0	0	12.4	22.7	16.3	18.7	10.3	5.3	1.38738
26576	51	78.947	19	GTGTTTTTTTGTGCGGTGTG	0	0	0	0	0	0	0	23.3	0	0	0	0	0	0	0	0	0	0	0	0	0	8.3	1.3	0	0.6	6.8	8.1	1.38565
26578	52	77.778	18	TGTGTTTTTTTGTGCGGTGT	0	0	0	0	0	0	0	23.3	0	0	0	0	0	0	0	0	0	0	0	0	0	8.3	1.3	0	0.6	6.8	8.1	1.38565
7847	146	90	20	CTTCCTTCCCTCTTCCTTCC	0	1.3	1.9	0.5	0	1	2	88.7	21.9	19.8	11.9	13.1	10.7	0.4	6.2	4.9	0	6.9	6.1	33	33.4	2.6	4.2	0.5	2.9	9.4	5.6	1.3827
6338	150	94.444	18	CTCTTCCTTCCCTCTTCCTT	22	11	1.3	0	0	1.9	1	88.1	21.9	19.3	11.9	13.1	10.7	0.4	6.2	4.9	0	6.9	6.7	31.7	33.7	2.6	4.2	0.5	2.9	9.1	5.8	1.36049
4264	150	94.737	19	TCTCTTCCTTCCCTCTTCCT	22	22.1	8.8	8.7	7.4	2.1	1	87.8	21.9	19.3	17.4	13.1	10.1	1.1	6.7	4.9	0	6.7	26.2	31.7	33.7	23	31.9	14.8	20.4	27.9	21.1	1.35562
7934	147	90	20	TCTTCCTTCCCTCTTCCTTC	0	1.3	1.3	0	0	0.9	1	87.8	21.9	19.3	11.9	13.1	10.7	0.4	6.2	4.9	0	6.9	6.1	32.3	33.7	2.6	4.2	0.5	2.9	9.1	5.8	1.35562
8186	145	90	20	TTCCTTCCCTCTTCCTTCCG	0	1.3	1.3	0.5	0	1	0.8	88.7	21.9	19.3	11.9	13.1	10.7	0.4	6.2	4.9	0	4.7	6.7	33	34.2	2.6	3.8	0.5	2.9	9.1	5.6	1.34953
3841	151	95	20	TCTCTCTTCCTTCCCTCTTC	22	21.2	10.7	9.2	7.4	2.5	4.3	86.6	21.9	19.3	17.4	13.1	10.1	1.1	11.5	12.8	0.8	6.7	30.3	31	33.4	23	31.5	14.8	19.3	27.6	20.9	1.34852
3854	150	95	20	CTCTCTTCCTTCCCTCTTCC	23	21.2	8.8	9.2	7.4	2.3	1.3	87.2	21.9	19.3	17.4	13.1	10.1	1.1	11.5	12.8	0.8	6.7	31	31	33.7	23	31.9	14.8	19.3	27.9	20.9	1.34584
9365	105	100	15	ACAACTGTGTGTGCGGGGTG	0	0	0	0	0	0	0	63.3	23.7	19.3	6.4	2.8	2	18.5	0	0	0	0	0	18.5	24.3	10.9	12.6	12.3	8.8	13.6	10.9	1.34568
7130	69	85	20	ACGTGAGTGCATGTAAATAT	0	2.6	0	0	0.5	0.1	0.3	83.1	25	32.1	0	0.6	0	24.5	22.5	11.3	12.6	10.9	6.7	10.6	5.4	16.9	11.8	14.3	12.3	12.4	16.2	1.34527
25402	128	90	20	CCGCTCGATCCGGTCACACG	0	0	0	0	0	0	0	11.7	0	0	0	0	0	0	1.9	1.5	1.7	1.1	1.3	4	0.5	0	0	0.5	0	0.2	0	1.34483
25465	127	90	20	CGCTCGATCCGGTCACACGG	0	0	0	0	0	0	0	11.7	0	0	0	0	0	0	1.9	1.5	1.7	1.1	1.3	4	0.5	0	0	0.5	0	0.2	0	1.34483
25562	126	90	20	GCTCGATCCGGTCACACGGC	0	0	0	0	0	0	0	11.7	0	0	0	0	0	0	1.9	1.5	1.7	1.1	1.3	4	0.5	0	0	0.5	0	0.2	0	1.34483
6769	126	100	18	GGTGGATCCGGTCACGCGGC	0	0	0	0	0	0	0	100.1	25.4	39.1	0	0	0	0	0	0	0	0.2	0	19.8	17.5	27.5	25.2	22.5	26.8	27.4	24.8	1.33411
7874	144	90	20	TCCTTCCCTCTTCCTTCCGC	0	1.3	3.8	0.5	0	5.3	2	88.7	21.9	19.3	12.2	13.1	10.7	0.7	7.7	5.4	0	5.3	8.1	33	34.7	1.9	3.8	0.5	2.3	8.7	5.6	1.32918
3665	154	100	18	CTCTCTCTTCCTTCCCTCTT	22	21.2	9.4	9.2	7.4	2.4	4.3	85.2	21.9	19.3	33.4	24.4	23.5	1.1	10.5	12.8	0.8	6.6	29.6	28.4	33.2	20.3	30.6	14.8	19.3	27.6	20.4	1.32528
6326	125	100	19	GTGGATCCGGTCACGCGGCG	1	0.4	3.8	0	0	1.1	1	100.6	25.8	39.6	1	0	0	0	1.4	0	0.8	0.5	1.3	19.8	18.7	28.2	25.2	23.5	29.2	27.9	25	1.32335
6764	128	95	20	CCGGTGGATCCGGTCACGCG	0	0	0	0	0	0	0	100.3	25.4	39.6	0	0	0	0.4	0	0	0	0.2	0	19.8	17.2	27.5	25.2	22.5	26.3	27.2	24.8	1.31908
6770	127	95	20	CGGTGGATCCGGTCACGCGG	0	0	0	0	0	0	0	100.1	25.4	39.6	0	0	0	0	0	0	0	0.2	0	19.8	17.2	27.5	25.2	22.5	26.8	27.2	24.8	1.31623
16652	120	90	20	TCCGGTTACGCGGCGACGGT	2	13.7	10.1	6.3	12.4	1.3	1	35.6	0	0	1	0.6	0	0	1.9	0	0	0.2	1.3	2	2	2.6	9.2	1.5	2.9	3.7	2.6	1.31603
16653	121	90	20	ATCCGGTTACGCGGCGACGG	2	13.7	10.1	6.3	12.4	1.3	1	35.6	0	0	1	0.6	0	0	1.9	0	0	0.2	1.3	2	2	2.6	9.2	1.5	2.9	3.7	2.6	1.31603
16686	125	94.737	19	TGGATCCGGTTACGCGGCGA	2	13.7	10.1	6.3	12.9	1.1	1	35.6	0	0	1	0	0	0	1.9	0	0	0.2	1.3	1.3	1.7	2.6	10.1	1	2.9	4	2.8	1.31603
16711	122	90	20	GATCCGGTTACGCGGCGACG	2	13.7	10.1	6.3	12.4	1.3	1	35.6	0	0	1	0	0	0	1.9	0	0	0.2	1.3	2	2	2.6	9.2	1.5	2.9	3.7	2.6	1.31603
16740	119	90	20	CCGGTTACGCGGCGACGGTT	2	13.7	10.1	6.3	12.4	1.3	1	35.6	0	0	1	0.6	0	0	1.9	0	0	0.2	1.3	1.3	2	2.6	9.2	1.5	2.9	3.7	2.3	1.31603
16786	125	94.444	18	GGATCCGGTTACGCGGCGAC	2	13.7	10.1	6.3	12.9	1.4	1	35.6	0	0	1	0	0	0	1.9	0	0	0.2	1.3	0.7	2	2.6	9.2	1	2.9	3.7	2.6	1.31603
7234	68	85	20	CGTGAGTGCATGTAAATATG	0	2.6	0	0	0.5	0.1	0.3	81.4	25	32.1	0	0.6	0	24.1	23	11.3	12.6	10.2	6.1	9.9	5.4	16.9	11.8	14.3	12.3	11.9	16.2	1.31581
5903	24	89.474	19	GTTGGTCCTTTCAAAGCCTC	0	0	1.9	0	1	0.3	1.5	91.3	25	20.4	2.6	1.7	2	7.1	0.5	0.5	2.5	0.2	0.7	14.5	29.5	36.1	16	12.3	15.2	34.2	24.6	1.31491
11123	62	94.737	19	TGCATATAAATATGTATGTG	0	0	0	0	0	0	0	63.6	10.9	15	0	0	0	0.4	0	0	0	0	0	2	0.2	15.4	15.5	22	16.3	17.3	25	1.31302
13682	43	85	20	TGTGTGGTGTGTGTGCTGTT	0	0	0.6	0	0.5	0.3	8.1	38.8	11.4	13.4	3.1	0.6	0.7	0	12.9	10.3	15.1	2.9	6.1	0	0.2	10.2	0.4	1.5	0.6	9.8	7.9	1.30571
16702	126	95	20	GCTGGATCCGGTTACGCGGC	2	13.7	10.1	5.8	12.9	1.3	1	35.3	0	0	1	0	0	0	2.4	0	0	0.5	1.3	1.3	2	2.6	10.1	1	2.9	3.7	2.8	1.30415
16714	125	95	20	CTGGATCCGGTTACGCGGCG	2	13.7	10.1	6.3	12.9	1.1	1	35.3	0	0	1	0	0	0	1.9	0	0	0.2	1.3	1.3	1.7	2.6	10.1	1	2.9	4	2.8	1.30415
13998	62	100	16	TATAAATATGTGTGTGGGCA	3	3.1	7.5	4.4	4	8.1	1.5	33	10.9	5.4	2.6	1.1	1.3	12.8	7.7	6.4	8.4	3.1	1.3	7.9	7.4	0.4	0	0	2.3	0.2	0	1.30087
9442	104	100	16	CAACTGTGTGTGCGGGGTGC	0	0	0	0.5	0	0	0	60.7	24.1	19.3	6.4	2.8	2	18.1	0	0	0	0	0	18.5	23.6	10.9	13	12.3	8.8	13.6	10.9	1.29758
6659	135	90	20	CCTCCTTCCGGTGGATCCGG	0	0	0	0	0	0	0	101.5	27.6	40.7	0.2	0	0	0.4	0	0	0	0.2	0	19.8	17.7	27.1	25.6	22.5	25.7	26.7	24.8	1.2975
6673	134	90	20	CTCCTTCCGGTGGATCCGGT	0	0	0	0	0	0	0	101.5	27.6	40.7	0.2	0	0	0.4	0	0	0	0.2	0	19.8	17.5	27.1	25.2	22.5	25.7	26.7	24.8	1.2975
6682	131	94.444	18	CTTCCGGTGGATCCGGTCAC	0	0	0	0	0	0	0	101.2	27.6	40.7	0	0	0	0.4	0	0	0	0.2	0	19.8	17.5	27.1	25.2	22	26.3	26.7	24.8	1.29328
16724	117	90	20	GGTTACGCGGCGACGGTTGT	2	13.7	10.1	6.3	12.4	1.3	0.8	35	0	0.5	1	0.6	0	0	1.9	0	0	0.2	1.3	1.3	1.7	2.6	9.7	1.5	2.9	3.7	2.6	1.29218
16749	115	94.444	18	TTACGCGGCGACGGTTGTGT	2	13.7	9.4	6.3	12.4	1.4	0.8	35	0	0.5	1	1.1	0	0	1.9	0	0	0.2	1.3	1.3	1.7	2.6	9.7	1.5	2.9	3.7	2.6	1.29218
16750	118	90	20	CGGTTACGCGGCGACGGTTG	2	13.7	10.1	6.3	12.4	1.3	0.8	35	0	0.5	1	0.6	0	0	1.9	0	0	0.2	1.3	1.3	1.7	2.6	9.7	1.5	2.9	3.7	2.3	1.29218
16806	116	90	20	GTTACGCGGCGACGGTTGTG	2	13.7	9.4	6.3	12.4	1.3	0.8	35	0	0.5	1	0.6	0	0	1.9	0	0	0.2	1.3	1.3	1.7	2.6	9.7	1.5	2.9	3.7	2.6	1.29218
6678	133	90	20	TCCTTCCGGTGGATCCGGTC	0	0	0	0	0	0	0	100.9	27.6	40.7	0.2	0	0	0.4	0	0	0	0.2	0	19.8	17.5	27.1	25.2	22	26.3	26.7	24.8	1.28903
6686	132	90	20	CCTTCCGGTGGATCCGGTCA	0	0	0	0	0	0	0	100.9	27.6	40.7	0.2	0	0	0.4	0	0	0	0.2	0	19.8	17.5	27.1	25.2	22	26.3	26.7	24.8	1.28903
6870	67	85	20	GTGAGTGCATGTAAATATGT	0	2.6	0	0	0.5	0.1	0.3	82.3	27.2	33.2	0	0.6	0	24.1	23	11.3	12.6	10.2	6.1	12.5	7.9	18.4	11.8	17.4	12.8	14.5	17.6	1.28432
6873	66	88.889	18	TGAGTGCATGTAAATATGTG	0	2.6	0	0	0.5	0.1	0.3	82.3	27.2	33.2	0	0.6	0	24.1	23	11.3	12.6	10.2	6.1	12.5	7.9	18.4	11.8	17.4	12.8	14.3	17.6	1.28432
7075	72	85	20	AACACGTGAGTGCATGTAAA	0	2.6	0	0	0	0.1	0.3	84.9	30.7	34.3	0	0.6	0	24.5	20.6	9.3	10.9	9.8	6.7	10.6	5.9	16.6	11.3	14.3	12.3	12.6	16.7	1.28299
15466	129	95	20	TCCGCTGGATCCGGTTACGC	2	13.7	9.4	5.3	12.9	4.4	1.8	34.7	0	0	1.2	0	0	0	3.3	0	0	11.5	0.7	1.3	2	2.6	10.9	1	2.3	4	2.6	1.28011
16656	128	95	20	CCGCTGGATCCGGTTACGCG	2	13.7	10.1	5.8	12.9	1.3	1.3	34.7	0	0	1.2	0	0	0	2.4	0	0	0.7	1.3	1.3	2	2.6	10.1	1	2.9	4	2.8	1.28011
16687	127	95	20	CGCTGGATCCGGTTACGCGG	2	13.7	10.1	5.8	12.9	1.3	1	34.7	0	0	1	0	0	0	2.4	0	0	0.7	1.3	1.3	2	2.6	10.1	1	2.9	4	2.8	1.28011
23984	25	100	18	TGGTTGGTCCTTTCAGTGCC	1	0	0	4.4	4.9	0.6	0.5	14.3	0.9	0.5	0.7	0	0.7	0.7	0.5	0	3.4	0.5	1.3	5.3	5.2	0	0	1	1.8	1.6	2.1	1.28011
6880	65	89.474	19	GAGTGCATGTAAATATGTGT	0	2.6	0	0	0.5	0.1	0.3	81.7	27.2	33.2	0	0.6	0	24.1	23	11.3	12.6	10.2	6.1	12.5	7.9	18.8	11.8	17.4	12.8	14.3	17.4	1.27389
4203	112	90	20	CGCGGCGACGGTTGTGTATG	1	8.4	15.1	5.3	0.5	11.7	1.8	124.3	33.3	50.9	13.6	11.9	13.4	1.1	19.6	10.3	6.7	0.9	0.7	32.3	24.6	34.6	29.4	29.6	35.6	23.2	22.3	1.27158
3828	111	90	20	GCGGCGACGGTTGTGTATGC	1	8.4	15.1	5.3	0.5	11.7	1.8	124	32.4	50.9	13.8	11.9	13.4	1.1	19.6	10.3	6.7	0.9	0.7	34.3	29.3	40.6	43.7	35.7	40.9	31.6	31.5	1.26812
6685	130	94.737	19	TTCCGGTGGATCCGGTCACG	0	0	0	0	0	0	0	100.6	27.6	41.2	0	0	0	0.4	0	0	0	0.2	0	19.8	17.5	27.1	25.2	22	26.3	26.7	24.8	1.26759
13176	130	95	20	CTCCGCTGGATCCGGTCCCG	0	0	0	0	0	0	0	52.2	13.6	13.9	0	0	0	0	0	0	0	0	0	21.1	9.6	6	8	7.7	12.3	7.7	7.9	1.26738
13207	133	100	18	CCTCCGCTGGATCCGGTCCC	0	0	0	0	0	0	0	52.2	13.6	13.9	0	0	0	0	0	0	0	0	0	21.1	9.6	6	7.6	7.7	12.3	7.7	7.9	1.26738
6515	64	90	20	AGTGCATGTAAATATGTGTG	0	2.6	0	0	0.5	0.1	0.3	81.1	27.2	33.2	0	0.6	0	24.5	23	11.3	12.6	10	6.1	20.4	18	18.8	11.8	17.4	12.8	14.3	17.4	1.26339
6690	129	95	20	TCCGGTGGATCCGGTCACGC	0	0	0	0	0	0	0	100.3	27.6	41.2	0	0	0	0.4	0	0	0	0.2	0	19.8	17.5	27.1	25.2	22	26.3	26.9	24.8	1.26332
20865	62	88.889	18	CATACAAATACGTGTGTGGG	1	0	0	0	0	0.1	0	22.5	6.6	7	0	0	0	1.1	0.5	0	0	0	0	0	0	5.3	8.8	7.1	6.4	5.9	5.8	1.26181
6566	63	94.444	18	GTGCATGTAAATATGTGTGT	0	2.6	0	0	0.5	0.1	0.3	79.1	26.7	32.7	0	0.6	0	24.5	23	11.3	12.6	10	6.1	20.4	17.5	18.8	11.8	17.4	12.8	14	17.4	1.24905
6946	70	85	20	CACGTGAGTGCATGTAAATA	0	2.6	0	0	0.5	0.1	0.3	85.2	31.1	35.4	0	0.6	0	24.1	22.5	11.3	12.6	10.8	6.7	10.6	5.4	16.6	11.3	14.3	12.3	12.4	16.5	1.24375
6565	62	94.737	19	TGCATGTAAATATGTGTGTG	0	2.6	0	0	0.5	0.1	0.3	78.8	26.7	32.7	0.2	0.6	0	24.5	23	11.3	12.6	9.8	6.1	20.4	17.5	18.8	11.8	17.4	12.8	14.3	17.4	1.24364
18524	62	89.474	19	GCATACAAATACGTGTGTGG	7	0	0	0	0	0.4	0.5	22.2	6.6	7	0	0	0	1.1	0.5	0	0	0	0	0	0	5.3	8.8	7.1	6.4	5.9	5.8	1.24327
3355	21	95	20	TGGTCCTTTCACTGCCTTCG	0	0	0	0	0	0	0	166.6	27.6	19.8	8.1	0	4.7	44.4	16.7	18.7	7.5	18	4	48.1	29	32	31.9	42.4	43.8	69.8	39.7	1.2432
17342	114	94.737	19	TACGCGGCGACGGTTGTGTG	4	14.1	9.4	6.8	12.9	2.1	1.3	34.7	0.9	1.6	1.4	1.7	0.7	1.4	1.9	0	0.8	0.7	2	2	2.2	0.8	0.4	0.5	1.2	0.7	0.2	1.24138
31459	78	84.211	19	AGCAGCAACAATTGAGAGCA	0	0	0	0	0	0	0	13.4	3.5	2.7	1.4	0	0.7	0	0	0	0	0	0	0	0	1.5	0	0	0	3.7	5.1	1.23919
15905	32	85	20	GTGTGTGCTGTTGTTTCTTT	1	0	0	0	0	0.5	0.3	34.4	0	0	5.7	4	6.7	0.7	0	0	0	0	0	1.3	0.2	9.4	9.7	8.7	14	12.4	13.9	1.23879
16049	40	94.118	17	GTGTGTGTGCTGTTGTTTCT	1	0	0	0	0	0.5	0.3	34.4	0	0	6	4	6.7	0.4	0	0	0	0	0	0.7	0.2	9	9.7	8.2	14	12.2	13.7	1.23879
6779	26	95	20	GTTTTTGGTCCTTTCAGTGC	0	0	0	0	0	6.9	0	41.7	16.2	11.2	0	0	0	7.5	0	0	0	0.5	0	17.1	15.5	11.7	9.7	7.7	14	9.1	10.4	1.23825
7063	71	85	20	ACACGTGAGTGCATGTAAAT	0	2.6	0	0	0.5	0.1	0.3	84.3	30.7	35.4	0	0.6	0	24.1	20.6	9.3	10.9	9.8	6.7	10.6	5.9	16.6	11.3	14.3	12.3	12.4	16.5	1.22861
12687	125	94.737	19	TGGATGCGGTCACGCGGCGA	0	0	0	0	0	0.1	0.3	71.5	27.6	30	6.9	3.4	10.7	0	0	0	0	0	0	0	0	1.5	5.5	2	4.7	4.4	3.5	1.22571
9918	59	95	20	ATATAAATATGTATGTGTGG	0	0.9	0.6	1	1.5	0.8	0	72.9	5.3	1.6	1.9	1.1	1.3	1.4	0.5	0.5	0	0.4	0.7	3.3	3.9	19.9	20.1	24.5	18.1	20.6	30.8	1.21655
10007	58	95	20	TATAAATATGTATGTGTGGG	0	0.9	0.6	1	1.5	0.8	0	72.9	5.3	1.6	1.9	1.1	1.3	1.4	0.5	0	0	0.4	0	3.3	3.9	19.9	19.7	24.5	18.1	20.6	30.8	1.21655
4525	115	94.444	18	ACGCGGCGACGGTTGTGTAT	1	8.4	15.1	5.3	0.5	11.5	1.8	119.3	33.3	50.9	13.6	11.9	13.4	1.1	19.6	10.3	6.7	1.1	0.7	32.3	24.3	27.1	25.2	25	29.2	20.1	17.4	1.21283
17219	62	100	14	TAAATATGTGTGTGGGCAGT	1	2.2	0	0	0.5	6.7	1	26.5	10.9	5.4	8.4	7.4	5.4	0	8.1	6.4	8.4	3.5	0	2	0	0	0	0	2.3	0.2	0	1.20847
8936	53	88.889	18	AAATATGCGTGTGGGCGGTG	0	0.4	0.6	0.5	0.5	1	0.5	60.7	25.4	18.7	2.9	2.8	5.4	10.3	1.9	1	0.8	1.5	0	25.7	12.5	21.8	16	9.7	12.8	14.7	12.3	1.20843
8091	88	100	18	GCCTTCACTGCAGCAACAGG	0	0	0	0	0	0	0.3	70.6	28.5	30	0	0	0	0	0	0	0	0	0.7	21.1	21.6	19.2	18.9	22.5	23.3	25.3	14.1	1.20769
8102	85	95	20	CCTTCACTGCAGCAACAGGT	0	0	0	0	0	0	0.3	70.6	28.5	30	0	0	0	0	0	0	0	0	0.7	21.1	21.6	19.2	18.5	22.5	23.3	25.3	14.1	1.20769
6615	25	95	20	TTTTTGGTCCTTTCAGTGCC	0	0.4	0	0	0	7.8	0.5	42.3	16.2	11.8	0.2	0	0	7.8	0	0	0	0.7	0.7	17.8	15.7	12	9.7	7.7	14	9.1	10.9	1.20363
8823	51	90	20	ATATGCGTGTGGGCGGTGTG	0	0.9	0.6	0.5	0.5	1.3	0.5	60.7	25.8	18.7	2.6	2.8	5.4	10.3	2.4	1	0.8	1.8	0.7	25.7	12.5	22.2	16.4	9.7	12.8	14.5	12.5	1.20304
8911	52	89.474	19	AATATGCGTGTGGGCGGTGT	0	0.9	0.6	0.5	0.5	1	0.5	60.7	25.8	18.7	2.6	2.8	5.4	10.3	1.9	1	0.8	1.6	0	25.7	12.5	22.2	16	9.7	12.8	14.5	12.3	1.20304
15558	25	89.474	19	CTGTTGTTCCTTTCAGGGCC	0	1.3	7.5	8.2	8.4	0.8	0.5	33.3	0.9	0.5	0	0	0	0	0	0.5	0	0.4	0	0	0	10.2	9.7	7.7	9.3	12.6	13.9	1.2029
13072	133	100	19	CCCTCCGCTGGATCCGGTCC	0	0.4	0	0	0	0	0	52.8	13.6	13.9	0	0	0	0	0	0	0	0	0	22.4	10.1	6	6.7	7.7	12.3	7.5	8.1	1.2011
10602	129	95	20	TCCGCTGGATGCGGTCACGC	0	0	6.9	10.6	5.9	0.1	0.3	81.7	35	33.7	0	0	0	0	1	0	0	0	0	0	0	2.3	12.6	9.7	9.9	4.4	6.5	1.19989
5768	97	85	20	GTTTGTTGGGTGCCTTCACT	0	45.9	22.6	18.9	19.8	13.1	8.3	106.5	10.9	3.7	4.5	0.6	0.7	6	0	0	0	4	0	11.2	7.1	16.9	16.4	23	20.4	19	18.6	1.19668
8760	49	94.737	19	ATGCGTGTGGGCGGTGTGTG	0	0.9	1.3	1	0.5	1.3	0.8	60.4	25.8	18.7	2.9	2.8	5.4	10.3	3.3	1	0.8	1.8	1.3	25.7	12.5	22.2	16.4	9.7	12.8	14.5	12.5	1.19601
8855	50	94.444	18	TATGCGTGTGGGCGGTGTGT	0	0.9	0.6	0.5	0.5	1.3	0.5	60.4	25.8	18.7	2.6	2.8	5.4	10.3	2.4	1	0.8	1.8	0.7	25.7	12.5	22.2	16.4	9.7	12.8	14.5	12.5	1.19601
31395	79	83.333	18	CAGCAGCAACAATTGAGAGC	0	0	0	0	0	0	0	13.4	3.5	2.7	1.4	0	0.7	0	0	0	0	0	0	0	0	1.5	0	0	0	3.7	5.3	1.19265
31397	80	80	20	ACAGCAGCAACAATTGAGAG	0	0	0	0	0	0	0	13.4	3.5	2.7	1.4	0	0.7	0	0	0	0	0	0	0	0	1.5	0	0	0	3.7	5.3	1.19265
32552	26	95	20	GTGGTTGGTCCTTTCAGTGC	0	0	0	0	1	0	0.3	13.4	0	0	0.2	0	0	0	0	0	1.7	0	0	5.3	4.4	0	0	0	0.6	0.2	0.2	1.19265
4373	115	94.737	19	CACGCGGCGACGGTTGTGTA	1	8.4	1.3	0	0	1.5	1.8	118.7	33.3	51.4	13.6	11.9	13.4	3.2	19.6	10.3	6.7	1.1	0.7	36.9	28.5	32.7	35.3	31.7	33.3	24.1	21.8	1.19178
11898	125	94.444	18	GGATGCGGTCACGCGGCGAC	0	0	0	0	0	0.1	0.3	72.3	29.3	31.1	6.9	3.4	10.7	0	0	0	0	0	0	0	0	1.9	7.1	3.1	4.7	10.3	6.3	1.19124
15587	26	88.889	18	GCTGTTGTTCCTTTCAGGGC	0	1.3	7.5	8.2	8.4	0.8	0.5	33	0.9	0.5	0	0	0	0	0	0.5	0	0.4	0	0	0	10.2	9.7	7.7	9.3	12.6	13.9	1.19022
15948	33	85	20	TGTGTGTGCTGTTGTTTCTT	1	0	0	0	0	0.5	0.3	34.4	0	0	6	4	6.7	0.7	0	0	0	0	0	0.7	0.2	9	9.7	8.2	14.6	12.2	14.1	1.1822
17788	57	94.118	17	AATATGTGTGTGTGTGCTCT	0	0	0	0	0	0	0	26	10.5	10.2	0	0	0	0	0	0	0	0	0	0	0	10.9	10.5	7.7	10.5	9.6	7.2	1.182
5712	96	100	14	TTTGTTGGGTGCCTTCACTG	0	46.8	23.2	18.9	19.8	13.8	8.8	107.1	10.9	3.7	5	0.6	0.7	6	0	0	0	4	0	11.2	7.1	16.9	16.4	23	20.4	19	18.8	1.17728
9791	139	94.444	18	CTCCTCCTTCCGCTGGATGC	0	0	8.8	15	8.9	0.8	0	82.3	35.9	34.8	2.6	0.6	0.7	0	1	0	0	0	0	0	0	3.4	12.6	10.7	11.1	4.7	6.5	1.1747
10073	135	90	20	CCTCCTTCCGCTGGATGCGG	0	0	7.5	14.5	7.9	0.8	0	82.3	35.9	34.3	2.6	0.6	0.7	0	1	0	0	0	0	0	0	2.3	12.6	10.2	9.9	4.4	6.5	1.1747
10362	134	90	20	CTCCTTCCGCTGGATGCGGT	0	0	6.3	10.6	5.9	0.1	0	82.3	35.9	34.3	2.6	0.6	0.7	0	1	0	0	0	0	0	0	2.3	12.6	10.2	9.9	4.4	6.5	1.1747
9551	24	88.889	18	TTGGTCCTTTCAAAGCCTCG	0	0	1.9	0	1	0.3	1.5	58.9	10.5	10.2	1.9	0.6	1.3	1.4	0	1	2.5	0	0.7	11.9	20.7	25.6	0.8	3.1	1.8	11.5	10.7	1.17113
8019	82	90	20	TCACTGCAGCAACAGGTGAG	0	0	0	0	0	0.1	0.3	71.2	29.3	31.1	0	0	0	0	0	0	0	0	0	21.1	22.1	19.9	18.5	22.5	23.3	25.3	14.4	1.16943
8025	85	94.444	18	TTCACTGCAGCAACAGGTGA	0	0	0	0	0	0	0.3	71.2	29.3	31.1	0	0	0	0	0	0	0	0	0	21.1	22.1	19.9	18.5	22.5	23.3	25.3	14.4	1.16943
10869	126	94.444	18	TGGATCCGGTCACACGGCAA	1	0.4	0.6	0	0	0.4	0	46.4	19.3	12.9	0	0	0	0	0.5	2.5	0	0.7	6.1	7.3	10.1	19.2	20.1	17.9	14	19.7	13.2	1.16764
18018	57	94.444	18	AAATATGTGTGTGTGTGCTC	0	0	0	0	0	0	0	25.7	9.6	9.6	0	0	0	0	0	0	0	0	0	0	0	10.9	10.5	7.7	9.9	9.4	7.2	1.16588
8011	85	94.737	19	CTTCACTGCAGCAACAGGTG	0	0	0	0	0	0	0.3	70.9	29.3	31.1	0	0	0	0	0	0	0	0	0.7	21.1	22.1	19.9	18.5	22.5	23.3	25.3	14.4	1.16342
31505	81	80	20	CACAGCAGCAACAATTGAGA	0	0	0	0	0	0	0	13.1	3.5	2.7	1.4	0	0.7	0	0	0	0	0	0	0	0	1.5	0	0	0	3.7	5.3	1.16227
10303	133	90	20	TCCTTCCGCTGGATGCGGTC	0	0	6.3	10.6	5.9	0.1	0	82.6	36.4	34.8	2.6	0.6	0.7	0	1	0	0	0	0	0	0	2.3	12.6	10.2	9.9	4.4	6.5	1.16046
17735	52	85	20	TATGTGTGTGTGTGCTCTGT	0	0	0	0	0	0	0	26	10.5	10.2	0	0	0	0	0	0	0	0	0	0	0	10.9	10.5	7.7	11.1	9.6	7.2	1.15795
17736	57	93.75	16	ATATGTGTGTGTGTGCTCTG	0	0	0	0	0	0	0	26	10.5	10.2	0	0	0	0	0	0	0	0	0	0	0	10.9	10.5	7.7	11.1	9.6	7.2	1.15795
17807	51	85	20	ATGTGTGTGTGTGCTCTGTG	0	0	0	0	0	0	0	26	10.5	10.2	0	0	0	0	0	0	0	0	0	0	0	10.2	10.5	7.7	11.1	9.4	7.2	1.15795
10133	62	94.118	17	ATATAAATATGCGTGTGGGC	0	0.9	0	0	0	0.8	0	57.2	22.8	17.7	1	0	2	9.6	1	1	0	0.9	0	25.1	12.1	19.6	13.4	6.6	11.7	12.6	9.3	1.15697
10143	55	86.364	22	ATAAATATGCGTGTGGGCGG	0	0.9	0	0	0	0.8	0	57.2	22.8	17.7	1	0	2	9.6	1	1	0	0.9	0	25.1	12.1	19.9	13.4	6.6	11.7	12.9	9	1.15697
10167	62	93.75	16	TATAAATATGCGTGTGGGCG	0	0.9	0	0	0	0.8	0	57.2	22.8	17.7	1	0	2	9.6	1	1	0	0.9	0	25.1	12.1	19.6	13.4	6.6	11.7	12.6	9	1.15697
6322	156	89.474	19	TCACCCTCTCCTCCTTCCCC	0	0	0.6	0	0	0	0	94.8	42	41.8	0	0.6	0	0	0	0	0	0	0	21.1	22.1	18.4	42	28.6	32.1	20.6	13.9	1.15569
10310	132	90	20	CCTTCCGCTGGATGCGGTCA	0	0	6.3	10.6	5.9	0.1	0	82.3	36.4	34.8	2.6	0.6	0.7	0	1	0	0	0	0	0	0	2.3	12.6	10.2	9.9	4.4	6.5	1.15528
10330	131	94.444	18	CTTCCGCTGGATGCGGTCAC	0	0	6.3	10.6	5.9	0.1	0	82	36.4	34.8	2.6	0.6	0.7	0	1	0	0	0	0	0	0	2.3	12.6	10.2	9.9	4.4	6.5	1.15007
10530	130	94.737	19	TTCCGCTGGATGCGGTCACG	0	0	6.9	10.6	5.9	0.1	0	82	36.4	34.3	0	0	0	0	1	0	0	0	0	0	0	2.3	12.6	9.7	9.9	4.4	6.5	1.15007
27635	85	84.211	19	CTTTATTCCAGCAACACGTG	0	0	0	0	0	0	0	21.6	9.2	8.6	0	0	0	0	0	0	0	0	0	0	0	0.8	1.7	0	0	0.5	2.3	1.14775
27881	85	85	20	CCTTTATTCCAGCAACACGT	0	0	0	0	0	0	0	21.6	9.2	8.6	0	0	0	0	0	0	0	0	0	0	0	0.4	1.3	0	0	0.5	2.3	1.14775
27882	86	85	20	GCCTTTATTCCAGCAACACG	0	0	0	0	0	0	0	21.6	9.2	8.6	0	0	0	0	0	0	0	0	0	0	0	0.4	1.3	0	0	0.5	2.3	1.14775
15580	29	89.474	19	GTGCTGTTGTTCCTTTCAGG	0	1.3	7.5	8.2	8.4	0.9	0.8	32.4	0.9	0.5	0	0	0	0	0	0.5	0	0.5	0	0	0	10.2	9.7	7.7	9.3	12.6	14.1	1.1453
15614	29	88.889	18	TGCTGTTGTTCCTTTCAGGG	0	1.3	7.5	8.2	8.4	0.8	0.5	32.4	0.9	0.5	0	0	0	0	0	0.5	0	0.5	0	0	0	10.2	9.7	7.7	9.3	12.6	14.1	1.1453
10776	126	94.737	19	CTGGATCCGGTCACACGGCA	1	0.4	0.6	0	0	0.4	0	46.7	19.3	12.9	0	0	0	0	0.5	2.5	0.8	0.7	6.1	7.9	9.8	19.2	20.6	18.9	14	19.9	13.2	1.14296
9785	136	90	20	TCCTCCTTCCGCTGGATGCG	0	0	8.8	14.5	8.4	0.8	0	82.3	36.8	34.8	2.6	0.6	0.7	0	1	0	0	0	0	0	0	3	12.6	10.7	11.7	4.7	6.5	1.13993
10054	62	94.444	18	CATATAAATATGCGTGTGGG	0	0.9	0	0	0	0.8	0	57.8	22.8	17.7	1.2	0	2	9.6	1	1	0	0.9	0	25.7	12.3	19.2	13.9	6.6	11.7	12.6	9.5	1.13898
6369	156	88.889	18	CACCCTCTCCTCCTTCCCCC	0	0	0.6	0	0	0	0	93.1	42	40.2	0	0.6	0	0	0	0	0	0	0	21.8	21.4	18.8	42	29.1	32.1	20.6	13.7	1.12986
12425	35	100	18	ATGTGTGTGTTGTTGGTCCC	0	0	0	0	0	0	0.3	49.3	21.5	22	0	0	0	0	0	0	0	0	0	14.5	14.8	6.8	5.5	11.7	9.3	7.7	7	1.12892
6522	51	95	20	ATGTGTGTGAGGGCGGTGTG	0	0.4	1.3	0	0	0.3	0.8	100.9	45.6	40.2	0.2	0.6	0	0	0.5	0	0	0.4	0	39.6	38.4	11.3	12.2	19.4	21.6	17.1	18.1	1.12875
6534	52	95	20	TATGTGTGTGAGGGCGGTGT	0	0.4	0.6	0	0	0.3	0.8	100.9	45.6	40.2	0.2	0.6	0	0	0.5	0	0	0.4	0	39.6	38.4	11.3	12.2	19.4	21.6	17.1	18.1	1.12875
21140	116	94.737	19	TTCACGCGGCGACGGTTGTG	1	0.9	1.9	0.5	0	0.1	0.5	28	11.4	12.3	4.5	0.6	4	1.4	0.5	0	0	0.7	0	0.7	1	0.4	0	1.5	0.6	1.2	0.7	1.12463
9435	54	86.364	22	TAAATATGCGTGTGGGCGGT	0	0.4	0	0	0	0.9	0	57.2	22.8	17.7	2.9	1.7	4.7	10.3	1.9	1	0.8	1.1	0	25.7	12.3	21.8	14.7	8.7	12.3	14.7	10.4	1.12418
29360	42	94.118	17	GCGGTGTGTGTGGTTGGAAA	0	0	0	0	0	0	0	17.2	7.4	7	0	0	0	0	0	0	0	0	0	0	0	0.8	3.8	0	0	1.9	0.5	1.11548
18534	32	89.474	19	TTGTGTGCTGTTGTTCCTTT	0	0	0	0	0	0.1	0	29.5	13.1	10.2	0	0	0	0.7	0	0	0	0.7	0	0	0	6.8	5.9	5.1	3.5	11.2	8.8	1.11311
18576	33	88.889	18	TTTGTGTGCTGTTGTTCCTT	0	0	0	0	0	0	0	29.5	13.1	10.2	0	0	0	0.4	0	0	0	0.7	0	0	0	6.8	5.9	5.1	3.5	11.2	8.8	1.11311
2797	154	100	19	ACTCTCTCTTCCTTCCCTCT	30	25.6	13.2	14.5	14.3	9.1	10.6	88.4	32	30.5	40.6	31.3	25.5	8.9	23	18.2	2.5	17.3	39	36.9	38.9	30.9	32.7	25	26.8	28.6	22	1.10369
9790	29	100	16	GTTTTTGTTGGTCCTTTCAG	0	0	15.1	5.3	6.9	12.5	0	48.1	7.9	5.9	22	11.9	18.8	0	0	0	0	0	0	2	8.1	18.4	13.4	11.2	11.7	6.6	13.9	1.09409
9799	30	90.476	21	TGTTTTTGTTGGTCCTTTCA	0	0	15.1	5.3	6.9	12.6	0	48.1	7.9	5.9	22	11.9	18.1	0	0	0	0	0	0	2	8.1	18.4	13.4	11.2	11.7	6.8	13.9	1.09409
27033	80	93.75	16	ATTCCAGCAACACGTGAGAG	0	0	0	0	0	0	0	21.6	9.6	9.6	0	0	0	0	0	0	0	0	0	0	0	0.8	1.7	0	0.6	0.5	2.3	1.09226
27359	81	93.333	15	TATTCCAGCAACACGTGAGA	0	0	0	0	0	0	0	21.6	9.2	9.6	0	0	0	0	0	0	0	0	0	0	0	0.8	1.7	0	0	0.5	2.3	1.09226
27360	82	92.857	14	TTATTCCAGCAACACGTGAG	0	0	0	0	0	0	0	21.6	9.2	9.6	0	0	0	0	0	0	0	0	0	0	0	0.8	1.7	0	0	0.5	2.3	1.09226
27362	85	83.333	18	TTTATTCCAGCAACACGTGA	0	0	0	0	0	0	0	21.6	9.2	9.6	0	0	0	0	0	0	0	0	0	0	0	0.8	1.7	0	0	0.5	2.3	1.09226
27782	87	85	20	TGCCTTTATTCCAGCAACAC	0	0	0	0	0	0	0	21.6	9.6	8.6	0	0	0	0	0	0	0	0	0	0	0	0.4	1.3	0	0	0.5	2.3	1.09226
10290	50	85	20	TGTGTGTGTGCTCTGTGTGT	0	0	0	0	0	0	0	46.1	20.1	19.8	0	0	0	0	0	0	0	0	0	8.6	15.2	21.1	19.7	19.9	20.4	20.4	16.2	1.09168
29451	42	93.75	16	CGGTGTGTGTGGTTGGAAAT	0	0	0	0	0	0	0	16.9	7.4	7	0	0	0	0	0	0	0	0	0	0	0	0.8	3.8	0	0	1.9	0.5	1.0915
29452	42	93.333	15	GGTGTGTGTGGTTGGAAATT	0	0	0	0	0	0	0	16.9	7.4	7	0	0	0	0	0	0	0	0	0	0	0	0.8	3.8	0	0	1.9	0.5	1.0915
7389	46	94.118	17	GTGGGCGATGTGTGTGTTGT	0	0	0	0	0	0.4	0	64.2	21.9	23	4.3	2.8	4	0	0	0	0	0	0	19.1	20.4	29	28.1	29.6	28.6	22.5	23.7	1.09134
24578	34	94.444	18	CAGTGTGTGCTGTTGGTCCT	0	0	10.7	6.8	8.4	0	0	23.9	0	0	0	0.6	0	2.5	0	0.5	0	0.2	0.7	0.7	0.2	0	0	0	0	0	0	1.08964
24817	35	94.118	17	GCAGTGTGTGCTGTTGGTCC	0	0	10.7	6.8	8.4	0	0	23.9	0	0	0	0.6	0	1.8	0	0.5	0	0.2	0	0.7	0.2	0	0	0	0	0	0	1.08964
24946	36	93.75	16	GGCAGTGTGTGCTGTTGGTC	0	0	10.7	6.8	8.4	0	0	23.9	0	0	0	0.6	0	1.8	0	0	0	0.2	0	0.7	0.2	0	0	0	0	0	0	1.08964
24947	37	93.333	15	GGGCAGTGTGTGCTGTTGGT	0	0	10.7	6.8	8.4	0	0	23.9	0	0	0	0.6	0	1.8	0	0	0	0.2	0	0.7	0.2	0	0	0	0	0	0	1.08964
24948	42	85	20	TGGGCAGTGTGTGCTGTTGG	0	0	10.7	6.8	8.4	0	0	23.9	0	0	0	0.6	0	1.8	0	0	0	0.2	0	0.7	0.2	0	0	0	0	0	0	1.08964
13401	46	94.444	18	TGTGGGCGATGTGTGTGTTG	0	0	0	0	0.5	0.1	0	35.6	13.6	9.6	4.3	2.8	4	0.4	0	0	0	0	0	14.5	16.2	8.3	5.5	13.3	9.9	7.7	7.9	1.08944
13436	46	94.737	19	GTGTGGGCGATGTGTGTGTT	0	0	0	0	0.5	0.1	0	35.6	13.6	9.6	4.3	2.8	4	0.4	0	0	0	0	0	13.8	16.2	8.3	5.5	13.3	9.9	7.7	8.1	1.08944
5185	137	90	20	CTCCTCCTTCCGGTGGATCC	0	0	0	0	0	0	0	111.7	35	52	0.2	0	0	0.4	0	0	0	0.2	0	38.9	28.5	39.1	26.9	35.2	35.6	28.3	26	1.08842
12126	46	95	20	TGTGTGGGCGATGTGTGTGT	0	0.4	0	0.5	0.5	0.3	1.3	36.2	13.6	10.2	5.3	4	4.7	1.4	0	0	0	0.2	0	13.8	16.5	9.8	5.9	13.8	11.7	8.7	12.8	1.08795
7393	43	90	20	TGGGCGATGTGTGTGTTGTT	0	0	0	0	0	0.5	0	63.9	21.9	23	4.3	2.8	4	0	0	0	0	0	0	19.1	20.4	29	28.1	29.6	28.6	22.5	23.7	1.08469
5164	138	90	20	CCTCCTCCTTCCGGTGGATC	0	0	0	0	0	0	0	111.4	35.5	52	0.2	0	0	0.4	0	0	0	0.2	0	39.6	29	39.1	26.9	35.2	35.6	28.1	26	1.08458
10306	47	85	20	GTGTGTGTGCTCTGTGTGTG	0	0	0	0	0	0	0	45.8	20.1	19.8	0	0	0	0	0	0	0	0	0	8.6	15.2	21.1	19.7	19.9	20.4	20.4	16.2	1.08246
12928	87	100	12	CTTGACAGCTGCAGCAACAC	0	0	0	0	0	0	0	41.7	9.2	7.5	0	0	0	0	0.5	0	0	0	0	5.9	4.7	19.2	15.1	10.7	15.2	19.2	17.2	1.07988
4712	93	100	17	GTTGGGTGCCTTCACTGCAG	0	54.3	23.2	18.9	19.3	13.5	9.8	115.8	33.3	17.1	5	0.6	0.7	7.1	0	0	0	4.2	0	15.8	8.4	20.7	22.2	30.6	24.5	30.4	28.3	1.07869
22295	32	100	15	TATGCTGTTGTTGGTCCTTT	0	0	0	0	0	0.4	0.3	23.9	1.8	0.5	0.2	0	0	0	7.7	9.8	9.2	10.8	3.4	0	0	0	0.4	0	0	0	0.2	1.07736
12749	86	100	13	TTGACAGCTGCAGCAACACG	0	0	0	0	0	0	0	42	9.2	7.5	0	0	0	0	0.5	0.5	0	0	0	5.9	4.7	19.2	15.1	12.3	15.2	19.4	17.2	1.07577
5184	136	90	20	TCCTCCTTCCGGTGGATCCG	0	0	0	0	0	0	0	111.7	35	52.5	0.2	0	0	0.4	0	0	0	0.2	0	38.9	28.5	39.1	26.9	34.7	35.6	28.3	26	1.07488
10185	154	100	19	ACTCTCTCTTCCTTCCCTCG	0	0	0	0	0	0	0	48.4	14	16.6	6.2	7.4	6.7	2.1	0	0	0	0	0	11.9	7.6	22.6	15.1	21.4	21	7	21.1	1.06572
22031	33	90	20	GTATGCTGTTGTTGGTCCTT	0	0	0	0	0	0.4	0.3	23.9	1.8	1.1	0.2	0	0	0	7.7	9.8	10.1	10.9	3.4	0	0	0	0.4	0	0	0	0.2	1.06518
7961	130	94.737	19	TTCCGCTGGATCCGGTTACG	2	13.7	9.4	5.3	12.9	4.4	1.8	75.3	35.5	34.8	1	0	0	0	3.3	0	0	11.1	0.7	7.9	6.4	10.2	21.8	12.3	7	14.5	10.4	1.06379
3137	94	100	16	TGTTGGGTGCCTTCACTGCA	0	54.8	23.2	18.9	19.8	13.8	9.8	115.5	33.3	16.6	25.1	27.3	21.4	6	0	0	0	4	0	35.6	40.8	20.7	21.8	30.6	24.5	29.7	28.1	1.06199
7441	42	90	20	GGGCGATGTGTGTGTTGTTG	0	0	0	0	0	0.5	0	63.9	21.9	23	4.3	2.8	4	0	0	0	0	0	0	19.1	20.2	28.2	28.1	30.1	28	22.5	23.2	1.0613
7622	35	100	18	GATGTGTGTGTTGTTGGTCC	0	0	0	0	0	0.8	0	63.9	21.9	23	0	0	2	0	0	0	0	0.2	0	19.1	19.9	27.1	28.1	30.1	28	22.5	23.4	1.0613
7623	36	100	17	CGATGTGTGTGTTGTTGGTC	0	0	0	0	0	0.8	0	63.9	21.9	23	0	0	2	0	0	0	0	0.2	0	19.1	19.9	27.1	28.1	30.1	28	22.5	23.4	1.0613
7629	37	100	16	GCGATGTGTGTGTTGTTGGT	0	0	0	0	0	0.5	0	63.9	21.9	23	0	0	2	0	0	0	0	0.2	0	19.1	19.9	27.5	28.1	30.1	28	22.5	23.2	1.0613
7641	38	100	15	GGCGATGTGTGTGTTGTTGG	0	0	0	0	0	0.5	0	63.9	21.9	23	0	0	2	0	0	0	0	0	0	19.1	19.9	27.5	28.1	30.1	28	22.5	23	1.0613
17501	51	89.474	19	GTGTGTGCGTGGGCGATGTG	0	0	0	0	0	0.1	0	28	9.2	12.9	0	0	0	0	0	0	0	0	0	5.9	4.4	6.8	10.9	5.6	7.6	6.3	6	1.06097
17502	52	88.889	18	TGTGTGTGCGTGGGCGATGT	0	0	0	0	0	0.1	0	28	9.2	12.9	0	0	0	0	0	0	0	0	0	5.9	4.4	6.8	10.9	5.6	7.6	6.3	6	1.06097
12283	111	89.474	19	ACGGCAACGGTTGTGTGTGC	0	0	0.6	0.5	0	0.3	0	40.5	14.5	9.6	0.2	0	0	0	0.5	2.5	0	0.5	6.1	4.6	1	17.3	18.9	17.9	14.6	15.7	11.1	1.06034
12284	112	88.889	18	CACGGCAACGGTTGTGTGTG	0	0	0.6	0.5	0	0.3	0	40.5	14.5	9.6	0.2	0	0	0	0.5	2.5	0	0.5	6.1	4.6	1	17.3	18.9	17.9	14.6	15.7	11.1	1.06034
12285	113	85	20	ACACGGCAACGGTTGTGTGT	0	0	0.6	0.5	0	0.3	0	40.5	14.5	9.6	0.2	0	0	0	0.5	2.5	0	0.5	6.1	4.6	1	17.3	18.9	17.9	14.6	15.7	11.1	1.06034
12286	114	85	20	CACACGGCAACGGTTGTGTG	0	0	0.6	0.5	0	0.3	0	40.5	14.5	9.6	0.2	0	0	0	0.5	2.5	0	0.5	6.1	4.6	1	17.3	18.9	17.9	14.6	15.7	11.1	1.06034
18755	34	85	20	GTTTGTGTGCTGTTGTTCCT	0	0	0	0	0	0	0	28.3	13.1	10.2	0	0	0	0.4	0	0	0	0.7	0	0	0	6.8	5.5	5.1	3.5	11.2	8.8	1.05521
18838	40	89.474	19	CGGTTTGTGTGCTGTTGTTC	0	0	0	0	0	0	0	28.3	13.1	10.2	0	0	0	0	0	0	0	0.5	0	0	0	6.8	5	5.1	3.5	11.5	9	1.05521
18839	40	88.889	18	GGTTTGTGTGCTGTTGTTCC	0	0	0	0	0	0	0	28.3	13.1	10.2	0	0	0	0	0	0	0	0.5	0	0	0	6.8	5	5.1	3.5	11.5	9	1.05521
6863	73	85	20	CAACACGTGAGTGCATGTAA	0	2.6	0	0	0	0.1	0.3	84.6	35	40.2	0	0.6	0	24.9	20.6	9.3	10.9	10	6.7	10.6	5.9	16.6	11.3	14.3	14	12.9	16.2	1.05497
25400	109	89.474	19	CGCGAAGGTTGTGTGTGCGG	3	1.8	0	0	0.5	0.6	0.3	22.2	9.6	10.2	0	0	0	0	0	0	0	0	0	0	0	0	0	0	0	0	0.2	1.05063
25642	110	88.889	18	CCGCGAAGGTTGTGTGTGCG	3	1.8	0	0	0	0.6	0.3	22.2	9.6	10.2	0	0	0	0	0	0	0	0	0	0	0	0	0	0	0	0	0	1.05063
25643	111	85	20	GCCGCGAAGGTTGTGTGTGC	3	1.8	0	0	0	0.6	0.3	22.2	9.6	10.2	0	0	0	0	0	0	0	0	0	0	0	0	0	0	0	0	0	1.05063
25764	112	85	20	CGCCGCGAAGGTTGTGTGTG	3	1.8	0	0	0	0.6	0.3	22.2	9.2	10.2	0	0	0	0	0	0	0	0	0	0	0	0	0	0	0	0	0	1.05063
20658	33	89.474	19	ATGTGCTGTCGTTGGTCCTT	0	0	0	0	0	0	0	32.1	14.9	15	0	0	0	0	0	0	0	0	0	7.9	9.3	0	0	0	0	0	0	1.04876
20741	37	85	20	GTGTATGTGCTGTCGTTGGT	0	0	0	0	0	0	0	32.1	14.9	15	0	0	0	0	0	0	0	0	0	7.3	9.3	0	0	0	0	0	0	1.04876
20742	38	84.211	19	TGTGTATGTGCTGTCGTTGG	0	0	0	0	0	0	0	32.1	14.9	15	0	0	0	0	0	0	0	0	0	7.3	9.3	0	0	0	0	0	0	1.04876
20763	34	88.889	18	TATGTGCTGTCGTTGGTCCT	0	0	0	0	0	0	0	32.1	14.9	15	0	0	0	0	0	0	0	0	0	7.3	9.1	0	0	0	0	0	0	1.04876
20764	35	85	20	GTATGTGCTGTCGTTGGTCC	0	0	0	0	0	0	0	32.1	14.9	15	0	0	0	0	0	0	0	0	0	7.3	9.1	0	0	0	0	0	0	1.04876
20765	36	85	20	TGTATGTGCTGTCGTTGGTC	0	0	0	0	0	0	0	32.1	14.9	15	0	0	0	0	0	0	0	0	0	7.3	9.1	0	0	0	0	0	0	1.04876
22130	35	90	20	GTGTATGCTGTTGTTGGTCC	0	0	0	0	0	0.3	0.3	23.6	2.2	1.6	0.2	0	0	0	7.7	9.8	10.1	10.9	2.7	0	0	0	0	0	0	0	0.2	1.0477
22144	34	90	20	TGTATGCTGTTGTTGGTCCT	0	0	0	0	0	0.4	0.3	23.6	1.8	1.1	0.2	0	0	0	7.7	9.8	10.1	10.9	3.4	0	0	0	0	0	0	0	0.2	1.0477
6712	74	85	20	GCAACACGTGAGTGCATGTA	0	2.6	0	0	0	0.1	0.3	84	35	40.2	0	0.6	0	24.9	20.6	9.3	10.9	10	6.7	10.6	6.1	16.2	11.3	14.3	14	12.9	16.2	1.04482
21552	29	88.889	18	TGCTGTCGTTGGTCCTTCAG	0	0	0	0	0	0	0	31.8	14.9	14.5	0	0	0	0	1.9	3.4	4.2	2.6	0	0	0	0	0	0	0	0	0	1.04467
21553	33	88.889	18	GTGCTGTCGTTGGTCCTTCA	0	0	0	0	0	0	0	31.8	14.9	14.5	0	0	0	0	1.9	3.4	4.2	2.6	0	0	0	0	0	0	0	0	0	1.04467
21592	33	89.474	19	TGTGCTGTCGTTGGTCCTTC	0	0	0	0	0	0	0	31.8	14.9	14.5	0	0	0	0	1.9	3.4	4.2	2.4	0	0	0	0	0	0	0	0	0	1.04467
10365	118	85	20	CGGTCACACGGCAACGGTTG	1	0	1.3	0.5	0	0.3	0	47	22.3	13.9	0	0	0	0	0.5	2.5	0	0.5	6.7	11.2	10.8	19.2	20.1	17.9	16.3	19	12.5	1.0427
10388	117	85	20	GGTCACACGGCAACGGTTGT	1	0	1.3	0.5	0	0.3	0	47	22.3	13.9	0	0	0	0	0.5	2.5	0	0.5	6.7	11.2	10.8	19.2	20.1	17.9	16.3	18.7	12.5	1.0427
17761	62	100	15	ATAAATATGTGTGTGGGCAG	1	2.6	0	0	0	6.6	1	26.5	10.9	5.4	2.6	1.1	1.3	12.4	7.7	6.4	8.4	2.9	0	2	0	0	0	0	1.8	0.2	0	1.0372
17616	150	95.238	21	TCTCTCTTCCTTCCCCCTCC	2	4.4	2.5	1	0.5	1.4	1.3	18.7	3.9	1.6	1.2	3.4	2	1.1	0	0	0	2.4	2.7	6.6	8.6	4.5	3.4	5.6	7	6.6	4.9	1.03709
6691	77	88.889	18	AGCAACACGTGAGTGCATGT	1	2.6	0.6	0	0	0.1	0.3	83.4	35	40.2	0	0.6	0	24.9	20.6	9.3	10.9	10	6.7	10.6	6.1	16.2	11.3	14.3	14	13.1	16.2	1.0346
6581	77	89.474	19	CAGCAACACGTGAGTGCATG	1	2.6	0.6	0	0	0.1	0.3	84.3	35	40.7	0	0	0	24.9	21	9.3	10.9	10	7.4	10.6	6.1	16.2	12.2	14.3	13.4	14.5	16.5	1.0325
10508	88	93.75	16	CTTCAATGCAGCAACAATTG	0	0	0	0	0	0	0	53.7	25.8	24.6	0	0	0	0	0	0	0	0	0	2	6.9	10.5	25.6	22.5	19.8	14.5	16	1.02931
17205	41	90	20	GGCGGTTTGTGTGCTGTTGT	0	0	0	0	0	0	0	29.5	14	11.8	0	0	0	0	0	0	0	0.4	9.4	0	0	6.8	5.9	5.1	3.5	11.5	9	1.02385
21979	36	90	20	TGTGTATGCTGTTGTTGGTC	0	0	0	0	0	0.3	0.3	23.6	2.2	1.6	0.2	0	0	0	7.7	9.8	10.9	11.1	2.7	0	0	0	0	0	0	0	0.2	1.02365
10541	88	94.737	19	TGCCTTCAATGCAGCAACAA	0	0	0	0	0	0	0	53.4	25.8	24.6	0	0	0	0	0	0	0	0	0	2	6.9	10.2	25.6	22.5	19.8	14.5	15.5	1.02137
10256	120	85	20	TCCGGTCACACGGCAACGGT	1	0	1.3	0.5	0	0.3	0	47.3	22.8	14.5	0	0	0	0	0.5	2.5	0	0.7	6.7	11.2	10.8	19.2	20.1	17.9	16.3	19.4	13	1.02106
10295	119	85	20	CCGGTCACACGGCAACGGTT	1	0	1.3	0.5	0	0.3	0	47.3	22.8	13.9	0	0	0	0	0.5	2.5	0	0.5	6.7	11.2	10.8	19.2	20.1	17.9	16.3	19.4	12.8	1.02106
10354	126	93.75	16	GATCCGGTCACACGGCAACG	1	0	1.3	0.5	0	0.3	0	47.3	22.8	14.5	0	0	0	0	0.5	2.9	0	0.7	5.4	10.6	10.6	19.2	20.1	17.9	16.3	19.4	13	1.02106
10594	126	94.118	17	GGATCCGGTCACACGGCAAC	1	0	1.3	0.5	0	0.3	0	47.3	22.8	14.5	0	0	0	0	0.5	2.9	0	0.7	5.4	7.3	10.1	19.2	20.1	17.9	16.3	19.4	13	1.02106
31411	103	100	17	ACTGTGTGTGCGGGGTGCCC	0	0	0	0	0	0	0	13.4	6.1	0	0	0	0	0	0	0	0	0	0	3.3	4.2	0	1.7	1	0.6	0.7	0.5	1.02018
2036	23	95	20	GTTGGTCCTTTCACTGCCTT	0	0	0	0	0	0	0	198.9	67.5	80.9	12.4	4	4.7	62.5	20.1	18.7	7.5	19.3	4	82.4	48	56.4	57.5	58.2	60.7	97.6	64.9	1.01962
7419	91	94.737	19	GGGTGCCTTCACAGCAGCAG	0	0	0	0	0	14.1	27.7	63.9	31.1	28.9	9.5	8	6.7	5.7	0.5	0	0	0.2	0	7.9	9.1	16.6	17.2	15.8	15.2	22.7	16.2	1.01565
1940	24	95	20	TGTTGGTCCTTTCACTGCCT	0	0	0	0	0	0	0.3	204.5	72.7	83.6	12.6	4	4.7	62.8	20.1	19.1	7.5	19.5	4	85.7	48.9	58.3	68	59.2	63.6	100.7	66.3	1.01482
10534	88	94.118	17	CCTTCAATGCAGCAACAATT	0	0	0	0	0	0	0	53.1	25.8	24.6	0	0	0	0	0	0	0	0	0	2	6.9	10.2	25.6	22.5	19.8	14.5	16	1.0134
10535	88	94.444	18	GCCTTCAATGCAGCAACAAT	0	0	0	0	0	0	0	53.1	25.8	24.6	0	0	0	0	0	0	0	0	0	2	6.9	10.2	25.6	22.5	19.8	14.5	16	1.0134
17243	40	90	20	GCGGTTTGTGTGCTGTTGTT	0	0	0	0	0	0	0	29.2	14	11.8	0	0	0	0	0	0	0	0.4	9.4	0	0	6.8	5.9	5.1	3.5	11.5	9	1.00959
7462	91	94.444	18	GGTGCCTTCACAGCAGCAGC	0	0	0	0	0	14.1	27.7	63.6	31.1	28.9	9.3	7.4	6	5.7	0.5	0	0	0.4	0	7.9	9.1	16.6	16.8	15.8	15.2	22.7	16.2	1.00896
11841	115	85	20	TCACACGGCAACGGTTGTGT	0	0	0.6	0.5	0	0.3	0	41.4	14.5	9.6	0.2	0	0	0	0.5	2.5	0	0.5	6.1	4.6	1	19.2	20.1	17.9	16.3	18.5	12.5	1.00682
22350	25	94.444	18	CGTTGGTCCTTCAGTGCCCT	0	0	5	3.9	0.5	0	0	30.9	14.9	13.4	0	0	0	0	0	0	0	0	0	0	0	0	0	0	0	0	0	1.00453
22351	25	94.444	18	TCGTTGGTCCTTCAGTGCCC	0	0	5	3.9	0.5	0	0	30.9	14.9	13.4	0	0	0	0	0	0	0	0	0	0	0	0	0	0	0	0	0	1.00453
7116	88	90	20	GTGCCTTCACAGCAGCAGCA	0	0	0	0	0	14.1	27.5	63.3	31.1	28.9	10.5	8	6.7	5.7	0.5	0	0	0.4	0	9.2	11.1	16.6	16.8	15.8	15.2	22	16	1.00225
2193	22	95	20	TTGGTCCTTTCACTGCCTTC	0	0	0	0	0	0	0	193.4	60	69.6	11.5	4	4.7	49.3	16.7	18.7	7.5	18	4	77.8	40.6	48.5	55	58.7	61.3	96.4	64	0.997035
10300	121	85	20	ATCCGGTCACACGGCAACGG	1	0	1.3	0.5	0	0.3	0	47.3	23.2	14.5	0	0	0	0	0.5	2.5	0	0.7	5.4	11.2	10.6	19.2	20.1	17.9	16.3	19.4	13	0.997016
17562	151	95.238	21	CTCTCTCTTCCTTCCCCCTC	2	4.4	2.5	1	0.5	1.4	1.5	18.7	3.9	1.6	1.2	3.4	2	1.1	0	0	0	2.4	2.7	6.6	8.9	4.5	3.4	5.6	7	6.6	4.9	0.992695
9190	89	95	20	GGTGCCTTCAATGCAGCAAC	0	0	0	0	0	3.7	0	58.6	26.3	24.6	0	0	0	0	1.9	1.5	0	0	0	2	6.9	15.8	29	27.1	25.7	14.3	19.5	0.99035
9232	88	95	20	GTGCCTTCAATGCAGCAACA	0	0	0	0	0	3.7	0	58.6	25.8	24.6	0	0	0	0	1.9	1.5	0	0	0	2	6.9	15.8	29	26.6	25.7	14.3	19.3	0.99035
14947	129	95	20	TCCGCTGGATCCTGTCACGC	0	7.1	8.8	12.6	11.9	0.1	4.5	26	0.9	0.5	0	0	0	10.7	1.4	0	2.5	0.4	0	0.7	0.5	6.8	5.5	8.7	10.5	7.3	7.9	0.989353
8662	41	90	20	GGCGGTGTGTGTACTGTTGT	0	22.1	2.5	2.9	1	14.1	0.3	53.1	24.1	19.8	1.9	0.6	0.7	0.4	0	0	0	0	0	26.4	11.6	16.2	20.6	8.7	12.8	17.1	13	0.981453
11027	31	100	16	GTACTGTTGTTGGTCCTTTC	0	0.4	0	0	0.5	0.5	0	50.5	14.5	11.8	1.4	0.6	0	0	0	0	0	0	0	25.1	11.8	16.2	20.1	8.2	13.4	16.2	11.8	0.980523
16068	136	78.947	19	CCCTCCTCCCGTTTGATCCG	0	0	0	0	0	0	0	36.8	18	18.2	0	0	0	0	0	0	0	0	0	9.9	7.1	1.1	0	1	0.6	0.9	2.1	0.97728
16069	149	100	11	TCCCTCCTCCCGTTTGATCC	0	0	0	0	0	0	0	36.8	18	18.2	0	0	0	0	0	0	0	0	0	9.9	7.1	1.1	0	1	0.6	0.9	2.1	0.97728
8894	90	95	20	GGGTGCCTTCAATGCAGCAA	0	0	0	0	0	3.7	0	60.4	28.5	28.4	0	0	0	0	1.9	1.5	0	0	0	2	6.9	15.8	30.2	27.1	26.3	14.5	20.4	0.976693
8606	40	90	20	GCGGTGTGTGTACTGTTGTT	0	22.1	2.5	2.9	1.5	14.3	0.3	52.8	24.1	19.8	1.7	0.6	0.7	0.7	1.4	0	0	0	0	26.4	11.6	16.2	20.6	8.7	12.8	17.1	13	0.97343
14969	130	94.737	19	TTCCGCTGGATCCTGTCACG	0	7.1	8.8	12.6	11.9	0.1	4.5	25.7	0.9	0.5	0	0	0	10.7	1.4	0	2.5	0.4	0	0.7	0.5	6.8	5.5	8.7	10.5	7.3	7.9	0.973233
6104	98	83.333	12	TGCGTTGGGTGCCATGACAG	0	0	0	0	0	0	0	86.1	42	43.4	0	0	0	0	0	0	0	0	0	9.9	9.8	24.8	0.8	1	1.8	18	16.9	0.972113
11030	30	100	17	TACTGTTGTTGGTCCTTTCA	0	0.4	0	0	1	0.5	0	50.2	14.5	11.8	1.4	0.6	0	0	0	0	0	0	0	25.1	11.8	16.2	20.1	8.2	13.4	16.2	11.6	0.972094
6109	95	80	15	GCGTTGGGTGCCATGACAGC	0	0	0	0	0	0	0	85.8	42	43.4	0	0	0	0	0	0	0	0	0	9.9	9.8	24.8	0.8	1	1.8	17.8	16.9	0.967135
6124	94	81.25	16	CGTTGGGTGCCATGACAGCA	0	0	0	0	0	0	0	85.8	42	43.4	0	0	0	0	0	0	0	0	0	9.9	9.8	24.8	0.8	1	1.8	17.8	16.9	0.967135
16205	149	100	13	CTTCCCTCCTCCCGTTTGAT	0	0	0	0	0	0	0	36.5	18	18.2	0	0	0	0	0	0	0	0	0	9.2	7.1	1.1	0	1	0.6	0.9	2.1	0.965784
16206	149	100	12	TTCCCTCCTCCCGTTTGATC	0	0	0	0	0	0	0	36.5	18	18.2	0	0	0	0	0	0	0	0	0	9.2	7.1	1.1	0	1	0.6	0.9	2.1	0.965784
1211	114	90	20	CACGCGGTGACGGTTGTGTG	10	31.8	63.5	65.3	64.3	35.7	9.6	226.7	115.6	114.6	28.6	41.5	36.9	61.4	18.7	19.1	16.8	35	29.6	42.2	43.3	51.2	42	57.2	48.4	44.9	51.7	0.965567
6175	98	80	20	TGTGCGTTGGGTGCCATGAC	0	0	0	0	0	0	0	86.6	42.5	43.9	0	0	0	0	0	0	0	0	0	9.9	9.8	25.2	0.8	1	1.2	18	17.4	0.964215
17271	152	95.238	21	ACTCTCTCTTCCTTCCCCCT	2	4.4	2.5	1	0.5	1.5	1.5	18.7	3.9	2.1	1.2	4	2	1.1	0	0	0	2	2.7	7.3	9.1	4.5	3.4	5.6	6.4	6.6	4.9	0.96384
8958	91	95	20	GGGGTGCCTTCAATGCAGCA	0	0	0	0	0	3.7	0	59.8	28.5	28.4	0	0	0	0	1.4	2	0	0	0	2.6	6.6	15.4	30.2	27.1	25.1	14.5	20.2	0.962525
19735	116	73.684	19	TTCACGCCGCGACAACTGTG	0	0	0	0	0	0	0	36.8	18.4	14.5	0	0	0	0	0	0	0	0	0	3.3	5.2	0.4	2.1	2	1.2	1.4	0.5	0.96233
19793	125	85.714	14	CCGTTCACGCCGCGACAACT	0	0	0	0	0	0	0	36.8	18.4	14.5	0	0	0	0	0	0	0	0	0	3.3	4.9	0.4	2.1	2	1.2	1.4	0.5	0.96233
19794	125	84.615	13	CGTTCACGCCGCGACAACTG	0	0	0	0	0	0	0	36.8	18.4	14.5	0	0	0	0	0	0	0	0	0	3.3	4.9	0.4	2.1	2	1.2	1.4	0.5	0.96233
19795	125	90	10	GTTCACGCCGCGACAACTGT	0	0	0	0	0	0	0	36.8	18.4	14.5	0	0	0	0	0	0	0	0	0	3.3	4.9	0.4	2.1	2	1.2	1.4	0.5	0.96233
1465	110	90	20	CGGTGACGGTTGTGTGTGCG	10	34.4	63.5	56.6	56.9	35.4	9.8	224	114.8	114.6	15	18.8	20.8	72.8	19.1	19.1	15.9	35.9	6.1	41.5	43.3	49.7	40.7	57.2	48.4	44.9	52	0.95829
5520	95	100	15	TTGTTGGGTGCCTTCACTGC	0	54.8	23.9	18.9	19.8	13.8	9.8	107.4	10.9	3.7	5	0.6	0.7	6	0	0	0	4	0	11.2	7.1	17.3	16.4	23	20.4	19	18.8	0.958028
22845	31	100	16	ATGCTGTTGTTGGTCCTTTC	0	0	0	0	0	0.4	0	21.9	1.8	0.5	0.2	0	0	0.4	7.7	9.8	9.2	10.8	2.7	0	0	0	0.4	0	0	0	0	0.956561
10672	35	90	20	GTGTGTACTGTTGTTGGTCC	0	0.4	0	0	0	9.2	0	50.8	14.5	11.8	1.7	0.6	0	0.4	0	0	0	0	0	25.7	11.6	16.6	19.7	8.2	13.4	16.6	12.1	0.956112
10687	34	90	20	TGTGTACTGTTGTTGGTCCT	0	0.4	0	0	0	9.2	0	50.8	14.5	11.8	1.7	0.6	0	0.4	0	0	0	0	0	25.7	11.8	16.2	19.7	8.2	13.4	16.4	12.1	0.956112
10952	33	90	20	GTGTACTGTTGTTGGTCCTT	0	0.4	0	0	0.5	0.5	0	50.8	14.5	11.8	1.7	0.6	0	0.4	0	0	0	0	0	25.7	11.8	16.2	19.7	8.2	13.4	16.4	12.1	0.956112
10975	32	100	15	TGTACTGTTGTTGGTCCTTT	0	0.4	0	0	0.5	0.5	0	50.8	14.5	11.8	1.4	0.6	0	0	0	0	0	0	0	25.7	12.1	16.2	19.7	8.2	13.4	16.2	12.1	0.956112
9518	62	94.737	19	GCATATAAATATGCGTGTGG	0	1.3	0	1	0.5	0.9	0.3	57.2	23.2	17.7	1.9	2.3	3.4	10.7	1	1	0	1.1	0	29	13	19.2	14.3	7.1	11.7	12.9	9.3	0.956057
6206	98	78.947	19	GTGCGTTGGGTGCCATGACA	0	0	0	0	0	0	0	86.1	42.5	43.9	0	0	0	0	0	0	0	0	0	9.9	9.8	24.8	0.8	1	1.8	18	16.9	0.955957
5684	40	94.118	17	ACTGTGTGTGTGCTGTTGTT	0	0	0	0	0	13.4	0	100.6	33.7	51.4	0.5	0	0	0	0	0	0	1.1	0	35	18.4	27.1	23.5	26	29.2	21.8	20.2	0.955262
1433	112	90	20	CGCGGTGACGGTTGTGTGTG	10	31.8	64.7	65.3	64.3	35.5	9.3	224.3	115.2	114.6	14.8	18.8	20.8	60.7	19.1	19.1	15.9	35.5	2.7	41.5	43.3	49.7	41.1	57.7	48.4	44.7	51.5	0.955237
10895	29	100	18	ACTGTTGTTGGTCCTTTCAG	0	0.4	0	0	1	0.5	0	49.6	14.5	11.8	1.4	1.1	2	0	0	0	0	0	0	25.1	11.6	16.2	20.1	8.2	14	16.2	12.8	0.955088
16040	149	100	15	TCCTTCCCTCCTCCCGTTTG	0	0	0	0	0	0	0	36.2	18	18.2	0	0	0	0	0	0	0	0	0	9.2	7.1	1.1	0	1	0.6	0.9	2.1	0.954196
16236	149	100	14	CCTTCCCTCCTCCCGTTTGA	0	0	0	0	0	0	0	36.2	18	18.2	0	0	0	0	0	0	0	0	0	9.2	7.1	1.1	0	1	0.6	0.9	2.1	0.954196
1242	113	90	20	ACGCGGTGACGGTTGTGTGT	10	31.8	64.1	65.3	64.3	35.5	9.6	224.9	115.6	114.6	28.6	41.5	36.9	60.7	18.7	19.1	16.8	35	2.7	41.5	43.3	50	41.1	57.7	48.4	44.7	51.7	0.954116
1420	111	90	20	GCGGTGACGGTTGTGTGTGC	10	34.4	79.8	76.9	75.2	35.6	9.3	224	115.2	114.6	14.8	18.8	20.8	60.7	19.1	19.1	15.9	35.5	4.7	41.5	43.3	49.7	41.1	57.7	48.4	44.7	51.7	0.953315

## Sheet: Y
					DTU I							DTU II			DTU III				DTU IV					DTU V		DTU VI
Rank	Start	% ident	HSP	K-mer	Colomb	D8	Dm28c A	Dm28c B1	Dm28c B2	G	Tula cl0	12SFb	Y A1	Y A2	222 A	222 B1	222 B2	3663	4167 A	4167 B1	4167 B2	AM14	CanIII	LL014	SO3	CL Br A	CL Br B	CL Br C1	CL Br C2	Peruana	CP300
15971	78	85	20	TGCAGCAGCACGTGGGAGCA	2	0	0	0	0	0.4	2.8	1.2	33.7	41.2	0	0	0.7	0	0	0	0	0	0	3.3	1.7	0	0	0	0	0	0	3.01253
25799	134	100	7	AATCCGGTGTTAAGGCAACG	0	0	0	0	0	0	0	0	20.1	24.6	0	0	0	0	0	0	0	0	0	0.7	1.7	0	0	0	0	0	0	2.96621
26705	136	85	20	TCCTCCTTCCGCTCAATCCG	0	0	0	0	0	0	0	0	18.4	24.1	0	0	0	0	0	0	0	0	0	0.7	1.5	0	0	0	0	0	0	2.95606
26706	137	85	20	CTCCTCCTTCCGCTCAATCC	0	0	0	0	0	0	0	0	18.4	24.1	0	0	0	0	0	0	0	0	0	0.7	1.5	0	0	0	0	0	0	2.95606
26707	138	85	20	CCTCCTCCTTCCGCTCAATC	0	0	0	0	0	0	0	0	18.4	24.1	0	0	0	0	0	0	0	0	0	0.7	1.5	0	0	0	0	0	0	2.95606
26708	143	93.75	16	CCCTCCTCCTTCCGCTCAAT	0	0	0	0	0	0	0	0	18.4	24.1	0	0	0	0	0	0	0	0	0	0.7	1.5	0	0	0	0	0	0	2.95606
26709	143	94.118	17	TCCCTCCTCCTTCCGCTCAA	0	0	0	0	0	0	0	0	18.4	24.1	0	0	0	0	0	0	0	0	0	0.7	1.5	0	0	0	0	0	0	2.95606
26710	143	94.444	18	TTCCCTCCTCCTTCCGCTCA	0	0	0	0	0	0	0	0	18.4	24.1	0	0	0	0	0	0	0	0	0	0.7	1.5	0	0	0	0	0	0	2.95606
26254	134	100	7	CAATCCGGTGTTAAGGCAAC	0	0	0	0	0	0	0	0	19.7	24.6	0	0	0	0	0	0	0	0	0	0.7	1.7	0	0	0	0	0	0	2.9386
14977	63	89.474	19	AAGCATACAAATATGTATGT	0	0	0	0	0	0	0	0	16.6	17.7	0	0	0	0	0	0	0	0	0	0	0.2	1.1	1.3	0.5	0	0.7	1.2	2.93587
14583	60	89.474	19	ATACAAATATGTATGTGTGT	0	0	0	0.5	0	0	0	0.3	18.8	18.2	0	0	0	0	0	0	0	0	0.7	0	0.5	1.1	1.3	0.5	0	1.2	1.6	2.88452
14603	60	88.889	18	TACAAATATGTATGTGTGTG	0	0	0	0.5	0	0	0	0	18.8	18.2	0	0	0	0	0	0	0	0	0.7	0	0.5	1.1	1.3	0.5	0	1.2	1.6	2.88452
14669	61	84.211	19	ACAAATATGTATGTGTGTGT	0	0	0	0.5	0	0	0	0	18.8	18.2	0	0	0	0	0	0	0	0	0	0	0.2	1.1	1.3	0.5	0	1.2	1.6	2.88452
14708	60	85	20	CAAATATGTATGTGTGTGTG	0	0	0	0.5	0	0	0	0	18.8	18.2	0	0	0	0	0	0	0	0	0	0	0	1.1	1.3	0.5	0	0.7	1.6	2.88452
26437	134	100	7	CTCAATCCGGTGTTAAGGCA	0	0	0	0	0	0	0	0	18.8	24.6	0	0	0	0	0	0	0	0	0	0.7	1.7	0	0	0	0	0	0	2.87447
26438	134	100	7	TCAATCCGGTGTTAAGGCAA	0	0	0	0	0	0	0	0	18.8	24.6	0	0	0	0	0	0	0	0	0	0.7	1.7	0	0	0	0	0	0	2.87447
26544	134	85.714	14	CCGCTCAATCCGGTGTTAAG	0	0	0	0	0	0	0	0	18.8	24.1	0	0	0	0	0	0	0	0	0	0.7	1.7	0	0	0	0	0	0	2.87447
26545	134	84.615	13	CGCTCAATCCGGTGTTAAGG	0	0	0	0	0	0	0	0	18.8	24.1	0	0	0	0	0	0	0	0	0	0.7	1.7	0	0	0	0	0	0	2.87447
26546	134	83.333	12	GCTCAATCCGGTGTTAAGGC	0	0	0	0	0	0	0	0	18.8	24.1	0	0	0	0	0	0	0	0	0	0.7	1.7	0	0	0	0	0	0	2.87447
26547	134	86.667	15	TCCGCTCAATCCGGTGTTAA	0	0	0	0	0	0	0	0	18.8	24.1	0	0	0	0	0	0	0	0	0	0.7	1.7	0	0	0	0	0	0	2.87447
26548	134	86.667	15	TTCCGCTCAATCCGGTGTTA	0	0	0	0	0	0	0	0	18.8	24.1	0	0	0	0	0	0	0	0	0	0.7	1.7	0	0	0	0	0	0	2.87447
26640	134	83.333	18	CCTTCCGCTCAATCCGGTGT	0	0	0	0	0	0	0	0	18.4	24.1	0	0	0	0	0	0	0	0	0	0.7	1.7	0	0	0	0	0	0	2.84503
26641	134	85	20	CTCCTTCCGCTCAATCCGGT	0	0	0	0	0	0	0	0	18.4	24.1	0	0	0	0	0	0	0	0	0	0.7	1.7	0	0	0	0	0	0	2.84503
26642	134	86.667	15	CTTCCGCTCAATCCGGTGTT	0	0	0	0	0	0	0	0	18.4	24.1	0	0	0	0	0	0	0	0	0	0.7	1.7	0	0	0	0	0	0	2.84503
26643	134	84.211	19	TCCTTCCGCTCAATCCGGTG	0	0	0	0	0	0	0	0	18.4	24.1	0	0	0	0	0	0	0	0	0	0.7	1.7	0	0	0	0	0	0	2.84503
26644	135	85	20	CCTCCTTCCGCTCAATCCGG	0	0	0	0	0	0	0	0	18.4	24.1	0	0	0	0	0	0	0	0	0	0.7	1.7	0	0	0	0	0	0	2.84503
15291	64	88.889	18	AAAGCATACAAATATGTATG	0	0	0	0	0	0	0	0	16.2	15	0	0	0	0	0	0	0	0	0	0	0.2	1.1	1.3	0.5	0	0.7	0.9	2.79837
15292	67	93.333	15	GAAAGCATACAAATATGTAT	0	0	0	0	0	0	0	0	16.2	15	0	0	0	0	0	0	0	0	0	0	0.2	1.1	1.3	0.5	0	0.7	0.9	2.79837
15293	67	93.333	15	TGAAAGCATACAAATATGTA	0	0	0	0	0	0	0	0	16.2	15	0	0	0	0	0	0	0	0	0	0	0.2	1.1	1.3	0.5	0	0.7	0.9	2.79837
25130	148	100	18	CCCTTCCTTCCCTCCTCCCT	1	0	0	0.5	0	0.1	0.3	1.8	17.1	22	0.7	0	0.7	0	0	0	0.8	0.4	0.7	0.7	0	0.4	1.3	0.5	0.6	0	0.2	2.69249
18722	44	81.25	16	GGCGGTTTGTTTTGTACTGT	0	0	0	0	0	0	0	5	35.9	46.1	0	0	0	0	0	0	0	0	0	0.7	0.2	0.4	0.8	0	0.6	1.2	1.9	2.62059
18723	44	82.353	17	GGGCGGTTTGTTTTGTACTG	0	0	0	0	0	0	0	5	35.9	46.1	0	0	0	0	0	0	0	0	0	0.7	0.2	0.4	0.8	0	0.6	1.2	1.9	2.62059
18771	44	84.211	19	GTGGGCGGTTTGTTTTGTAC	0	0	0	0	0	0	0	5	35.5	46.1	0	0	0	0	0	0	0	0	0	0.7	0.2	0.4	0.8	0	0.6	1.2	1.9	2.60486
18772	44	83.333	18	TGGGCGGTTTGTTTTGTACT	0	0	0	0	0	0	0	5	35.5	46.1	0	0	0	0	0	0	0	0	0	0.7	0.2	0.4	0.8	0	0.6	1.2	1.9	2.60486
18773	44	85	20	TGTGGGCGGTTTGTTTTGTA	0	0	0	0	0	0	0	5	35.5	46.1	0	0	0	0	0	0	0	0	0	0.7	0.2	0.4	0.8	0	0.6	1.2	1.9	2.60486
24769	149	95	20	TCCCTTCCTTCCCTCCTCCC	1	0	0	0.5	0	0.1	0.3	2	17.1	22	0.7	0	1.3	0	0	0	0.8	0.4	0.7	0.7	0	0.4	1.3	0.5	0.6	0.5	0.5	2.59296
19559	44	85.714	21	GTGTGGGCGGTTTGTTTTGT	0	0	0	0	0	0	0	5	34.2	41.8	0	0	0	0	0	0	0	0	0	0.7	0.2	0.4	0.8	0	0.6	1.2	1.9	2.55254
19560	50	94.118	17	GTGTGTGGGCGGTTTGTTTT	0	0	0	0	0	0	0	5	34.2	41.8	0	0	0	0	0	0	0	0	0	0.7	0.2	0.4	0.8	0	0.6	1.2	1.9	2.55254
19561	50	93.75	16	TGTGTGGGCGGTTTGTTTTG	0	0	0	0	0	0	0	5	34.2	41.8	0	0	0	0	0	0	0	0	0	0.7	0.2	0.4	0.8	0	0.6	1.2	1.9	2.55254
24868	41	81.818	11	GGTTTGTTTTGTACTGTGGG	0	0	0	0	0	0	0	3.5	23.2	23	0	0	0	0	0	0	0	0	0	0.7	0.2	0.4	0.8	0	0	1.2	1.9	2.41504
24869	41	81.818	11	GTTTGTTTTGTACTGTGGGT	0	0	0	0	0	0	0	3.5	23.2	23	0	0	0	0	0	0	0	0	0	0.7	0.2	0.4	0.8	0	0	1.2	1.9	2.41504
24871	44	78.571	14	CGGTTTGTTTTGTACTGTGG	0	0	0	0	0	0	0	3.5	23.2	23	0	0	0	0	0	0	0	0	0	0.7	0.2	0.4	0.8	0	0	1.2	1.9	2.41504
24872	44	80	15	GCGGTTTGTTTTGTACTGTG	0	0	0	0	0	0	0	3.5	23.2	23	0	0	0	0	0	0	0	0	0	0.7	0.2	0.4	0.8	0	0	1.2	1.9	2.41504
24576	111	88.889	9	TTGTTTTGTACTGTGGGTGC	0	0	0	0	0	0	0	3.8	24.1	23	0	0	0	0	0	0	0	0	0	1.3	0.2	0.4	0.8	0	0	1.4	1.6	2.32193
32048	29	85	20	TGTGCTGTTGGTCCCCTCAG	0	0	0	0	0	0.1	0	0	11.8	11.2	0.2	0	0	0	1	0.5	0	1.5	1.3	0	0	0	0	0	0	0.5	1.4	2.28688
32049	30	85	20	GTGTGCTGTTGGTCCCCTCA	0	0	0	0	0	0.1	0	0	11.8	11.2	0.2	0	0	0	1	0.5	0	1.5	1.3	0	0	0	0	0	0	0.5	1.4	2.28688
32051	35	93.75	16	TGTGTGCTGTTGGTCCCCTC	0	0	0	0	0	0.1	0	0	11.8	11.2	0.2	0	0	0	1	0.5	0	1.5	1.3	0	0	0	0	0	0	0.5	1.4	2.28688
32145	26	83.333	18	GCTGTTGGTCCCCTCAGAGC	0	0	0	0	0	0	0	0	11.8	11.2	0	0	0	0	1	0.5	0	1.5	1.3	0	0	0	0	0	0	0.5	1.4	2.28688
32146	29	84.211	19	GTGCTGTTGGTCCCCTCAGA	0	0	0	0	0	0	0	0	11.8	11.2	0	0	0	0	1	0.5	0	1.5	1.3	0	0	0	0	0	0	0.5	1.4	2.28688
32147	29	83.333	18	TGCTGTTGGTCCCCTCAGAG	0	0	0	0	0	0	0	0	11.8	11.2	0	0	0	0	1	0.5	0	1.5	1.3	0	0	0	0	0	0	0.5	1.4	2.28688
31189	35	94.737	19	GGTGTGTGCGTTGTTGGTCC	0	0	0	0	0	0.1	0.3	0	10.1	14.5	0	0	0	0.7	0	0	0.8	0	0	1.3	0	0	0.4	0.5	1.2	0.7	0.2	2.27085
31190	36	94.444	18	CGGTGTGTGCGTTGTTGGTC	0	0	0	0	0	0.1	0.3	0	10.1	14.5	0	0	0	0.7	0	0	0.8	0	0	1.3	0	0	0.4	0.5	1.2	0.7	0.2	2.27085
24464	111	88.889	9	GTTTTGTACTGTGGGTGCTT	0	0	0	0	0	0	0	4.1	24.1	23	0	0	0	0	0	0	0	0	0	1.3	0.2	0.4	0.8	0	0	1.6	1.6	2.23447
24465	111	88.889	9	TGTTTTGTACTGTGGGTGCT	0	0	0	0	0	0	0	4.1	24.1	23	0	0	0	0	0	0	0	0	0	1.3	0.2	0.4	0.8	0	0	1.6	1.6	2.23447
15731	91	94.737	19	GGGTGCCTTCATTGCAGCAG	1	0	1.3	0	1	0	0.3	0.6	38.1	38	0	0	0	0	0	0.5	0	0	0	5.9	6.4	2.6	5.9	5.6	2.9	7.3	7	2.23229
15732	91	94.444	18	GGTGCCTTCATTGCAGCAGC	1	0	1.3	0	1	0	0.3	0.6	38.1	38	0	0	0	0	0	0.5	0	0	0	5.9	6.4	2.6	5.9	5.6	2.9	7.3	7	2.23229
15754	88	90	20	GTGCCTTCATTGCAGCAGCA	1	0	1.3	0	1	0	0.3	0.6	38.1	38	0	0	0	0	0	0.5	0	0	0	5.9	6.4	2.3	5.9	5.6	2.9	7.3	7	2.23229
15785	86	90	20	GCCTTCATTGCAGCAGCACG	1	0	1.3	0	1	0	0.3	0.6	38.5	38	0	0	0	0	0	0.5	0	0	0	5.9	6.1	2.3	5.5	5.6	2.9	7.3	7	2.23229
15814	87	90	20	TGCCTTCATTGCAGCAGCAC	1	0	1.3	0	1	0	0.3	0.6	38.1	38	0	0	0	0	0	0.5	0	0	0	5.9	6.1	2.3	5.5	5.6	2.9	7.3	7	2.23229
32228	115	90.476	21	GTCAGCGGCGACGGTTGTGT	1	0	0	0	0	0.1	0	1.5	12.7	10.7	0	0	0	0	0	0	0	0	0	0.7	1	0	0	0	0	0	0.5	2.22651
15806	85	89.474	19	CTTCATTGCAGCAGCACGTG	1	0	1.3	0	1	0	0.3	0.6	39	37.5	0	0	0	0	0	0.5	0	0	0	5.9	6.1	2.3	5.5	5.6	2.9	7.3	6.7	2.21368
15846	85	90	20	CCTTCATTGCAGCAGCACGT	1	0	1.3	0	1	0	0.3	0.6	38.5	37.5	0	0	0	0	0	0.5	0	0	0	5.9	6.1	2.3	5.5	5.6	2.9	7.3	6.7	2.21368
22582	88	100	18	CGCCTTCACTGCAGCAACAA	0	0	0	1	0	0.1	0.3	5.5	29.8	28.9	0	0	0	0	0.5	0	0	0.4	0	0	0	0	0	0	0	0	0	2.20163
13848	76	85	20	CAGCAGCACGTGGGAGCATA	2	0	0	0.5	0	0.4	2.8	1.2	33.7	41.8	6.2	4.5	5.4	2.5	1.4	0	0	1.5	6.7	3.3	1.7	0	0.4	0	0	0.9	0	2.17201
13849	77	85	20	GCAGCAGCACGTGGGAGCAT	2	0	0	0.5	0	0.4	2.8	1.2	33.7	41.8	6.2	4.5	5.4	2.5	1.4	0	0	1.5	6.7	3.3	1.7	0	0.4	0	0	0.7	0	2.17201
32479	116	90.476	21	GGTCAGCGGCGACGGTTGTG	1	0	0	0	0	0.1	0	1.5	12.3	10.2	0	0	0	0	0	0	0	0	0	0.7	1	0	0	0	0	0	0.5	2.1635
32636	117	90.476	21	CGGTCAGCGGCGACGGTTGT	1	0	0	0	0	0.1	0	1.5	11.8	10.2	0	0	0	0	0	0	0	0	0	0.7	1	0	0	0	0	0	0.5	2.1635
28858	87	90	20	TGCCTTCACAGCAGCAAAAC	0	0	0	0	0	0	0	0	13.6	18.7	2.1	2.3	2	0	0	0	0	1.3	0	0	0	0	0.4	0	0	0	0	2.14543
28899	86	90	20	GCCTTCACAGCAGCAAAACG	0	0	0	0	0	0	0	0	13.6	18.7	1.9	2.3	2	0	0	0	0	1.3	0	0	0	0	0.4	0	0	0	0	2.14543
27514	46	100	19	GGTGTGGGCGGTGTGTGTGT	1	1.3	0	1	0	0.8	0.3	0.6	12.7	12.9	0.2	0	0.7	0.7	0.5	0	0	1.6	0.7	1.3	1.5	1.1	2.1	0	0	0.9	0.5	2.14384
30648	64	90	20	AGAGCATGTAATATGTGTGG	0	0	0	0	0.5	0	0.3	0	11.8	13.9	0	0.6	0	0	0	0	0	0.7	0	0.7	1.7	1.1	0	0.5	2.3	0	0.2	1.95561
31208	61	92.308	13	TAATATGTGTGGGTCAACTG	0	0	0	0	0	0	0	0	11.8	14.5	0	0	0	0	0	0	0	0	0	1.3	1	1.1	0	0.5	2.3	0	0.2	1.95561
31306	64	89.474	19	GAGCATGTAATATGTGTGGG	0	0	0	0	0	0	0.3	0	11.8	13.9	0	0	0	0	0	0	0	0	0	1.3	1	1.1	0	0.5	2.3	0	0.2	1.95561
31536	61	85.714	21	AGCATGTAATATGTGTGGGT	0	0	0	0	0	0	0	0	11.8	13.4	0	0	0	0	0	0	0	0	0	1.3	1.2	1.1	0	0.5	2.3	0	0.2	1.95561
31537	61	84.211	19	CATGTAATATGTGTGGGTCA	0	0	0	0	0	0	0	0	11.8	13.4	0	0	0	0	0	0	0	0	0	1.3	1.2	1.1	0	0.5	2.3	0	0.2	1.95561
31538	61	85	20	GCATGTAATATGTGTGGGTC	0	0	0	0	0	0	0	0	11.8	13.4	0	0	0	0	0	0	0	0	0	1.3	1.2	1.1	0	0.5	2.3	0	0.2	1.95561
31624	61	92.308	13	ATGTAATATGTGTGGGTCAA	0	0	0	0	0	0	0	0	11.8	13.4	0	0	0	0	0	0	0	0	0	1.3	1	1.1	0	0.5	2.3	0	0.2	1.95561
31625	61	92.308	13	GTAATATGTGTGGGTCAACT	0	0	0	0	0	0	0	0	11.8	13.4	0	0	0	0	0	0	0	0	0	1.3	1	1.1	0	0.5	2.3	0	0.2	1.95561
31626	61	92.308	13	TGTAATATGTGTGGGTCAAC	0	0	0	0	0	0	0	0	11.8	13.4	0	0	0	0	0	0	0	0	0	1.3	1	1.1	0	0.5	2.3	0	0.2	1.95561
28872	32	95	20	GTGTGCGTTGTTGGTCCTTT	0	0.9	0	0	0.5	1.1	0.5	0.3	10.1	14.5	1.2	0.6	0	0.7	0	0.5	0.8	0	0	2	0.2	0.4	0.4	0.5	1.8	0.9	0.5	1.88753
28959	33	95	20	TGTGTGCGTTGTTGGTCCTT	0	0.9	0	0	0.5	1.1	0.5	0.3	10.1	14.5	1	0.6	0	0.7	0	0.5	0.8	0	0	2	0.2	0.4	0.4	0.5	1.8	0.9	0.5	1.88753
29270	34	95	20	GTGTGTGCGTTGTTGGTCCT	0	0	0	0	0.5	1	0.3	0.3	10.1	14.5	1	0.6	0	0.7	0	0.5	0.8	0	0	2	0	0.4	0.4	0.5	1.8	0.9	0.5	1.88753
8653	29	100	18	CTGTTGTTGGTCCTTTCAGC	0	0	0	0	0	0.3	0	20.7	78.4	76.6	0	0.6	0	3.6	9.1	10.3	1.7	0.5	0	5.9	4.4	12.8	10.5	14.3	7.6	10.3	8.1	1.83836
7458	25	95	20	TTGTTGGTCCTTTCAGCGCC	0	0	0	0.5	0	0.5	0.3	21	78.8	76.6	1.7	4.5	2	3.6	9.1	10.8	3.4	0.5	0.7	7.3	4.7	18.4	20.1	16.8	11.1	18.5	13.2	1.81855
7510	29	100	18	TGTTGTTGGTCCTTTCAGCG	0	0	0	0.5	0	0.5	0.3	20.7	78.8	76.6	1.9	4.5	2	3.6	9.1	10.8	0	0.5	0.7	7.3	4.7	18.4	21	16.8	11.1	19.4	13	1.81855
7521	26	95	20	GTTGTTGGTCCTTTCAGCGC	0	0	0	0.5	0	0.5	0.3	21	78.8	76.6	1.7	4.5	2	3.6	9.1	10.8	0.8	0.5	0.7	7.3	4.7	18.4	20.1	16.8	11.1	18.5	13	1.81855
17201	133	100	16	ATTCCGCTGGATCCGGTCCC	0	0	0	0	0	0	0	10.2	36.4	38	0	0	0	0	0	0	0	0	0	3.3	2.7	1.9	3.4	8.2	1.2	0	3.2	1.73954
28273	90	94.444	18	GTGCCTTCACAGCAGCAAAA	0	0	0	0	0	0	0	0	13.6	19.3	2.1	2.3	3.4	0	0	0	0	1.5	0	0	0	0	0.4	0	0	0	0	1.73039
27816	29	95	20	TGCGTTGTTGGTCCTTTCAG	1	0.4	0	0	0	1.3	0.5	0.3	10.5	14.5	1.7	0.6	0	2.5	0	0.5	0	0.7	0.7	2	0.2	0.4	0.4	0.5	1.8	0.9	0.2	1.71621
29600	28	100	18	GCGTTGTTGGTCCTTTCAGT	1	0	0	0	0	0.9	0.3	0	10.5	14.5	1	0	0	2.5	0	1	0	0.7	0.7	1.3	0.2	0.4	0.4	0	1.2	0.5	0	1.71621
24234	45	85	20	GTGTGGGTAATGTGTGTGTG	0	0	0	0	0	3.8	0	2.3	22.3	17.7	0	0	0	0	0	0	0	0	0	4.6	4.7	0	0	0	0	0	0	1.714
22646	36	90	20	TGTGTGTGTTGTTGTTAGTC	0	0	0	0	0	0	0	0	20.6	22.5	0	0	0	0.4	0	0	0	0	0	0	0	4.1	3.4	5.6	3.5	3.7	3.2	1.71049
22647	37	90	20	GTGTGTGTGTTGTTGTTAGT	0	0	0	0	0	0	0	0	20.6	22.5	0	0	0	0.4	0	0	0	0	0	0	0	4.1	3.4	5.6	3.5	3.7	3.2	1.71049
22698	40	94.444	18	GGTGTGTGTGTTGTTGTTAG	0	0	0	0	0	0	0	0	20.6	22.5	0	0	0	0.4	0	0	0	0	0	0	0	4.1	3.4	5.6	3.5	3.5	3.2	1.71049
11105	22	83.333	18	GGTACTTTCAGAGCCCTCAA	0	0	0	0	0	0	0	11.1	38.5	38.6	0	0.6	0	0	0	0	0	0	0	4.6	3.7	1.5	1.3	1.5	0	1.4	2.8	1.70685
11106	22	84.211	19	TGGTACTTTCAGAGCCCTCA	0	0	0	0	0	0	0	11.1	38.5	38.6	0	0.6	0	0	0	0	0	0	0	4.6	3.7	1.5	1.3	1.5	0	1.4	2.8	1.70685
22667	29	94.444	18	GTTGTTGTTAGTCCTTTCAG	0	0	0	0	0	0	0	0	20.1	22	0	0	0	0.4	0	0	0	0	0	0	0	4.1	3.4	5.6	4.1	4	3.2	1.67671
22758	28	94.737	19	TTGTTGTTAGTCCTTTCAGT	0	0	0	0	0	0	0	0	20.1	22	0	0	0	0	0	0	0	0	0	0	0	4.1	3.4	5.6	4.1	4	3.2	1.67671
22785	30	90.476	21	TGTTGTTGTTAGTCCTTTCA	0	0	0	0	0	0	0	0	20.1	21.4	0	0	0	0.4	0	0	0	0	0	0	0	4.1	3.4	5.6	4.1	4	3.2	1.67671
22786	32	90.476	21	TGTGTTGTTGTTAGTCCTTT	0	0	0	0	0	0	0	0	20.1	22	0	0	0	0.4	0	0	0	0	0	0	0	4.1	3.4	5.6	3.5	4	3.2	1.67671
22787	33	90.476	21	GTGTGTTGTTGTTAGTCCTT	0	0	0	0	0	0	0	0	20.1	22	0	0	0	0.4	0	0	0	0	0	0	0	4.1	3.4	5.6	3.5	4	3.2	1.67671
22789	34	90.476	21	TGTGTGTTGTTGTTAGTCCT	0	0	0	0	0	0	0	0	20.1	22	0	0	0	0.4	0	0	0	0	0	0	0	4.1	3.4	5.6	3.5	4	3.2	1.67671
22790	35	90.476	21	GTGTGTGTTGTTGTTAGTCC	0	0	0	0	0	0	0	0	20.1	22	0	0	0	0.4	0	0	0	0	0	0	0	4.1	3.4	5.6	3.5	4	3.2	1.67671
22889	31	90.476	21	GTGTTGTTGTTAGTCCTTTC	0	0	0	0	0	0	0	0	20.1	21.4	0	0	0	0.4	0	0	0	0	0	0	0	4.1	3.4	5.6	3.5	4	3.2	1.67671
16378	26	94.444	18	GCTGTTTGTCCTTTCAGTGC	0	6.6	0	0	0	0	1	8.2	32.4	29.5	6.9	1.7	0.7	0	3.8	0	0.8	1.1	8.7	0	0	0.8	1.3	7.1	6.4	0	0.7	1.65275
16704	129	94.737	19	CCGCTGGATCCGGTCCCGCC	0	0	0	0	0	0.1	0	11.4	37.2	40.2	0	0	0	0	0	0	0	0	0	3.3	3	1.9	3.8	8.2	1.8	0	3.5	1.62323
16705	129	94.444	18	CGCTGGATCCGGTCCCGCCG	0	0	0	0	0	0.1	0	11.4	37.2	40.2	0	0	0	0	0	0	0	0	0	3.3	3	1.9	3.8	8.2	1.8	0	3.5	1.62323
16224	117	85	20	GGTCCCGCCGCGACGGTTGT	0	0	0	0	0	0.1	0	12	38.5	39.6	0	0	0	0	0	0	0	0	0	3.3	4.2	1.9	4.6	8.2	2.3	0	5.3	1.60334
16225	118	85	20	CGGTCCCGCCGCGACGGTTG	0	0	0	0	0	0.1	0	12	38.5	39.6	0	0	0	0	0	0	0	0	0	3.3	4.2	1.9	4.6	8.2	2.3	0	5.3	1.60334
16230	119	85	20	CCGGTCCCGCCGCGACGGTT	0	0	0	0	0	0.1	0	12	38.5	39.6	0	0	0	0	0	0	0	0	0	3.3	3.7	2.3	4.6	8.2	2.3	0	5.3	1.60334
16231	120	85	20	TCCGGTCCCGCCGCGACGGT	0	0	0	0	0	0.1	0	12	38.5	39.6	0	0	0	0	0	0	0	0	0	3.3	3.7	2.3	4.6	8.2	2.3	0	5.3	1.60334
16232	121	85	20	ATCCGGTCCCGCCGCGACGG	0	0	0	0	0	0.1	0	12	38.5	39.6	0	0	0	0	0	0	0	0	0	3.3	3.7	2.3	4.6	8.2	2.3	0	5.3	1.60334
16233	122	85	20	GATCCGGTCCCGCCGCGACG	0	0	0	0	0	0.1	0	12	38.5	39.6	0	0	0	0	0	0	0	0	0	3.3	3.7	2.3	4.6	8.2	2.3	0	5.3	1.60334
7881	23	81.25	16	TTGTCCTTTTAGAGTCTTAG	0	0	0	0	0	0	0	33.8	104.7	108.7	0	0	0	0	0	0	0	0	0	0	0	3.8	15.1	19.4	15.2	0	7.4	1.60282
16446	27	90	20	TGCTGTTTGTCCTTTCAGTG	0	6.6	0	0	0	0	1.3	7.9	32.4	28.4	7.2	1.7	0.7	0	3.8	0	0.8	1.1	8.7	0	0	0.8	1.3	7.1	6.4	0	0.7	1.59976
30383	125	100	16	ATCCGGTCACGCGGCGAAAG	1	1.3	1.3	0	0	3.4	2.3	0	12.7	12.3	0.2	0	0.7	0	0	0	0	0	0	0	0	0	0	0	0	0	0	1.59585
27319	56	94.444	18	GTAATATGTGTGTGTGTGCG	0	0	0	0	0	0	0	4.4	15.3	17.7	0	0	0	0	0	0	0	0	0	0	0	0	2.5	0	3.5	1.2	0.7	1.59384
7851	23	78.947	19	TTTGTCCTTTTAGAGTCTTA	0	0	0	0	0	0	0	34.4	105.6	108.2	0	0	0	0	0	0	0	0	0	0	0	3.8	15.5	19.4	15.2	0	7.4	1.59039
13808	37	90	20	TGTGTGTGCTGTTTGTTGGT	0	1.3	3.8	0	2	3	1.3	2.6	32.4	37	3.1	9.1	0.7	1.8	1.4	9.3	10.1	2.9	1.3	1.3	3.4	4.5	0.8	3.1	7	2.1	3	1.58929
16629	125	90	20	CTGGATCCGGTCCCGCCGCG	0	0	0	0	0	0.1	0	11.7	37.2	40.2	0	0	0	0	0	0	0	0	0	3.3	3	1.9	3.8	8.2	1.8	0	3.9	1.58874
16630	125	89.474	19	TGGATCCGGTCCCGCCGCGA	0	0	0	0	0	0.1	0	11.7	37.2	40.2	0	0	0	0	0	0	0	0	0	3.3	3	1.9	3.8	8.2	1.8	0	3.9	1.58874
16671	126	90	20	GCTGGATCCGGTCCCGCCGC	0	0	0	0	0	0.1	0	11.7	37.2	40.2	0	0	0	0	0	0	0	0	0	3.3	3	1.9	3.8	8.2	1.8	0	3.5	1.58874
23791	46	85	20	TGTGTGGGTAATGTGTGTGT	0	0	0	0	0	3.8	0	2.6	22.8	17.7	0	0	0	0	0	0	0	0	0	5.3	4.9	0	0	0.5	0	0	0	1.56961
6419	61	93.333	15	GTAAATATGTGTGGGTCAAC	0	0	0	0	0	0	0	29.5	89.4	93.7	0	0	0	0	0	0	0	0	0	26.4	20.4	23	19.3	26	16.9	21.1	11.1	1.56751
20079	44	93.333	15	GCGGTGTGTGCGTGTGCTGT	0	0	0	0	0	0.1	0.3	0.3	23.7	21.4	0.2	0	0	0	0	0	0	0	0	6.6	4.2	0	0	0	0	0	0.2	1.55943
16371	125	88.889	18	GGATCCGGTCCCGCCGCGAC	0	0	0	0	0	0.1	0	12	37.2	39.6	0	0	0	0	0	0	0	0	0	3.3	3.2	2.3	4.6	8.2	2.3	0	5.3	1.55506
6396	61	93.333	15	TGTAAATATGTGTGGGTCAA	0	0	0	0	0	0	0	29.8	89.4	93.7	0	0	0	0	0	0	0	0	0	26.4	20.7	23.3	19.3	26	16.9	21.1	11.6	1.55339
6401	61	88.889	18	ATGTAAATATGTGTGGGTCA	0	0	0	0	0	0	0	29.8	89.4	93.7	0	0	0	0	0	0	0	0	0	26.4	20.4	23.3	19.3	26	16.9	21.1	11.6	1.55339
16364	25	94.737	19	CTGTTTGTCCTTTCAGTGCC	0	6.6	0	0	0	0	1	8.2	32	29.5	6.7	1.7	0.7	0	3.8	0	0.8	1.1	9.4	0	0	0.8	1.3	7.1	6.4	0	0.7	1.55223
13394	128	90	20	CCGCTGTATCCGGTCACACG	0	0	0	0	0	0	0.3	9.6	42	44.5	0	0	0	9.2	0	0	0	0	0	0.7	0	3	6.7	10.7	10.5	10.1	13.7	1.54852
13650	131	94.444	18	TTCCGCTGTATCCGGTCACA	0	0	0	0	0	0	0.3	9.6	42	46.6	0	0	0	3.2	0	0	0	0	0	0	0	3	6.7	10.7	10.5	10.3	13.7	1.54852
6353	61	89.474	19	CATGTAAATATGTGTGGGTC	0	0	0	0	0	0	0	30.3	90.2	94.3	0	0	0	0	0	0	0	0.2	0	26.4	20.7	23.3	19.3	26	16.9	21.3	11.6	1.54287
13439	131	94.444	18	TCCGCTGTATCCGGTCACAC	0	0	0	0	0	0	0.3	9.6	41.6	44.5	0	0	0	9.2	0	0	0	0	0	0	0	3	6.7	10.7	10.5	10.3	13.7	1.53504
28085	104	78.947	19	GGTTGTGTTTATTGGGTGCT	0	0	0	0	0	0.1	0	3.5	11.8	19.8	0	0	0	0	0	0	0	0	0	0.7	2.5	2.3	0	0	2.3	0	0	1.50815
7429	57	100	13	TGTGTGTGTGTGTGGGCAAT	2	16.3	0.6	2.9	1	2	2.5	6.1	66.1	83.6	0	0	0	7.1	17.7	16.2	21.8	0.2	22.9	2.6	3.7	2.3	3.8	7.7	6.4	17.3	7.4	1.4893
7452	57	100	13	GTGTGTGTGTGTGGGCAATG	2	16.3	0.6	2.9	1	2	2.5	6.1	66.1	83	0	0	0	7.1	17.7	16.2	21.8	0.2	22.9	2.6	3.7	2.3	3.8	7.7	6.4	17.1	7.4	1.4893
7638	57	100	13	ATGTGTGTGTGTGTGGGCAA	2	16.3	0	0.5	0	2	1.8	6.1	66.1	82.5	0	0	0	4.6	17.2	16.2	21.8	0.2	22.9	2.6	3.7	2.3	3.8	7.7	6.4	17.3	7.4	1.4893
13943	71	85	20	ACACGTGAGAGCACATCAAT	0	0	0	0	0	0	0.3	11.4	36.4	40.7	0	0	0	0	0	0	0	0	0	5.9	3.7	8.7	8.8	7.7	5.3	10.1	12.5	1.47008
13944	72	85	20	AACACGTGAGAGCACATCAA	0	0	0	0	0	0	0.3	11.4	36.4	40.7	0	0	0	0	0	0	0	0	0	5.9	3.7	8.7	8.8	7.7	5.3	10.1	12.5	1.47008
14131	75	88.889	18	CAACACGTGAGAGCACATCA	0	0	0	0	0	0	0.3	11.7	36.4	37.5	0	0	0	0	0	0	0	0	0	5.9	3.7	8.7	8.8	7.7	5.3	10.1	12.5	1.47008
16881	133	100	16	CATTCCGCTGGATCCGGTCC	0	0	0	0	0	0.1	0	12.5	36.4	38.6	0	0	0	0	0	0	0	0	0	3.3	2.7	2.3	3.8	8.2	1.2	0	3.2	1.47008
8216	43	94.118	17	GCGGTGTGTGTGCTGTTTGT	0	2.2	5.7	3.4	8.4	4.5	8.1	3.5	55.2	58.4	7.4	19.3	9.4	1.1	7.2	16.7	16.8	3.5	12.8	2.6	5.9	4.5	2.9	4.6	6.4	4.7	5.1	1.46909
13894	68	85	20	CGTGAGAGCACATCAATATG	0	0	0	0	0	0	0.3	11.4	37.2	40.7	0	0	0	0	0	0	0	0	0	5.9	3.7	8.7	8.8	7.7	5.3	9.8	12.8	1.4689
13895	69	85	20	ACGTGAGAGCACATCAATAT	0	0	0	0	0	0	0.3	11.4	37.2	40.7	0	0	0	0	0	0	0	0	0	5.9	3.7	8.7	8.8	7.7	5.3	9.8	12.8	1.4689
13900	70	85	20	CACGTGAGAGCACATCAATA	0	0	0	0	0	0	0.3	11.4	36.8	40.7	0	0	0	0	0	0	0	0	0	5.9	3.7	8.7	8.8	7.7	5.3	10.1	12.8	1.45372
28672	104	77.778	18	GTTGTGTTTATTGGGTGCTT	0	0	0	0	0	0.1	0	3.2	10.5	19.3	0	0	0	0	0	0	0	0	0	0.7	2.5	2.3	0	0	2.3	0	0	1.45317
14167	75	89.474	19	GCAACACGTGAGAGCACATC	0	0	0	0	0	0	0.3	11.7	35.9	37	0	0	0	0	0	0	0	0	0	5.9	3.7	8.7	8.8	7.7	5.3	10.3	12.5	1.45066
13855	66	88.889	18	TGAGAGCACATCAATATGTG	0	0	0	0	0	0	0.3	11.4	37.2	40.7	0	0	0	0	0	0	0	0	0	5.9	3.7	8.7	8.8	7.7	5.3	10.1	13	1.44815
13856	67	85	20	GTGAGAGCACATCAATATGT	0	0	0	0	0	0	0.3	11.4	37.2	40.7	0	0	0	0	0	0	0	0	0	5.9	3.7	8.7	8.8	7.7	5.3	10.1	13	1.44815
13876	65	89.474	19	GAGAGCACATCAATATGTGT	0	0	0	0	0	0	0.3	11.4	37.2	40.7	0	0	0	0	0	0	0	0	0	5.9	3.7	8.7	8.8	7.7	5.3	9.8	13	1.44815
13899	64	90	20	AGAGCACATCAATATGTGTG	0	0	0	0	0	0	0.3	11.4	37.2	40.7	0	0	0	0	0	0	0	0	0	5.9	3.4	8.7	8.8	7.7	5.3	9.8	13	1.44815
13929	62	90	20	AGCACATCAATATGTGTGTG	0	0	0	0	0	0	0.3	11.4	37.2	40.2	0	0	0	0	0	0	0	0	0	5.9	3.4	8.7	8.8	7.7	5.3	9.8	13	1.44815
13930	63	90	20	GAGCACATCAATATGTGTGT	0	0	0	0	0	0	0.3	11.4	37.2	40.2	0	0	0	0	0	0	0	0	0	5.9	3.4	8.7	8.8	7.7	5.3	9.8	13	1.44815
7645	55	88.235	17	TATGTGTGTGTGTGTGGGCA	2	15.9	0	0.5	0	2.1	1.8	6.1	66.1	82.5	0	0	0	4.6	17.2	16.2	21.8	0.2	23.6	2.6	3.7	2.3	3.8	7.7	6.4	16.6	7.4	1.44765
5326	22	94.444	18	GGTCCTTTCAGCGCCTTCAA	0	0.4	0.6	0	0.5	0	0.3	36.8	101.6	105.5	6	2.3	4	0.4	9.1	10.3	3.4	0.2	0	24.4	21.9	24.1	17.2	28.1	18.1	22	12.8	1.44057
6593	39	88.235	17	GTGTGTGTGTGCTGCTGTTT	0	0	0	0	0	0	0	45.2	126.1	123.7	0	0	0	0	0	0	0	0	0	0	0	5.3	16.4	24.5	22.2	0	7	1.4325
20066	44	92.857	14	CGGTGTGTGCGTGTGCTGTT	0	0	0	0	0	0.1	0.3	0.3	23.7	21.4	0.2	0	0	0	0	0	0	0	0	7.3	4.2	0	0.4	0	0	0	0.2	1.43232
20113	39	85	20	GGTGTGTGCGTGTGCTGTTG	0	0	0	0	0	0.1	0.3	0.3	23.7	21.4	0.2	0	0	0	0	0	0	0	0	7.3	3.9	0	0.4	0	0	0	0.2	1.43232
5339	22	94.737	19	TGGTCCTTTCAGCGCCTTCA	0	0.4	0.6	0	0.5	0	0.3	36.8	100.7	105.5	6	2.3	4	0	9.1	10.3	3.4	0.2	0	24.4	21.9	24.1	17.2	28.1	18.1	22	12.8	1.42786
13378	36	90.476	21	GTGTGTGCTGTTTGTTGGTC	0	1.3	5	0.5	3.5	5.4	1.3	2.3	32	35.9	3.1	9.1	0	1.4	1.9	11.3	10.1	3.1	1.3	0.7	3.4	4.9	0.8	3.1	7	2.8	3.7	1.42381
28958	32	88.889	18	TGCTGTTTGTTTGGTCCTTT	0	0	0.6	0	1.5	0.3	0	0.9	10.9	10.7	0.2	1.7	1.3	0	0	3.4	0	0	1.3	0	0.7	0.4	0.8	0.5	1.2	1.6	0.9	1.41093
15454	92	83.333	18	CAGGGTGCCATGACAGCAGC	0	0	0	0	0	0.3	0	0.3	35.5	28.4	0.2	0	0	0	0	0	0	0	0	7.3	7.9	6.4	8	10.2	7.6	7.5	7.2	1.39232
15495	93	80	20	GCAGGGTGCCATGACAGCAG	0	0	0	0	0	0.3	0	0.3	35	28.4	0.2	0	0	0	0	0	0	0	0	7.3	7.9	6.4	8	10.2	7.6	7.5	7.2	1.39232
15496	94	80	20	TGCAGGGTGCCATGACAGCA	0	0	0	0	0	0.3	0	0.3	35	28.4	0.2	0	0	0	0	0	0	0	0	7.3	7.9	6.4	8	10.2	7.6	7.5	7.2	1.39232
15597	92	83.333	18	AGGGTGCCATGACAGCAGCG	0	0	0	0	0	0	0	0	35	28.4	0	0	0	0	0	0	0	0	0	7.3	7.9	6.4	8	10.2	7.6	7.5	7	1.39232
26012	29	94.444	18	TGTTGTTGGCCCTTTCAGAG	0	0.4	0	0	0	5.4	0.5	1.2	15.8	20.4	0.5	0	2	0.4	1	0	0.8	0	0	0	0.2	0	0	0	0	0.5	0.5	1.39232
7653	41	91.667	12	GGGTCAACTGTGTGTGCTGT	0	0	0	0	0	0	0	29.8	80.6	79.3	0	0	0	0	0	0	0	0	0	2	0	26	19.3	26	19.8	21.8	11.8	1.38247
27551	29	90.476	21	TGTTTGTTTGGTCCTTTCAG	0	0	0	1	3.5	0	0	0.6	11.4	10.7	0.2	2.3	2	0	0	2.5	0	0	0.7	0	0.5	0	0	1.5	1.8	1.2	1.4	1.37851
20458	87	94.737	19	GCCTTCACAGCAGCAACACT	0	0	0	0	0	0	0.3	2.3	28.9	25.2	0	0	1.3	1.1	5.3	0.5	3.4	9.1	3.4	0	0.2	0	0	0	0	0.2	0.2	1.37521
20416	87	94.118	17	CTTCACAGCAGCAACACTTG	0	0	0	0	0	0	0	2.3	29.8	25.7	0	0	0.7	1.1	4.8	0.5	3.4	9.3	4	0	0.2	0	0	0	0	0	0.2	1.3742
20417	87	93.75	16	TTCACAGCAGCAACACTTGA	0	0	0	0	0	0	0	2.3	29.8	25.7	0	0	0.7	1.1	4.8	0.5	3.4	9.3	4	0	0.2	0	0	0	0	0	0.2	1.3742
20453	81	85	20	CACAGCAGCAACACTTGAGA	0	0	0	0	0	0	0	2.3	30.2	25.7	0	0	0	1.1	4.8	0.5	3.4	9.3	4	0	0.2	0	0	0	0	0	0.2	1.3742
20518	82	85	20	TCACAGCAGCAACACTTGAG	0	0	0	0	0	0	0	2.3	29.8	25.7	0	0	0	1.1	4.8	0.5	3.4	9.3	4	0	0.2	0	0	0	0	0	0.2	1.3742
18766	44	94.444	18	TGGGCGGTGTGTGCGTGTGC	0	0	0	0	0	0.1	0.3	7.9	24.1	22	0.2	0	0	0	0	0	0	0	0	7.3	4.2	0	0	0	0	0	0.2	1.36976
18800	44	93.75	16	GGCGGTGTGTGCGTGTGCTG	0	0	0	0	0	0.1	0.3	7.9	24.5	22	0.2	0	0	0	0	0	0	0	0	6.6	4.2	0	0	0	0	0	0.2	1.36976
18801	44	94.118	17	GGGCGGTGTGTGCGTGTGCT	0	0	0	0	0	0.1	0.3	7.9	24.5	22	0.2	0	0	0	0	0	0	0	0	6.6	4.2	0	0	0	0	0	0.2	1.36976
14287	116	85	20	GTCCCGCCGCGACGGTTGTG	0	0	0	0	0	0.1	0	14.3	38.5	39.6	0	0	0	0	0	0	0	0	0	5.9	7.4	4.9	8.8	12.8	5.8	0	7.4	1.36832
14311	115	85	20	TCCCGCCGCGACGGTTGTGT	0	0	0	0	0	0.1	0	14.3	38.5	39.6	0	0	0	0	0	0	0	0	0	5.9	7.1	4.9	8.8	12.8	5.8	0	7.4	1.36832
15353	82	83.333	18	GACAGCAGCGACACGTGAGT	0	0	0	0	0	0	0	0	35	27.9	0	0	0	0	0	0	0	0	0	7.3	9.3	7.1	8	10.2	7.6	7.7	7.4	1.36757
8278	31	94.118	17	GTGCTGTTGGTCCTTTCGGA	0	0.4	0.6	0	0.5	1	1	9.3	63.5	78.7	4.8	9.1	6	0.4	1	0	0.8	0.9	0	4.6	6.1	10.5	12.2	24	14	18	15.8	1.36737
8295	31	93.75	16	TGCTGTTGGTCCTTTCGGAG	0	0.4	0.6	0	0.5	1	1	9.3	63.5	78.2	4.8	9.1	6	0	1	0	0.8	0.9	0	4.6	6.4	10.5	11.8	24	14.6	17.8	15.8	1.36737
9479	31	100	13	TGTTGGTCCTTTCGGAGACG	0	0	0	0	0	0	0	9.3	63.5	77.1	0	0	0	0	0	0	0	0	0	3.3	4.4	9	11.3	24	14	17.1	15.1	1.36737
9461	22	80	20	TTGGTCCTTTCGGAGACGTC	0	0	0	0	0	0	0	9.3	63.1	77.1	0	0	0	0	0	0	0	0	0	3.3	4.4	9	11.3	24	14.6	17.1	15.3	1.3584
9467	31	100	13	CTGTTGGTCCTTTCGGAGAC	0	0	0	0	0	0.1	0	9.3	63.1	77.7	0	0	0	0	0	0	0	0	0	3.3	4.4	9	11.3	24	14	17.1	15.1	1.3584
9468	31	100	13	GCTGTTGGTCCTTTCGGAGA	0	0	0	0	0	0.1	0	9.3	63.1	77.7	0	0	0	0	0	0	0	0	0	3.3	4.4	9	11.3	24	14	17.1	15.1	1.3584
9478	31	100	12	GTTGGTCCTTTCGGAGACGT	0	0	0	0	0	0	0	9.3	63.1	77.1	0	0	0	0	0	0	0	0	0	3.3	4.4	9	11.3	24	14	17.1	15.5	1.3584
31764	103	94.737	19	AGTTGTGTGTGCAGGGTGCC	0	0	0	0	0	0	0	3.5	10.5	12.3	0	0	0	0	0	0	0	0	0	2	1.5	0	0	0	0	0	0.2	1.35364
7715	39	92.857	14	GTCAACTGTGTGTGCTGTTG	0	0	0	0	0	0	0	29.8	80.6	77.7	0	0	0	0	0	0	0	0	0	2	0	25.6	19.3	26	19.8	21.8	12.1	1.35343
7719	40	92.308	13	GGTCAACTGTGTGTGCTGTT	0	0	0	0	0	0	0	29.8	80.6	77.7	0	0	0	0	0	0	0	0	0	2	0	25.6	19.3	26	19.8	21.8	11.8	1.35343
9516	22	77.778	18	GGTCCTTTCGGAGACGTCAA	0	0	0	0	0	0	0	9.3	62.6	76.6	0	0	0	0	0	0	0	0	0	2.6	4.4	9	11.3	24	14.6	17.1	15.3	1.3471
9517	22	78.947	19	TGGTCCTTTCGGAGACGTCA	0	0	0	0	0	0	0	9.3	62.6	76.6	0	0	0	0	0	0	0	0	0	2.6	4.4	9	11.3	24	14.6	17.1	15.3	1.3471
9426	40	93.75	16	CAACTGTGTGTGCTGTTGTT	0	0	0	0	0	0	0	29.8	80.6	77.1	0	0	0	0	0	0	0	0	0	0.7	0	13.5	10.5	12.3	8.2	10.3	7	1.34239
9458	41	93.333	15	TCAACTGTGTGTGCTGTTGT	0	0	0	0	0	0	0	29.8	80.2	77.1	0	0	0	0	0	0	0	0	0	0.7	0	13.2	10.5	12.3	8.2	10.3	7	1.34239
20662	87	94.444	18	CCTTCACAGCAGCAACACTT	0	0	0	0	0	0	0	2.3	28.9	24.6	0	0	0.7	1.1	5.3	0.5	3.4	9.1	3.4	0	0.2	0	0	0	0	0	0.2	1.34179
9130	38	94.444	18	ACTGTGTGTGCTGTTGTTGG	0	3.1	0	0	0	0	0	30.3	81.9	78.2	0	0	0	0	0.5	1.5	1.7	0.4	0	0	0	14.3	10.5	12.8	8.2	10.5	7.2	1.33934
3924	70	85	20	CACGTGGGAGCATACAAATA	13	16.8	3.8	26.1	28.7	14	6.3	14.3	74	85.2	1.9	2.8	0.7	4.6	1	4.4	6.7	6.4	8.1	2	4.2	3	5.5	5.1	7.6	6.6	8.8	1.33643
12049	32	90.476	21	GTGCTGTTTGTTGGTCCTTT	0	2.2	5	0.5	4	5.4	1.3	2	35	40.2	3.1	7.4	0	1.8	3.8	13.3	11.7	4.2	2.7	1.3	3.4	5.3	1.3	3.6	8.2	3	4.4	1.33198
3927	67	93.75	16	GTGGGAGCATACAAATATGT	13	16.8	3.8	25.6	29.2	14.5	6.5	14.6	74.9	86.2	1.9	2.8	0.7	5	1	4.4	6.7	6.6	8.1	2	3.9	3	5.5	5.1	8.2	6.8	8.6	1.32955
14556	103	94.118	17	TGTGTGTGCAGGGTGCCATG	0	0	0.6	0	0	0.3	0	0.6	34.6	28.4	0.5	0	0	0.4	0.5	0	0.8	0.4	7.4	7.3	8.1	6.8	8	10.7	7.6	8	7.7	1.32931
14614	103	93.75	16	GTGTGTGCAGGGTGCCATGA	0	0	0.6	0	0	0.3	0	0.6	34.6	28.4	0.5	0	0	0	0.5	0	0.8	0.4	7.4	7.3	8.1	6.8	8	10.7	7.6	7.7	7.4	1.32931
14639	98	85	20	TGTGTGCAGGGTGCCATGAC	0	0	0.6	0	0	0.3	0	0.6	35	28.4	0.5	0	0	0	0.5	0	0.8	0.4	6.7	7.3	8.1	6.8	8	10.7	7.6	7.7	7.4	1.32931
15404	98	83.333	18	TGTGCAGGGTGCCATGACAG	0	0	0	0	0	0.3	0	0.3	35	28.4	0.2	0	0	0	0	0	0	0	0	7.3	7.9	6.4	8	10.7	7.6	7.5	7.2	1.32931
15428	98	84.211	19	GTGTGCAGGGTGCCATGACA	0	0	0	0	0	0.3	0	0.3	35	28.4	0.2	0	0	0	0	0	0	0	0	7.3	7.9	6.4	8	10.7	7.6	7.5	7.2	1.32931
15455	95	80	20	GTGCAGGGTGCCATGACAGC	0	0	0	0	0	0.3	0	0.3	35	28.4	0.2	0	0	0	0	0	0	0	0	7.3	7.9	6.4	8	10.7	7.6	7.5	7.2	1.32931
14368	114	88.889	18	CCCGCCGCGACGGTTGTGTG	0	0	0	0	0	0.1	0	14.6	38.1	38.6	0	0	0	0	0	0	0	0	0	5.9	7.1	4.9	8.8	12.8	5.8	0	7.4	1.32562
14912	38	90	20	CGGTGTGTGTTTGCTGTTGG	0	0	0	0	0	0	0	7.6	32.8	38	0	0	0	0	0	0	0	0.2	0	11.2	12.5	6	6.7	3.1	7	5.4	4.6	1.32406
3914	69	85	20	ACGTGGGAGCATACAAATAT	13	16.8	3.8	26.1	29.2	14.5	6.5	14.3	74.5	85.7	1.9	2.8	0.7	4.6	1	4.4	6.7	6.6	8.7	2	4.2	3	5.5	5.1	7.6	6.6	8.8	1.32193
3928	66	94.118	17	TGGGAGCATACAAATATGTG	13	16.8	3.8	25.6	29.2	14.5	6.8	14.3	74.5	86.2	1.9	2.8	0.7	5	1	4.4	6.7	6.6	8.1	2	3.9	3	5.5	5.1	8.2	6.8	8.6	1.32193
3937	68	85	20	CGTGGGAGCATACAAATATG	13	16.8	3.8	25.6	29.2	14.6	6.5	14.3	74.5	85.2	1.9	2.8	0.7	5	1	4.4	6.7	6.6	8.1	2	3.9	3	5.5	5.1	7.6	6.8	8.6	1.32193
17976	44	95	20	TGTGGGCGGTGTGTGCGTGT	0	0	0	0	0	0.3	0.3	8.2	24.5	22	1	0.6	1.3	0.4	0	0	0	0.4	0	6.6	4.2	0.4	0	0	0	0.2	0.7	1.32193
18595	44	94.737	19	GTGGGCGGTGTGTGCGTGTG	0	0	0	0	0	0.3	0.3	8.2	24.1	22	0.2	0	0	0	0	0	0	0.2	0	7.9	4.2	0	0	0	0	0.2	0.2	1.32193
9420	39	94.118	17	AACTGTGTGTGCTGTTGTTG	0	0	0	0	0	0	0	30.3	80.6	77.1	0	0	0	0	0	0	0	0	0	0	0	13.9	10.5	12.8	8.2	9.8	7	1.31916
13177	30	94.737	19	GCTGTTTGTTGGTCCTTTCA	0	1.3	4.4	0.5	4.5	4.7	0.8	1.2	34.6	39.6	2.4	6.8	0	1.4	2.4	13.3	11.7	3.3	0.7	1.3	2	4.5	1.3	3.6	5.3	2.8	3	1.31586
13218	31	94.444	18	TGCTGTTTGTTGGTCCTTTC	0	1.3	4.4	0.5	4.5	4.7	0.8	1.2	34.6	39.1	2.4	6.8	0	1.4	2.4	13.3	11.7	3.3	0.7	1.3	2	4.5	1.3	3.6	5.3	2.8	3	1.31586
20236	28	90	20	GTGCTGTTTGTCCTTTCAGT	0	6.6	0	0	0	0	1.3	0.3	26.3	23	7.4	1.7	0.7	0	3.8	0	0.8	1.1	8.7	0	0	0	0	0.5	0	0	0	1.30698
14952	39	90	20	GCGGTGTGTGTTTGCTGTTG	0	0	0	0	0	0	0	7.6	32.4	38	0	0	0	0	0	0	0	0.2	0	11.2	12.5	6	6.7	3.1	7	5.4	4.6	1.30689
30811	65	92.857	14	ATGTAAATATGTGTTTTGTT	0	0	0	0	1	0	0.8	0.9	7.9	10.7	0.2	1.1	0	0	0	0	0	0	0	2.6	0.2	0	0.8	0	1.8	0.2	0.5	1.30581
14831	79	83.333	18	CAGCAGCGACACGTGAGTGC	0	0	0.6	1	0.5	0	1	0	35.9	27.9	0	0	0	0	0	0	0	0	0	7.3	9.6	7.1	8	10.7	7.6	7.7	7.7	1.30456
14832	82	83.333	18	ACAGCAGCGACACGTGAGTG	0	0	0.6	1	0.5	0	1	0	35.9	27.9	0	0	0	0	0	0	0	0	0	7.3	9.6	7.1	8	10.7	7.6	7.7	7.7	1.30456
14851	78	84.211	19	AGCAGCGACACGTGAGTGCA	0	0	0.6	1	0.5	0	1	0	35.9	27.9	0	0	0	0	0	0	0	0	0	7.3	9.6	7.1	8	10.7	7.6	7.7	7.4	1.30456
3915	65	94.444	18	GGGAGCATACAAATATGTGT	13	16.8	4.4	25.6	29.7	14.4	6.8	14.6	74.5	86.8	2.1	2.8	0.7	5	1	4.4	6.7	6.7	8.7	2	3.9	3.4	5.5	5.1	8.8	6.6	8.6	1.29824
5942	111	100	9	TGTGGGTCAACTGTGTGTGC	0	0	0	0	0	0	0	37.6	93.7	99.1	0	0	0	0	0	0	0	0	0	28.4	22.4	26	19.3	26	19.8	21.8	11.8	1.29476
14886	37	90	20	GGTGTGTGTTTGCTGTTGGT	0	0	0	0	0	0	0	7.6	32.8	38	0	0	0	0	0	0	0	0.2	0	11.2	12.8	6	6.7	3.1	7	5.4	4.6	1.29235
23601	25	90	20	TTGTTGGCCCTTTCAGAGCC	0	0.4	3.1	2.4	5.9	5.6	0.5	0.9	15.8	20.9	0.7	0	2	0.4	0.5	0	0.8	0	0	0	0.2	0	0	0	0	0.5	0.2	1.28379
5918	111	100	9	GTGGGTCAACTGTGTGTGCT	0	0	0	0	0	0	0	37.9	93.7	99.6	0	0	0	0	0	0	0	0	0	28.4	22.4	26	19.3	26	19.8	21.8	11.8	1.28359
5919	111	100	9	TGGGTCAACTGTGTGTGCTG	0	0	0	0	0	0	0	37.9	93.7	99.6	0	0	0	0	0	0	0	0	0	28.4	22.4	26	19.3	26	19.8	21.8	11.8	1.28359
11387	80	94.118	17	CAGCAGCAACACGTGAGAGT	14	0.4	5.7	8.7	5.4	0.5	10.3	5.8	35.5	38	1.7	1.7	1.3	1.4	0.5	1	0	0.2	1.3	0.7	1	3.8	4.6	5.1	4.1	10.8	3.9	1.28293
11469	80	94.118	17	AGCAGCAACACGTGAGAGTA	14	0.4	5.7	8.7	5.4	0.5	10.3	5.8	35.5	38	1.7	1.7	1.3	1.4	0.5	0.5	0	0.2	0	0.7	1	3.8	4.6	5.1	4.1	10.8	3.9	1.28293
14760	41	90	20	GGGCGGTGTGTGTTTGCTGT	0	0	0	0	0	0	0	7.9	32.4	39.1	0	0	0	0	0	0	0	0.2	0	11.2	12.8	6.4	6.7	3.1	7	5.4	4.9	1.27518
14761	42	90	20	TGGGCGGTGTGTGTTTGCTG	0	0	0	0	0	0	0	7.9	32.4	39.1	0	0	0	0	0	0	0	0.2	0	11.2	12.8	6.4	6.7	3.1	7	5.4	4.9	1.27518
14762	45	94.444	18	GTGGGCGGTGTGTGTTTGCT	0	0	0	0	0	0	0	7.9	32.4	39.1	0	0	0	0	0	0	0	0.2	0	11.2	12.8	6.4	6.7	3.1	7	5.4	4.9	1.27518
14802	40	90	20	GGCGGTGTGTGTTTGCTGTT	0	0	0	0	0	0	0	7.9	32.4	38.6	0	0	0	0	0	0	0	0.2	0	11.2	12.8	6.4	6.7	3.1	7	5.4	4.9	1.27518
11658	35	90.476	21	TGTGTGCTGTTTGTTGGTCC	0	1.8	5	0.5	4	5.4	1.3	2.3	39.4	38	3.1	11.9	2.7	2.1	3.8	15.2	10.9	4.2	2	1.3	3.2	6	1.3	3.6	7.6	2.8	4.2	1.26748
13687	29	95	20	CTGTTTGTTGGTCCTTTCAG	0	1.3	4.4	0.5	4.5	4.3	0.8	1.2	32	38	2.4	6.3	0	1.4	2.4	12.8	12.6	2.9	1.3	2	1.2	3.4	1.3	3.1	4.7	2.1	2.6	1.2578
14830	45	94.737	19	TGTGGGCGGTGTGTGTTTGC	0	0	0	0	0	0.1	0	7.9	32	39.1	0	0	0	0	0	0	0	0.2	0	11.2	12.8	5.6	6.7	3.1	7	5.6	4.9	1.2578
29105	33	85.714	21	GTGCTGTTTGTTTGGTCCTT	0	0	0.6	0	2	0.3	0	0.9	11.4	10.7	0.2	1.7	1.3	0	0	3.9	0	0	1.3	0	0.7	0.4	0.4	0	1.2	1.6	0.9	1.25565
29271	34	85.714	21	TGTGCTGTTTGTTTGGTCCT	0	0	0.6	0	2	0.3	0	0.9	10.9	10.7	0.2	1.7	1.3	0	0	3.9	0	0	1.3	0	0.7	0.4	0.4	0	1.2	1.4	0.9	1.25565
29272	35	85.714	21	GTGTGCTGTTTGTTTGGTCC	0	0	0.6	0	2	0.3	0	0.6	11.4	10.7	0.2	1.7	1.3	0	0	3.9	0	0	1.3	0	0.5	0.4	0.4	0	1.2	1.4	0.9	1.25565
13488	64	100	17	TGCATATAAATATGTGTGCC	0	0	0	0	0	0	0	11.1	40.3	39.1	0	0	0	0	0	0	0	0	0	0	0	7.5	10.9	15.8	11.7	14	9	1.25514
11172	73	83.333	18	CGACACGTGAGTGCATACAA	0	0	3.8	2.9	1	0	2	0.3	35.9	26.8	0	0	0	0	0	0	0	0	0	7.3	9.8	6.4	8	10.7	7.6	7.7	7	1.24858
11184	76	83.333	18	GCGACACGTGAGTGCATACA	0	0	3.8	2.9	1	0	2	0.3	35.9	26.8	0	0	0	0	0	0	0	0	0	7.3	9.8	6.4	8	10.7	7.6	7.7	6.7	1.24858
11297	72	84.211	19	GACACGTGAGTGCATACAAA	0	0	3.1	2.4	1	0	2	0.3	34.6	26.8	0	0	0	0	0	0	0	0	0	7.3	9.8	6.4	8	10.7	7.6	7.7	6.7	1.24858
14486	76	84.211	19	AGCGACACGTGAGTGCATAC	0	0	3.8	2.9	1	0	2	0.3	35.9	26.8	0	0	0	0	0	0	0	0	0	7.3	9.8	6.4	8	10.7	7.6	7.7	6.7	1.24858
6180	61	93.333	15	TAAATATGTGTGGGTCAACT	0	0	0	0	0	0	0	37.6	90.7	94.8	0	0	0	0	0	0	0	0	0	27.7	20.7	23.3	19.3	26	17.5	21.8	11.1	1.24832
13980	77	85	20	GCAGCGACACGTGAGTGCAT	0	0	3.8	2.9	1.5	0	4	0	35.9	27.9	0	0	0	0	0.5	0	0	0.4	0	7.3	9.8	7.1	8.4	11.2	7.6	7.7	7.4	1.24419
14040	76	85	20	CAGCGACACGTGAGTGCATA	0	0	3.8	2.9	1	0	4	0	35.9	27.9	0	0	0	0	0.5	0	0	0.4	0	7.3	9.8	7.1	8.4	11.2	7.6	7.7	7.4	1.24419
10564	49	84.211	19	ATGTGTGTGGGTAATGTGTG	0	0	0	0	0	0	0	28	66.6	70.2	0	0	0	0	0	0	0	0	0	5.3	6.9	2.6	8	5.1	8.2	9.1	9.5	1.22097
10565	51	80	20	ATATGTGTGTGGGTAATGTG	0	0	0	0	0	0	0	28	66.6	70.2	0	0	0	0	0	0	0	0	0	5.3	6.9	2.6	8	5.1	8.2	9.1	9.5	1.22097
10579	50	83.333	18	TATGTGTGTGGGTAATGTGT	0	0	0	0	0	0	0	28	66.6	69.6	0	0	0	0	0	0	0	0	0	5.3	6.9	2.6	8	5.1	8.2	9.1	9.5	1.22097
14495	127	90	20	CGCTGTATCCGGTCACACGG	0	0	0	0	0	0	0.3	9.3	35.9	33.2	0	0	0	8.9	0	0	0	0	0	0.7	0	3	6.7	10.7	10.5	10.1	13.7	1.21818
14601	122	89.474	19	TATCCGGTCACACGGCGACG	0	0	0	0	0	0	0.3	9.3	35.5	33.2	0	0	0	8.9	0	0	0	0	0	0	0	3	6.7	10.7	9.9	9.8	13.7	1.21818
14602	125	93.75	16	GTATCCGGTCACACGGCGAC	0	0	0	0	0	0	0.3	9.3	35.5	33.2	0	0	0	8.9	0	0	0	0	0	0	0	3	6.7	10.7	9.9	9.8	13.7	1.21818
14607	126	90	20	GCTGTATCCGGTCACACGGC	0	0	0	0	0	0	0.3	9.3	35.5	33.2	0	0	0	8.5	0	0	0	0	0	0.7	0	3	6.7	10.7	9.9	9.8	13.7	1.21818
14641	125	90	20	CTGTATCCGGTCACACGGCG	0	0	0	0	0	0	0.3	9.3	35.5	33.2	0	0	0	8.5	0	0	0	0	0	0	0	3	6.7	10.7	9.9	9.8	13.7	1.21818
14642	125	89.474	19	TGTATCCGGTCACACGGCGA	0	0	0	0	0	0	0.3	9.3	35.5	33.2	0	0	0	8.5	0	0	0	0	0	0	0	3	6.7	10.7	9.9	9.8	13.7	1.21818
15114	78	89.474	19	AGCAGCAACACTTGAGAGCA	0	0	0	0	0	0	0	15.2	42.9	36.4	0	0	0	1.1	4.3	0.5	4.2	14.4	14.8	0	0.2	0	0	0.5	0	0	0.2	1.20704
15151	79	88.889	18	CAGCAGCAACACTTGAGAGC	0	0	0	0	0	0	0	15.2	42.9	36.4	0	0	0	1.1	4.3	0.5	4.2	14.4	14.8	0	0.2	0	0	0	0	0	0.2	1.20704
16318	80	85	20	ACAGCAGCAACACTTGAGAG	0	0	0	0	0	0	0	15.2	42.9	36.4	0	0	0	1.1	4.8	0.5	4.2	9.3	4.7	0	0.2	0	0	0	0	0	0.2	1.20704
9271	45	95	20	GTGTGGGCGGTGTGTGTTTG	1	0.4	0	8.2	13.4	0.4	0.3	13.7	37.7	45	0	1.1	0	0	0.5	4.4	12.6	0.4	2.7	11.2	13	10.5	16	9.2	13.4	11.5	10.4	1.1868
10742	130	94.737	19	TTCCGCTGGATCCGGTCCCG	0	0	0	0	0	0.1	0.3	24.2	63.5	56.2	0	0.6	1.3	0	0.5	0	0	0.2	0	5.9	3.4	10.9	8.8	15.8	9.3	4.2	10	1.18259
14624	103	84.211	19	GTTGTGTGCGTTGGGTGCCA	0	0	0	0	0	0	0	18.7	43.4	43.4	0	0	0	0	0	0	0	0	0	0.7	0	14.3	0.4	1	0.6	9.4	9.3	1.17236
4451	107	92.308	13	GTGTGTGTGCGTGGGCAATG	0	0	0	0	0	0	0	52.8	124.4	119.5	0	0	0	0	0	0	0	0	0	10.6	19.4	9.4	22.2	24.5	10.5	18.5	38.7	1.16336
9372	64	100	16	CATATAAATATGTGTGCCTG	0	0	0	0	0	0	0	18.7	56.1	64.3	0	0	0	0	0	0	0	0.9	0	4.6	6.4	12.4	13	24.5	16.3	17.3	16.5	1.16299
9373	64	100	17	GCATATAAATATGTGTGCCT	0	0	0	0	0	0	0	18.7	56.1	64.3	0	0	0	0	0	0	0	0.9	0	4.6	6.4	12.4	13	24.5	16.3	17.3	16.5	1.16299
9681	23	80	20	GTTTGTCCTTTTAGAGTCTT	0	0	0	0	0	0	0	33.5	76.2	76.1	0	0	0	0	0	0	0	0	0	0	0	4.1	15.5	15.8	15.2	0	7.2	1.16013
9682	24	80	20	TGTTTGTCCTTTTAGAGTCT	0	0	0	0	0	0	0	33.5	76.2	76.1	0	0	0	0	0	0	0	0	0	0	0	4.1	15.5	15.8	15.2	0	7.2	1.16013
4467	107	92.308	13	TGTGTGTGTGCGTGGGCAAT	0	0	0	0	0	0	0	52.5	123.5	118.4	0	0	0	0	0	0	0	0	0	10.6	19.4	9.4	22.2	24.5	10.5	18.5	39	1.15819
4459	55	87.5	16	ATGTGTGTGTGCGTGGGCAA	0	0	0	0	0	0	0	52.5	123.5	117.8	0	0	0	0	0	0	0	0	0	10.6	19.2	9.4	22.2	24.5	10.5	18.5	39	1.15092
4461	55	88.235	17	TATGTGTGTGTGCGTGGGCA	0	0	0	0	0	0	0	52.5	123.1	117.8	0	0	0	0	0	0	0	0	0	10.6	19.2	9.4	22.2	24.5	10.5	18.5	39	1.15092
9706	29	86.667	15	CTGTTTGTCCTTTTAGAGTC	0	0	0	0	0	0	0	33.5	76.6	75.5	0	0	0	0	0	0	0	0	0	0	0	4.1	15.5	15.8	15.2	0	7	1.14886
9707	29	86.667	15	GCTGTTTGTCCTTTTAGAGT	0	0	0	0	0	0	0	33.5	76.6	75.5	0	0	0	0	0	0	0	0	0	0	0	4.1	15.5	15.8	15.2	0	7	1.14886
7809	76	94.118	17	TCAACACGTGAGAGCATACA	0	0	0	0	0	0.1	0	3.2	15.8	18.2	0	0	0	0.4	0	0	0	0	0	6.6	5.2	0.4	0	0	0.6	0.5	0.5	1.14439
22735	57	94.118	17	TGTAATATGTGTGTGTGTGC	1	0	0.6	2.4	6.4	1	0.3	4.4	15.3	17.7	0.2	1.7	0.7	0	0	2	1.7	1.1	0	0	0	0	2.5	0	3.5	1.2	0.7	1.13927
9688	29	83.333	18	CTGCTGTTTGTCCTTTTAGA	0	0	0	0	0	0	0	33.8	76.2	75.5	0	0	0	0	0	0	0	0	0	0	0	4.5	15.5	15.8	15.2	0	7	1.13637
11969	33	90.476	21	TGTGCTGTTTGTTGGTCCTT	0	1.8	5	0.5	4	5.6	1.3	2	34.6	41.2	3.1	7.4	0	1.8	3.8	15.2	10.9	4.2	2.7	1.3	3.9	5.3	1.3	3.1	8.2	3.3	4.9	1.13588
12044	34	90.476	21	GTGTGCTGTTTGTTGGTCCT	0	1.8	5	0.5	4	5.6	1.3	2	34.6	39.1	3.1	8	0	1.8	3.8	15.2	10.9	4.2	2	1.3	3.9	5.3	1.3	3.1	8.2	3.3	4.9	1.13588
9385	64	100	15	ATATAAATATGTGTGCCTGT	0	0	0	0	0	0	0	18.7	56.1	64.3	0	0	0	0	0	0	0	0	0	4.6	6.4	12.4	13	25	16.3	17.3	16.5	1.13498
9386	64	100	14	TATAAATATGTGTGCCTGTG	0	0	0	0	0	0	0	18.7	56.1	64.3	0	0	0	0	0	0	0	0	0	4.6	6.4	12.4	13	25	16.3	17.3	16.5	1.13498
9400	59	90	20	ATAAATATGTGTGCCTGTGG	0	0	0	0	0	0	0	18.7	56.1	64.3	0	0	0	0	0	0	0	0	0	4	6.4	12.4	13	25	16.3	17.3	16.5	1.13498
8079	158	94.737	19	TGCTCACTCTCCCTTCCTTC	0	10.6	0	0	0	2.8	0	24.2	54.3	61.6	0	0	0	0	0	0.5	0	0.2	0	7.9	8.4	13.2	12.6	10.7	13.4	13.6	17.4	1.13386
8155	159	94.444	18	CTGCTCACTCTCCCTTCCTT	0	10.6	0	0	0	2.8	0	24.2	54.3	61.1	0	0	0	0	0	0.5	0	0	0	7.3	7.9	13.2	12.6	10.2	12.8	13.8	17.4	1.13386
5526	61	91.667	12	ATATGTGTGGGTCAACTGTG	0	0	0	0	0	0	0	46.4	102.9	109.3	0	0	0	0	0	0	0	0	0	29	22.1	25.6	19.3	26.6	19.8	22	11.4	1.13224
9208	55	90	20	ATATGTGTGCCTGTGGGCGG	0	0	0	0	0	0	0	19.5	56.9	67	0	0	0	0	0.5	0	0	0	0	4	6.1	12	13	25.5	16.9	18	17.2	1.12757
9209	56	90	20	AATATGTGTGCCTGTGGGCG	0	0	0	0	0	0	0	19.5	56.9	67	0	0	0	0	0.5	0	0	0	0	4	6.1	12	13	25.5	16.9	18	17.2	1.12757
14091	113	89.474	19	CCGCCGCGACGGTTGTGTGT	0	0	0	0	0	0.1	0	16.9	38.1	39.6	0	0	0	0	0	0.5	0	0	0	5.9	7.1	5.3	9.2	12.8	5.8	0	7.4	1.12721
5537	61	92.308	13	AATATGTGTGGGTCAACTGT	0	0	0	0	0	0	0	46.4	102.5	109.3	0	0	0	0	0	0	0	0	0	29	22.1	25.2	19.3	26.6	19.8	22	11.4	1.12667
9649	29	83.333	18	GCTGCTGTTTGTCCTTTTAG	0	0	0	0	0	0	0	34.1	77.1	75.5	0	0	0	0	0	0	0	0	0	0	0	4.5	15.5	15.8	15.2	0	7	1.12399
9663	29	83.333	18	TGCTGTTTGTCCTTTTAGAG	0	0	0	0	0	0	0	34.1	76.6	75.5	0	0	0	0	0	0	0	0	0	0	0	4.5	15.5	15.8	15.2	0	7	1.12399
9664	32	86.667	15	TGCTGCTGTTTGTCCTTTTA	0	0	0	0	0	0	0	34.1	77.1	75.5	0	0	0	0	0	0	0	0	0	0	0	4.5	15.5	15.8	15.2	0	6.5	1.12399
5507	52	75	20	TATGTGTGGGTCAACTGTGT	0	0	0	0	0	0	0	46.7	102.9	109.3	0	0	0	0	0	0	0	0	0	29	22.4	26	19.3	26.6	19.8	21.8	11.6	1.12313
5513	51	75	20	ATGTGTGGGTCAACTGTGTG	0	0	0	0	0	0	0	46.7	102.9	109.3	0	0	0	0	0	0	0	0	0	29	22.1	26	19.3	26.6	19.8	21.8	11.6	1.12313
14653	103	83.333	18	TTGTGTGCGTTGGGTGCCAT	0	0	0	0	0	0	0	19	42.5	43.4	0	0	0	0	0	0	0	0	0	0.7	0	14.3	0.4	1	0.6	9.4	9.3	1.12102
9254	54	90	20	TATGTGTGCCTGTGGGCGGT	0	0	0	0	0	0	0	19.5	56.5	66.4	0	0	0	0	0.5	0	0	0	0	4	6.1	12	13	25.5	16.9	17.8	17.2	1.11757
9354	58	90	20	TAAATATGTGTGCCTGTGGG	0	0	0	0	0	0	0	19	56.5	64.8	0	0	0	0	0	0	0	0	0	4	6.1	12.4	13	25.5	16.3	17.3	16.5	1.11757
3664	40	92.857	14	GGGCAATGTGTGCTGTTGTT	0	0	0	0	0	15.9	0	64.5	140.6	167.7	0	0	0	45.1	0	0	0	0	0	14.5	23.9	9	13	18.4	11.1	19.4	17.2	1.11225
3449	52	88.889	18	TGTGTGTGTGTGGGCAATGT	17	16.8	1.3	3.4	1	21.8	14.1	22.8	88.9	105	0	0	0	14.9	25.8	23.6	33.5	27.3	28.3	14.5	18	15.4	22.7	35.2	25.1	27.4	40.6	1.11174
9637	32	84.211	19	GTGCTGCTGTTTGTCCTTTT	0	0	0	0	0	0	0	34.4	77.1	75.5	0	0	0	0	0	0	0	0	0	0	0	4.5	16	15.8	15.2	0	6.5	1.11171
8077	160	90	20	GCTGCTCACTCTCCCTTCCT	0	10.6	0	0	0	2.8	0	24.8	54.7	61.1	0	0	0	0	0	0.5	0	0	0	7.3	8.1	13.2	12.6	10.7	13.4	14.3	17.4	1.11031
3674	41	80.952	21	TGGGCAATGTGTGCTGTTGT	0	0	0	0	0	15.9	0	64.5	140.2	168.2	0	0	0	44.7	0	0	0	0	0	14.5	23.1	9	13	18.4	11.1	19.2	17.2	1.10817
9333	57	90	20	AAATATGTGTGCCTGTGGGC	0	0	0	0	0	0	0	19.3	56.1	65.4	0	0	0	0	0.5	0	0	0	0	4	6.1	12	13	25.5	16.3	17.3	16.7	1.1075
3446	51	89.474	19	GTGTGTGTGTGGGCAATGTG	17	16.8	1.3	3.4	1	21.7	14.1	23	88.5	105.5	0	0	0	14.9	25.8	23.6	33.5	27.3	28.9	14.5	18	15.4	22.7	35.7	25.1	27.6	40.6	1.1053
3667	39	93.333	15	GGCAATGTGTGCTGTTGTTG	0	0	0	0	0	16.2	0	64.8	140.2	167.1	0	0	0	44.7	0	0	0	0	0	14.5	23.9	9.4	13	18.4	11.1	19.4	17.4	1.10158
25952	76	94.118	17	GTCAACACGTGAGAGCATAC	0	0	0	0	0	0	0	2.9	15.3	18.2	0	0	0	0	0	0	0	0	0	6.6	5.2	0.4	0	0	0.6	0.2	0.5	1.1008
14706	103	87.5	16	GTGTGCGTTGGGTGCCATGA	0	0	0	0	0	0	0	19.3	42.5	43.4	0	0	0	0	0	0	0	0	0	0	0	14.3	0.4	1	0.6	9.1	9.3	1.09954
14707	103	88.235	17	TGTGTGCGTTGGGTGCCATG	0	0	0	0	0	0	0	19.3	42.5	43.4	0	0	0	0	0	0	0	0	0	0	0	14.3	0.4	1	0.6	9.1	9.3	1.09954
15185	62	89.474	19	GCACATCAATATGTGTGTGG	0	0	0	0	0	0	0	9	28.9	33.2	0	0	0	0	0	0	0	0	0	5.9	3.4	8.7	8.8	7.1	5.3	9.8	13	1.09472
15216	62	88.889	18	CACATCAATATGTGTGTGGG	0	0	0	0	0	0	0	9	28.9	32.7	0	0	0	0	0	0	0	0	0	5.9	3.4	8.7	8.8	7.1	5.3	9.8	13	1.09472
29286	36	85.714	21	TGTGTGCTGTTTGTTTGGTC	0	0	0.6	0	2	0.3	0	0.6	10.5	10.7	0.2	1.7	1.3	0	0	4.4	0	0	1.3	0	0.5	0.4	0.4	0	1.2	1.2	0.9	1.0906
9527	53	90	20	ATGTGTGCCTGTGGGCGGTG	0	0	0	0	0	0	0	17.8	55.2	64.8	0	0	0	0	0.5	0	0	0	0	4	6.1	9	13	25.5	16.9	17.8	16	1.08458
21053	156	89.474	19	GTTCACTCTCTCCTCTTCCC	3	2.6	0.6	1.9	4.9	0.9	2	5.3	13.6	12.3	0.7	0	0	1.1	0.5	0	0	0.2	0	0.7	1.7	0	0	0.5	0.6	0.9	0.2	1.078
8513	152	94.118	17	TCTCCTCCTTCCCTCCTTCT	10	1.3	0.6	0	0.5	27.3	0	4.7	58.7	63.7	0.7	0	0	0.4	2.4	1	0.8	0.2	0.7	10.6	20.9	7.1	8	7.1	4.7	17.8	9.5	1.07693
8603	146	88.889	18	CCTCCTTCCCTCCTTCTTCC	10	0.4	0	0	0.5	27.3	0	4.4	58.7	63.7	0.2	0	0	0.4	2.4	1	0.8	0.2	0.7	10.6	20.7	7.5	8	6.6	4.7	18	9.3	1.07693
8545	152	93.75	16	CTCCTCCTTCCCTCCTTCTT	10	0.4	0.6	0	0.5	27.4	0	4.4	58.7	63.7	0.7	0	0	0.4	2.4	1	0.8	0.2	0.7	10.6	20.9	7.1	8	7.1	4.7	18	9.5	1.07184
8610	147	85	20	TCCTCCTTCCCTCCTTCTTC	10	0.4	0	0	0.5	27.4	0	4.4	58.7	63.7	0.2	0	0	0.4	2.4	1	0.8	0.2	0.7	10.6	20.9	7.1	8	6.6	4.7	18	9.3	1.07184
3213	35	94.737	19	ATGTGTGCTGTTGTTGGTCC	0	0	0	0	0	16.4	0.3	73.8	155.5	183.7	0.2	0	0	45.8	0	0	0	0.7	0.7	13.8	25.1	14.7	21	28.1	17.5	30.4	23.2	1.06505
26142	76	94.118	17	CGTCAACACGTGAGAGCATA	0	0	0	0	0	0	0	3.2	14.9	18.2	0	0	0	0	0	0	0	0	0	6.6	4.9	0.4	0	0	0.6	0.2	0.2	1.06496
26143	77	93.75	16	GCGTCAACACGTGAGAGCAT	0	0	0	0	0	0	0	3.2	14.9	18.2	0	0	0	0	0	0	0	0	0	6.6	4.9	0.4	0	0	0.6	0.2	0.2	1.06496
26144	78	93.333	15	AGCGTCAACACGTGAGAGCA	0	0	0	0	0	0	0	3.2	14.9	18.2	0	0	0	0	0	0	0	0	0	6.6	4.9	0.4	0	0	0.6	0.2	0.2	1.06496
26145	79	92.857	14	CAGCGTCAACACGTGAGAGC	0	0	0	0	0	0	0	3.2	14.9	18.2	0	0	0	0	0	0	0	0	0	6.6	4.9	0.4	0	0	0.6	0.2	0.2	1.06496
26146	80	80	20	ACAGCGTCAACACGTGAGAG	0	0	0	0	0	0	0	3.2	14.9	18.2	0	0	0	0	0	0	0	0	0	6.6	4.9	0.4	0	0	0.6	0.2	0.2	1.06496
26211	81	80	20	CACAGCGTCAACACGTGAGA	0	0	0	0	0	0	0	3.2	14.9	18.2	0	0	0	0	0	0	0	0	0	6.6	4.9	0.4	0	0	0.6	0.2	0.2	1.06496
26212	82	80	20	TCACAGCGTCAACACGTGAG	0	0	0	0	0	0	0	3.2	14.9	18.2	0	0	0	0	0	0	0	0	0	6.6	4.9	0.4	0	0	0.6	0.2	0.2	1.06496
26213	85	84.211	19	CTTCACAGCGTCAACACGTG	0	0	0	0	0	0	0	3.2	14.9	18.2	0	0	0	0	0	0	0	0	0	6.6	4.9	0.4	0	0	0.6	0.2	0.2	1.06496
26214	85	83.333	18	TTCACAGCGTCAACACGTGA	0	0	0	0	0	0	0	3.2	14.9	18.2	0	0	0	0	0	0	0	0	0	6.6	4.9	0.4	0	0	0.6	0.2	0.2	1.06496
9553	51	89.474	19	GTGTGCCTGTGGGCGGTGTG	0	0	0	0	0	0	0	18.1	54.3	64.8	0	0	0	0	0.5	0	0	0	0	4	6.4	9	13	25.5	16.9	17.6	16	1.06129
9574	52	88.889	18	TGTGTGCCTGTGGGCGGTGT	0	0	0	0	0	0	0	17.8	54.3	64.8	0	0	0	0	0.5	0	0	0	0	4	6.1	9	13	25.5	16.9	17.6	16	1.06129
10650	33	94.444	18	TGTGTGCTGTTGGTCCTTCT	0	0	0.6	0	0	0.3	0	14.6	31.5	38	0	0	0	0.4	0	0.5	0.8	0.9	0	11.2	8.1	9.8	8.8	6.1	9.3	11.9	10.2	1.05889
3773	45	75	20	GTGTGGGTCAACTGTGTGTG	0	0	0	0	0	0	0	47	102.9	108.7	38.9	48.3	48.9	25.9	0	0	0	0	0	48.8	35.2	26	19.3	26.6	19.8	21.8	11.8	1.05808
3775	50	75	20	TGTGTGGGTCAACTGTGTGT	0	0	0	0	0	0	0	46.7	102.9	108.7	38.7	48.9	48.9	25.6	0	0	0	0	0	48.8	34.9	26	19.3	26.6	19.8	21.8	11.8	1.05808
9766	40	80	20	GGCGGTTTGTTTGTACTGTT	0	0	0	0	0	0	0	34.4	72.7	87.8	0	0	0	0	0	0	0	0	0	17.8	24.8	0	0	0	0	0.5	0	1.05792
20771	155	90	20	TTCACTCTCTCCTCTTCCCT	3	3.5	0.6	1.9	5.4	0.9	2	5.3	14	12.3	0.7	0	0	1.1	0.5	0	0	0.2	0	0.7	1.7	0	0	0.5	0.6	0.7	0.5	1.05528
8201	40	88.235	17	TGTGTGTGTGCTGCTGTTTG	0	0	0	0	0	0	0	42.6	92	89.5	0	0	0	0	0	0	0	0	0	0	0	5.3	16.4	21.4	21.6	0	6.7	1.05359
8542	145	89.474	19	CTCCTTCCCTCCTTCTTCCG	10	0.4	0	0	0.5	27.8	0	4.4	58.7	64.3	0.2	0	0	0.4	2.4	1	0.8	0.2	0.7	10.6	20.7	7.9	8	6.6	4.7	18	9.3	1.05166
15376	62	93.333	15	ACATCAATATGTGTGTGGGC	0	0	0	0	0	0	0	9	28	31.6	0	0	0	0	0	0	0	0	0	5.9	3.4	8.3	8.8	7.1	5.3	9.8	13	1.05063
15377	62	93.333	15	CATCAATATGTGTGTGGGCG	0	0	0	0	0	0	0	9	28	31.6	0	0	0	0	0	0	0	0	0	5.9	3.4	8.3	8.8	7.1	5.3	9.8	13	1.05063
8194	36	85	20	TGTGTGTGCTGCTGTTTGTC	0	0	0	0	0	0	0	42.6	92.4	88.9	0	0	0	0	0.5	0	0	0	0	0	0	5.3	16.4	21.4	21.6	0	6.5	1.04399
8206	37	85	20	GTGTGTGTGCTGCTGTTTGT	0	0	0	0	0	0	0	42.6	92	88.9	0	0	0	0	0.5	0	0	0	0	0	0	5.3	16.4	21.4	21.6	0	6.5	1.04399
8080	32	85	20	TGTGCTGCTGTTTGTCCTTT	0	0	0	0	0	0	0	42.9	93.3	89.5	0	0	0	0	0.5	0	0	0	0	0	0	5.3	17.2	22	21.6	0	7.2	1.0437
8101	33	85	20	GTGTGCTGCTGTTTGTCCTT	0	0	0	0	0	0	0	42.9	92.9	89.5	0	0	0	0	0.5	0	0	0	0	0	0	5.3	16.8	22	21.6	0	7.2	1.0437
8120	34	85	20	TGTGTGCTGCTGTTTGTCCT	0	0	0	0	0	0	0	42.9	92.4	89.5	0	0	0	0	0.5	0	0	0	0	0	0	5.3	16.8	22	21.6	0	6.7	1.0437
8138	35	85	20	GTGTGTGCTGCTGTTTGTCC	0	0	0	0	0	0	0	42.9	92.4	89.5	0	0	0	0	0.5	0	0	0	0	0	0	5.3	16.8	21.4	21.6	0	6.7	1.0437
10697	33	92.857	14	TGCTGTTGGTCCTTCTAGAG	0	0	0	0	0	0.1	0	14.9	31.5	38.6	0	0	0	0.4	0	0.5	0	0	0	12.5	8.4	10.2	8.4	5.6	9.3	12.2	10	1.03141
10707	26	83.333	18	GCTGTTGGTCCTTCTAGAGC	0	0	0	0	0	0.1	0	14.9	31.5	38.6	0	0	0	0.4	0	0.5	0	0	0	12.5	8.4	10.2	8.4	5.6	9.3	12.2	9.7	1.03141
10738	33	94.118	17	GTGTGCTGTTGGTCCTTCTA	0	0	0	0	0	0.1	0	14.9	31.5	38	0	0	0	0.4	0	0.5	0	0	0	11.9	8.4	9.8	8.8	5.6	9.3	11.9	10	1.03141
10739	33	93.75	16	TGTGCTGTTGGTCCTTCTAG	0	0	0	0	0	0.1	0	14.9	31.5	38	0	0	0	0.4	0	0.5	0	0	0	11.9	8.4	9.8	8.8	5.6	9.3	11.9	10	1.03141
10740	33	93.333	15	GTGCTGTTGGTCCTTCTAGA	0	0	0	0	0	0.1	0	14.9	31.5	38.6	0	0	0	0.4	0	0.5	0	0	0	12.5	8.4	10.2	8.4	5.6	9.3	12.2	10	1.03141
7159	75	90	20	AGCAACACGTGAGAGCACAT	14	0.4	18.9	14	19.3	1	12.8	13.4	48.2	53	5.5	1.7	0	5	1.9	0	0	0.4	0	23.1	12.1	13.5	14.7	8.7	9.9	17.6	15.5	1.02963
11720	62	93.75	16	TACAAATATGTGTGTGGGTA	0	10.6	0	0	0	0	0	23.9	49.5	55.2	0	0	0	0	0	0	0	0	0	4.6	4.7	2.3	7.6	4.6	8.8	8.9	9	1.02014
1188	69	90	20	ACGTGAGAGCATAGAAATAT	52	23.4	61.6	50.3	58.9	23.7	35.8	29.5	163.4	155.9	20.3	19.3	18.1	19.5	35.4	32.4	31.8	39.6	16.8	55.4	59	26	41.6	76.6	69.5	58.5	43.4	1.01572
1232	68	90	20	CGTGAGAGCATAGAAATATG	52	23.4	60.9	50.3	59.8	24.1	35.3	29.5	163.4	155.9	16.2	14.8	12.7	19.2	34.9	32.4	31.8	39.6	16.1	41.5	48.2	25.6	41.6	76.6	70	49.2	43.8	1.01572
3572	36	94.444	18	AATGTGTGCTGTTGTTGGTC	0	0	0	0	0	16.3	0	70.6	143.7	170.9	0	0	0	45.8	0	0	0	0	0	13.8	24.3	9.8	13	18.4	11.1	19.7	17.4	1.01503
8014	62	94.118	17	ATACAAATATGTGTGTGGGT	0	14.6	3.8	1.5	0.5	9.6	1	24.2	49.9	55.2	1	0.6	0	0.7	20.1	22.6	21	10.8	4	5.3	5.2	2.3	7.6	4.6	8.8	9.1	9	1.01424
1175	76	94.444	18	GCAACACGTGAGAGCATAGA	45	23.4	63.5	50.3	61.3	23.6	36.3	29.5	189.2	185.3	17.7	13.1	12.7	19.5	21.5	24.6	17.6	30.4	16.8	55.4	59.3	26	43.7	91.4	88.7	57.6	43.6	1.01166
12184	62	100	13	ACAAATATGTGTGTGGGTAA	0	0	0	0	0	0	0	24.2	49.5	55.2	0	0	0	0	0	0	0	0	0	4.6	4.7	2.3	7.6	4.6	8.2	8.9	9	1.00286
1294	76	94.737	19	AGCAACACGTGAGAGCATAG	25	23.4	47.8	39.7	46	15.9	29.2	29.5	189.2	184.8	18.1	13.1	12.7	19.5	22	23.6	19.3	30.4	17.5	56.1	59	26.3	44.1	91.9	88.1	57.8	43.4	1
23598	60	89.474	19	AATATATATGTGTGTGTGTG	0	0	0	0	0	0	0	1.8	13.6	18.2	0.2	0	0	0	0	0	0	0	0	2.6	2	1.5	2.5	3.1	4.1	6.3	5.8	1
23711	60	94.118	17	AAATATATATGTGTGTGTGT	0	0	0	0	0	0	0	1.8	13.6	18.2	0.2	0	0	0	0	0	0	0	0	2.6	2	1.5	2.5	2.6	4.1	6.3	5.8	1
23974	57	90	20	ATATATATGTGTGTGTGTGC	0	0	0	0	0	0	0	1.8	13.6	17.7	0	0	0	0	0	0	0	0	0	2	2	1.5	2.5	3.1	3.5	6.3	5.8	1
3651	37	94.118	17	CAATGTGTGCTGTTGTTGGT	0	0	0	0	0	16.2	0	70	140.2	167.1	0	0	0	44.7	0	0	0	0	0	13.8	23.9	9.4	13	18.4	11.1	19.4	17.4	0.991849
2453	116	84.615	13	GTGTTAAGGCAACGGTTGTG	0	0	0	0	0	0	0	2	178.3	183.7	0	0	0	0	0	0	0	0	0	14.5	25.1	11.3	36.5	85.3	89.3	41.7	25.7	0.989578
2454	117	83.333	12	GGTGTTAAGGCAACGGTTGT	0	0	0	0	0	0	0	2	178.3	183.7	0	0	0	0	0	0	0	0	0	14.5	25.1	11.3	36.5	85.3	89.3	41.7	25.7	0.989578
2458	115	85.714	14	TGTTAAGGCAACGGTTGTGT	0	0	0	0	0	0	0	2	178.3	183.7	0	0	0	0	0	0	0	0	0	14.5	25.1	11.3	36.5	84.8	89.3	41.7	25.7	0.989578
3650	38	93.75	16	GCAATGTGTGCTGTTGTTGG	0	0	0	0	0	16.2	0	70.3	140.2	167.1	0	0	0	44.7	0	0	0	0	0	13.8	23.9	9.4	13	18.4	11.1	19.4	17.4	0.985766
2461	114	86.667	15	GTTAAGGCAACGGTTGTGTG	0	0	0	0	0	0	0	2	177.8	183.7	0	0	0	0	0	0	0	0	0	14.5	25.1	11.3	36.5	84.2	89.3	41.7	25.7	0.985549
2455	112	88.235	17	TAAGGCAACGGTTGTGTGTG	0	0	0	0	0	0	0	2	177.4	184.3	0	0	0	0	0	0	0	0	0	14.5	24.8	11.3	36.5	85.3	89.3	41.9	25.7	0.982318
2456	118	81.818	11	CGGTGTTAAGGCAACGGTTG	0	0	0	0	0	0	0	2	177.4	183.7	0	0	0	0	0	0	0	0	0	14.5	25.1	11.3	36.5	85.8	89.3	41.7	25.7	0.982318
2460	113	87.5	16	TTAAGGCAACGGTTGTGTGT	0	0	0	0	0	0	0	2	177.4	184.3	0	0	0	0	0	0	0	0	0	14.5	24.8	11.3	36.5	84.8	89.3	41.7	25.7	0.982318
1124	70	90	20	CACGTGAGAGCATAGAAATA	52	23.4	61.6	50.8	58.9	23.7	35.8	30.3	180.9	177.3	20.3	19.3	17.4	19.5	35.4	32.4	31.8	39.6	14.8	54.1	58.8	26	44.1	89.4	82.3	58.5	43.6	0.979912
13014	60	94.444	18	TATAATATGTGTGTGTGTGT	4	0.9	2.5	9.2	10.9	2.4	1.5	5	25.4	25.2	0	3.4	4.7	0.7	1.4	2.5	1.7	1.3	1.3	2	2	1.1	1.3	3.6	12.3	3.3	1.4	0.978141
12229	62	100	13	CAAATATGTGTGTGGGTAAT	0	0	0	0	0	0	0	24.2	48.6	55.2	0	0	0	0	0	0	0	0	0	4.6	4.7	2.3	7.6	4.6	8.2	8.9	9	0.976916
2447	134	100	7	ATCCGGTGTTAAGGCAACGG	0	0	0	0	0	0	0	2	177.4	184.3	0	0	0	0	0	0	0	0	0	14.5	25.3	11.3	36.5	85.3	89.9	42.4	26	0.972763
2448	106	88.889	9	TCCGGTGTTAAGGCAACGGT	0	0	0	0	0	0	0	2	177.4	184.3	0	0	0	0	0	0	0	0	0	14.5	25.3	11.3	36.5	85.8	89.9	42.1	25.7	0.972763
2450	106	88.889	9	CCGGTGTTAAGGCAACGGTT	0	0	0	0	0	0	0	2	177.4	184.3	0	0	0	0	0	0	0	0	0	14.5	25.3	11.3	36.5	85.8	89.9	41.9	25.7	0.972763
16306	104	83.333	18	GTTGTGTTTGTTGGGTGCTT	0	0.9	0.6	0	0	0.6	0.5	1.2	21.9	33.2	8.4	8	10.7	4.3	0	0	0	0	0	1.3	5.9	4.5	0.4	5.1	3.5	0.7	2.3	0.968839
16392	104	84.211	19	GGTTGTGTTTGTTGGGTGCT	0	0.9	0.6	0	0.5	0.6	0.5	1.2	21.9	33.2	8.1	8	10.7	4.3	0	0	0	0	0	1.3	5.4	4.5	0	5.1	3.5	0.5	2.1	0.968839
15181	159	94.737	19	TGCTCACTCTCTCTTTCCTT	0	0.4	0	1.9	3.5	0.4	0.3	2.9	25.8	34.8	0.5	0	1.3	0	1.4	12.8	10.9	0.4	2	2	0.7	0	1.7	5.6	7	2.8	2.8	0.957565
1095	63	95	20	GAGCATAGAAATATGTGTGT	43	23.4	54	48.4	54.9	23.7	35	28.6	182.2	171.9	36.5	35.3	34.2	30.5	45.9	37.8	34.4	39.4	19.5	48.1	51.6	37.6	46.2	88.3	80	56.2	55	0.953206
1101	62	95	20	AGCATAGAAATATGTGTGTG	42	23.4	53.4	48.4	54.4	23.9	35	28.6	182.6	171.9	37	35.3	34.2	17.8	45.9	37.3	34.4	39.2	19.5	48.1	52.1	39.1	46.2	88.3	80	56.4	55	0.953206
5157	49	84.211	19	TGTGCGTGGGCAATGTGTGC	0	0	0	0	0	0	0	58.1	113.4	122.7	0	0	0	0	0	0	0	0	0	11.2	19.4	6	9.2	8.7	5.3	11	10	0.952857
5180	49	83.333	18	GTGCGTGGGCAATGTGTGCT	0	0	0	0	0	0	0	58.1	113.4	122.7	0	0	0	0	0	0	0	0	0	11.2	19.4	6	9.2	8.7	5.3	11	9.7	0.952857
3586	52	85.714	21	ATATGTGTGTGTGTGTGTGT	33	4.4	5.7	11.6	10.9	2.9	30.5	25.7	72.3	72.3	13.1	11.9	16.1	11	1	1	2.5	15.1	12.8	36.9	33.2	22.2	33.6	30.6	30.4	26.7	24.6	0.951615
3715	51	85.714	21	TATGTGTGTGTGTGTGTGTG	32	4.4	5	11.6	7.9	2.9	30.7	25.7	72.3	72.3	13.1	11.9	15.4	10.7	1	1	2.5	4.9	12.8	36.9	33.7	21.8	31.9	29.6	29.2	25.7	24.1	0.951615

## Sheet: 222
					DTU I							DTU II			DTU III				DTU IV					DTU V		DTU VI
Rank	Start	% ident	HSP	K-mer	Colomb	D8	Dm28c A	Dm28c B1	Dm28c B2	G	Tula cl0	12SFb	Y A1	Y A2	222 A	222 B1	222 B2	3663	4167 A	4167 B1	4167 B2	AM14	CanIII	LL014	SO3	CL Br A	CL Br B	CL Br C1	CL Br C2	Peruana	CP300
15118	112	87.5	16	CAGCGACGGTTGTGTTTGTT	0	0	0	0	0	0	0	0	2.2	1.1	42.5	39.2	46.2	0	0	0	0	0.2	0	0	0	0	0.4	2	0	0.2	0.7	3.65105
15129	112	84.211	19	GCAGCGACGGTTGTGTTTGT	0	0	0	0	0	0	0	0	2.2	1.1	42	39.2	46.2	0	0	0	0	0.2	0	0	0	0.4	0.4	2	0	0.2	0.7	3.65105
15220	112	87.5	16	AGCGACGGTTGTGTTTGTTG	0	0	0	0	0	0	0	0	2.2	1.1	42	38.7	45.6	0	0	0	0	0.2	0	0	0	0	0.4	2	0	0.2	0.7	3.633
11763	35	93.333	15	GCGGCGTGTGGTGTTGGTCC	0	0	0	0	0	0	0	0	0	0	61.8	63.1	51.6	0	0	0	0	0	0	1.3	1.5	3.4	2.9	0.5	0.6	2.3	1.6	3.57949
11792	42	88.889	18	GGCGGCGTGTGGTGTTGGTC	0	0	0	0	0	0	0	0	0	0	61.8	62.5	51.6	0	0	0	0	0	0	1.3	1.5	3.4	2.9	0.5	0.6	2.3	1.6	3.57949
11798	42	89.474	19	GGGCGGCGTGTGGTGTTGGT	0	0	0	0	0	0	0	0	0	0	61.6	62.5	51.6	0	0	0	0	0	0	1.3	1.5	3.4	2.9	0.5	0.6	2.3	1.6	3.57949
11751	32	94.444	18	GCGTGTGGTGTTGGTCCTTT	0	0	0	0	0	0	0	0	0	0	61.3	64.2	50.9	0	0	0	0	0	0	1.3	1.5	3.4	2.9	0.5	0.6	2.6	1.9	3.56016
11755	31	94.737	19	CGTGTGGTGTTGGTCCTTTC	0	0	0	0	0	0	0	0	0	0	61.1	64.2	50.9	0	0	0	0	0	0	1.3	1.5	3.4	2.9	0.5	0.6	2.6	1.9	3.56016
11766	33	94.118	17	GGCGTGTGGTGTTGGTCCTT	0	0	0	0	0	0	0	0	0	0	61.6	63.7	50.9	0	0	0	0	0	0	1.3	1.5	3.4	2.9	0.5	0.6	2.6	1.6	3.56016
11782	34	93.75	16	CGGCGTGTGGTGTTGGTCCT	0	0	0	0	0	0	0	0	0	0	61.6	63.7	50.9	0	0	0	0	0	0	1.3	1.5	3.4	2.9	0.5	0.6	2.3	1.6	3.56016
11829	42	90.476	21	GTGGGCGGCGTGTGGTGTTG	0	0	0	0	0	0	0	0	0	0	61.6	62.5	50.9	0	0	0	0	0	0	1.3	1.5	3.4	2.9	0.5	0.6	2.3	1.6	3.56016
11830	42	90	20	TGGGCGGCGTGTGGTGTTGG	0	0	0	0	0	0	0	0	0	0	61.6	62.5	50.9	0	0	0	0	0	0	1.3	1.5	3.4	2.9	0.5	0.6	2.3	1.6	3.56016
11831	43	90.476	21	TGTGGGCGGCGTGTGGTGTT	0	0	0	0	0	0	0	0	0	0	61.6	62.5	50.9	0	0	0	0	0	0	1.3	1.5	3.4	2.9	0.5	0.6	2.3	1.6	3.56016
15633	131	95	20	CCTCCGCTGGATCCGCTCAC	0	0	0	0	0	0	0	0	0.4	2.1	43	34.7	44.2	0	0	0.5	0	0.2	0	0.7	0.5	0	0	1	0	0.2	0	3.52558
15658	130	95	20	CTCCGCTGGATCCGCTCACG	0	0	0	0	0	0	0	0	0.4	2.1	42.7	34.7	44.2	0	0	0.5	0	0.2	0	0.7	0.5	0	0	1	0	0.2	0	3.52558
15398	136	100	19	CCTCCCTCCGCTGGATCCGC	0	0.4	0	0	0	0	0	0	0	0.5	42	34.7	44.2	0.7	1.9	2.5	1.7	0.2	0	0	0.5	0.4	0	0.5	0	0.2	0	3.3505
15460	136	100	18	CTCCCTCCGCTGGATCCGCT	0	0	0	0	0	0	0	0	0	0.5	42	34.7	44.2	0	1.9	2.5	1.7	0.2	0	0.7	0.5	0	0	0.5	0	0.2	0	3.3505
15482	132	95	20	CCCTCCGCTGGATCCGCTCA	0	0	0	0	0	0	0	0	0	0.5	41.8	34.7	44.2	0	1.9	2.5	1.7	0.2	0	0.7	0.5	0	0	0.5	0	0.2	0	3.3505
15483	133	95	20	TCCCTCCGCTGGATCCGCTC	0	0	0	0	0	0	0	0	0	0.5	41.8	34.7	44.2	0	1.9	2.5	1.7	0.2	0	0.7	0.5	0	0	0.5	0	0.2	0	3.3505
18721	35	100	19	GTGTGTGTGTTGTTGGTCCG	0	0	0	0	0	0.1	0.3	0	0	0	19.3	34.7	35.5	0	0	0	0.8	0	0	0	0	0	0	0	1.2	0	0	3.2059
12341	29	94.444	18	TGGTGTTGGTCCTTTCAGAG	0	0	0	0	0	0.1	0	0.3	0	0	60.1	58.6	42.9	0	0	0	0	0	0	1.3	1.2	3.8	2.9	1.5	1.2	2.6	1.4	3.19311
18666	32	95	20	GTGTGTGTTGTTGGTCCGTT	0	0	0	0	0	0.1	0.3	0	0	0	19.1	35.3	35.5	0	0	0	0.8	0	0	0	0	0	0	0	1.2	0	0	3.19162
18747	35	100	18	TGTGTGTGTTGTTGGTCCGT	0	0	0	0	0	0.1	0.3	0	0	0	19.1	34.7	35.5	0	0	0	0.8	0	0	0	0	0	0	0	1.2	0	0	3.19162
14045	55	94.444	18	ATATGTGTTTGTGGGCGGCG	0	0	0	0	0	0	0	0	0	0	49.6	47.2	38.9	0	0	0	0	0.4	0	1.3	1.5	3.4	3.4	0.5	0.6	2.3	1.4	3.18081
14076	44	90	20	TTGTGGGCGGCGTGTGGTGT	0	0	0	0	0	0	0	0	0	0	49.2	47.8	38.9	0	0	0	0	0	0	1.3	1.5	3.4	2.9	0.5	0.6	2.3	1.6	3.18081
14077	45	89.474	19	TTTGTGGGCGGCGTGTGGTG	0	0	0	0	0	0	0	0	0	0	49.2	47.8	38.9	0	0	0	0	0	0	1.3	1.5	3.4	2.9	0.5	0.6	2.3	1.6	3.18081
14125	49	88.889	18	GTTTGTGGGCGGCGTGTGGT	0	0	0	0	0	0	0	0	0	0	49.2	47.2	38.9	0	0	0	0	0	0	1.3	1.5	3.4	2.9	0.5	0.6	2.3	1.4	3.18081
14126	49	89.474	19	TGTTTGTGGGCGGCGTGTGG	0	0	0	0	0	0	0	0	0	0	49.2	47.2	38.9	0	0	0	0	0	0	1.3	1.5	3.4	2.9	0.5	0.6	2.3	1.4	3.18081
14033	51	90	20	ATGTGTTTGTGGGCGGCGTG	0	0	0	0	0	0	0	0	0	0	49.9	47.8	38.2	0	0	0	0	0.4	0	1.3	1.5	3.4	3.4	0.5	0.6	2.3	1.4	3.15528
14052	49	90	20	GTGTTTGTGGGCGGCGTGTG	0	0	0	0	0	0	0	0	0	0	49.6	47.8	38.2	0	0	0	0	0.4	0	1.3	1.5	3.4	3.4	0.5	0.6	2.3	1.4	3.15528
14053	50	90	20	TGTGTTTGTGGGCGGCGTGT	0	0	0	0	0	0	0	0	0	0	49.6	47.8	38.2	0	0	0	0	0.4	0	1.3	1.5	3.4	3.4	0.5	0.6	2.3	1.4	3.15528
14054	52	90	20	TATGTGTTTGTGGGCGGCGT	0	0	0	0	0	0	0	0	0	0	49.6	47.8	38.2	0	0	0	0	0.4	0	1.3	1.5	3.4	3.4	0.5	0.6	2.3	1.4	3.15528
14096	55	94.737	19	AATATGTGTTTGTGGGCGGC	0	0	0	0	0	0	0	0	0	0	49.4	47.2	38.2	0	0	0	0	0.4	0	1.3	1.5	3.4	3.4	0.5	0.6	2.3	1.4	3.15528
22878	60	100	17	ATAAATATGTGTGTGTGTAC	0	1.3	0	0.5	0	0	0	0	0	0	16.7	17.6	20.1	0	0	0	0	0	0	0	0	0	0	0	0	0	0	2.94404
7329	108	85	20	GCGACGGTTGTGCGAGCGGG	0	0	0	0	0	0	0	0	0	0	99.5	84.7	83.1	2.5	0	0	0	0	0	2.6	9.1	3.4	11.3	10.7	9.3	8.7	8.3	2.77345
7402	116	94.118	17	ACGCGGCGACGGTTGTGCGA	0	0	0	0	0	0	0	0	0	0	97.6	84.7	83.1	2.1	0	0	0	0	0	2.6	9.1	3	11.3	10.2	9.3	8	7.4	2.77345
7403	116	93.75	16	CGCGGCGACGGTTGTGCGAG	0	0	0	0	0	0	0	0	0	0	97.6	84.7	83.1	2.1	0	0	0	0	0	2.6	9.1	3	11.3	10.2	9.3	8	7.4	2.77345
7407	109	85	20	GGCGACGGTTGTGCGAGCGG	0	0	0	0	0	0	0	0	0	0	97.9	84.7	83.1	2.1	0	0	0	0	0	2.6	9.1	3	11.3	10.2	9.3	8	7.4	2.77345
7408	111	85	20	GCGGCGACGGTTGTGCGAGC	0	0	0	0	0	0	0	0	0	0	97.9	84.7	83.1	2.1	0	0	0	0	0	2.6	9.1	3	11.3	10.2	9.3	8	7.4	2.77345
7422	110	85	20	CGGCGACGGTTGTGCGAGCG	0	0	0	0	0	0	0	0	0	0	97.6	84.7	83.1	2.1	0	0	0	0	0	2.6	9.1	3	11.3	10.2	9.3	8	7.4	2.77345
12651	58	100	15	TGAATATATGTGTGTGTGGG	0	0	0	0.5	0.5	0	0	0	0	0	46.3	46.6	59	6	0	0	0	0	0	4	5.9	0.4	0	1.5	0.6	0	0.2	2.75641
16147	49	94.737	19	TGTGTGTGGGTGGTGTGTGC	0	0.4	3.8	0.5	1.5	0.5	0	0	0	0	31.3	38.1	43.6	0	0	0	0	0.2	0.7	0	0.2	0	0	0	0	0	0.2	2.75043
12665	57	100	16	GAATATATGTGTGTGTGGGC	0	0	0	0.5	0.5	0	0	0	0	0	46.1	46.6	59	6	0	0	0	0	0	4	5.9	0.4	0	1.5	0.6	0	0.2	2.7503
12730	59	100	14	GTGAATATATGTGTGTGTGG	0	0	0	0	0	0	0	0	0	0	46.3	46.1	59	6	0	0	0	0	0	4	6.1	0.4	0	1.5	0.6	0	0.2	2.72984
7909	104	90	20	CGGTTGTGCGAGCGGGGTGC	0	0	0	0	0	0	0	0	0	0	80	84.7	82.4	0	0	0	0	0	0	1.3	6.6	3.4	11.3	10.2	9.3	8.7	8.1	2.71926
7936	107	85	20	CGACGGTTGTGCGAGCGGGG	0	0	0	0	0	0	0	0	0	0	79.7	84.7	81.1	0	0	0	0	0	0	1.3	6.9	3.4	11.3	10.7	9.3	8.7	8.1	2.71391
7946	106	88.889	18	GACGGTTGTGCGAGCGGGGT	0	0	0	0	0	0	0	0	0	0	79.7	84.7	81.1	0	0	0	0	0	0	1.3	6.9	3.4	11.3	10.2	9.3	8.7	8.1	2.71391
7956	105	89.474	19	ACGGTTGTGCGAGCGGGGTG	0	0	0	0	0	0	0	0	0	0	79.5	84.7	81.1	0	0	0	0	0	0	1.3	6.6	3.4	11.3	10.2	9.3	8.7	8.1	2.71033
14196	67	94.118	17	TGAGACCATATAAATATGTA	0	0	0	0	0	0	0	0	2.2	1.1	45.8	42.6	34.8	0	0	0	0	0	0	0	2.7	4.1	2.1	1.5	1.8	3.3	4.6	2.67646
8191	99	90	20	GTGCGAGCGGGGTGCCTTCA	0	0	0	0	0	0	0	0	0	0	72.3	84.1	82.4	0	0	0	0	0	0	1.3	5.9	3.4	10.5	10.2	8.2	8.7	8.1	2.67218
12543	60	84.211	19	ATGTGAATATATGTGTGTGT	0	0	0	0	0	0	0	0	0	0	46.5	46.1	59.6	6	0	0	0	0	0	4	6.4	0.4	0.4	2	0.6	0.9	0.2	2.67013
12544	60	100	13	TGTGAATATATGTGTGTGTG	0	0	0	0	0	0	0	0	0	0	46.5	46.1	59.6	6	0	0	0	0	0	4	6.4	0.4	0.4	2	0.6	0.9	0.2	2.67013
8218	98	90	20	TGCGAGCGGGGTGCCTTCAC	0	0	0	0	0	0	0	0	0	0	71.6	84.1	81.8	0	0	0	0	0	0	1.3	5.9	3.4	10.5	10.2	8.2	8.7	8.1	2.65834
8230	96	100	17	CGAGCGGGGTGCCTTCACTG	0	0	0	0	0	0	0	0	0	0	71.1	84.7	81.1	0	0	0	0	0	0	1.3	5.9	3.4	10.5	10.2	8.2	8.7	8.1	2.64837
8233	97	100	16	GCGAGCGGGGTGCCTTCACT	0	0	0	0	0	0	0	0	0	0	71.1	84.1	81.8	0	0	0	0	0	0	1.3	5.7	3.4	10.5	10.2	8.2	8.7	8.1	2.64837
8129	100	90	20	TGTGCGAGCGGGGTGCCTTC	0	0	0	0	0	0	0	0	0	0	72.8	84.1	83.1	0	0	0	0	0	0	1.3	5.9	3.4	10.9	10.2	8.2	8.7	8.1	2.63266
8130	101	90	20	TTGTGCGAGCGGGGTGCCTT	0	0	0	0	0	0	0	0	0	0	72.8	84.1	83.1	0	0	0	0	0	0	1.3	5.9	3.4	10.9	10.2	8.2	8.7	8.1	2.63266
23860	39	90	20	GGTGGTGTGTGCTGTTGTTG	0	0.4	0	0.5	0	0.3	0	0.3	0.9	1.1	13.8	16.5	16.8	0	0.5	1	0	0.9	0	0.7	0	0	1.3	0.5	0	1.4	0.9	2.62449
22253	48	85.714	21	GTTTGTGAGGGCGTGTGTGT	0	0	0	0	0	0	0	0	0	0	23.2	19.3	22.8	0	0	0	0	0	0	0	0	1.5	0	0	0	0	2.3	2.62094
22254	49	85.714	21	TGTTTGTGAGGGCGTGTGTG	0	0	0	0	0	0	0	0	0	0	23.2	19.3	22.8	0	0	0	0	0	0	0	0	1.5	0	0	0	0	2.3	2.62094
22303	46	89.474	19	GTGAGGGCGTGTGTGTGTTG	0	0	0	0	0	0	0	0	0	0	22.2	19.3	23.5	0	0	0	0	0	0	0	0	1.5	0	0	0	0	2.3	2.62094
22304	46	90	20	TGTGAGGGCGTGTGTGTGTT	0	0	0	0	0	0	0	0	0	0	22.2	19.3	23.5	0	0	0	0	0	0	0	0	1.5	0	0	0	0	2.3	2.62094
22305	46	90	20	TTGTGAGGGCGTGTGTGTGT	0	0	0	0	0	0	0	0	0	0	22.2	19.3	23.5	0	0	0	0	0	0	0	0	1.5	0	0	0	0	2.3	2.62094
22306	49	80.952	21	TGTGTTTGTGAGGGCGTGTG	0	0	0	0	0	0	0	0	0	0	22.9	19.3	22.8	0	0	0	0	0	0	0	0	1.5	0	0	0	0	2.3	2.62094
22307	50	85	20	GTGTTTGTGAGGGCGTGTGT	0	0	0	0	0	0	0	0	0	0	22.9	19.3	22.8	0	0	0	0	0	0	0	0	1.5	0	0	0	0	2.3	2.62094
22322	52	80.952	21	ATATGTGTTTGTGAGGGCGT	0	0	0	0	0	0	0	0	0	0	22.7	19.3	22.8	0	0	0	0	0	0	0	0	1.1	0	0.5	0	0	2.3	2.62094
22328	60	93.333	15	AAATATGTGTTTGTGAGGGC	0	0	0	0	0	0	0	0	0	0	22.7	19.3	22.8	0	0	0	0	0	0	0	0	1.1	0	0.5	0	0	2.3	2.62094
22329	60	92.857	14	AATATGTGTTTGTGAGGGCG	0	0	0	0	0	0	0	0	0	0	22.7	19.3	22.8	0	0	0	0	0	0	0	0	1.1	0	0.5	0	0	2.3	2.62094
22330	60	94.737	19	ATATAAATATGTGTTTGTGA	0	0	0	0	0	0	0	0	0	0	22.7	19.3	22.8	0	0	0	0	0	0	0	0	1.1	0	0.5	0	0	2.3	2.62094
22331	60	94.444	18	TATAAATATGTGTTTGTGAG	0	0	0	0	0	0	0	0	0	0	22.7	19.3	22.8	0	0	0	0	0	0	0	0	1.1	0	0.5	0	0	2.3	2.62094
22429	51	80.952	21	TATGTGTTTGTGAGGGCGTG	0	0	0	0	0	0	0	0	0	0	22.7	19.3	22.8	0	0	0	0	0	0	0	0	1.1	0	0	0	0	2.3	2.62094
22430	52	80.952	21	ATGTGTTTGTGAGGGCGTGT	0	0	0	0	0	0	0	0	0	0	22.7	19.3	22.8	0	0	0	0	0	0	0	0	1.1	0	0	0	0	2.3	2.62094
22463	47	89.474	19	TTTGTGAGGGCGTGTGTGTG	0	0	0	0	0	0	0	0	0	0	22.2	19.3	22.8	0	0	0	0	0	0	0	0	1.5	0	0	0	0	2.3	2.62094
8184	102	90	20	GTTGTGCGAGCGGGGTGCCT	0	0	0	0	0	0	0	0	0	0	72.1	84.1	83.1	0	0	0	0	0	0	0.7	5.9	3.4	10.9	10.2	8.2	8.7	8.1	2.61891
22432	60	94.118	17	ATAAATATGTGTTTGTGAGG	0	0	0	0	0	0	0	0	0	0	22.7	18.8	22.8	0	0	0	0	0	0	0	0	1.1	0	0.5	0	0	2.3	2.58496
22580	60	93.75	16	TAAATATGTGTTTGTGAGGG	0	0	0	0	0	0	0	0	0	0	22	18.8	22.8	0	0	0	0	0	0	0	0	1.1	0	0.5	0	0	2.3	2.58496
8108	103	90	20	GGTTGTGCGAGCGGGGTGCC	0	0	0	0	0	0	0	0	0	0	72.3	84.1	82.4	0	0	0	0	0	0	1.3	6.6	3.4	11.3	10.2	9.3	8.7	8.1	2.57515
15159	111	88.889	18	GTGGCGACGGCTGTGTGTGC	0	0	0	0	0	0	0	3.5	0.4	1.1	25.8	49.5	48.9	0	0	0	0	0	0	2.6	1	0	0	0	0	0	0	2.57424
26256	22	93.75	16	GATCCTTTCAGAGCCTTCAA	0	0	0	0	0	0.3	0	0	0	0	13.8	14.2	14.1	0	1	1.5	0.8	0.9	1.3	1.3	0.2	0	0.4	0	0	0	0	2.5656
26348	22	89.474	19	TGATCCTTTCAGAGCCTTCA	0	0	0	0	0	0.3	0	0	0	0	13.6	14.2	14.1	0	1	1.5	0.8	0.9	1.3	1.3	0.2	0	0.4	0	0	0	0	2.54597
14153	112	85	20	CGCAGCGACGGTTGTGTTTG	0	0	0	0	0	0	0	0	2.6	1.1	42.2	39.2	46.2	0.4	0	0.5	0	0.4	0	5.9	5.4	0.4	0.4	2	0.6	0.5	0.7	2.54253
10637	26	94.444	18	GGTGTTGGTCCTTTCAGAGC	0	0	0	0	0	0.1	0	0.3	0	0	63.7	61.4	44.9	3.6	2.9	0	0	0	0	4.6	5.9	7.5	4.2	4.1	5.3	6.6	3.2	2.43296
26418	150	90	20	CTCTCTCCTTCCCTCATCCT	0	0	0.6	0	1.5	0.1	0.3	0	0	0	13.6	19.3	12.1	0	0	0	0	0	0	0	0	0	0	0	0	0	0	2.38957
24706	39	88.889	18	AGTGTGTGTGTGTGTGCTGT	0	0	0	0	0.5	0.1	0.3	0	0	0	11.2	26.2	14.1	0	0.5	0	0	1.5	0	1.3	0	0	0	0	0.6	0.5	0	2.28688
25505	28	94.737	19	TGCTGTTGGTCCTTTCAGTC	0	0.4	0	0.5	0.5	0.4	0.5	0.3	0	1.1	11.5	14.2	12.7	0	0.5	0.5	0	0.9	0	0.7	0	0.4	0.8	1	0.6	0.9	1.6	2.26534
10316	144	85	20	TCCTTCCCTCCTCATACCGC	0	0	0	0	0	0	0	0	0.4	0	52.7	54	54.3	1.4	0	0	0	0	0	11.2	8.1	8.7	8	7.1	5.3	6.8	6	2.13804
10341	143	85	20	CCTTCCCTCCTCATACCGCT	0	0	0	0	0	0	0	0	0.4	0	52.5	53.4	54.3	1.4	0	0	0	0	0	11.2	8.1	8.7	8	7.1	5.3	7	6	2.13266
10625	125	100	16	CACATCCGGTCACGCGGCGA	0	0	0	0	0	0	0	0	0	0	49.6	58	50.3	0	0	0	0	0	0.7	10.6	9.1	10.5	9.2	9.2	3.5	0	8.1	2.12501
10540	130	84.211	19	TTCCGCCACATCCGGTCACG	0	0	0	0	0	0	0	0	0	0	48.9	58	52.3	0	0	0	0	0	1.3	9.9	9.1	10.5	9.2	9.2	4.7	0	8.1	2.11741
10586	134	75	20	CTGCTTCCGCCACATCCGGT	0	0	0	0	0	0	0	0	0	0	48.9	58	51.6	0	0	0	0	0	0.7	9.9	8.9	10.5	9.2	9.2	4.7	0	8.1	2.11741
10612	133	81.25	16	TGCTTCCGCCACATCCGGTC	0	0	0	0	0	0	0	0	0	0	48.9	57.4	51.6	0	0	0	0	0	0.7	9.9	8.9	10.5	9.2	9.2	4.7	0	8.1	2.11741
24658	54	90	20	AATATGTGTGTGTGGACTGT	0	1.3	0	0	0	0	0	0.3	0	0	13.1	22.2	10.7	0	0.5	1.5	1.7	0.9	0	0	0	0.8	0.8	0.5	0	0.9	0.9	2.11548
10614	125	100	16	CCACATCCGGTCACGCGGCG	0	0	0	0	0	0	0	0	0	0	49.2	58	50.9	0	0	0	0	0	0.7	10.6	9.1	10.5	9.2	9.2	3.5	0	8.1	2.11356
10629	125	100	16	ACATCCGGTCACGCGGCGAC	0	0	0	0	0	0	0	0	0	0	49.2	58	50.3	0	0	0	0	0	0.7	10.6	9.1	10.5	9.2	9.2	3.5	0	8.3	2.11356
10591	132	82.353	17	GCTTCCGCCACATCCGGTCA	0	0	0	0	0	0	0	0	0	0	48.7	57.4	52.3	0	0	0	0	0	0.7	9.9	8.9	10.5	9.2	9.2	4.7	0	8.1	2.11161
10522	129	85	20	TCCGCCACATCCGGTCACGC	0	0	0	0	0	0	0	0	0	0	48.9	58	52.3	0	0	0	0	0	1.3	10.6	9.1	10.5	9.2	9.2	4.7	0	8.1	2.10492
10536	127	100	14	CGCCACATCCGGTCACGCGG	0	0	0	0	0	0	0	0	0	0	48.9	58	52.3	0	0	0	0	0	0.7	10.6	9.1	10.5	9.2	9.2	4.7	0	8.1	2.10492
10537	128	85	20	CCGCCACATCCGGTCACGCG	0	0	0	0	0	0	0	0	0	0	48.9	58	52.3	0	0	0	0	0	0.7	10.6	9.1	10.5	9.2	9.2	4.7	0	8.1	2.10492
10604	126	100	15	GCCACATCCGGTCACGCGGC	0	0	0	0	0	0	0	0	0	0	48.9	58	51.6	0	0	0	0	0	0.7	10.6	9.1	10.5	9.2	9.2	3.5	0	8.1	2.10492
10413	144	89.474	19	CCTTCCCTCCTGCTTCCGCC	0	0	0	0	0	0	0	0	0	0	48.4	56.9	54.9	0	0	0	0	0	1.3	9.9	9.1	10.5	9.2	9.2	4.1	0	8.6	2.10288
10502	144	88.889	18	CTTCCCTCCTGCTTCCGCCA	0	0	0	0	0	0	0	0	0	0	48.2	56.9	54.9	0	0	0	0	0	1.3	9.9	9.3	10.5	9.2	9.2	4.1	0	8.3	2.09702
10283	137	85	20	CTCCTCATACCGCTGGATCC	0	0	0	0	0	0	0	0	0.4	0	53.7	54	54.3	1.4	0	0	0	0	0	11.9	8.1	8.7	7.1	7.1	4.7	7.3	6	2.08417
10284	138	85	20	CCTCCTCATACCGCTGGATC	0	0	0	0	0	0	0	0	0.4	0	53.7	54	54.3	1.4	0	0	0	0	0	11.9	8.1	8.7	7.1	7.1	4.7	7.3	6	2.08417
10315	136	85	20	TCCTCATACCGCTGGATCCG	0	0	0	0	0	0	0	0	0.4	0	53.7	54	53.6	1.4	0	0	0	0	0	11.9	8.1	8.7	7.1	7.1	4.7	7.3	6	2.08153
10308	139	85	20	CCCTCCTCATACCGCTGGAT	0	0	0	0	0	0	0	0	0.4	0	53.5	53.4	54.3	1.4	0	0	0	0	0	11.9	8.1	8.7	7.6	7.1	4.7	7	6	2.07624
10410	135	85	20	CCTCATACCGCTGGATCCGG	0	0	0	0	0	0	0	0	0.4	0	53.5	53.4	53.6	1.4	0	0	0	0	0	11.9	8.1	8.3	7.1	6.6	4.7	7.3	6	2.07624
10325	140	85	20	TCCCTCCTCATACCGCTGGA	0	0	0	0	0	0	0	0	0.4	0	53.2	53.4	54.3	1.4	0	0	0	0	0	11.9	8.1	8.7	7.6	7.1	4.7	7	6	2.07092
10345	132	100	16	CATACCGCTGGATCCGGTCA	0	0	0	0	0	0	0	0	0.4	0	53.2	53.4	54.3	1.4	0	0	0	0	0	11.9	8.1	8.3	7.1	6.6	5.3	7.3	6	2.07092
10389	131	100	17	ATACCGCTGGATCCGGTCAC	0	0	0	0	0	0	0	0	0.4	0	53.2	53.4	53.6	1.4	0	0	0	0	0	11.9	8.1	8.3	7.1	6.6	5.3	7.3	6	2.07092
10126	144	90	20	TCCTTCCCTCCTGCTTCCGC	0	0	0	0	0	0	0	0	0.9	0	48.9	56.3	54.9	0	2.9	1.5	0.8	0	1.3	9.9	9.3	10.9	9.2	9.2	4.1	0	8.8	2.06808
10347	137	75	20	CTCCTGCTTCCGCCACATCC	0	0	0	0	0	0	0	0	0	0	48.9	58	55.6	0	0	0	0	0	1.3	9.9	8.9	10.9	9.2	9.2	4.7	0	8.1	2.06808
10348	144	85.714	14	CCTCCTGCTTCCGCCACATC	0	0	0	0	0	0	0	0	0	0	48.9	58	55.6	0	0	0	0	0	1.3	9.9	8.9	10.9	9.2	9.2	4.7	0	8.1	2.06808
10286	141	85	20	TTCCCTCCTCATACCGCTGG	0	0	0	0	0	0	0	0	0.4	0	53	53.4	54.3	1.4	0	0	0	0	0	11.9	8.1	8.7	8	7.1	5.3	7	6	2.06559
10287	142	85	20	CTTCCCTCCTCATACCGCTG	0	0	0	0	0	0	0	0	0.4	0	53	53.4	54.3	1.4	0	0	0	0	0	11.9	8.1	8.7	8	7.1	5.3	7	6	2.06559
10441	133	100	15	TCATACCGCTGGATCCGGTC	0	0	0	0	0	0	0	0	0.4	0	53	53.4	53.6	1.4	0	0	0	0	0	11.9	8.1	8.3	7.1	6.6	4.7	7.3	6	2.06559
10358	136	75	20	TCCTGCTTCCGCCACATCCG	0	0	0	0	0	0	0	0	0	0	48.7	58	55.6	0	0	0	0	0	1.3	9.9	8.9	10.9	9.2	9.2	4.7	0	8.1	2.06228
10371	144	87.5	16	TCCCTCCTGCTTCCGCCACA	0	0	0	0	0	0	0	0	0	0	48.7	57.4	55.6	0	0	0	0	0	1.3	9.9	9.3	10.9	9.2	9.2	4.7	0	8.1	2.06228
10397	135	75	20	CCTGCTTCCGCCACATCCGG	0	0	0	0	0	0	0	0	0	0	48.7	58	55.6	0	0	0	0	0	1.3	9.9	8.9	10.9	9.2	9.2	4.7	0	8.1	2.06228
8306	131	83.333	18	CTTCCGCCACATCCGGTCAC	0	0	0	0	0	0	0	0	0	0	75.9	76.2	67.7	0	0	0	0	0	1.3	11.2	15.5	10.5	9.2	9.2	4.7	0	8.1	2.05784
10455	134	100	14	CTCATACCGCTGGATCCGGT	0	0	0	0	0	0	0	0	0.4	0	52.7	53.4	53.6	1.4	0	0	0	0	0	11.9	8.1	8.3	7.1	6.6	4.7	7.3	6	2.05755
10396	144	86.667	15	CCCTCCTGCTTCCGCCACAT	0	0	0	0	0	0	0	0	0	0	48.4	58	55.6	0	0	0	0	0	1.3	9.9	8.6	10.9	9.2	9.2	4.7	0	8.1	2.05355
10433	144	88.235	17	TTCCCTCCTGCTTCCGCCAC	0	0	0	0	0	0	0	0	0	0	48.4	57.4	55.6	0	0	0	0	0	1.3	9.9	9.3	10.9	9.2	9.2	4.1	0	8.1	2.05355
10261	145	90	20	TTCCTTCCCTCCTGCTTCCG	0	0	0	0	0	0	0	0	0.9	0	48	55.7	54.3	0	2.9	1.5	0	0	1.3	9.9	9.3	10.9	8.8	8.7	4.1	0	8.8	2.04182
10376	146	90	20	CTTCCTTCCCTCCTGCTTCC	0	0	0	0	0	0	0	0	0.9	0	48	55.7	52.3	0	2.9	1.5	0	0	1.3	9.9	9.3	10.9	8.8	8.2	4.1	0	8.8	2.04182
24733	59	100	16	AAATATGTGTGTGTGGACTG	0	1.3	0	0	0	0	0	0.3	0	0	12.9	22.2	10.1	0	0.5	1.5	1.7	1.3	0	0	0	0.8	0.8	0.5	0	0.9	0.9	2.03953
10496	147	90	20	TCTTCCTTCCCTCCTGCTTC	0	0	0	0	0	0	0	0	0.9	0	47.7	55.7	52.3	0	2.9	1.5	0	0	0	9.9	8.6	10.9	8.8	8.2	4.1	0	8.8	2.03296
10480	152	100	16	CTCTTCCTTCCCTCCTGCTT	0	0	0	0	0	0	0	0	0.9	0	47.5	55.7	52.3	0	2.9	1.5	0	0	0	9.9	8.6	10.9	8.8	8.2	4.7	0	8.8	2.02702
10545	152	100	17	TCTCTTCCTTCCCTCCTGCT	0	0	0	0	0	0	0	0	0.9	0	47.5	55.1	51.6	0	2.9	1.5	0	0	0	9.9	8.6	10.9	8.8	7.7	4.7	0	8.8	2.02702
10172	152	100	18	CTCTCTTCCTTCCCTCCTGC	1	0	0	0	0.5	0.3	0.3	0	1.8	0	47	55.7	52.3	0	2.9	2	0	0.2	0	9.9	8.6	10.9	9.7	7.7	6.4	0	8.8	2.01207
9928	130	100	18	TACCGCTGGATCCGGTCACG	1	0	0	0.5	1	0.4	0.3	0	1.3	0	53.5	53.4	54.9	2.1	0	0	0.8	1.5	0	12.5	8.4	9	7.6	6.6	5.3	7.3	6.3	2.01065
10239	152	100	19	TCTCTCTTCCTTCCCTCCTG	1	0	0	0	0.5	0.3	0	0	1.8	0	46.8	55.1	52.3	0	2.9	2	0	0.2	0	9.2	8.6	10.9	9.7	7.7	6.4	0	8.8	2.00605
14646	108	85	20	GCGACGGCTGTGTGTGCAGG	1	0	0	0	0	0.4	0.3	0	0	0.5	26.7	48.9	54.9	0	0	0	0	0	0	5.9	0	0.4	0.4	0	0	0	0.2	2.00522
29398	76	89.474	19	AAGCAACACGTGAAAGCATA	0	0	0	0	0	0.3	0.3	0.3	0	0	12.2	10.2	12.1	1.8	0	0	0	0	1.3	0	0	0	0	0	0	0	0	2
18904	23	94.737	19	TTGATCCTTTCAGTGCCTTT	0	2.6	2.5	0.5	0	0	0	0	0	0	25.1	19.3	24.8	0	0	0	0	0.4	0.7	0.7	1.7	4.1	3.4	1	0	2.8	3	1.99291
19948	23	94.444	18	TGATCCTTTCAGTGCCTTTG	0	0	0	0	0	0	0	0	0	0	24.3	19.3	24.8	0	0	0	0	0	0	0.7	1.7	4.1	3.4	1	0	2.8	3	1.99291
4946	22	94.444	18	GGTCCTATCAGTGCCTTCCA	0	0	0	0	0	0	0	0	0	0	96.4	134.2	122.6	9.6	0	0	0	0	0	23.7	17	13.2	13.9	14.3	11.1	18	9	1.97941
4965	22	94.737	19	TGGTCCTATCAGTGCCTTCC	0	0	0	0	0	0	0	0	0	0	96.2	133	122.6	9.6	0	0	0	0	0	23.7	17	13.2	13.9	14.3	11.1	18	9	1.97645
15260	111	88.889	18	GGCGACGGCTGTGTGTGCAG	1	0	0	0	0	0.3	0	0	0	0.5	25.5	48.9	48.2	0	0	0	0	0	0	5.9	0	0.4	0.4	0	0	0	0.2	1.94132
5657	81	93.75	16	CAGCAGCAACACGTGAGAAC	1	0.4	0	0	0	6.8	0.3	0.9	13.6	9.6	66.1	72.2	77.7	0.7	3.3	2	2.5	0.5	3.4	15.8	17.2	6.8	10.5	13.3	8.2	11.9	7.4	1.88237
21872	155	90	20	TCACTCGCTCTTCTTTCCCT	0	0	0	0	0	0	0	0	0	0	21	14.8	26.1	0	0	0	0	0	0	3.3	3	1.5	0	0.5	0	0.9	0.2	1.87752
21873	156	90	20	CTCACTCGCTCTTCTTTCCC	0	0	0	0	0	0	0	0	0	0	21	14.8	26.1	0	0	0	0	0	0	3.3	3	1.5	0	0.5	0	0.9	0.2	1.87752
21874	157	90	20	GCTCACTCGCTCTTCTTTCC	0	0	0	0	0	0	0	0	0	0	21	14.8	26.1	0	0	0	0	0	0	3.3	3	1.5	0	0.5	0	0.9	0.2	1.87752
21936	159	90	20	CCGCTCACTCGCTCTTCTTT	0	0	0	0	0	0	0	0	0	0	20.8	14.8	26.1	0	0	0	0	0	0	3.3	2.7	1.5	0	0.5	0	0.9	0.2	1.87752
22018	158	90	20	CGCTCACTCGCTCTTCTTTC	0	0	0	0	0	0	0	0	0	0	20.3	14.8	26.1	0	0	0	0	0	0	3.3	2.7	1.5	0	0.5	0	0.9	0.2	1.87752
13990	154	100	16	CCCTCTCTTCCTTCCCTCAT	0	0	1.3	0	0.5	0.3	0	0	0	0	29.8	46.6	57.6	0	4.8	7.4	1.7	0	0	0	0	0	0	0	0.6	0.7	0	1.87447
5287	81	89.474	19	ACAGCAGCAACACGTGAGAA	1	0.9	1.3	1	0	6.9	0.8	1.2	14	10.7	68.7	75	77.7	2.8	3.8	2.9	3.4	0.7	8.1	17.8	18.2	9.8	11.3	13.3	9.3	11.9	7.9	1.86005
9262	160	90	20	GCTGCCCACTCTCTCTTCCT	0	0.9	1.9	1.5	0.5	1.5	6	0.3	0	0.5	54.7	50	49.6	0.4	0.5	0	1.7	0.4	2	4.6	12.3	7.1	13.4	11.2	13.4	10.1	6	1.81307
9289	159	94.444	18	CTGCCCACTCTCTCTTCCTT	0	0.9	1.9	1.5	0.5	1.5	6	0.3	0	0.5	54.7	50	49.6	0	0.5	0	1.7	0.4	2	4	12.3	7.1	13.4	11.2	13.4	10.1	6	1.81307
13591	35	93.75	16	TGTGTGCTGTTGGTCCCCTA	0	0	0	0	0	0	0	0	0	0	40.1	34.7	40.2	0	0	0	0	0	0	1.3	9.6	4.5	6.7	4.1	5.8	5.4	4.4	1.75186
13625	35	93.333	15	GTGTGCTGTTGGTCCCCTAA	0	0	0	0	0	0	0	0	0	0	40.1	34.7	39.5	0	0	0	0	0	0	1.3	9.6	4.5	6.7	4.1	5.8	5.4	4.4	1.75186
13636	35	92.857	14	TGTGCTGTTGGTCCCCTAAG	0	0	0	0	0	0	0	0	0	0	39.9	34.7	39.5	0	0	0	0	0	0	1.3	9.6	4.5	6.7	4.1	5.8	5.4	4.4	1.75186
13931	85	89.474	19	TCTTCACAGCAGCAACAAGT	0	0	0	0	0	0	0	3.8	3.9	5.4	48.2	38.7	27.5	3.6	0	0	0	0	0	0	0	2.6	2.9	0.5	2.3	7.5	5.3	1.74543
13945	88	93.75	16	GTCTTCACAGCAGCAACAAG	0	0	0	0	0	0	0	3.8	3.9	5.4	48	38.7	27.5	3.6	0	0	0	0	0	0	0	2.6	2.9	0.5	2.3	7.5	5.3	1.74543
25870	140	94.737	19	CCCTCCTCCTTCCGCTGGAA	1	0	0.6	0.5	0.5	0.3	0.5	1.8	1.3	2.7	13.1	11.4	13.4	0	0	0	0	0	0	0	0.7	0	0	0	1.8	0.2	0.2	1.74474
20798	151	94.118	17	CACCCTCTCCTTCCCTCCTC	0	0	0	0	0	0.1	0	0	0	0	17.4	27.3	28.1	0	0	0	0	0	0	0	0	4.5	0.4	1	0	0	0	1.7422
20799	152	86.957	23	TCACCCTCTCCTTCCCTCCT	0	0	0	0	0	0.1	0	0	0	0	17.4	27.3	28.1	0	0	0	0	0	0	0	0	4.5	0.4	1	0	0	0	1.7422
20800	153	86.957	23	CTCACCCTCTCCTTCCCTCC	0	0	0	0	0	0.1	0	0	0	0	17.4	27.3	28.1	0	0	0	0	0	0	0	0	4.5	0.4	1	0	0	0	1.7422
20801	154	86.957	23	GCTCACCCTCTCCTTCCCTC	0	0	0	0	0	0.1	0	0	0	0	17.4	27.3	28.1	0	0	0	0	0	0	0	0	4.5	0.4	1	0	0	0	1.7422
13091	116	89.474	19	CTCACGCAGCGACGGTTGTG	0	0	0	0	0	0	0.3	0	0	0.5	43.7	38.7	46.9	0	7.7	4.4	10.9	10.6	0	0	0.2	0	0.4	0.5	0.6	0	0	1.73818
13108	117	88.889	18	GCTCACGCAGCGACGGTTGT	0	0	0	0	0	0	0.3	0	0	0.5	43.7	38.7	46.9	0	7.7	3.9	10.9	10.8	0	0	0.2	0	0.4	0.5	0.6	0	0	1.73818
13206	118	85	20	CGCTCACGCAGCGACGGTTG	0	0	0	0	0	0	0	0	0	0	43.2	38.7	46.9	0	7.7	3.9	10.9	10.6	0	0	0.2	0	0.4	0.5	0.6	0	0	1.73818
12220	151	100	14	TTCCTTCCCTCCTCATACCG	0	0	0	0	0	0	0	0	0.4	0	37.5	37.5	40.9	1.4	0	0	0	0	0	10.6	7.6	8.7	7.6	7.1	5.3	6.8	5.6	1.73073
13678	35	92.308	13	GTGCTGTTGGTCCCCTAAGA	0	0	0	0	0	0	0	0	0	0	39.9	34.1	39.5	0	0	0	0	0	0	1.3	9.6	4.5	6.7	4.1	5.8	5.1	4.4	1.72741
13679	35	91.667	12	TGCTGTTGGTCCCCTAAGAG	0	0	0	0	0	0	0	0	0	0	39.9	34.1	39.5	0	0	0	0	0	0	1.3	9.6	4.5	6.7	4.1	5.8	5.1	4.4	1.72741
13710	26	77.778	18	GCTGTTGGTCCCCTAAGAGC	0	0	0	0	0	0	0	0	0	0	39.4	34.1	39.5	0	0	0	0	0	0	1.3	9.6	4.5	6.7	4.1	5.8	5.1	4.4	1.72741
4051	130	94.444	18	TGCCGCTGGATCCGATCACG	0	0	0	0	0	0	0.3	0	0	0	65.4	100.1	85.1	19.2	0	0	0	0	0	8.6	6.6	5.6	4.2	4.6	4.7	5.1	3.5	1.71683
13150	119	85	20	CCGCTCACGCAGCGACGGTT	0	0	0	0	0	0	0	0	0	0	43.2	38.7	46.9	0	8.1	3.9	10.9	11.1	0	0	0.2	0	0.4	0.5	0.6	0	0	1.71413
13170	122	85	20	GATCCGCTCACGCAGCGACG	0	0	0	0	0	0	0	0	0	0	43.7	38.7	46.2	0	8.1	3.9	10.9	11.1	0	0	0	0	0.4	0.5	0.6	0	0	1.71413
13175	121	85	20	ATCCGCTCACGCAGCGACGG	0	0	0	0	0	0	0	0	0	0	43.4	38.7	46.2	0	8.1	3.9	10.9	11.1	0	0	0.2	0	0.4	0.5	0.6	0	0	1.71413
13199	125	88.889	18	GGATCCGCTCACGCAGCGAC	0	0	0	0	0	0	0	0	0	0	43.7	38.7	46.2	0	7.7	3.9	10.9	11.1	0	0	0	0	0.4	0.5	0.6	0	0	1.71413
13883	88	89.474	19	TGTCTTCACAGCAGCAACAA	0	0	0	0	0	0	0	3.8	3.9	5.4	48	38.7	27.5	3.6	0	0	0	0	0	0.7	0	2.6	2.9	0.5	2.3	7.7	5.3	1.71187
15435	105	89.474	19	ACGGCTGTGTGTGCAGGGTG	1	0	0	0	0	0.3	0	0	0	0.5	19.6	45.5	50.3	0	0	0	0	5.1	0	5.3	0	0.4	0.4	0	0	0	0.2	1.70922
15857	106	88.889	18	GACGGCTGTGTGTGCAGGGT	1	0	0	0	0	0.3	0	0	0	0.5	19.6	45.5	50.3	0	0	0	0	0	0	5.3	0	0.4	0.4	0	0	0	0.2	1.70922
15858	107	85	20	CGACGGCTGTGTGTGCAGGG	1	0	0	0	0	0.3	0	0	0	0.5	19.6	45.5	50.3	0	0	0	0	0	0	5.3	0	0.4	0.4	0	0	0	0.2	1.70922
13110	125	90	20	CTGGATCCGCTCACGCAGCG	0	0	0	0	0	0	0	0	0	0	44.4	39.2	46.2	0	7.7	3.9	10.9	11.3	0	0	0	0	0.4	0.5	0.6	0	0	1.70854
13120	125	89.474	19	TGGATCCGCTCACGCAGCGA	0	0	0	0	0	0	0	0	0	0	44.2	39.2	46.2	0	7.7	3.9	10.9	11.3	0	0	0	0	0.4	0.5	0.6	0	0	1.70854
4059	132	90	20	CCTGCCGCTGGATCCGATCA	0	0	0	0	0	0	0.3	0	0	0	64.9	100.1	85.8	19.2	0	0	0	0	0	8.6	6.1	5.6	4.2	4.6	4.7	5.1	3.2	1.70592
4062	131	94.118	17	CTGCCGCTGGATCCGATCAC	0	0	0	0	0	0	0.3	0	0	0	64.9	100.1	85.1	19.2	0	0	0	0	0	8.6	6.4	5.6	4.2	4.6	4.7	5.1	3.2	1.70592
4070	133	89.474	19	TCCTGCCGCTGGATCCGATC	0	0	0	0	0	0	0.3	0	0	0	64.9	98.9	85.8	19.2	0	0	0	0	0	8.6	6.1	5.6	4.2	4.6	4.7	5.1	3.2	1.70592
4688	136	89.474	19	CCTCCTGCCGCTGGATCCGA	0	0	0	0	0	0	0.3	0	0	0	64.9	98.9	85.8	19.2	0	0	0	0	0	8.6	6.4	5.6	4.2	4.6	4.7	5.1	3.2	1.70592
4689	136	88.889	18	CTCCTGCCGCTGGATCCGAT	0	0	0	0	0	0	0.3	0	0	0	64.9	98.9	85.8	19.2	0	0	0	0	0	8.6	6.4	5.6	4.2	4.6	4.7	5.1	3.2	1.70592
20871	150	94.444	18	ACCCTCTCCTTCCCTCCTCC	0	0	0	0	0	0.1	0	0	0	0	16.9	27.3	28.1	0	0	0	0	0	0	0	0	4.5	0.4	1	0	0	0	1.70246
4055	129	94.737	19	GCCGCTGGATCCGATCACGC	0	0	0	0	0	0	0	0	0	0	65.6	98.9	85.8	19.5	0	0	0	0	0	8.6	6.6	5.6	4.2	4.6	4.7	5.4	3.7	1.6999
13126	120	85	20	TCCGCTCACGCAGCGACGGT	0	0	0	0	0	0	0	0	0	0	43.4	38.7	46.9	0	8.1	3.9	10.9	11.3	0	0	0.2	0	0.4	0.5	0.6	0	0	1.69048
8276	103	100	13	TGTGCGGGGTGCCATGAGAG	0	0	0	0	0	0.1	0.3	0	0	0.5	59	65.4	83.8	10.7	0	0	0	0	0	3.3	5.9	8.7	8.4	12.3	7	17.8	7.4	1.67423
8317	103	100	14	GTGTGCGGGGTGCCATGAGA	0	0	0	0	0	0.1	0.3	0	0	0.5	59	65.4	82.4	10.7	0	0	0	0	0	3.3	5.9	8.7	8.4	12.3	7	17.8	7.4	1.67423
15302	151	94.737	19	CCTCTCTTCCTTCCCTCATC	0	0	1.3	0	0.5	0.3	0	0	0	0	25.8	38.7	50.3	0.4	4.8	7.4	1.7	0	0	0	0	0	0	0	0	0.7	0	1.67377
7478	108	87.5	16	GCAACGGTAGTCTGTGCGGG	0	0	0	0	0	0.1	0	0	0	0	65.4	78.5	75	19.9	14.8	13.7	10.1	12.4	7.4	9.9	16.5	0	0.4	0	0	0	0	1.66768
9059	90	94.444	18	AAGTGCCTTCACAGCAGCAA	0	0	0	0	0	0	0	0	0	0	57	60.8	53.6	0	0	0	0	0	0	7.3	16.2	9.4	13	13.3	14	10.3	5.8	1.66649
20270	150	94.444	18	CCCTCTCCTTCCCTCCTCCT	0	0.4	0	0	0	0.1	0.3	0	0	0	17.7	26.7	28.8	0	0	0	0	0	0	1.3	1.7	4.9	0.4	0.5	0	0	0	1.66425
11273	100	94.737	19	GGTGTGTACGGGGTGCCTTC	12	3.5	0	0	0.5	0.1	7.3	0	0	0	40.3	48.9	40.2	0	0	0	0	0	0	0	0	4.1	0.8	0.5	0	0	0	1.66413
13767	25	78.947	19	CTGTTGGTCCCCTAAGAGCC	0	0	0	0	0	0	0	0	0	0	38.7	34.1	39.5	0	0	0	0	0	0	1.3	10.1	4.1	6.7	3.6	5.8	5.4	4.4	1.66091
15311	154	94.737	19	ACCCTCTCTTCCTTCCCTCA	0	0	1.3	0	0.5	0.3	0	0	0	0	25.5	38.7	50.3	0	4.8	7.4	1.7	0	0	0	0	0	0	0	0.6	0.7	0	1.65753
13223	129	94.444	18	CGCTGGATCCGCTCACGCAG	0	0	0	0	0	0	0	0	0	0	44.4	37.5	46.2	0	7.7	3.9	10.9	11.3	0	0	0	0	0.4	0.5	0.6	0	0	1.6462
13234	126	90	20	GCTGGATCCGCTCACGCAGC	0	0	0	0	0	0	0	0	0	0	44.2	37.5	46.2	0	7.7	3.9	10.9	11.3	0	0	0	0	0.4	0.5	0.6	0	0	1.6462
13296	129	94.737	19	CCGCTGGATCCGCTCACGCA	0	0	0	0	0	0	0	0	0	0	44.2	37.5	46.2	0	7.7	3.9	10.1	11.3	0	0	0	0	0.4	0.5	0.6	0	0	1.6462
8158	103	100	15	TGTGTGCGGGGTGCCATGAG	0	0	0	0	0	0.1	0.3	0.3	0	0.5	58.7	65.4	82.4	10.7	0	0	0	0	2.7	4	6.1	8.7	9.2	12.3	7	18.3	7.4	1.62913
13663	85	94.118	17	TCACAGCAGCAACACGTGAT	0	0	0	0	0	0	0	0	0	0.5	28.4	50	57	4.3	0	0	0	0	0	6.6	8.6	0	0	0	0	0	0	1.61471
27526	30	88.889	18	GTGCTGTTGGCCCTTTCACA	0	0	0	0	0	0	0	0	0	0	12.6	15.9	12.1	0	0	0	0	0	0	3.3	1.2	0	0	0	0	0	0	1.60716
27527	30	88.235	17	TGCTGTTGGCCCTTTCACAG	0	0	0	0	0	0	0	0	0	0	12.6	15.9	12.1	0	0	0	0	0	0	3.3	1.2	0	0	0	0	0	0	1.60716
27528	30	89.474	19	TGTGCTGTTGGCCCTTTCAC	0	0	0	0	0	0	0	0	0	0	12.6	15.9	12.1	0	0	0	0	0	0	3.3	1.2	0	0	0	0	0	0	1.60716
13844	85	93.75	16	CACAGCAGCAACACGTGATA	0	0	0	0	0	0	0	0	0	0.5	28.2	47.8	57	4.3	0	0	0	0	0	6.6	8.6	0	0	0	0	0	0	1.60486
21857	153	90	20	ACTCGCTCTTCTTTCCCTCC	0	0	0	0	0	0	0	0	0	0	21	14.2	26.1	0	0	0	0	0	0	4	3	1.5	0	0.5	0	0.9	0.2	1.60407
21858	154	90	20	CACTCGCTCTTCTTTCCCTC	0	0	0	0	0	0	0	0	0	0	21	14.2	26.1	0	0	0	0	0	0	4	3	1.5	0	0.5	0	0.9	0.2	1.60407
21886	152	90	20	CTCGCTCTTCTTTCCCTCCT	0	0	0	0	0	0	0	0	0	0	20.8	14.2	26.1	0	0	0	0	0	0	4	3	1.5	0	0.5	0	0.9	0.2	1.60407
12602	151	100	15	CTTCCTTCCCTCCTCATACC	0	0	0	0	0	0	0	0	0.4	0	37.2	34.1	38.9	1.4	0	0	0	0	0	10.6	7.6	8.7	7.6	7.1	5.3	6.8	5.6	1.59735
15389	104	90	20	CGGCTGTGTGTGCAGGGTGC	1	0	0	0	0	0.3	0	0	0	0.5	19.6	45.5	50.3	0	0	0	0	5.1	0	5.9	0	0.4	0.4	0	0	0	0.2	1.57798
12719	151	100	17	CTCTTCCTTCCCTCCTCATA	0	0	0	0	0	0	0	0	0.4	0	37.2	33.5	38.9	0	0	0	0	0	0	10.6	7.9	8.7	7.6	7.1	5.3	6.8	5.6	1.57247
12720	151	100	16	TCTTCCTTCCCTCCTCATAC	0	0	0	0	0	0	0	0	0.4	0	37.2	33.5	38.9	0	0	0	0	0	0	10.6	7.9	8.7	7.6	7.1	5.3	6.8	5.6	1.57247
19862	150	94.444	18	CCTCTCCTTCCCTCCTCCTT	0	0.4	1.3	0	0	0.3	0.3	0	0	0	17.7	26.7	27.5	0.4	0	0	0	0.2	0	1.3	2.7	5.3	0.4	0.5	0	0.2	0.2	1.56961
11715	29	94.737	19	GTGGTGTTGGTCCTTTCAGA	0	0	0	0	0	0	0	0.3	0	0	60.4	58.6	42.9	13.8	0	0	0	0	0	1.3	1.2	3.8	2.9	1.5	1.2	2.6	1.4	1.56862
13776	80	85	20	ACAGCAGCAACACGTGATAG	0	0	0	0	0	0	0	0	0	0.5	28.2	47.8	57	4.3	0	0	0.8	0	0	6.6	8.9	0	0	0	0	0	0	1.56047
13792	79	88.889	18	CAGCAGCAACACGTGATAGC	0	0	0	0	0	0	0	0	0	0.5	28.2	47.8	57	3.9	0	0	0.8	0	0	6.6	8.9	0	0	0	0	0	0	1.56047
19557	32	86.957	23	TGTGTGTGTGTTGGTCCTTT	0	0.4	1.3	1.5	1.5	0.4	3	0	1.3	3.2	15.5	17.1	17.4	4.6	0.5	1	0.8	0.4	0.7	0	1.2	0	2.1	2	4.1	0.2	0.7	1.55897
13858	78	89.474	19	AGCAGCAACACGTGATAGCA	0	0	0	0	0	0	0	0	0	0.5	27.9	47.8	56.3	3.9	0	0	0.8	0	0	6.6	8.9	0	0	0	0	0	0	1.54557
6544	158	90	20	GCTCACTCTCTCCTTCCCTC	2	2.6	8.2	7.7	9.4	20.5	0.3	10.2	1.3	3.7	61.6	62.5	73	2.1	1.4	3.4	13.4	0.2	0.7	15.8	15.7	9.8	10.9	8.7	7	7	4.9	1.54183
10786	60	88.889	18	TATAAATATTTGTATGTGTG	0	0	0	0	0	0	0	0	0	0	35.8	45.5	38.2	0.4	0	0	0	0	0	9.9	9.3	9	9.2	8.7	11.7	0	10.9	1.53488
10789	60	89.474	19	ATATAAATATTTGTATGTGT	0	0	0	0	0	0	0	0	0	0	35.8	46.1	38.2	0.4	0	0	0	0	0	9.2	9.3	9	9.2	8.7	11.7	0	10.9	1.53488
13368	55	95.238	21	TAAATATGTGTGTGGGGCGG	1	0.4	0	1.5	1.5	1	0.8	0.3	0.4	0.5	30.8	38.1	31.5	0.7	2.4	0.5	2.5	0.7	2	0.7	0.2	10.2	10.1	6.1	4.7	0.5	9	1.50553
13717	56	95.238	21	ATAAATATGTGTGTGGGGCG	1	0.4	0	1.5	1.5	0.9	0.8	0.3	0.4	0.5	30.5	37	30.8	0.7	1.4	0.5	2.5	0.5	0.7	0.7	0.2	9.8	10.1	6.1	4.1	0.2	8.8	1.50479
13769	61	93.333	15	TAAACATGTGTGTGTCTGTG	0	0	0	0	0	0	0	0	0	0	33.2	34.7	29.5	0	0	0	0	0	0	7.9	3.7	4.1	8.4	9.2	4.7	9.8	8.6	1.49778
13748	57	95.238	21	TATAAATATGTGTGTGGGGC	1	0.4	0	1.5	1.5	0.8	0.8	0.3	0.4	0.5	30.3	37	30.8	0.7	1.4	0.5	2.5	0.5	0.7	1.3	0.2	9.8	10.1	6.1	4.1	0.2	8.8	1.4956
12009	23	87.5	16	GTCCCTTCAGAGCCTTAAAA	0	0	0	0.5	0	0	0	0	0	0	38.4	44.3	43.6	0	0	0	0	0	0	9.2	13	5.3	8.4	4.6	4.1	5.4	7.2	1.49277
21249	42	100	17	GCGGTGTGTGTGTGTTGGTC	0	0.4	0.6	1	0.5	0.1	3	0	0.9	1.6	15.8	15.9	17.4	5	1	1	0	0.2	0	0	1	0	0.8	1.5	2.9	0	0	1.48543
11761	23	88.235	17	GGTCCCTTCAGAGCCTTAAA	0	0	0	0.5	0	0	0	0	0	0	38.9	47.2	44.2	0	0	0	0	0	0	9.9	13.3	5.3	8.4	4.6	4.7	5.4	7.2	1.48037
11762	23	88.889	18	TGGTCCCTTCAGAGCCTTAA	0	0	0	0.5	0	0	0	0	0	0	38.9	47.2	44.2	0	0	0	0	0	0	9.9	13.3	5.3	8.4	4.6	4.7	5.4	7.2	1.48037
11736	35	94.118	17	GTGTGTGCTGTTGGTCCCCT	0	0	0	0	0.5	0.1	0	0.3	11.8	11.8	40.3	34.7	40.2	0	1	0.5	0	1.6	2.7	1.3	9.6	4.5	7.1	4.1	5.8	5.9	5.8	1.47978
13034	50	80.952	21	ATGTGTGTGTCTGTGTGTGT	0	0	0	0	0	0	0	0	0	0	33.9	38.7	30.2	0.4	0	0	0	0	0	8.6	4.7	4.5	8.8	9.2	5.3	10.3	9.7	1.46522
13575	51	80	20	CATGTGTGTGTCTGTGTGTG	0	0	0	0	0	0	0	0	0	0	33.4	35.8	30.2	0	0	0	0	0	0	7.3	4.2	4.1	8.8	9.2	4.7	10.3	9.3	1.46522
13582	41	87.5	16	ACATGTGTGTGTCTGTGTGT	0	0	0	0	0	0	0	0	0	0	33.4	35.8	30.2	0	0	0	0	0	0	7.3	4.4	4.1	8.8	9.2	4.7	10.3	9	1.46522
13600	61	92.308	13	AACATGTGTGTGTCTGTGTG	0	0	0	0	0	0	0	0	0	0	33.7	35.8	30.2	0	0	0	0	0	0	7.3	4.4	4.1	8.4	9.2	4.7	10.3	8.8	1.46522
13798	61	93.75	16	ATAAACATGTGTGTGTCTGT	0	0	0	0	0	0	0	0	0	0	33.2	34.7	28.8	0	0	0	0	0	0	7.9	3.7	4.1	8.4	9.2	4.7	9.8	8.6	1.46428
13799	61	94.118	17	TATAAACATGTGTGTGTCTG	0	0	0	0	0	0	0	0	0	0	33.2	34.7	28.8	0	0	0	0	0	0	7.9	3.7	4.1	8.4	9.2	4.7	9.8	8.6	1.46428
13825	61	94.444	18	ATATAAACATGTGTGTGTCT	0	0	0	0	0	0	0	0	0	0	33.2	34.7	28.8	0	0	0	0	0	0	7.9	3.7	4.1	8.4	8.7	4.7	9.8	8.8	1.46428
13880	61	94.737	19	CATATAAACATGTGTGTGTC	0	0	0	0	0	0	0	0	0	0	33.4	34.7	28.8	0	0	0	0	0	0	7.9	3.7	4.1	8.4	8.2	4.7	9.8	8.8	1.46428
13666	22	85	20	TTGGTCCCTTCAGAGCCCTC	0	0	0	0	0.5	0	0	0.9	0	0.5	28.2	35.3	28.8	9.6	0	0	0	0.2	0	6.6	2.7	1.9	7.6	8.2	5.3	9.4	9	1.4619
13684	21	85	20	TGGTCCCTTCAGAGCCCTCG	0	0	0	0	0.5	0	0	0.9	0	0.5	28.2	35.3	28.8	9.6	0	0	0	0.2	0	6.6	2.7	1.9	7.6	8.2	5.3	9.1	9	1.4619
13757	61	92.857	14	AAACATGTGTGTGTCTGTGT	0	0	0	0	0	0	0	0	0	0	32.9	34.7	29.5	0	0	0	0	0	0	7.9	3.9	4.1	8.4	9.2	4.7	10.1	8.6	1.45825
15522	103	90	20	GGCTGTGTGTGCAGGGTGCC	1	0	0	0	0	0.3	0	0	0	0.5	17.9	45.5	50.3	0	0	0	0	5.1	0	5.9	0	0.4	0.4	0	0	0	0.2	1.45372
15557	102	94.444	18	GCTGTGTGTGCAGGGTGCCT	1	0	0	0	0	0.1	0	0	0	0.5	17.9	45.5	50.3	0	0	0	0	5.1	0	5.9	0	0.4	0.4	0	0	0	0.2	1.45372
21293	34	95	20	GGTGTGTGTGTGTTGGTCCT	0	0.4	0.6	1	0.5	0.4	3	0	0.9	1.6	15.5	15.4	16.8	5	0.5	1	0	0.2	0	0	1	0	1.7	1	2.9	0.2	0.2	1.45066
21655	42	100	16	CGGTGTGTGTGTGTTGGTCC	0	0.4	0.6	1	0.5	0.3	3	0	0.9	1.6	15.5	15.4	16.8	5	0.5	1	0	0.2	0	0	1	0	0.8	1	2.9	0	0	1.45066
5342	43	94.737	19	GGGCGGTGTGTGTGTTGTTA	0	0	0.6	0	0	0	0	0	0	0	80.4	86.4	81.1	16.3	0	0	0.8	0	0	27.7	28.8	14.3	20.1	18.4	21	17.8	12.1	1.44972
12531	44	80.952	21	GTGTGTGTCTGTGTGTGTGT	0	0	0	0	0	0	0	0	0	0	33.7	38.1	30.8	10.7	0	0	0	0	0	8.6	4.2	4.1	8.4	9.2	5.3	10.3	9	1.44252
21533	150	94.444	18	CGCTCTTCTTTCCCTCCTCC	0	0	0	0	0	0	0	0	0	0	20.8	14.2	26.8	0	0	0	0	0	0	4.6	3.2	2.3	0	0.5	0	0.9	0.2	1.44057
21534	150	94.444	18	GCTCTTCTTTCCCTCCTCCT	0	0	0	0	0	0	0	0	0	0	20.8	14.2	26.8	0	0	0	0	0	0	4.6	3.2	2.3	0	0.5	0	0.9	0.2	1.44057
21535	151	90	20	TCGCTCTTCTTTCCCTCCTC	0	0	0	0	0	0	0	0	0	0	20.8	14.2	26.8	0	0	0	0	0	0	4.6	3.2	2.3	0	0.5	0	0.9	0.2	1.44057
5361	43	94.444	18	GGCGGTGTGTGTGTTGTTAG	0	0	0.6	0	0	0	0	0	0	0	80.7	87	80.4	16.3	0	0	0	0	0	27	29	14.3	20.1	18.4	20.4	17.6	12.1	1.44007
13505	25	89.474	19	TGTTGGTCCCTTCAGAGCCC	0	0	0	0	0.5	0	0	0.9	0	0.5	28.4	35.3	28.8	9.9	0	0.5	0	0.4	0	6.6	3	1.9	7.6	8.2	5.3	9.6	8.8	1.43149
13559	25	88.889	18	GTTGGTCCCTTCAGAGCCCT	0	0	0	0	0.5	0	0	0.9	0	0.5	28.4	35.3	28.8	9.9	0	0	0	0.4	0	6.6	3	1.9	7.6	8.2	5.3	9.4	8.8	1.43149
5373	37	94.118	17	GCGGTGTGTGTGTTGTTAGT	0	0	0.6	0	0	0	0.3	0	0	0	80.9	86.4	79.7	16.3	0	0	0	0	0	27	29	14.3	20.1	18.4	20.4	17.6	12.1	1.42761
11637	35	94.444	18	TGTGTGTGCTGTTGGTCCCC	0	0	0	0	0.5	0.1	0	0.3	12.3	11.8	40.3	34.7	40.2	0	1	1.5	0.8	1.6	2.7	1.3	9.6	4.5	7.1	4.1	5.8	5.9	5.8	1.4245
17320	23	89.474	19	TTGTTCCTTTCAGAGCCTTT	5	6.6	3.1	1.9	1	4.7	2.8	0.9	0.9	1.1	19.3	26.2	19.4	0.4	0.5	0	0.8	1.3	0	0	2.5	3.4	0.4	1.5	1.2	1.2	0.9	1.41741
12445	45	80.952	21	TGTGTGTGTCTGTGTGTGTG	0	0	0	0.5	0	0	0.3	0	0	0	33.7	38.7	30.2	10.7	0	0	0	0	0	8.6	4.2	4.1	8.8	9.2	5.3	10.3	9.3	1.41504
12572	43	100	12	GTGTGTCTGTGTGTGTGTTT	0	0	0	0	0	0	0	0	0	0	33.7	38.7	30.8	11	0	0	0	0	0	8.6	4.2	3.8	8.4	9.2	4.1	10.3	9	1.40599
12573	43	100	12	TGTGTGTCTGTGTGTGTGTT	0	0	0	0	0	0	0	0	0	0	33.7	38.7	30.8	11	0	0	0	0	0	8.6	4.2	3.8	8.4	9.2	4.1	10.3	9	1.40599
11972	53	95.238	21	AATATGTGTGTGGGGCGGTG	1	0.4	0.6	1.9	1.5	2.1	2.3	0.6	1.3	1.1	31.5	42.1	31.5	3.2	3.3	0	2.5	1.1	2.7	1.3	0.7	11.3	11.3	6.6	5.8	1.4	10	1.40178
13402	60	89.474	19	ATACAAATATGTGTTTGTGT	0	0	0	0	0	0	0	0	0	0	32.5	49.5	39.5	3.6	6.2	6.9	11.7	1.5	0	4.6	3.9	0	0	0	0	0	0	1.39933
19764	37	89.474	19	TGTGTGTGTGTACTGTTGGT	0	0	0	0.5	0.5	0.3	0	3.8	0	0	18.4	22.7	22.1	0	0	0.5	0	0	0	5.9	6.4	0	0.4	0	0	0	0	1.39046
27522	24	85	20	TGTTGGCCCTTTCACAGCCT	0	0	0	0	0	0	0	0	0	0	12.4	15.4	12.1	0	0	0	0	0	0	4	1.2	0	0	0	0	0	0	1.38957
27523	25	84.211	19	CTGTTGGCCCTTTCACAGCC	0	0	0	0	0	0	0	0	0	0	12.4	15.4	12.1	0	0	0	0	0	0	4	1.2	0	0	0	0	0	0	1.38957
27525	30	92.857	14	GCTGTTGGCCCTTTCACAGC	0	0	0	0	0	0	0	0	0	0	12.4	15.4	12.1	0	0	0	0	0	0	4	1.2	0	0	0	0	0	0	1.38957
18937	118	88.889	18	CAGTCACGCAGCGACGGTTG	0	3.1	0	0	0	0	0.3	1.5	0.9	0	24.3	19.9	18.8	0.7	0	0	0.8	1.6	0	6.6	3.2	0	0	0	0	0	0.5	1.38143
18938	119	85	20	CCAGTCACGCAGCGACGGTT	0	3.1	0	0	0	0	0.3	1.5	0.9	0	23.9	19.9	18.8	0.7	0	0	0.8	1.6	0	6.6	3.2	0.4	0	0	0	0	0.5	1.38143
18946	117	89.474	19	AGTCACGCAGCGACGGTTGT	0	3.1	0	0	0	0	0.3	1.5	0.9	0	24.3	19.9	18.8	0.7	0	0	0.8	1.6	0	6.6	3.4	0	0	0	0	0	0.2	1.38143
13178	75	90	20	AGCAACACGTGATAGCATAT	0	0	0	0	0.5	0	0	0	0	0	25.8	42.1	52.9	3.9	0	0	0	0.4	0	7.3	9.3	5.3	4.2	2	2.3	2.8	4.6	1.37959
5651	76	88.889	18	GCAATACGTGAGAGCATACA	13	0.9	5	7.3	6.9	0.3	13.1	0	0.4	0	57.5	61.4	61	2.5	17.7	8.8	12.6	20.2	12.8	10.6	21.6	9	13	13.8	14.6	10.5	5.8	1.37211
12251	54	95.238	21	AAATATGTGTGTGGGGCGGT	1	0.4	0.6	1.9	1.5	2.1	2	0.6	0.4	0.5	31.3	39.2	30.8	3.2	2.9	0	3.4	1.1	2	1.3	0.7	11.3	11.3	6.6	5.3	1.4	10.2	1.37037
5666	76	89.474	19	AGCAATACGTGAGAGCATAC	13	0.4	5	7.3	6.9	0.3	13.1	0	0.4	0	57.3	61.4	61	2.5	17.7	8.8	12.6	20.1	12.8	10.6	21.6	9	13	13.8	14.6	10.5	5.8	1.36717
8739	71	88.889	18	TACGTGAGAGCATACAAATG	0	0	0	0	0	0	0	0	0	0	57.3	59.7	58.3	0	0	0	0	0.2	0	9.9	21.6	8.7	12.6	12.3	12.3	10.3	5.6	1.36717
18748	35	90	20	TGTGTGTGTACTGTTGGTCC	1	0	0	0.5	0.5	0.1	0	3.8	0	0	18.6	23.3	23.5	0.7	0	0.5	0.8	0	0.7	5.9	6.6	0	0.4	0	0	0.2	0	1.36678
18965	36	90	20	GTGTGTGTGTACTGTTGGTC	0	0	0	0.5	0.5	0.1	0	4.1	0	0	18.6	23.3	23.5	0.4	0	0.5	0.8	0	0.7	5.9	6.6	0	0.4	0	0	0.2	0	1.36678
14627	60	100	13	AGCATATGTGTGTGTGTGTG	0	0	0	0	0	0	0	0	0	0	26.3	44.3	53.6	0	0	0	0	0.2	0	6.6	9.6	0	0	0	0	0	0	1.36484
11445	55	88.889	18	ATATTTGTATGTGTGGGCGG	0	0	0	0	0	0	0	0	0	0	31.7	43.8	35.5	0.4	0	0	0	0	0	9.9	9.6	6	7.1	7.1	11.7	0	7.2	1.36446
11446	56	88.235	17	AATATTTGTATGTGTGGGCG	0	0	0	0	0	0	0	0	0	0	31.5	43.8	35.5	0.4	0	0	0	0	0	9.9	9.8	6	7.1	7.1	11.7	0	7.2	1.35561
11447	57	87.5	16	AAATATTTGTATGTGTGGGC	0	0	0	0	0	0	0	0	0	0	31.5	43.8	35.5	0.4	0	0	0	0	0	9.9	9.8	6	7.1	7.1	11.7	0	7.2	1.35561
15521	60	100	13	CATATGTGTGTGTGTGTGTG	0	0	0	0	0	0	0.3	0	0	0.5	24.8	40.9	46.2	0	0	0	0	0.2	0	5.9	9.1	0	0	0	0	0	0	1.35302
15628	60	100	13	GCATATGTGTGTGTGTGTGT	0	0	0	0	0	0	0	0	0	0	24.8	40.9	46.2	0	0	0	0	0.2	0	5.9	9.1	0	0	0	0	0	0	1.35302
4074	60	95	20	CATATAAATATGTGTTTGTG	21	11.5	25.8	23.2	18.8	0	18.9	0.9	0	0.5	72.1	69.9	67.7	25.9	10	4.4	3.4	7.1	12.8	6.6	6.9	14.3	13.9	12.3	10.5	11.7	13	1.3527
14731	60	100	13	ATAGCATATGTGTGTGTGTG	0	0	0	0	0	0	0	0	0	0	26	43.8	52.9	0	0	0	0	0.2	0	6.6	9.6	0	0	0	0	0	0	1.3489
14732	60	100	13	GATAGCATATGTGTGTGTGT	0	0	0	0	0	0	0	0	0	0	26	43.8	52.9	0	0	0	0	0.2	0	6.6	9.6	0	0	0	0	0	0	1.3489
24049	136	85	20	TCCTCCTTCCACTGGGTCCG	0	0	0	0	0	0	0	0	0	0.5	18.6	14.2	10.7	0	0	0	0	0	1.3	2.6	0.7	1.5	0.4	3.6	1.2	1.6	3	1.3468
24050	137	85	20	CTCCTCCTTCCACTGGGTCC	0	0	0	0	0	0	0	0	0	0.5	18.6	14.2	10.7	0	0	0	0	0	1.3	2.6	0.7	1.5	0.4	3.6	1.2	1.6	3	1.3468
24098	138	85	20	CCTCCTCCTTCCACTGGGTC	0	0	0	0	0	0	0	0	0	0.5	18.6	14.2	10.7	0	0	0	0	0	1.3	2.6	0.7	1.5	0.4	3.6	1.2	1.6	2.8	1.3468
24155	131	88.889	18	CTTCCACTGGGTCCGGTCAC	0	0	0	0	0	0	0	0	0	0	18.9	14.2	10.7	0	0	0	0	0	1.3	2.6	0.5	1.5	0.4	3.6	1.2	1.6	3	1.3468
24156	132	85	20	CCTTCCACTGGGTCCGGTCA	0	0	0	0	0	0	0	0	0	0	18.9	14.2	10.7	0	0	0	0	0	1.3	2.6	0.5	1.5	0.4	3.6	1.2	1.6	3	1.3468
24157	133	85	20	TCCTTCCACTGGGTCCGGTC	0	0	0	0	0	0	0	0	0	0	18.9	14.2	10.7	0	0	0	0	0	1.3	2.6	0.5	1.5	0.4	3.6	1.2	1.6	3	1.3468
24168	135	85	20	CCTCCTTCCACTGGGTCCGG	0	0	0	0	0	0	0	0	0	0	18.6	14.2	10.7	0	0	0	0	0	1.3	2.6	0.7	1.5	0.4	3.6	1.2	1.6	3	1.3468
24212	134	85	20	CTCCTTCCACTGGGTCCGGT	0	0	0	0	0	0	0	0	0	0	18.6	14.2	10.7	0	0	0	0	0	1.3	2.6	0.5	1.5	0.4	3.6	1.2	1.6	3	1.3468
24294	141	88.889	18	CCCTCCTCCTTCCACTGGGT	0	0	0	0	0	0	0	0	0	0.5	18.9	13.6	10.7	0	0	0	0	0	1.3	2.6	0.7	1.5	0.4	3.6	0.6	1.6	2.8	1.3468
11518	54	89.474	19	TATTTGTATGTGTGGGCGGT	0	0	0	0	0	0	0	0	0	0	31.3	43.8	34.8	0.4	0	0	0	0	0	9.9	9.6	6	7.1	6.6	11.7	0	7.2	1.34671
14493	60	93.333	15	ACAAATATGTGTTTGTGTGT	0	0	0	0	0	0	0	0	0	0	31.3	48.9	38.9	0	5.7	6.4	11.7	0	0	0	0	0	0	0	0	0	0	1.34671
10398	68	90	20	CGTGAGAGCATATATATATG	0	0	0.6	0.5	0	0.1	0	0	0.4	0	54.7	42.1	43.6	0	0	0	0	0	0	2	8.4	9.4	16	13.8	15.8	8.7	9	1.34215
14865	75	89.474	19	GCAACACGTGATAGCATATG	0	0	0	0	0	0	0	0	0	0	25.1	39.8	52.3	3.9	0	0	0	0.2	0	6.6	9.3	0	0	0	0	0	0	1.34141
14736	60	100	13	TAGCATATGTGTGTGTGTGT	0	0	0	0	0	0	0	0	0	0	25.8	43.2	53.6	0	0	0	0	0.2	0	6.6	9.6	0	0	0	0	0	0	1.33817
14745	60	100	13	TGATAGCATATGTGTGTGTG	0	0	0	0	0	0	0	0	0	0	25.8	43.8	52.9	0	0	0	0	0.2	0	6.6	9.6	0	0	0	0	0	0	1.33817
14746	61	100	12	GTGATAGCATATGTGTGTGT	0	0	0	0	0	0	0	0	0	0	25.8	43.8	52.9	0	0	0	0	0.2	0	6.6	9.6	0	0	0	0	0	0	1.33817
14747	62	100	11	CGTGATAGCATATGTGTGTG	0	0	0	0	0	0	0	0	0	0	25.8	43.8	52.9	0	0	0	0	0.2	0	6.6	9.6	0	0	0	0	0	0	1.33817
14748	75	85.714	14	ACGTGATAGCATATGTGTGT	0	0	0	0	0	0	0	0	0	0	25.8	43.8	52.9	0	0	0	0	0.2	0	6.6	9.6	0	0	0	0	0	0	1.33817
8764	25	94.737	19	GTGTTGGTCCTTTCAGAGCC	0	2.2	0	1	2.5	0.9	0.5	0.9	1.3	3.7	64.2	64.2	48.9	18.8	3.3	1.5	1.7	0.5	0	4.6	7.4	9.4	5	5.1	7	7	4.4	1.33354
14420	60	93.333	15	CAAATATGTGTTTGTGTGTG	0	0	0	0	0	0	0	0	0	0	31	48.9	40.2	0	5.7	6.4	11.7	0	0	0	0	0	0	0	0	0	0	1.33324
19044	120	85	20	TCCAGTCACGCAGCGACGGT	0	3.1	0	0	0	0	0.3	1.5	0.9	0	23.9	19.9	18.1	0.7	0	0	0.8	1.6	0	6.6	3.2	0.4	0	0	0	0	0.5	1.3295
11595	52	95.238	21	ATATGTGTGTGGGGCGGTGT	1	0.9	0.6	2.4	2	2.3	3	0.9	1.3	1.1	30.8	41.5	32.2	3.6	3.3	0	3.4	1.1	2.7	1.3	1.2	11.7	11.8	7.1	5.8	1.9	10.4	1.31288
11650	51	95.238	21	TATGTGTGTGGGGCGGTGTG	1	0.9	0.6	2.4	2	2.3	3	0.9	1.3	1.1	30.8	40.9	32.2	3.6	2.9	0	3.4	1.1	2.7	1.3	1.2	11.7	11.8	7.1	5.8	1.9	10.4	1.31288
11707	50	95.238	21	ATGTGTGTGGGGCGGTGTGT	1	0.9	1.3	1.9	1.5	2.3	3	0.6	1.3	1.1	30.8	40.4	31.5	3.6	2.9	0	4.2	1.1	2.7	1.3	1.2	11.7	11.8	7.1	5.3	1.9	10.4	1.31288
8978	71	90	20	ACACGTGAGAGCATATATAT	0	0	0.6	1	0	0.3	0	0	0.9	0	55.1	43.2	44.2	0	7.7	12.3	7.5	7.5	0	2	8.4	9	16.8	14.3	16.3	8.7	8.8	1.31217
14799	75	87.5	16	ACACGTGATAGCATATGTGT	0	0	0	0	0	0	0	0	0	0	25.3	43.8	52.9	0	0	0	0	0	0	6.6	9.6	0	0	0	0	0	0	1.311
15157	75	88.889	18	CAACACGTGATAGCATATGT	0	0	0	0	0	0	0	0	0	0	25.3	39.8	52.3	0	0	0	0	0	0	6.6	9.6	0	0	0	0	0	0	1.311
14319	160	90	20	GCCTCTCTCTCTCTCTTCCT	0	0	0	0	0	0	0	0	0	0	30.5	34.7	34.2	11.7	0	0	0	0	0	0	0.2	11.3	8	4.6	3.5	0	7.4	1.31052
10320	69	90	20	ACGTGAGAGCATATATATAT	0	0.4	0.6	0.5	0	0.1	0	0	0.9	0	54.9	42.1	43.6	0	0	0	0	0	0	2	8.4	9.4	16.4	13.8	15.8	8.7	9	1.3086
10364	70	90	20	CACGTGAGAGCATATATATA	0	0	0.6	0.5	0	0.1	0	0	0.9	0	54.7	42.1	43.6	0	0	0	0	0	0	2	8.4	9	16.4	13.8	15.8	8.7	9	1.3086
8752	74	94.444	18	AACACGTGAGAGCATATATA	0	0.4	1.3	1.5	0	0.5	0.3	0	0.9	0	55.4	43.2	46.2	0	7.7	12.3	7.5	7.8	0	4	8.4	9	16.8	14.3	16.9	8.7	8.8	1.30409
14813	75	86.667	15	CACGTGATAGCATATGTGTG	0	0	0	0	0	0	0	0	0	0	25.1	43.8	52.9	0	0	0	0	0	0	6.6	9.6	0	0	0	0	0	0	1.29999
15167	75	88.235	17	AACACGTGATAGCATATGTG	0	0	0	0	0	0	0	0	0	0	25.1	39.8	52.3	0	0	0	0	0	0	6.6	9.6	0	0	0	0	0	0	1.29999
8236	59	88.889	18	GCATACAAATGTGTGTGTGG	0	0	0	0.5	0	0.5	0.3	0	0	0	56.1	54.6	60.3	6.4	0.5	1	1.7	5.5	0.7	11.2	21.6	9.4	13.4	12.8	12.3	10.3	5.3	1.29876
8279	58	89.474	19	CATACAAATGTGTGTGTGGG	0	0	0	0.5	0	0.4	0.3	0	0	0	56.1	54.6	60.3	6	0.5	1	2.5	5.3	0	11.2	21.6	9.4	13.4	12.8	12.3	10.3	5.3	1.29876
8322	57	90	20	ATACAAATGTGTGTGTGGGC	0	0	0	0.5	0	0.4	0.3	0	0	0	56.3	54.6	59.6	6	0.5	0.5	2.5	5.3	0	10.6	21.6	9.4	13.4	12.8	12.3	10.3	5.3	1.29876
12847	115	88.889	18	ACGCAGCGACGGTTGTGTTT	0	0	0	0	0	0	0	0	3.5	1.1	43.4	38.7	46.2	0.4	0	0.5	0	0.4	0	13.8	15.2	0.4	0.4	2	0.6	0.5	0.7	1.29315
7709	126	100	16	GATCCGGTCACGCGGCAACT	3	0	9.4	13.5	12.4	12.6	15.1	0	0	0	56.6	48.3	51.6	6.4	0	0	0	0	0	1.3	0.7	19.2	8.4	13.3	9.3	18.3	10.2	1.28723
7716	119	85	20	CCGGTCACGCGGCAACTGTT	3	0	9.4	14	11.9	12.8	15.4	0	0	0	56.6	48.3	51.6	6.4	0	0	0	0	0	1.3	0.7	19.2	8.4	12.8	9.3	18.3	10.2	1.28723
7725	126	100	14	TCCGGTCACGCGGCAACTGT	3	0	9.4	13.5	11.9	12.8	15.4	0	0	0	56.6	48.3	51.6	6.4	0	0	0	0	0	1.3	0.7	19.2	8.4	12.8	9.3	18.3	10.2	1.28723
7726	126	100	15	ATCCGGTCACGCGGCAACTG	3	0	9.4	13.5	11.9	12.6	15.1	0	0	0	56.6	48.3	51.6	6.4	0	0	0	0	0	1.3	0.7	19.2	8.4	12.8	9.3	18.3	10.2	1.28723
7737	119	84.211	19	CGGTCACGCGGCAACTGTTT	3	0	10.1	14	11.9	12.9	15.1	0	0	0	56.1	48.3	51.6	6	0	0	0	0	0	1.3	0.7	19.2	8.4	12.8	9.3	18.3	10.2	1.28723
8021	107	88.235	17	CAACGGTAGTCTGTGCGGGG	0	0	0	0	0	0	0	0	0	0	48.9	76.8	73	19.5	12.9	13.3	10.1	10.9	7.4	9.9	16.2	0	0.4	0	0	0	0	1.28342
8356	56	90	20	TACAAATGTGTGTGTGGGCG	0	0	0	0.5	0	0.3	0.3	0	0	0	56.3	54	59.6	6	0.5	0.5	2.5	5.1	0	10.6	21.6	9.4	13.4	12.8	12.3	10.3	5.3	1.28311
8404	54	100	17	CAAATGTGTGTGTGGGCGGT	0	0	0	0.5	0	0.3	0.3	0	0	0	56.3	53.4	59.6	5.7	0.5	0.5	2.5	5.1	0	10.6	21.4	9	13	12.8	12.3	10.3	5.3	1.28011
11643	60	88.235	17	ATAAATATTTGTATGTGTGG	0	0	0	0	0	0	0	0	0	0	29.8	44.9	34.8	0.4	0	0	0	0	0	9.9	9.1	6	6.7	6.6	11.7	0	7.2	1.2781
19202	122	85	20	GATCCAGTCACGCAGCGACG	0	3.1	0	0	0	0	0.3	1.5	0.9	0	23.2	19.3	17.4	0.7	0.5	0	0.8	1.6	0	6.6	3.2	0.4	0	0	0	0.2	0.5	1.27563
19293	121	85	20	ATCCAGTCACGCAGCGACGG	0	3.1	0	0	0	0	0.3	1.5	0.9	0	23.2	19.3	17.4	0.7	0	0	0.8	1.6	0	6.6	3.2	0.4	0	0	0	0	0.5	1.27563
16741	22	94.444	18	GGTCCTTTCAGTGACTTCAA	0	0	0.6	0	0	0	0	0	0	0	17.4	12.5	13.4	4.6	2.9	0.5	0	0	0	2.6	3.7	0	0	0	0	0	0.2	1.26946
16742	22	94.737	19	TGGTCCTTTCAGTGACTTCA	0	0	0.6	0	0	0	0	0	0	0	17.4	12.5	13.4	4.6	2.9	0.5	0	0	0	2.6	3.7	0	0	0	0	0	0.2	1.26946
11635	58	85	20	TAAATATTTGTATGTGTGGG	0	0	0	0	0	0	0	0	0	0	29.6	44.9	34.8	0.4	0	0	0	0	0	9.9	9.1	6	7.1	6.6	11.7	0	7.2	1.2687
11681	52	94.444	18	TTTGTATGTGTGGGCGGTGT	0	0	0	0	0	0	0	0	0	0	29.6	43.2	33.5	0.4	0	0	0	0	0	9.9	9.8	6	7.1	6.6	11.7	0	7.2	1.2687
11693	53	90	20	ATTTGTATGTGTGGGCGGTG	0	0	0	0	0	0	0	0	0	0	29.6	43.2	33.5	0.4	0	0	0	0	0	9.9	9.6	6	7.1	6.6	11.7	0	7.2	1.2687
11699	51	94.737	19	TTGTATGTGTGGGCGGTGTG	0	0	0	0	0	0	0	0	0	0	29.6	43.2	33.5	0.4	0	0	0	0	0	9.9	9.6	6	7.1	6.6	11.7	0	7	1.2687
24752	36	85	20	TGTGTGTGCTGTTTTTGATC	0	0	0	0	0	0	0	0.6	0.9	2.1	12.2	10.8	12.1	0	0	0	0	0	0	2	2.2	1.9	2.5	1.5	0	1.6	3.9	1.26793
24786	33	85	20	GTGTGCTGTTTTTGATCCTT	0	0	0	0	0	0	0	0.6	0.9	1.6	12.2	10.8	12.1	0	0	0	0	0	0	2	2.5	1.9	2.5	1.5	0	1.6	3.9	1.26793
24787	34	85	20	TGTGTGCTGTTTTTGATCCT	0	0	0	0	0	0	0	0.6	0.9	1.6	12.2	10.8	12.1	0	0	0	0	0	0	2	2.5	1.9	2.5	1.5	0	1.6	3.9	1.26793
24788	35	85	20	GTGTGTGCTGTTTTTGATCC	0	0	0	0	0	0	0	0.6	0.9	1.6	12.2	10.8	12.1	0	0	0	0	0	0	2	2.5	1.9	2.5	1.5	0	1.6	3.9	1.26793
24801	39	88.889	18	GTGTGTGTGCTGTTTTTGAT	0	0	0	0	0	0	0	0.3	0.9	2.1	12.2	10.8	12.1	0	0	0	0	0	0	2	2.2	1.9	2.5	1.5	0	1.6	3.9	1.26793
24939	25	85	20	TTTTTGATCCTTTCAGAGCC	0	0	0	0	0	0	0	0.3	0.9	1.6	11.9	10.8	11.4	0	0	0	0	0	0	2	2.5	1.9	2.9	1.5	0	1.9	3.9	1.26793
12708	115	89.474	19	CACGCAGCGACGGTTGTGTT	0	0	0	0	0	0.3	0	0	3.5	1.1	43.9	39.2	46.2	0.4	0	0.5	0	0.4	0	13.8	15.7	0.4	0.4	2	0.6	0.5	0.9	1.26735
8380	55	100	16	ACAAATGTGTGTGTGGGCGG	0	0	0	0.5	0	0.3	0.3	0	0	0	56.3	53.4	59.6	5.7	0.5	0.5	2.5	5.1	0	10.6	21.6	9.4	13.4	12.8	12.3	10.3	5.3	1.26728
3679	61	95	20	GCATATAAATATGTGTTTGT	21	11.5	27	23.2	18.8	0.1	19.4	2.6	0.4	1.1	73.5	68.8	67	25.9	20.1	7.9	3.4	27.3	13.5	16.5	20.9	14.3	13.9	12.3	10.5	12.2	12.8	1.26473
14304	159	90	20	CCTCTCTCTCTCTCTTCCTT	0	0	0	0	0	0	0	0	0	0	30.3	34.7	34.2	12.1	0	0	0	0	0	0	0.2	11.3	8	4.6	3.5	0	7.4	1.2566
3400	120	94.444	18	CGGTCACGCGGCGACGGTGG	0	0	0	0.5	0	0.3	0.3	0.3	0	0	111.5	135.3	123.3	19.9	0	0	0	0.4	0.7	44.8	46.2	31.6	33.2	42.4	35	30.7	29.9	1.25307
3407	114	90	20	CACGCGGCGACGGTGGTGTG	0	0	0	0.5	0	0.1	0.3	0.3	0	0.5	110.7	135.3	123.3	19.5	0	0	0	0.4	0.7	43.5	46	31.6	33.2	43.9	35	30.7	29.7	1.2489
3423	113	90	20	ACGCGGCGACGGTGGTGTGT	0	0	0	0.5	0	0	0.3	0.3	0	0.5	110.7	134.7	123.3	19.5	0	0	0	0.4	0.7	43.5	46	31.2	32.3	43.4	35	30.4	29.5	1.2489
3397	116	90	20	GTCACGCGGCGACGGTGGTG	0	0	0	0.5	0	0.1	0.3	0.3	0	0	110.5	135.9	123.3	19.5	0	0	0	0.4	0.7	44.8	46	31.6	33.2	43.9	35	30.7	29.7	1.24631
11882	30	95	20	GTGTGTTGTTGGTCCTATCA	0	0	0	0	0	0	0	0	0	0	29.1	55.1	47.6	4.6	0	0	0	0	0	0	0	6.8	10.9	10.2	6.4	11.7	5.6	1.24493
3468	98	100	17	CGTGCGGGGTGCCTTCACAG	5	0	3.1	3.4	1	0.4	0.3	2.6	1.3	0.5	86.4	105.8	101.9	35.9	2.9	0	4.2	3.3	0	23.1	27.3	6.4	10.9	9.2	7.6	5.1	16.2	1.24401
3401	115	90	20	TCACGCGGCGACGGTGGTGT	0	0	0	0.5	0	0.1	0.3	0.3	0	0.5	110.3	135.3	123.3	19.5	0	0	0	0.4	0.7	44.8	46	31.6	33.2	43.9	35	30.7	29.7	1.24372
3392	117	90	20	GGTCACGCGGCGACGGTGGT	0	0	0	0.5	0	0.3	0.3	0.3	0	0	110.7	135.3	123.3	19.9	0	0	0	0.4	0.7	44.8	46.2	31.6	33.2	43.9	35	30.7	29.7	1.24277
13657	112	80	20	CGCGGCAACGGTAGTCTGTG	0	0	0	0	0	0.1	0	0	0	0	35.1	33.5	32.8	0	12	13.3	10.1	11.8	7.4	0	0	0	0.4	0	0	0	0	1.24101
13658	113	80	20	ACGCGGCAACGGTAGTCTGT	0	0	0	0	0	0.1	0	0	0	0	35.1	33.5	32.8	0	12	13.3	10.1	11.8	7.4	0	0	0	0.4	0	0	0	0	1.24101
13659	114	80	20	CACGCGGCAACGGTAGTCTG	0	0	0	0	0	0.1	0	0	0	0	35.1	33.5	32.8	0	12	13.3	10.1	11.8	7.4	0	0	0	0.4	0	0	0	0	1.24101
13675	117	84.211	19	GTCACGCGGCAACGGTAGTC	0	0	0	0	0	0.1	0	0	0	0	34.8	33.5	32.8	0	12	13.3	10.1	11.8	7.4	0	0	0	0.4	0	0	0	0	1.24101
13676	117	83.333	18	TCACGCGGCAACGGTAGTCT	0	0	0	0	0	0.1	0	0	0	0	34.8	33.5	32.8	0	12	13.3	10.1	11.8	7.4	0	0	0	0.4	0	0	0	0	1.24101
13689	117	85	20	GGTCACGCGGCAACGGTAGT	0	0	0	0	0	0.1	0	0	0	0	34.6	33.5	32.8	0	12	13.3	10.1	11.8	7.4	0	0	0	0.4	0	0	0	0	1.24101
13690	120	88.889	18	CGGTCACGCGGCAACGGTAG	0	0	0	0	0	0.1	0	0	0	0	34.6	33.5	32.8	0	12	13.3	10.1	11.8	7.4	0	0	0	0.4	0	0	0	0	1.24101
13719	110	80	20	CGGCAACGGTAGTCTGTGCG	0	0	0	0	0	0.1	0	0	0	0	34.8	33.5	32.8	0	12	13.3	10.1	11.8	6.7	0	0	0	0.4	0	0	0	0	1.24101
13720	111	80	20	GCGGCAACGGTAGTCTGTGC	0	0	0	0	0	0.1	0	0	0	0	34.8	33.5	32.8	0	12	13.3	10.1	11.8	6.7	0	0	0	0.4	0	0	0	0	1.24101
13740	120	89.474	19	CCGGTCACGCGGCAACGGTA	0	0	0	0	0	0.1	0	0	0	0	34.6	33.5	32.8	0	12	13.3	10.1	11.8	6.7	0	0	0	0.4	0	0	0	0	1.24101
3484	98	100	17	GCGTGCGGGGTGCCTTCACA	5	0	3.1	3.4	0.5	0.4	0.3	0.9	1.3	0.5	86.2	105.8	101.9	35.9	2.9	0	4.2	3.3	0	23.1	27.3	6.4	10.9	9.2	7.6	5.1	16	1.24071
8042	106	88.889	18	AACGGTAGTCTGTGCGGGGT	0	0	0	0	0	0	0	0	0	0	48	76.8	73	19.9	12.9	13.3	10.1	10.9	7.4	9.9	16	0	0.4	0	0	0	0	1.22928
8628	29	89.474	19	GTGCTGTTGGCCCTTTCAGA	1	15.9	8.8	14	10.4	0.6	16.9	0.3	1.3	3.2	45.1	48.3	40.9	14.9	1	0	0	0.4	0	2	3.4	7.1	6.7	7.1	4.1	7.5	8.6	1.22699
11872	29	95	20	TGTGTTGTTGGTCCTATCAG	0	0	0	0	0	0	0	0	0	0	29.1	55.1	47.6	4.6	0	0	0	0	0	0	0	6.8	10.9	10.2	6.4	11.9	5.6	1.22239
2705	65	100	19	AGAGCATATAAATATGTGTT	22	13.2	30.2	23.2	18.8	1.5	19.9	33.3	0.4	1.6	125.8	114.8	111.2	47.2	21	7.9	3.4	27.7	22.9	29.7	36.4	21.8	22.2	17.4	16.3	17.8	20.2	1.21897
2756	65	100	18	GAGCATATAAATATGTGTTT	21	11.9	27	22.7	18.3	0.1	19.6	33	0.4	1.1	124.3	114.8	111.2	47.2	20.6	7.4	3.4	27.9	22.2	28.4	35.7	21.4	21.8	17.4	16.9	17.3	20.2	1.21897
13765	109	80	20	GGCAACGGTAGTCTGTGCGG	0	0	0	0	0	0.1	0	0	0	0	34.8	33.5	32.2	0	12	13.3	10.1	11.8	6.7	0	0	0	0.4	0	0	0	0	1.21517
13341	41	93.333	15	TGTGTGTGTGTTTGTGTGCT	0	0	0	0	0	0	0	0	0	0	33.9	32.4	26.1	10.7	0	0	0	0	0	8.6	3.9	3.8	8.4	9.2	4.1	10.1	8.6	1.21178
22214	131	83.333	18	TCCGCCACATCCGGTCACAC	0	0	0	0	0	0	0	0	0	0	27.2	18.2	16.1	0	0	0	0	0	0	1.3	6.4	0	0	0	0	0	0	1.2084
11270	76	95	20	CAGCAACACGTTAGAGCATA	0	0	0.6	0	0	0	0.5	0.3	0	0	32.5	40.9	38.9	0	0	0	0	0	0	9.2	2	13.5	10.9	8.7	5.3	1.9	10.7	1.20811
11343	74	95	20	GCAACACGTTAGAGCATATA	0	0	0.6	0	0	0	0.3	0.3	0	0	32.5	40.9	38.9	0.7	0	0	0	0	0	8.6	2	13.5	10.9	8.7	5.3	1.6	10.7	1.20811
11372	73	95	20	CAACACGTTAGAGCATATAA	0	0	0.6	0	0	0	0.3	0.3	0	0	32.5	40.9	38.2	0.7	0	0	0	0	0	8.6	2	13.5	10.9	8.7	5.3	1.6	10.7	1.20811
13480	66	100	18	TTAGAGCATATAAATATGTG	0	0	0.6	0	0	0.1	0	0	0	0	32.5	38.7	36.2	0	0	0	0	0.2	0	0.7	1	13.5	10.9	8.2	4.7	1.4	10.7	1.20811
2299	120	94.737	19	CCGGTCACGCGGCGACGGTG	14	25.6	16.3	27.1	27.7	13.8	11.1	0.6	4.8	3.7	114.8	145	128.7	22.4	3.3	10.3	24.3	2.6	4	44.8	49.2	32.7	33.2	47	41.4	31.1	30.4	1.20588
10698	90	94.444	18	AGTGCCTTCACAGCAGCAAT	0	0	0	0	0	0	0	0	0	0	44.9	44.3	38.2	0	0	0	0	0	0	5.3	16	9.4	13	13.3	14	10.1	5.8	1.20532
5187	36	94.444	18	CGGTGTGTGTGTTGTTAGTC	0	0	0.6	0	0	0	0	0	0	0	80.7	85.9	79.7	34.1	0	0	0	0	0	27	28.8	14.3	20.1	18.4	20.4	17.6	12.1	1.2011
5385	35	94.737	19	GGTGTGTGTGTTGTTAGTCC	0	0	0.6	0	0	0	0	0	0	0	81.1	85.9	79.7	34.1	0	0	0	0	0	27.7	28.3	14.3	20.1	17.9	20.4	17.6	12.1	1.2011
23504	141	89.474	19	TCCCTCCTCCTTCCACTGGG	0	0	0.6	0	1	0	0	0	0.4	0.5	18.9	12.5	10.7	0	0.5	0	0	0	2	3.3	0.7	1.5	0.4	4.1	0.6	1.6	2.8	1.19794
11391	75	95	20	AGCAACACGTTAGAGCATAT	0	0	0.6	0	0	0	0.3	0.3	0	0	32.2	40.4	38.9	0	0	0	0	0	0	8.6	2	13.5	10.9	8.7	5.3	1.6	10.7	1.19513
11541	72	95	20	AACACGTTAGAGCATATAAA	0	0	0.6	0	0	0	0.3	0.3	0	0	32.2	39.2	37.5	0.7	0	0	0	0	0	8.6	2	13.5	10.9	8.7	4.1	1.4	10.7	1.19513
25056	29	88.889	18	GCTGTTTTTGATCCTTTCAG	0	0	0	0	0	0	0	0.6	0.9	1.6	11.9	10.2	11.4	0	0	0	0	0	0	2	2.5	1.9	2.9	1.5	0	1.6	3.9	1.19265
25074	29	88.889	18	TGTTTTTGATCCTTTCAGAG	0	0	0	0	0	0	0	0.3	0.9	1.6	11.9	10.2	11.4	0	0	0	0	0	0	2	2.5	1.9	2.9	1.5	0	1.9	3.9	1.19265
25090	32	85	20	TGTGCTGTTTTTGATCCTTT	0	0	0	0	0	0	0	0.6	0.9	1.6	12.2	10.2	11.4	0	0	0	0	0	0	2	2.5	1.9	2.5	1.5	0	1.6	3.9	1.19265
25135	26	85	20	GTTTTTGATCCTTTCAGAGC	0	0	0	0	0	0	0	0.3	0.9	1.6	11.9	10.2	11.4	0	0	0	0	0	0	2	2.5	1.9	2.9	1.5	0	1.6	3.9	1.19265
25137	29	88.889	18	CTGTTTTTGATCCTTTCAGA	0	0	0	0	0	0	0	0.3	0.9	1.6	11.9	10.2	11.4	0	0	0	0	0	0	2	2.5	1.9	2.9	1.5	0	1.6	3.9	1.19265
25153	30	88.235	17	TGCTGTTTTTGATCCTTTCA	0	0	0	0	0	0	0	0.6	0.9	1.6	11.9	10.2	11.4	0	0	0	0	0	0	2	2.5	1.9	2.5	1.5	0	1.6	3.9	1.19265
25154	31	85	20	GTGCTGTTTTTGATCCTTTC	0	0	0	0	0	0	0	0.6	0.9	1.6	11.9	10.2	11.4	0	0	0	0	0	0	2	2.5	1.9	2.5	1.5	0	1.6	3.9	1.19265
12329	60	87.5	16	TAAATATGTGTTTTTGAGGG	0	0	0	0	0	0	0	0	0	0	48	37	32.8	0	0	0	0	0	0	11.2	13.8	6.4	8	3.1	4.7	5.4	6.7	1.19143
19612	23	89.474	19	TTGGTCCCTTCAGAGCCTTG	0	0	0	0	0	0	0	0	0	0	17.9	21	34.2	0	0.5	0.5	0	0.7	0	7.3	4.4	0	0	0	0	0	0	1.1872
19632	23	88.235	17	GGTCCCTTCAGAGCCTTGCA	0	0	0	0	0	0	0	0	0	0	17.9	20.5	34.2	0	0.5	0.5	0	0.7	0	7.3	4.7	0	0	0	0	0	0	1.1872
19633	23	87.5	16	GTCCCTTCAGAGCCTTGCAA	0	0	0	0	0	0	0	0	0	0	17.9	20.5	34.2	0	0.5	0.5	0	0.7	0	7.3	4.7	0	0	0	0	0	0	1.1872
13412	70	95	20	CACGTTAGAGCATATAAATA	0	0	0.6	0	0	0	0	0	0	0	32	38.7	37.5	0.7	0	0	0	0	0	1.3	1.2	13.5	10.9	8.7	4.1	1.4	10.2	1.18641
13626	68	95	20	CGTTAGAGCATATAAATATG	0	0	0.6	0	0	0	0	0	0	0	32	38.1	36.2	0	0	0	0	0	0	0.7	1	13.5	10.9	8.2	4.7	1.4	10	1.18641
7908	114	80.952	21	TCACGCGGCAACTGTTTGTG	3	0	10.1	14	11.9	12.6	14.4	0	0	0	54.7	44.9	52.3	5.7	0	0	0	0	0	1.3	0.7	19.2	8	12.8	9.3	17.6	9.3	1.18414
7921	115	80.952	21	GTCACGCGGCAACTGTTTGT	3	0	10.1	14	11.4	12.6	14.4	0	0	0	54.7	44.9	52.3	5.7	0	0	0	0	0	1.3	0.7	19.2	8	12.8	9.3	17.6	9.3	1.18414
7928	113	80.952	21	CACGCGGCAACTGTTTGTGT	3	0	10.1	13.5	11.9	12.8	14.4	0	0	0	54.7	44.9	52.3	5.7	0	0	0	0	0	1.3	0.7	19.2	7.6	12.8	9.3	17.6	9.3	1.18414
7937	119	83.333	18	GGTCACGCGGCAACTGTTTG	3	0	10.1	14	11.4	12.6	14.4	0	0	0	54.2	44.9	52.3	5.7	0	0	0	0	0	1.3	0.7	19.2	8	12.8	9.3	17.6	9.3	1.18414
7939	112	80.952	21	ACGCGGCAACTGTTTGTGTG	3	0	10.1	13.5	11.9	12.9	14.4	0	0	0	54.2	44.9	52.3	5.7	0	0	0	0	0	1.3	0.7	19.2	7.6	12.8	9.3	17.6	9.3	1.18414
12670	65	100	19	TAGAGCATATAAATATGTGT	0	0.9	0.6	0	0	0.3	0	0.3	1.8	0.5	32.7	40.4	37.5	0	1.9	1	0	0.4	0	0.7	1.2	13.9	11.3	8.7	4.7	1.4	10.9	1.17744
13088	38	89.474	19	TGTTTGTGTGCTGTTGTTGG	0	0	0	0	0	0	0	0.3	0	0	34.4	32.4	26.1	11	0	0	0	0	0	8.6	4.2	4.1	8.4	9.2	5.3	10.3	9	1.17526
13208	41	93.333	15	GTGTGTGTGTTTGTGTGCTG	0	0	0	0	0	0	0	0	0	0	34.1	32.4	26.1	11	0	0	0	0	0	8.6	3.9	3.8	8.4	9.2	5.3	10.1	8.6	1.17526
13309	37	85	20	GTGTCTGTGTGTGTGTTTGT	0	0	0	0	0	0	0	0	0	0	33.7	32.4	26.1	11	0	0	0	0	0	8.6	4.2	3.8	8.4	9.2	4.1	9.8	8.8	1.17526
13340	37	84.211	19	TGTCTGTGTGTGTGTTTGTG	0	0	0	0	0	0	0	0	0	0	33.7	32.4	26.1	11	0	0	0	0	0	8.6	3.9	3.8	8.4	9.2	4.1	9.8	8.8	1.17526
13357	37	84.211	19	GTCTGTGTGTGTGTTTGTGT	0	0	0	0	0	0	0	0	0	0	33.7	32.4	26.1	11	0	0	0	0	0	8.6	3.9	3.8	8.4	9.2	4.1	9.8	8.6	1.17526
13358	41	93.333	15	CTGTGTGTGTGTTTGTGTGC	0	0	0	0	0	0	0	0	0	0	33.7	32.4	26.1	11	0	0	0	0	0	8.6	3.9	3.8	8.4	9.2	4.1	9.8	8.6	1.17526
13359	41	93.333	15	TCTGTGTGTGTGTTTGTGTG	0	0	0	0	0	0	0	0	0	0	33.7	32.4	26.1	11	0	0	0	0	0	8.6	3.9	3.8	8.4	9.2	4.1	9.8	8.6	1.17526
13396	40	88.235	17	TGTGTCTGTGTGTGTGTTTG	0	0	0	0	0	0	0	0	0	0	33.7	31.8	26.1	11	0	0	0	0	0	8.6	4.2	3.8	8.4	8.7	4.1	9.8	8.8	1.17526
3072	74	94.737	19	CAACACGTGAGAGCATATAT	31	16.8	22	27.6	26.2	33	7.6	1.8	1.8	0	97.9	82.4	75.7	30.5	7.7	11.8	8.4	7.8	0	17.8	15.2	16.2	31.1	25.5	29.2	22.5	21.3	1.17369
13524	69	95	20	ACGTTAGAGCATATAAATAT	0	0	0.6	0	0	0	0	0	0	0	31.7	38.7	36.2	0.7	0	0	0	0	0	1.3	1.2	13.5	10.9	8.7	4.1	1.4	10	1.17324
13673	67	95	20	GTTAGAGCATATAAATATGT	0	0	0.6	0	0	0	0	0	0	0	31.7	38.1	36.2	0	0	0	0	0	0	0.7	1	13.5	10.5	8.2	4.7	1.4	9.7	1.17324
12050	60	86.667	15	AAATATGTGTTTTTGAGGGC	0	0	0	0	0	0	0	0	0	0	48.9	39.8	32.8	0	0	0	0	0	0	12.5	14	6.4	8	3.1	4.7	5.4	7.2	1.17206
12051	60	85.714	14	AATATGTGTTTTTGAGGGCG	0	0	0	0	0	0	0	0	0	0	48.9	39.8	32.8	0	0	0	0	0	0	12.5	14	6.4	8	3.1	4.7	5.4	7.2	1.17206
12069	51	76.19	21	TATGTGTTTTTGAGGGCGTG	0	0	0	0	0	0	0	0	0	0	48.9	39.8	32.8	0	0	0	0	0	0	12.5	14	6.4	8	3.1	4.7	5.4	7.2	1.17206
12070	52	76.19	21	ATATGTGTTTTTGAGGGCGT	0	0	0	0	0	0	0	0	0	0	48.9	39.8	32.8	0	0	0	0	0	0	12.5	14	6.4	8	3.1	4.7	5.4	7.2	1.17206
21560	122	89.474	19	CATCCGGTCACACGGCGACG	0	0	0	0	0	0	0	0	0	0	28.2	18.8	16.8	0	0	0	0	0	0	2.6	6.9	0	0	0	0	0	0	1.17195
21782	125	93.75	16	ACATCCGGTCACACGGCGAC	0	0	0	0	0	0	0	0	0	0	27.4	18.2	16.8	0	0	0	0	0	0	2.6	6.9	0	0	0	0	0	0	1.17195
19660	23	88.889	18	TGGTCCCTTCAGAGCCTTGC	0	0	0	0	0	0	0	0	0	0	17.7	20.5	34.2	0	0.5	0.5	0	0.7	0	7.3	4.7	0	0	0	0	0	0	1.17186
21932	126	93.333	15	GCCACATCCGGTCACACGGC	0	0	0	0	0	0	0	0	0	0	27.4	18.2	16.1	0	0	0	0	0	0	2.6	6.6	0	0	0	0	0	0	1.16993
21965	127	92.857	14	CGCCACATCCGGTCACACGG	0	0	0	0	0	0	0	0	0	0	27.2	18.2	16.1	0	0	0	0	0	0	2.6	6.6	0	0	0	0	0	0	1.16993
21966	128	80	20	CCGCCACATCCGGTCACACG	0	0	0	0	0	0	0	0	0	0	27.2	18.2	16.1	0	0	0	0	0	0	2.6	6.6	0	0	0	0	0	0	1.16993
11254	77	95	20	GCAGCAACACGTTAGAGCAT	0	0	0.6	0	0	0	0.5	0.3	0	0	32.5	40.9	38.9	0	0	0	0	0	0	9.2	2	13.9	10.9	8.7	5.3	1.9	10.7	1.16885
1116	116	94.737	19	TCACGCGGCGACGGTTGTGC	38	31.4	30.2	35.3	32.6	53.5	29	15.2	16.6	24.6	230.1	202.4	196.3	63.9	9.1	3.9	2.5	12.8	3.4	77.2	86.8	42.1	46.6	57.2	40.9	41.2	53.3	1.1681
12328	60	88.235	17	ATAAATATGTGTTTTTGAGG	0	0	0	0	0	0	0	0	0	0	48	37	32.2	0	0	0	0	0	0	11.2	13.8	6.4	8	3.1	5.3	5.4	6.7	1.16559
12348	60	89.474	19	ATATAAATATGTGTTTTTGA	0	0	0	0	0	0	0	0	0	0	48	37	32.2	0	0	0	0	0	0	11.2	13.8	6.4	8	3.1	5.3	5.1	6.7	1.16559
12349	60	90	20	CATATAAATATGTGTTTTTG	0	0	0	0	0	0	0	0	0	0	48	37	32.2	0	0	0	0	0	0	11.2	13.8	6.4	8	3.1	5.3	5.1	6.7	1.16559
12350	60	88.889	18	TATAAATATGTGTTTTTGAG	0	0	0	0	0	0	0	0	0	0	48	37	32.2	0	0	0	0	0	0	11.2	13.8	6.4	8	3.1	5.3	5.1	6.7	1.16559
11656	71	95	20	ACACGTTAGAGCATATAAAT	0	0	0.6	0	0	0	0.3	0	0	0	31.5	38.7	37.5	0.7	0	0	0	0	0	8.6	1.7	13.5	10.9	8.7	4.1	1.4	10.2	1.16439
2690	47	94.444	18	CGTGTGGACGGTGTGTGTGC	33	18.1	10.1	10.2	12.4	13.5	7.1	0.3	0	0	113.1	125.7	135.4	24.9	0	0	0	0.2	0.7	1.3	0.7	43.3	41.6	50	47.9	34.6	36	1.16173
4632	43	94.444	18	GGCGGTGTGTGTGCTGTTTT	20	8.8	8.8	7.3	8.9	0.1	10.3	2.3	19.7	13.4	54.4	54.6	52.3	8.5	13.9	19.6	9.2	17.3	2	17.8	22.9	10.9	13.4	14.8	21.6	8	10.7	1.15712
7893	112	80	20	GCGGCAACTGTTTGTGTGTG	3	0	10.1	13.5	11.9	12.8	14.1	0	0	0	53.7	44.9	53.6	6.4	0	0	0	0	0	1.3	0.7	19.6	7.6	12.8	9.3	17.6	9.3	1.15585
7897	111	80	20	CGGCAACTGTTTGTGTGTGC	3	0	10.1	13.5	11.9	12.6	14.1	0	0	0	53.7	44.9	53.6	6.4	0	0	0	0	0	1.3	0.7	19.6	7.6	12.8	9.3	17.6	9.3	1.15585
7905	109	100	12	GCAACTGTTTGTGTGTGCGG	3	0	9.4	13.5	11.9	12.8	14.1	0	0	0	53.7	44.9	53.6	6.4	0	0	0	0	0	1.3	0.7	19.6	7.6	12.8	9.3	17.6	9.3	1.15585
7911	110	100	11	GGCAACTGTTTGTGTGTGCG	3	0	9.4	13.5	11.9	12.6	14.1	0	0	0	53.7	44.9	53.6	6.4	0	0	0	0	0	1.3	0.7	19.6	7.6	12.8	9.3	17.6	9.3	1.15585
7920	112	80	20	CGCGGCAACTGTTTGTGTGT	3	0	10.1	13.5	11.9	12.8	14.1	0	0	0	54.2	44.9	52.9	5.7	0	0	0	0	0	1.3	0.7	19.6	7.6	12.8	9.3	17.6	9.3	1.15585
28547	23	85	20	GTTGGCCCTTTCACAGCCTT	0	0	0	0	0	0	0	0	0	0	12.2	14.2	10.1	0	0	0	0	0	0	4	1.2	0	0	0	0	0	0	1.15056
28690	22	85	20	TTGGCCCTTTCACAGCCTTC	0	0	0	0	0	0	0	0	0	0	11.5	14.2	10.1	0	0	0	0	0	0	4	1.2	0	0	0	0	0	0	1.15056
28936	21	85	20	TGGCCCTTTCACAGCCTTCG	0	0	0	0	0	0	0	0	0	0	11.2	13.6	10.1	0	0	0	0	0	0	4	1.2	0	0	0	0	0	0	1.15056
22376	131	83.333	18	TTCCGCCACATCCGGTCACA	0	0	0	0	0	0	0	0	0	0	27	18.2	15.4	0	0	0	0	0	0	1.3	6.4	0	0	0	0	0	0	1.1481
12885	146	85	20	CTTCCTTCCCTCATCTTTCC	0	0	0	0.5	0	0.9	0.5	1.5	0.4	0	25.8	42.6	52.3	0	0	0	0	0	0	7.9	11.1	7.9	3.4	5.6	0	2.3	4.2	1.14723
12911	151	93.75	16	TCTTCCTTCCCTCATCTTTC	0	0	0	0.5	0	0.6	0.5	1.5	0.4	0	25.8	42.6	52.3	0	0	0	0	0	0	7.9	11.1	7.9	3.4	5.6	0	2.3	4.2	1.14723
12962	151	94.118	17	CTCTTCCTTCCCTCATCTTT	0	0	0	0.5	0	0.4	0.5	1.5	0.4	0	25.8	42.6	52.3	0	0	0	0	0	0	7.3	11.1	7.9	3.4	5.6	0	2.3	4.2	1.14723
11949	28	95	20	GTGTTGTTGGTCCTATCAGT	0	0	0	0	0	0	0	0	0	0	27.4	54	46.9	4.3	0	0	0	0	0	0	0.5	7.1	10.9	10.2	6.4	11.9	5.8	1.13852
12563	151	94.444	18	TCTCTTCCTTCCCTCATCTT	0	0	0	0.5	0	2.8	1	1.8	0	0	26.7	42.6	52.3	0	0	0.5	0	0	0	7.3	11.6	9	3.8	6.1	0	2.3	3.9	1.13646
12679	145	85	20	TTCCTTCCCTCATCTTTCCG	0	0	0	0.5	0	0.9	0.5	1.5	0.4	0	26	45.5	52.3	0	0	0	0	0	0	7.9	11.3	7.9	3.4	5.6	0	2.3	4.4	1.1343
12711	151	94.737	19	CTCTCTTCCTTCCCTCATCT	0	0	0	0.5	0	2.8	1	1.8	0	0	25.8	41.5	52.3	0	0	0.5	0	0	0	7.3	11.3	9	3.8	6.1	0	2.3	3.9	1.12357
11026	30	90	20	GTGTACTGTTGGTCCTTTCA	13	2.6	3.1	1.9	3	2	6.5	3.5	0	0	30.8	29.6	29.5	2.1	1.4	0.5	1.7	1.3	12.1	9.9	7.9	1.5	1.3	0	0	1.6	0.7	1.12338
7437	103	100	12	GTGCGGGGTGCCATGAGAGT	0	0	0	0	0	0	0	0	0	0	61.8	68.2	87.8	28	0	0	0	0	0	5.3	6.4	10.2	9.7	15.8	7.6	18.3	8.1	1.11471
21884	125	93.75	16	CACATCCGGTCACACGGCGA	0	0	0	0	0	0	0	0	0	0	27.4	18.2	16.1	0	0	0	0	0	0	2.6	6.9	0	0	0	0	0	0	1.11407
21885	125	93.75	16	CCACATCCGGTCACACGGCG	0	0	0	0	0	0	0	0	0	0	27.4	18.2	16.1	0	0	0	0	0	0	2.6	6.9	0	0	0	0	0	0	1.11407
21904	136	80	20	TCCTCCTTCCGCCACATCCG	0	0	0	0	0	0	0	0	0	0	27.9	18.2	16.1	0	0	0	0	0	0.7	1.3	6.9	0	0	0	0	0	0	1.11407
21905	137	80	20	CTCCTCCTTCCGCCACATCC	0	0	0	0	0	0	0	0	0	0	27.9	18.2	16.1	0	0	0	0	0	0.7	1.3	6.9	0	0	0	0	0	0	1.11407
3219	147	90.476	21	CTCTCCTTCCCTCCTCCTTC	6	10.2	17.6	20.3	19.3	10.9	8.6	34.4	13.1	15	90.7	83.6	96.5	28	2.9	4.9	14.2	3.5	11.4	21.8	38.1	29	20.1	29.6	19.3	21.5	26	1.11349
7427	103	100	11	TGCGGGGTGCCATGAGAGTA	0	0	0	0	0	0	0	0	0	0	61.6	68.2	87.8	28	0	0	0	0	0	5.9	6.4	10.2	9.7	15.8	7.6	18.3	8.1	1.11011
22046	132	80	20	CCTTCCGCCACATCCGGTCA	0	0	0	0	0	0	0	0	0	0	27.4	18.8	15.4	0	0	0	0	0	0.7	1.3	6.6	0	0	0	0	0	0	1.10962
22097	133	80	20	TCCTTCCGCCACATCCGGTC	0	0	0	0	0	0	0	0	0	0	27.7	18.2	15.4	0	0	0	0	0	0.7	1.3	6.6	0	0	0	0	0	0	1.10962
8615	27	90	20	TGCTGTTGGTCCTATCAGTG	0	0	0	0	0	0	0	0	0	0.5	60.9	66	67.7	4.6	0	0	0	0	0	27.7	17.5	7.5	4.2	4.1	4.1	6.8	3.9	1.10889
8621	26	94.444	18	GCTGTTGGTCCTATCAGTGC	0	0	0	0	0	0	0	0	0	0.5	60.9	66.5	67	4.6	0	0	0	0	0	27.7	17.5	7.5	4.2	4.1	4.1	6.8	3.9	1.10889
5231	95	100	18	GAGCGGGGTGCCTTCACTGC	33	0.4	0	0	0	24.6	7.1	0.3	0	0	72.3	84.7	81.1	0	0.5	0	0	0.5	0	1.3	5.9	3.4	10.5	10.2	8.2	8.7	8.1	1.10828
7425	103	100	10	GCGGGGTGCCATGAGAGTAG	0	0	0	0	0	0	0	0	0	0	61.3	68.2	87.8	28	0	0	0	0	0	5.9	6.4	10.2	9.7	15.8	7.6	18.7	8.1	1.10318
8604	28	90	20	GTGCTGTTGGTCCTATCAGT	0	0	0	0	0	0	0	0	0	0.5	60.6	66	67.7	4.6	0	0	0	0	0	27.7	18.2	7.5	4.2	4.1	4.1	6.8	3.7	1.10188
7439	92	75	20	CGGGGTGCCATGAGAGTAGC	0	0	0	0	0	0	0	0	0	0	61.1	68.2	87.8	28	0	0	0	0	0	5.9	6.4	9.8	9.7	15.8	7.6	18.7	8.1	1.09854
7485	86	75	20	GCCATGAGAGTAGCAACACG	0	0	0	0	0	0	0	0	0	0	61.1	68.2	87.1	28	0	0	0	0	0	5.3	6.4	9.8	9.7	15.8	7.6	18.5	7.9	1.09854
5240	94	100	19	AGCGGGGTGCCTTCACTGCA	33	0.4	0	0	0	24.6	7.1	0.3	0	0	71.8	85.3	80.4	0	0.5	0	0	0.5	0	1.3	5.9	3.4	10.5	10.2	8.2	8.7	8.1	1.0984
8650	25	94.737	19	CTGTTGGTCCTATCAGTGCC	0	0	0	0	0	0	0	0	0	0.5	60.4	66.5	67	4.6	0	0	0	0	0	27.7	17	7.5	4.2	4.1	4.1	6.8	3.9	1.09719
7457	85	100	10	CATGAGAGTAGCAACACGTG	0	0	0	0	0.5	0	0	0	0	0	60.9	68.8	87.1	28	0	0	0	0	0	5.3	6.6	9.8	9.7	15.8	7.6	18.5	7.9	1.09389
7477	85	100	10	CCATGAGAGTAGCAACACGT	0	0	0	0	0.5	0	0	0	0	0	60.9	68.2	87.1	28	0	0	0	0	0	5.3	6.4	9.8	9.7	15.8	7.6	18.5	7.9	1.09389
15019	91	80	20	GGGGTGCCATGACACCAGCA	0	0	0	0	0	0	0	0	0	0	26.3	28.4	35.5	0	0	0	0	0	0	0	0	4.9	11.8	6.6	6.4	9.8	5.8	1.09276
15068	92	80	20	CGGGGTGCCATGACACCAGC	0	0	0	0	0	0	0	0	0	0	26.3	28.4	34.8	0	0	0	0	0	0	0	0	4.9	11.8	6.6	6.4	9.8	5.8	1.09276
15069	93	80	20	GCGGGGTGCCATGACACCAG	0	0	0	0	0	0	0	0	0	0	26.3	28.4	34.8	0	0	0	0	0	0	0	0	4.9	11.8	6.6	6.4	9.8	5.8	1.09276
15070	98	87.5	16	TGCGGGGTGCCATGACACCA	0	0	0	0	0	0	0	0	0	0	26.3	28.4	34.8	0	0	0	0	0	0	0	0	4.9	11.8	6.6	6.4	9.8	5.8	1.09276
7431	91	75	20	GGGGTGCCATGAGAGTAGCA	0	0	0	0	0	0	0	0	0	0	61.6	68.2	87.1	28.4	0	0	0	0	0	5.9	6.4	9.8	9.7	15.8	7.6	18.7	8.1	1.09035
13134	60	88.889	18	TACAAATATGTGTTTGTGTG	0	0	0	0	0	0	0	0	0	0	31.3	48.9	38.9	3.6	10	6.9	14.2	1.5	0	4.6	3.9	0	0	0	0	0	0	1.08746
8507	34	94.737	19	TGTGTGTGCTGTTGGTCCTA	0	0	0	0	0	0.1	0	0	0	0	61.3	66.5	67.7	4.3	0	0	0	0	0	28.4	18.4	7.5	4.2	5.1	4.7	6.6	3.7	1.08342
5246	71	88.889	18	ATACGTGAGAGCATACAAAT	16	0.9	4.4	6.3	6.4	0.3	26.4	0	0.4	0	56.8	60.3	60.3	2.5	17.2	8.3	12.6	19.9	12.8	9.9	21.6	8.7	13	13.3	14	10.5	5.8	1.07689
11012	31	90	20	TGTGTACTGTTGGTCCTTTC	13	2.6	3.1	1.9	3	2.1	6.5	3.8	0	0	30.5	29.6	29.5	2.1	1.4	0.5	1.7	1.3	13.5	9.9	7.9	1.5	1.3	0	0	1.6	0.7	1.07276
18916	32	83.333	18	CGGTGTACGGTTGGTCCTTT	0	3.1	0	0	0	0	0	0	0	0	16	16.5	16.1	7.1	0	0	0	0	0	0.7	6.9	4.9	5.5	4.6	0.6	5.1	5.3	1.06954
18990	30	85	20	GTGTACGGTTGGTCCTTTCA	0	2.6	0	0	0	0	0	0	0	0	16	16.5	16.1	7.1	0	0	0	0	0	0.7	6.9	4.9	5.5	4.6	0.6	5.1	5.3	1.06954
18991	31	84.211	19	GGTGTACGGTTGGTCCTTTC	0	2.6	0	0	0	0	0	0	0	0	16	16.5	16.1	7.1	0	0	0	0	0	0.7	6.9	4.9	5.5	4.6	0.6	5.1	5.3	1.06954
8564	34	94.444	18	GTGTGTGCTGTTGGTCCTAT	0	0	0	0	0	0.1	0	0	0	0.5	60.6	66.5	67	4.3	0	0	0	0	0	28.4	18.7	7.5	4.2	4.1	4.1	6.6	3.9	1.06711
7473	89	75	20	GGTGCCATGAGAGTAGCAAC	0	0	0	0	0	0	0	0	0	0	61.3	67.7	87.1	28.8	0	0	0	0	0	5.9	6.4	9.8	9.7	15.8	7.6	18.3	7.4	1.06392
5102	73	85	20	CAATACGTGAGAGCATACAA	17	0.9	5	7.3	6.9	0.4	26.9	0	0.4	0	57.3	60.3	61	2.5	17.7	8.8	12.6	20.2	12.8	10.6	21.6	8.7	13	13.8	14	10.5	5.8	1.06323
5200	72	85	20	AATACGTGAGAGCATACAAA	17	0.9	4.4	6.3	6.4	0.3	26.9	0	0.4	0	57.3	60.3	60.3	2.5	17.7	8.3	12.6	19.9	12.8	10.6	21.6	8.7	13	13.8	14	10.5	5.8	1.06323
20327	52	100	12	TGTGGGCGGTGTACGGTTGG	0	0	0	0	0	0	0	0	0	0	15.5	18.2	17.4	0	0	0	0	0	0	0.7	6.9	4.9	5.5	4.6	0	4.7	4.2	1.06254
20385	52	100	13	GTGTGGGCGGTGTACGGTTG	0	0	0	0	0	0	0	0	0	0	15.5	18.2	17.4	0	0	0	0	0	0	0.7	6.9	4.5	5.5	4.6	0	4.7	4.2	1.06254
8041	29	90	20	TGTGCTGTTGGTCCTATCAG	0	0	0	0	0	0.1	0	0	0	0.5	60.4	66	67	4.3	0	0	0	0	0	28.4	18.4	7.5	4.2	4.1	4.1	6.6	3.9	1.06242
8613	30	90	20	GTGTGCTGTTGGTCCTATCA	0	0	0	0	0	0.1	0	0	0	0.5	60.4	66	67	4.3	0	0	0	0	0	28.4	18.4	7.5	4.2	4.1	4.1	6.6	3.9	1.06242
8614	31	90	20	TGTGTGCTGTTGGTCCTATC	0	0	0	0	0	0.1	0	0	0	0.5	60.4	66	67	4.3	0	0	0	0	0	28.4	18.4	7.5	4.2	4.1	4.1	6.6	3.9	1.06242
19070	29	100	14	TGTACGGTTGGTCCTTTCAG	0	2.6	0	0	0	0	0	0	0	0	16	15.9	16.1	7.1	0	0	0	0	0	0.7	6.9	4.9	5.5	4.6	0.6	5.1	5.3	1.06103
4204	51	95	20	ATGTGTGTGTGGGTGGTGTG	13	35.8	14.5	6.8	7.4	36.1	8.8	7.3	3.9	3.7	76.4	106.3	104.5	2.1	7.2	8.8	2.5	8.4	4.7	1.3	2.7	12	9.7	10.2	9.9	14.5	12.5	1.06091
4213	52	95	20	TATGTGTGTGTGGGTGGTGT	13	35.8	14.5	6.8	7.4	36.1	8.8	7.3	3.9	3.7	76.4	105.8	103.9	2.1	7.2	8.8	2.5	8.4	4.7	1.3	2.5	12	9.7	10.2	9.9	14.3	12.3	1.06091
7480	88	75	20	GTGCCATGAGAGTAGCAACA	0	0	0	0	0	0	0	0	0	0	61.1	67.7	87.1	28.8	0	0	0	0	0	5.9	6.4	9.8	9.7	15.8	7.6	18.3	7.4	1.05928
7486	87	75	20	TGCCATGAGAGTAGCAACAC	0	0	0	0	0	0	0	0	0	0	61.1	67.7	87.1	28.8	0	0	0	0	0	5.3	6.4	9.8	9.7	15.8	7.6	18.3	7.7	1.05928
7415	90	75	20	GGGTGCCATGAGAGTAGCAA	0	0	0	0	0	0	0	0	0	0	61.6	68.2	87.1	29.1	0	0	0	0	0	5.9	6.4	9.8	9.7	15.8	7.6	18.7	8.1	1.0564
21968	144	92.857	14	CCTCCTCCTTCCGCCACATC	0	0	0	0	0	0	0	0	0	0	28.2	18.2	15.4	0	0	0	0	0	0.7	1.3	6.9	0	0	0	0	0	0	1.05377
22011	135	80	20	CCTCCTTCCGCCACATCCGG	0	0	0	0	0	0	0	0	0	0	27.9	18.2	15.4	0	0	0	0	0	0.7	1.3	6.9	0	0	0	0	0	0	1.05377
22013	144	93.333	15	CCCTCCTCCTTCCGCCACAT	0	0	0	0	0	0	0	0	0	0	27.9	18.2	15.4	0	0	0	0	0	0.7	1.3	6.9	0	0	0	0	0	0	1.05377
22047	134	80	20	CTCCTTCCGCCACATCCGGT	0	0	0	0	0	0	0	0	0	0	27.7	18.2	15.4	0	0	0	0	0	0.7	1.3	6.9	0	0	0	0	0	0	1.05377
12203	40	94.118	17	GAGGGCGTGTGTGTGTTGTT	0	0	0	0	0	0	0	0	0	0	37.5	34.7	34.8	0	0	0	0	0	0	12.5	16.2	8.7	8.8	4.6	4.7	6.3	10.4	1.05352
12204	41	93.75	16	TGAGGGCGTGTGTGTGTTGT	0	0	0	0	0	0	0	0	0	0	37.5	34.7	34.8	0	0	0	0	0	0	12.5	16.2	8.7	8.8	4.6	4.7	6.3	10.4	1.05352
12254	39	94.444	18	AGGGCGTGTGTGTGTTGTTG	0	0	0	0	0	0	0	0	0	0	37.2	34.7	34.8	0	0	0	0	0	0	12.5	16.2	8.7	8.8	4.1	4.7	6.3	10.4	1.05352
18853	33	82.353	17	GCGGTGTACGGTTGGTCCTT	0	3.1	0	0	0	0	0	0	0	0	15.8	17.6	16.1	7.1	0	0	0	0	0	0.7	6.9	4.5	5.5	4.6	0.6	5.1	5.1	1.05247
18854	34	81.25	16	GGCGGTGTACGGTTGGTCCT	0	3.1	0	0	0	0	0	0	0	0	15.8	17.6	16.1	7.1	0	0	0	0	0	0.7	6.9	4.5	5.5	4.6	0.6	5.1	5.1	1.05247
10915	71	80	15	CCCTAAGAGCCTCTGAATTT	0	0	0	0	0	0	0	0	0	0	40.6	37.5	39.5	0	0	0	0	0	0	2	9.3	8.3	17.6	13.8	15.8	13.1	11.8	1.04956
2323	26	90	20	GTTGTTGGTCCCTTCAGAGC	0	0.4	0.6	0	0	0.8	0	37	57.4	56.8	119.8	145.6	134.7	39.4	1	0	1.7	6.7	0.7	36.3	26.6	30.9	51.2	45.4	40.9	48.7	38.3	1.04858
18504	33	95.238	21	GTGTGTGTGTGTTGGTCCTT	0	0.4	1.3	1.5	1.5	0.4	3	7	0.9	3.2	15.5	17.6	17.4	5	0.5	1.5	0.8	0.4	0.7	0	1.2	0	2.1	2	3.5	0.2	0.7	1.04439
4221	53	95	20	ATATGTGTGTGTGGGTGGTG	13	35.3	14.5	6.8	7.4	36.4	8.8	7.3	3.9	3.7	76.1	105.8	103.9	2.1	7.2	8.8	2.5	8.4	4.7	1.3	2.5	12	9.7	10.2	9.9	14.3	12.3	1.04369
4200	54	95	20	AATATGTGTGTGTGGGTGGT	13	35.3	14.5	6.8	7.4	36.4	8.8	7.3	3.9	3.7	75.7	104.6	103.9	2.1	7.2	8.8	2.5	8.4	4.7	3.3	3.4	12	10.1	10.7	9.9	15	12.3	1.03619
2292	25	90	20	TTGTTGGTCCCTTCAGAGCC	0	0.4	0.6	0	0	0.8	0	37.3	58.3	57.3	120.3	144.4	136	39.4	7.7	3.4	1.7	7.5	0.7	36.3	26.3	31.2	51.2	44.9	40.9	48.9	38.5	1.03248
18734	53	85	20	ATATATGCGTGTAGGCGGTG	0	0	0	0	0	0	0	0	0	0	29.4	17.6	22.1	0	0	0	0	0	0	1.3	8.1	3.4	4.2	0.5	4.1	0	2.8	1.03136
18795	54	84.211	19	TATATATGCGTGTAGGCGGT	0	0	0	0	0	0	0	0	0	0	28.9	17.6	22.1	0	0	0	0	0	0	1.3	8.1	3.4	4.2	0.5	4.1	0	2.8	1.03136
18802	52	85	20	TATATGCGTGTAGGCGGTGT	0	0	0	0	0	0	0	0	0	0	29.6	17.6	21.4	0	0	0	0	0	0	1.3	8.1	3.4	4.2	0.5	4.1	0	2.8	1.03136
18829	65	89.474	19	GAGAGCATATATATATGCGT	0	0	0	0	0	0	0	0	0	0	27.9	17.6	22.1	0	0	0	0	0	0	1.3	8.1	3.4	4.2	1	4.1	0	2.8	1.03136
18860	68	89.474	19	GTGAGAGCATATATATATGC	0	0	0	0	0	0	0	0	0	0	27.7	17.6	22.1	0	0	0	0	0	0	1.3	8.1	3.4	4.2	1	4.1	0	2.8	1.03136
18861	68	93.75	16	TGAGAGCATATATATATGCG	0	0	0	0	0	0	0	0	0	0	27.7	17.6	22.1	0	0	0	0	0	0	1.3	8.1	3.4	4.2	1	4.1	0	2.8	1.03136
18877	63	90	20	GAGCATATATATATGCGTGT	0	0	0	0	0	0	0	0	0	0	27.9	17.6	22.1	0	0	0	0	0	0	1.3	8.1	3.4	4.2	1	4.1	0	2.8	1.03136
18878	64	90	20	AGAGCATATATATATGCGTG	0	0	0	0	0	0	0	0	0	0	27.9	17.6	22.1	0	0	0	0	0	0	1.3	8.1	3.4	4.2	1	4.1	0	2.8	1.03136
18929	63	88.235	17	CATATATATATGCGTGTAGG	0	0	0	0	0	0	0	0	0	0	28.2	17.6	22.1	0	0	0	0	0	0	1.3	8.1	3.4	4.2	1	3.5	0	2.8	1.03136
18942	55	83.333	18	ATATATATGCGTGTAGGCGG	0	0	0	0	0	0	0	0	0	0	28.4	17.6	22.1	0	0	0	0	0	0	1.3	8.1	3.4	3.8	0.5	4.1	0	2.8	1.03136
18976	63	89.474	19	AGCATATATATATGCGTGTA	0	0	0	0	0	0	0	0	0	0	27.9	17.6	22.1	0	0	0	0	0	0	1.3	8.1	3.4	4.2	1	3.5	0	2.8	1.03136
18977	63	88.889	18	GCATATATATATGCGTGTAG	0	0	0	0	0	0	0	0	0	0	27.9	17.6	22.1	0	0	0	0	0	0	1.3	8.1	3.4	4.2	1	3.5	0	2.8	1.03136
19076	63	87.5	16	ATATATATATGCGTGTAGGC	0	0	0	0	0	0	0	0	0	0	28.2	17.6	22.1	0	0	0	0	0	0	1.3	8.1	3.4	4.2	0	3.5	0	2.8	1.03136
19106	56	80	20	TATATATATGCGTGTAGGCG	0	0	0	0	0	0	0	0	0	0	28.4	17.6	22.1	0	0	0	0	0	0	1.3	8.1	3.4	3.8	0	3.5	0	2.8	1.03136
18672	52	100	9	GGGCGGTGTACGGTTGGTCC	0	3.1	0	0	0	0	0	0	0	0	15.5	18.2	16.8	7.1	0	0	0	0	0	0.7	6.9	4.9	5.5	4.6	0.6	5.1	5.1	1.02647
18690	52	100	11	GTGGGCGGTGTACGGTTGGT	0	3.1	0	0	0	0	0	0	0	0	15.5	18.2	17.4	7.1	0	0	0	0	0	0.7	6.9	4.9	5.5	4.6	0	5.1	4.9	1.02647
18691	52	100	10	TGGGCGGTGTACGGTTGGTC	0	3.1	0	0	0	0	0	0	0	0	15.5	18.2	17.4	7.1	0	0	0	0	0	0.7	6.9	4.9	5.5	4.6	0	5.1	4.9	1.02647
7696	99	85	20	GTCTGTGCGAAGTGCCTTCA	0	0	0	0	0	0	0	0	0	0	65.4	67.7	65.7	0	0	0	0	0	0	25.1	31.7	0	0	0	0	0	0	1.02189
7697	100	85	20	TGTCTGTGCGAAGTGCCTTC	0	0	0	0	0	0	0	0	0	0	65.4	67.7	65.7	0	0	0	0	0	0	25.1	31.7	0	0	0	0	0	0	1.02189
20422	28	100	15	GTACGGTTGGTCCTTTCAGT	0	2.6	0	0	0	0	0	0	0	0	15	15.9	16.1	0.4	0	0	0	0	0	0.7	6.9	4.9	5.5	4.1	0.6	4.7	4.6	1.01815
22088	144	93.75	16	TCCCTCCTCCTTCCGCCACA	0	0	0	0	0	0	0	0	0	0	27.9	17.6	15.4	0	0	0	0	0	0.7	1.3	7.1	0	0	0	0	0	0	1.0177
22113	144	94.118	17	TTCCCTCCTCCTTCCGCCAC	0	0	0	0	0	0	0	0	0	0	27.7	17.6	15.4	0	0	0	0	0	0.7	1.3	7.1	0	0	0	0	0	0	1.0177
7702	101	85	20	TTGTCTGTGCGAAGTGCCTT	0	0	0	0	0	0	0	0	0	0	65.9	67.7	65.7	0	0	0	0	0	0	25.1	32	0	0	0	0	0	0	1.01522
12105	38	94.737	19	GGGCGTGTGTGTGTTGTTGG	0	0	0	0	0.5	0	0	0	0	0.5	37.2	34.7	34.8	0	0	0	0	0	0	12.5	16.7	8.7	9.2	4.1	4.7	6.3	10.4	1.01217
7689	98	88.889	18	TCTGTGCGAAGTGCCTTCAC	0	0	0	0	0	0	0	0	0	0	65.4	67.7	65.7	0	0	0	0	0	0	25.1	32	0	0	0	0	0	0	1.00872
1001	116	94.444	18	CACGCGGCGACGGTTGTGCG	38	31.4	30.2	35.3	32.6	53.4	28	14.9	17.1	25.2	232.7	201.8	198.3	82.4	9.1	3.9	2.5	12.8	3.4	87	98.1	54.9	64.2	74	67.1	57.4	69.4	1.00798
7649	102	85	20	GTTGTCTGTGCGAAGTGCCT	0	0	0	0	0	0	0	0	0	0	66.1	67.7	65.7	0	0	0	0	0	0	25.7	32.2	0	0	0	0	0	0	1.0065
6601	158	94.737	19	TGCCCACTCTCTCTTCCTTC	3	2.6	1.9	1.5	0.5	4	7.8	24.5	14.5	21.4	54.4	50	50.3	0	0.5	0	1.7	0.4	2	4	12.3	15.4	19.7	11.2	21.6	17.3	13	1
18326	60	100	18	TATAAATATGTGTGTGTGTA	0	1.8	0	1	0	4	0	5	4.8	6.4	16.7	17.6	20.1	0.4	0	0.5	0	0.2	0	0	7.9	0	0	0	0.6	0.2	0	0.991872
20049	52	100	14	TGTGTGGGCGGTGTACGGTT	0	0	0	0	0	0	0	0	0	0	16	18.2	17.4	0	0	0	0	0	0	0.7	7.6	4.5	5.9	4.6	0	4.9	4.6	0.983126
[truncated: 17 more rows]

## Sheet: 3663
					DTU I							DTU II			DTU III				DTU IV					DTU V		DTU VI
[truncated: 472 more rows]

## Sheet: 4167
					DTU I							DTU II			DTU III				DTU IV					DTU V		DTU VI
[truncated: 159 more rows]

[truncated: 8 more sheets: AM14, CanIII, LL014, SO3 cl5, CL Brener 1, CL Brener 2, Peruvian, CP300]
